# Supplementary material for: X-ray structure and characterization of a probiotic Lactobacillus rhamnosus Probio-M9 L-rhamnose isomerase
Source: Appl Microbiol Biotechnol. 2024 Mar 2;108(1):249. doi: 10.1007/s00253-024-13075-9 (PMC10908623; doi:10.1007/s00253-024-13075-9)
Supplement: Supplementary file 3 — Supplementary file3 (PDB 2308 KB) [file 253_2024_13075_MOESM3_ESM.pdb]

HEADER    ISOMERASE                               13-JUN-23   8JQ3              
TITLE     CRYSTAL STRUCTURE OF L-RHAMNOSE ISOMERASE FROM LACTOBACILLUS RHAMNOSUS
COMPND    MOL_ID: 1;                                                            
COMPND   2 MOLECULE: L-RHAMNOSE ISOMERASE;                                      
COMPND   3 CHAIN: A, B, C, D;                                                   
COMPND   4 ENGINEERED: YES                                                      
SOURCE    MOL_ID: 1;                                                            
SOURCE   2 ORGANISM_SCIENTIFIC: LACTICASEIBACILLUS RHAMNOSUS;                   
SOURCE   3 ORGANISM_TAXID: 47715;                                               
SOURCE   4 GENE: RHAA;                                                          
SOURCE   5 EXPRESSION_SYSTEM: ESCHERICHIA COLI;                                 
SOURCE   6 EXPRESSION_SYSTEM_TAXID: 562;                                        
SOURCE   7 EXPRESSION_SYSTEM_STRAIN: JM109;                                     
SOURCE   8 EXPRESSION_SYSTEM_VECTOR_TYPE: PLASMID;                              
SOURCE   9 EXPRESSION_SYSTEM_PLASMID: PQE60                                     
KEYWDS    TIM BARREL, ISOMERASE                                                 
EXPDTA    X-RAY DIFFRACTION                                                     
AUTHOR    H.YOSHIDA,A.YOSHIHARA                                                 
JRNL        AUTH   H.YOSHIDA                                                    
JRNL        TITL   CRYSTAL STRUCTURE OF L-RHAMNOSE ISOMERASE FROM LACTOBACILLUS 
JRNL        TITL 2 RHAMNOSUS                                                    
JRNL        REF    TO BE PUBLISHED                                              
JRNL        REFN                                                                
REMARK   2                                                                      
REMARK   2 RESOLUTION.    1.90 ANGSTROMS.                                       
REMARK   3                                                                      
REMARK   3 REFINEMENT.                                                          
REMARK   3   PROGRAM     : REFMAC 5.8                                           
REMARK   3   AUTHORS     : MURSHUDOV,SKUBAK,LEBEDEV,PANNU,STEINER,              
REMARK   3               : NICHOLLS,WINN,LONG,VAGIN                             
REMARK   3                                                                      
REMARK   3    REFINEMENT TARGET : MAXIMUM LIKELIHOOD                            
REMARK   3                                                                      
REMARK   3  DATA USED IN REFINEMENT.                                            
REMARK   3   RESOLUTION RANGE HIGH (ANGSTROMS) : 1.90                           
REMARK   3   RESOLUTION RANGE LOW  (ANGSTROMS) : 44.51                          
REMARK   3   DATA CUTOFF            (SIGMA(F)) : NULL                           
REMARK   3   COMPLETENESS FOR RANGE        (%) : 100.0                          
REMARK   3   NUMBER OF REFLECTIONS             : 138900                         
REMARK   3                                                                      
REMARK   3  FIT TO DATA USED IN REFINEMENT.                                     
REMARK   3   CROSS-VALIDATION METHOD          : THROUGHOUT                      
REMARK   3   FREE R VALUE TEST SET SELECTION  : RANDOM                          
REMARK   3   R VALUE     (WORKING + TEST SET) : 0.163                           
REMARK   3   R VALUE            (WORKING SET) : 0.160                           
REMARK   3   FREE R VALUE                     : 0.218                           
REMARK   3   FREE R VALUE TEST SET SIZE   (%) : 5.000                           
REMARK   3   FREE R VALUE TEST SET COUNT      : 7237                            
REMARK   3                                                                      
REMARK   3  FIT IN THE HIGHEST RESOLUTION BIN.                                  
REMARK   3   TOTAL NUMBER OF BINS USED           : 20                           
REMARK   3   BIN RESOLUTION RANGE HIGH       (A) : 1.90                         
REMARK   3   BIN RESOLUTION RANGE LOW        (A) : 1.95                         
REMARK   3   REFLECTION IN BIN     (WORKING SET) : 10205                        
REMARK   3   BIN COMPLETENESS (WORKING+TEST) (%) : 99.96                        
REMARK   3   BIN R VALUE           (WORKING SET) : 0.2020                       
REMARK   3   BIN FREE R VALUE SET COUNT          : 522                          
REMARK   3   BIN FREE R VALUE                    : 0.2940                       
REMARK   3                                                                      
REMARK   3  NUMBER OF NON-HYDROGEN ATOMS USED IN REFINEMENT.                    
REMARK   3   PROTEIN ATOMS            : 13367                                   
REMARK   3   NUCLEIC ACID ATOMS       : 0                                       
REMARK   3   HETEROGEN ATOMS          : 8                                       
REMARK   3   SOLVENT ATOMS            : 741                                     
REMARK   3                                                                      
REMARK   3  B VALUES.                                                           
REMARK   3   FROM WILSON PLOT           (A**2) : NULL                           
REMARK   3   MEAN B VALUE      (OVERALL, A**2) : 25.67                          
REMARK   3   OVERALL ANISOTROPIC B VALUE.                                       
REMARK   3    B11 (A**2) : -0.21000                                             
REMARK   3    B22 (A**2) : -0.35000                                             
REMARK   3    B33 (A**2) : 0.56000                                              
REMARK   3    B12 (A**2) : 0.00000                                              
REMARK   3    B13 (A**2) : 0.00000                                              
REMARK   3    B23 (A**2) : 0.00000                                              
REMARK   3                                                                      
REMARK   3  ESTIMATED OVERALL COORDINATE ERROR.                                 
REMARK   3   ESU BASED ON R VALUE                            (A): 0.339         
REMARK   3   ESU BASED ON FREE R VALUE                       (A): 0.134         
REMARK   3   ESU BASED ON MAXIMUM LIKELIHOOD                 (A): 0.124         
REMARK   3   ESU FOR B VALUES BASED ON MAXIMUM LIKELIHOOD (A**2): 10.215        
REMARK   3                                                                      
REMARK   3 CORRELATION COEFFICIENTS.                                            
REMARK   3   CORRELATION COEFFICIENT FO-FC      : 0.967                         
REMARK   3   CORRELATION COEFFICIENT FO-FC FREE : 0.932                         
REMARK   3                                                                      
REMARK   3  RMS DEVIATIONS FROM IDEAL VALUES        COUNT    RMS    WEIGHT      
REMARK   3   BOND LENGTHS REFINED ATOMS        (A): 13750 ; 0.004 ; 0.013       
REMARK   3   BOND LENGTHS OTHERS               (A): 12488 ; 0.002 ; 0.017       
REMARK   3   BOND ANGLES REFINED ATOMS   (DEGREES): 18626 ; 1.183 ; 1.641       
REMARK   3   BOND ANGLES OTHERS          (DEGREES): 29010 ; 1.246 ; 1.585       
REMARK   3   TORSION ANGLES, PERIOD 1    (DEGREES):  1643 ; 5.975 ; 5.000       
REMARK   3   TORSION ANGLES, PERIOD 2    (DEGREES):   784 ;32.755 ;22.640       
REMARK   3   TORSION ANGLES, PERIOD 3    (DEGREES):  2331 ;15.304 ;15.000       
REMARK   3   TORSION ANGLES, PERIOD 4    (DEGREES):    82 ;19.592 ;15.000       
REMARK   3   CHIRAL-CENTER RESTRAINTS       (A**3):  1728 ; 0.054 ; 0.200       
REMARK   3   GENERAL PLANES REFINED ATOMS      (A): 15393 ; 0.004 ; 0.020       
REMARK   3   GENERAL PLANES OTHERS             (A):  3026 ; 0.001 ; 0.020       
REMARK   3   NON-BONDED CONTACTS REFINED ATOMS (A):  NULL ;  NULL ;  NULL       
REMARK   3   NON-BONDED CONTACTS OTHERS        (A):  NULL ;  NULL ;  NULL       
REMARK   3   NON-BONDED TORSION REFINED ATOMS  (A):  NULL ;  NULL ;  NULL       
REMARK   3   NON-BONDED TORSION OTHERS         (A):  NULL ;  NULL ;  NULL       
REMARK   3   H-BOND (X...Y) REFINED ATOMS      (A):  NULL ;  NULL ;  NULL       
REMARK   3   H-BOND (X...Y) OTHERS             (A):  NULL ;  NULL ;  NULL       
REMARK   3   POTENTIAL METAL-ION REFINED ATOMS (A):  NULL ;  NULL ;  NULL       
REMARK   3   POTENTIAL METAL-ION OTHERS        (A):  NULL ;  NULL ;  NULL       
REMARK   3   SYMMETRY VDW REFINED ATOMS        (A):  NULL ;  NULL ;  NULL       
REMARK   3   SYMMETRY VDW OTHERS               (A):  NULL ;  NULL ;  NULL       
REMARK   3   SYMMETRY H-BOND REFINED ATOMS     (A):  NULL ;  NULL ;  NULL       
REMARK   3   SYMMETRY H-BOND OTHERS            (A):  NULL ;  NULL ;  NULL       
REMARK   3   SYMMETRY METAL-ION REFINED ATOMS  (A):  NULL ;  NULL ;  NULL       
REMARK   3   SYMMETRY METAL-ION OTHERS         (A):  NULL ;  NULL ;  NULL       
REMARK   3                                                                      
REMARK   3  ISOTROPIC THERMAL FACTOR RESTRAINTS.     COUNT   RMS    WEIGHT      
REMARK   3   MAIN-CHAIN BOND REFINED ATOMS  (A**2):  6584 ; 1.811 ; 2.604       
REMARK   3   MAIN-CHAIN BOND OTHER ATOMS    (A**2):  6582 ; 1.810 ; 2.603       
REMARK   3   MAIN-CHAIN ANGLE REFINED ATOMS (A**2):  8217 ; 2.443 ; 3.909       
REMARK   3   MAIN-CHAIN ANGLE OTHER ATOMS   (A**2):  8217 ; 2.443 ; 3.909       
REMARK   3   SIDE-CHAIN BOND REFINED ATOMS  (A**2):  7166 ; 1.989 ; 2.803       
REMARK   3   SIDE-CHAIN BOND OTHER ATOMS    (A**2):  7167 ; 1.989 ; 2.803       
REMARK   3   SIDE-CHAIN ANGLE REFINED ATOMS (A**2):  NULL ;  NULL ;  NULL       
REMARK   3   SIDE-CHAIN ANGLE OTHER ATOMS   (A**2): 10408 ; 2.578 ; 4.122       
REMARK   3   LONG RANGE B REFINED ATOMS     (A**2): 15841 ; 3.735 ;30.535       
REMARK   3   LONG RANGE B OTHER ATOMS       (A**2): 15684 ; 3.699 ;30.404       
REMARK   3                                                                      
REMARK   3 ANISOTROPIC THERMAL FACTOR RESTRAINTS.    COUNT   RMS   WEIGHT       
REMARK   3   RIGID-BOND RESTRAINTS          (A**2): 26238 ; 6.584 ; 3.000       
REMARK   3   SPHERICITY; FREE ATOMS         (A**2):  NULL ;  NULL ;  NULL       
REMARK   3   SPHERICITY; BONDED ATOMS       (A**2):  NULL ;  NULL ;  NULL       
REMARK   3                                                                      
REMARK   3  NCS RESTRAINTS STATISTICS                                           
REMARK   3   NUMBER OF DIFFERENT NCS GROUPS : 6                                 
REMARK   3                                                                      
REMARK   3  NCS GROUP NUMBER               : 1                                  
REMARK   3     CHAIN NAMES                    : NULL                            
REMARK   3     NUMBER OF COMPONENTS NCS GROUP : 0                               
REMARK   3       COMPONENT C  SSSEQI  TO  C   SSSEQI   CODE                     
REMARK   3                   GROUP CHAIN        COUNT   RMS     WEIGHT          
REMARK   3   TIGHT THERMAL      1    A (A**2):   3322 ;  7.58 ;  0.87           
REMARK   3                                                                      
REMARK   3  NCS GROUP NUMBER               : 2                                  
REMARK   3     CHAIN NAMES                    : NULL                            
REMARK   3     NUMBER OF COMPONENTS NCS GROUP : 0                               
REMARK   3       COMPONENT C  SSSEQI  TO  C   SSSEQI   CODE                     
REMARK   3                   GROUP CHAIN        COUNT   RMS     WEIGHT          
REMARK   3   TIGHT THERMAL      2    A (A**2):   3316 ;  7.52 ;  0.87           
REMARK   3                                                                      
REMARK   3  NCS GROUP NUMBER               : 3                                  
REMARK   3     CHAIN NAMES                    : NULL                            
REMARK   3     NUMBER OF COMPONENTS NCS GROUP : 0                               
REMARK   3       COMPONENT C  SSSEQI  TO  C   SSSEQI   CODE                     
REMARK   3                   GROUP CHAIN        COUNT   RMS     WEIGHT          
REMARK   3   TIGHT THERMAL      3    A (A**2):   3317 ;  5.30 ;  0.87           
REMARK   3                                                                      
REMARK   3  NCS GROUP NUMBER               : 4                                  
REMARK   3     CHAIN NAMES                    : NULL                            
REMARK   3     NUMBER OF COMPONENTS NCS GROUP : 0                               
REMARK   3       COMPONENT C  SSSEQI  TO  C   SSSEQI   CODE                     
REMARK   3                   GROUP CHAIN        COUNT   RMS     WEIGHT          
REMARK   3   TIGHT THERMAL      4    A (A**2):   3330 ;  4.92 ;  0.87           
REMARK   3                                                                      
REMARK   3  NCS GROUP NUMBER               : 5                                  
REMARK   3     CHAIN NAMES                    : NULL                            
REMARK   3     NUMBER OF COMPONENTS NCS GROUP : 0                               
REMARK   3       COMPONENT C  SSSEQI  TO  C   SSSEQI   CODE                     
REMARK   3                   GROUP CHAIN        COUNT   RMS     WEIGHT          
REMARK   3   TIGHT THERMAL      5    A (A**2):   3319 ;  6.58 ;  0.87           
REMARK   3                                                                      
REMARK   3  NCS GROUP NUMBER               : 6                                  
REMARK   3     CHAIN NAMES                    : NULL                            
REMARK   3     NUMBER OF COMPONENTS NCS GROUP : 0                               
REMARK   3       COMPONENT C  SSSEQI  TO  C   SSSEQI   CODE                     
REMARK   3                   GROUP CHAIN        COUNT   RMS     WEIGHT          
REMARK   3   TIGHT THERMAL      6    A (A**2):   3327 ;  7.46 ;  0.87           
REMARK   3                                                                      
REMARK   3  TLS DETAILS                                                         
REMARK   3   NUMBER OF TLS GROUPS  : NULL                                       
REMARK   3                                                                      
REMARK   3  BULK SOLVENT MODELLING.                                             
REMARK   3   METHOD USED : MASK                                                 
REMARK   3   PARAMETERS FOR MASK CALCULATION                                    
REMARK   3   VDW PROBE RADIUS   : 1.20                                          
REMARK   3   ION PROBE RADIUS   : 0.80                                          
REMARK   3   SHRINKAGE RADIUS   : 0.80                                          
REMARK   3                                                                      
REMARK   3  OTHER REFINEMENT REMARKS: HYDROGENS HAVE BEEN ADDED IN THE RIDING   
REMARK   3  POSITIONS                                                           
REMARK   4                                                                      
REMARK   4 8JQ3 COMPLIES WITH FORMAT V. 3.30, 13-JUL-11                         
REMARK 100                                                                      
REMARK 100 THIS ENTRY HAS BEEN PROCESSED BY PDBJ ON 25-JUN-23.                  
REMARK 100 THE DEPOSITION ID IS D_1300034857.                                   
REMARK 200                                                                      
REMARK 200 EXPERIMENTAL DETAILS                                                 
REMARK 200  EXPERIMENT TYPE                : X-RAY DIFFRACTION                  
REMARK 200  DATE OF DATA COLLECTION        : 19-NOV-20                          
REMARK 200  TEMPERATURE           (KELVIN) : 100                                
REMARK 200  PH                             : 6.5                                
REMARK 200  NUMBER OF CRYSTALS USED        : 1                                  
REMARK 200                                                                      
REMARK 200  SYNCHROTRON              (Y/N) : Y                                  
REMARK 200  RADIATION SOURCE               : PHOTON FACTORY                     
REMARK 200  BEAMLINE                       : AR-NW12A                           
REMARK 200  X-RAY GENERATOR MODEL          : NULL                               
REMARK 200  MONOCHROMATIC OR LAUE    (M/L) : M                                  
REMARK 200  WAVELENGTH OR RANGE        (A) : 1.0                                
REMARK 200  MONOCHROMATOR                  : NULL                               
REMARK 200  OPTICS                         : NULL                               
REMARK 200                                                                      
REMARK 200  DETECTOR TYPE                  : PIXEL                              
REMARK 200  DETECTOR MANUFACTURER          : DECTRIS PILATUS3 S 2M              
REMARK 200  INTENSITY-INTEGRATION SOFTWARE : XDS                                
REMARK 200  DATA SCALING SOFTWARE          : XSCALE                             
REMARK 200                                                                      
REMARK 200  NUMBER OF UNIQUE REFLECTIONS   : 146232                             
REMARK 200  RESOLUTION RANGE HIGH      (A) : 1.900                              
REMARK 200  RESOLUTION RANGE LOW       (A) : 50.000                             
REMARK 200  REJECTION CRITERIA  (SIGMA(I)) : NULL                               
REMARK 200                                                                      
REMARK 200 OVERALL.                                                             
REMARK 200  COMPLETENESS FOR RANGE     (%) : 100.0                              
REMARK 200  DATA REDUNDANCY                : 13.50                              
REMARK 200  R MERGE                    (I) : 0.08600                            
REMARK 200  R SYM                      (I) : NULL                               
REMARK 200  <I/SIGMA(I)> FOR THE DATA SET  : 22.9400                            
REMARK 200                                                                      
REMARK 200 IN THE HIGHEST RESOLUTION SHELL.                                     
REMARK 200  HIGHEST RESOLUTION SHELL, RANGE HIGH (A) : 1.90                     
REMARK 200  HIGHEST RESOLUTION SHELL, RANGE LOW  (A) : 1.95                     
REMARK 200  COMPLETENESS FOR SHELL     (%) : NULL                               
REMARK 200  DATA REDUNDANCY IN SHELL       : NULL                               
REMARK 200  R MERGE FOR SHELL          (I) : 0.68900                            
REMARK 200  R SYM FOR SHELL            (I) : NULL                               
REMARK 200  <I/SIGMA(I)> FOR SHELL         : NULL                               
REMARK 200                                                                      
REMARK 200 DIFFRACTION PROTOCOL: SINGLE WAVELENGTH                              
REMARK 200 METHOD USED TO DETERMINE THE STRUCTURE: MOLECULAR REPLACEMENT        
REMARK 200 SOFTWARE USED: MOLREP                                                
REMARK 200 STARTING MODEL: NULL                                                 
REMARK 200                                                                      
REMARK 200 REMARK: NULL                                                         
REMARK 280                                                                      
REMARK 280 CRYSTAL                                                              
REMARK 280 SOLVENT CONTENT, VS   (%): 47.05                                     
REMARK 280 MATTHEWS COEFFICIENT, VM (ANGSTROMS**3/DA): 2.32                     
REMARK 280                                                                      
REMARK 280 CRYSTALLIZATION CONDITIONS: PEG 550MME, MES, PH 6.5, VAPOR           
REMARK 280  DIFFUSION, SITTING DROP, TEMPERATURE 293K                           
REMARK 290                                                                      
REMARK 290 CRYSTALLOGRAPHIC SYMMETRY                                            
REMARK 290 SYMMETRY OPERATORS FOR SPACE GROUP: P 21 21 21                       
REMARK 290                                                                      
REMARK 290      SYMOP   SYMMETRY                                                
REMARK 290     NNNMMM   OPERATOR                                                
REMARK 290       1555   X,Y,Z                                                   
REMARK 290       2555   -X+1/2,-Y,Z+1/2                                         
REMARK 290       3555   -X,Y+1/2,-Z+1/2                                         
REMARK 290       4555   X+1/2,-Y+1/2,-Z                                         
REMARK 290                                                                      
REMARK 290     WHERE NNN -> OPERATOR NUMBER                                     
REMARK 290           MMM -> TRANSLATION VECTOR                                  
REMARK 290                                                                      
REMARK 290 CRYSTALLOGRAPHIC SYMMETRY TRANSFORMATIONS                            
REMARK 290 THE FOLLOWING TRANSFORMATIONS OPERATE ON THE ATOM/HETATM             
REMARK 290 RECORDS IN THIS ENTRY TO PRODUCE CRYSTALLOGRAPHICALLY                
REMARK 290 RELATED MOLECULES.                                                   
REMARK 290   SMTRY1   1  1.000000  0.000000  0.000000        0.00000            
REMARK 290   SMTRY2   1  0.000000  1.000000  0.000000        0.00000            
REMARK 290   SMTRY3   1  0.000000  0.000000  1.000000        0.00000            
REMARK 290   SMTRY1   2 -1.000000  0.000000  0.000000       44.85000            
REMARK 290   SMTRY2   2  0.000000 -1.000000  0.000000        0.00000            
REMARK 290   SMTRY3   2  0.000000  0.000000  1.000000       73.65500            
REMARK 290   SMTRY1   3 -1.000000  0.000000  0.000000        0.00000            
REMARK 290   SMTRY2   3  0.000000  1.000000  0.000000       69.97000            
REMARK 290   SMTRY3   3  0.000000  0.000000 -1.000000       73.65500            
REMARK 290   SMTRY1   4  1.000000  0.000000  0.000000       44.85000            
REMARK 290   SMTRY2   4  0.000000 -1.000000  0.000000       69.97000            
REMARK 290   SMTRY3   4  0.000000  0.000000 -1.000000        0.00000            
REMARK 290                                                                      
REMARK 290 REMARK: NULL                                                         
REMARK 300                                                                      
REMARK 300 BIOMOLECULE: 1                                                       
REMARK 300 SEE REMARK 350 FOR THE AUTHOR PROVIDED AND/OR PROGRAM                
REMARK 300 GENERATED ASSEMBLY INFORMATION FOR THE STRUCTURE IN                  
REMARK 300 THIS ENTRY. THE REMARK MAY ALSO PROVIDE INFORMATION ON               
REMARK 300 BURIED SURFACE AREA.                                                 
REMARK 350                                                                      
REMARK 350 COORDINATES FOR A COMPLETE MULTIMER REPRESENTING THE KNOWN           
REMARK 350 BIOLOGICALLY SIGNIFICANT OLIGOMERIZATION STATE OF THE                
REMARK 350 MOLECULE CAN BE GENERATED BY APPLYING BIOMT TRANSFORMATIONS          
REMARK 350 GIVEN BELOW.  BOTH NON-CRYSTALLOGRAPHIC AND                          
REMARK 350 CRYSTALLOGRAPHIC OPERATIONS ARE GIVEN.                               
REMARK 350                                                                      
REMARK 350 BIOMOLECULE: 1                                                       
REMARK 350 AUTHOR DETERMINED BIOLOGICAL UNIT: TETRAMERIC                        
REMARK 350 SOFTWARE DETERMINED QUATERNARY STRUCTURE: TETRAMERIC                 
REMARK 350 SOFTWARE USED: PISA                                                  
REMARK 350 TOTAL BURIED SURFACE AREA: 21990 ANGSTROM**2                         
REMARK 350 SURFACE AREA OF THE COMPLEX: 53970 ANGSTROM**2                       
REMARK 350 CHANGE IN SOLVENT FREE ENERGY: -121.0 KCAL/MOL                       
REMARK 350 APPLY THE FOLLOWING TO CHAINS: A, B, C, D                            
REMARK 350   BIOMT1   1  1.000000  0.000000  0.000000        0.00000            
REMARK 350   BIOMT2   1  0.000000  1.000000  0.000000        0.00000            
REMARK 350   BIOMT3   1  0.000000  0.000000  1.000000        0.00000            
REMARK 465                                                                      
REMARK 465 MISSING RESIDUES                                                     
REMARK 465 THE FOLLOWING RESIDUES WERE NOT LOCATED IN THE                       
REMARK 465 EXPERIMENT. (M=MODEL NUMBER; RES=RESIDUE NAME; C=CHAIN               
REMARK 465 IDENTIFIER; SSSEQ=SEQUENCE NUMBER; I=INSERTION CODE.)                
REMARK 465                                                                      
REMARK 465   M RES C SSSEQI                                                     
REMARK 465     ASN A    54                                                      
REMARK 465     GLN A    55                                                      
REMARK 465     GLU A    56                                                      
REMARK 465     LEU A    57                                                      
REMARK 465     THR A    58                                                      
REMARK 465     GLY A    59                                                      
REMARK 465     GLY A    60                                                      
REMARK 465     ILE A    61                                                      
REMARK 465     GLY A    62                                                      
REMARK 465     VAL A    63                                                      
REMARK 465     ASP A   421                                                      
REMARK 465     ALA A   422                                                      
REMARK 465     LYS A   423                                                      
REMARK 465     LEU A   424                                                      
REMARK 465     VAL A   425                                                      
REMARK 465     HIS A   426                                                      
REMARK 465     GLY A   427                                                      
REMARK 465     SER A   428                                                      
REMARK 465     HIS A   429                                                      
REMARK 465     HIS A   430                                                      
REMARK 465     HIS A   431                                                      
REMARK 465     HIS A   432                                                      
REMARK 465     HIS A   433                                                      
REMARK 465     HIS A   434                                                      
REMARK 465     ASN B    54                                                      
REMARK 465     GLN B    55                                                      
REMARK 465     GLU B    56                                                      
REMARK 465     LEU B    57                                                      
REMARK 465     THR B    58                                                      
REMARK 465     GLY B    59                                                      
REMARK 465     GLY B    60                                                      
REMARK 465     ILE B    61                                                      
REMARK 465     GLY B    62                                                      
REMARK 465     VAL B    63                                                      
REMARK 465     SER B    64                                                      
REMARK 465     ASP B   421                                                      
REMARK 465     ALA B   422                                                      
REMARK 465     LYS B   423                                                      
REMARK 465     LEU B   424                                                      
REMARK 465     VAL B   425                                                      
REMARK 465     HIS B   426                                                      
REMARK 465     GLY B   427                                                      
REMARK 465     SER B   428                                                      
REMARK 465     HIS B   429                                                      
REMARK 465     HIS B   430                                                      
REMARK 465     HIS B   431                                                      
REMARK 465     HIS B   432                                                      
REMARK 465     HIS B   433                                                      
REMARK 465     HIS B   434                                                      
REMARK 465     GLN C    55                                                      
REMARK 465     GLU C    56                                                      
REMARK 465     LEU C    57                                                      
REMARK 465     THR C    58                                                      
REMARK 465     GLY C    59                                                      
REMARK 465     GLY C    60                                                      
REMARK 465     ILE C    61                                                      
REMARK 465     GLY C    62                                                      
REMARK 465     VAL C    63                                                      
REMARK 465     SER C    64                                                      
REMARK 465     ALA C   422                                                      
REMARK 465     LYS C   423                                                      
REMARK 465     LEU C   424                                                      
REMARK 465     VAL C   425                                                      
REMARK 465     HIS C   426                                                      
REMARK 465     GLY C   427                                                      
REMARK 465     SER C   428                                                      
REMARK 465     HIS C   429                                                      
REMARK 465     HIS C   430                                                      
REMARK 465     HIS C   431                                                      
REMARK 465     HIS C   432                                                      
REMARK 465     HIS C   433                                                      
REMARK 465     HIS C   434                                                      
REMARK 465     ASN D    54                                                      
REMARK 465     GLN D    55                                                      
REMARK 465     GLU D    56                                                      
REMARK 465     LEU D    57                                                      
REMARK 465     THR D    58                                                      
REMARK 465     GLY D    59                                                      
REMARK 465     GLY D    60                                                      
REMARK 465     ILE D    61                                                      
REMARK 465     GLY D    62                                                      
REMARK 465     VAL D    63                                                      
REMARK 465     SER D   428                                                      
REMARK 465     HIS D   429                                                      
REMARK 465     HIS D   430                                                      
REMARK 465     HIS D   431                                                      
REMARK 465     HIS D   432                                                      
REMARK 465     HIS D   433                                                      
REMARK 465     HIS D   434                                                      
REMARK 500                                                                      
REMARK 500 GEOMETRY AND STEREOCHEMISTRY                                         
REMARK 500 SUBTOPIC: TORSION ANGLES                                             
REMARK 500                                                                      
REMARK 500 TORSION ANGLES OUTSIDE THE EXPECTED RAMACHANDRAN REGIONS:            
REMARK 500 (M=MODEL NUMBER; RES=RESIDUE NAME; C=CHAIN IDENTIFIER;               
REMARK 500 SSEQ=SEQUENCE NUMBER; I=INSERTION CODE).                             
REMARK 500                                                                      
REMARK 500 STANDARD TABLE:                                                      
REMARK 500 FORMAT:(10X,I3,1X,A3,1X,A1,I4,A1,4X,F7.2,3X,F7.2)                    
REMARK 500                                                                      
REMARK 500 EXPECTED VALUES: GJ KLEYWEGT AND TA JONES (1996). PHI/PSI-           
REMARK 500 CHOLOGY: RAMACHANDRAN REVISITED. STRUCTURE 4, 1395 - 1400            
REMARK 500                                                                      
REMARK 500  M RES CSSEQI        PSI       PHI                                   
REMARK 500    ASP A  45       27.28   -141.66                                   
REMARK 500    THR A 148      -93.98   -128.17                                   
REMARK 500    THR A 268       -6.10     78.19                                   
REMARK 500    ARG A 294       -7.00     76.20                                   
REMARK 500    VAL A 416      -66.37   -130.84                                   
REMARK 500    THR B 148      -96.58   -138.02                                   
REMARK 500    ASP B 190      125.25    -32.89                                   
REMARK 500    ILE B 236       44.11   -140.65                                   
REMARK 500    THR B 268       -1.30     78.21                                   
REMARK 500    ARG B 294       -8.45     76.84                                   
REMARK 500    VAL B 416      -65.68   -128.52                                   
REMARK 500    PRO C  53      104.54    -51.92                                   
REMARK 500    THR C 148     -100.42   -135.79                                   
REMARK 500    ASP C 190      124.52    -39.71                                   
REMARK 500    THR C 268       -2.70     76.74                                   
REMARK 500    ARG C 294       -5.09     76.44                                   
REMARK 500    VAL C 416      -66.61   -125.79                                   
REMARK 500    PHE D 137       41.08   -108.00                                   
REMARK 500    THR D 148      -98.99   -132.99                                   
REMARK 500    ASP D 190      126.85    -36.84                                   
REMARK 500    THR D 268        0.59     82.90                                   
REMARK 500    ARG D 294       -2.98     72.38                                   
REMARK 500    VAL D 416      -66.84   -129.16                                   
REMARK 500                                                                      
REMARK 500 REMARK: NULL                                                         
REMARK 620                                                                      
REMARK 620 METAL COORDINATION                                                   
REMARK 620 (M=MODEL NUMBER; RES=RESIDUE NAME; C=CHAIN IDENTIFIER;               
REMARK 620 SSEQ=SEQUENCE NUMBER; I=INSERTION CODE):                             
REMARK 620                                                                      
REMARK 620 COORDINATION ANGLES FOR:  M RES CSSEQI METAL                         
REMARK 620                              MN A 501  MN                            
REMARK 620 N RES CSSEQI ATOM                                                    
REMARK 620 1 GLU A 228   OE2                                                    
REMARK 620 2 ASP A 261   OD2 101.1                                              
REMARK 620 3 HIS A 288   ND1 115.0 119.0                                        
REMARK 620 4 ASP A 328   OD2 130.8  95.0  96.0                                  
REMARK 620 N                    1     2     3                                   
REMARK 620                                                                      
REMARK 620 COORDINATION ANGLES FOR:  M RES CSSEQI METAL                         
REMARK 620                              MN A 502  MN                            
REMARK 620 N RES CSSEQI ATOM                                                    
REMARK 620 1 HIS A 264   NE2                                                    
REMARK 620 2 ASP A 296   OD1  93.2                                              
REMARK 620 3 ASP A 298   OD1 174.9  87.7                                        
REMARK 620 4 HOH A 602   O    95.5  93.0  89.4                                  
REMARK 620 5 HOH A 609   O    91.4  94.8  83.6 169.3                            
REMARK 620 6 HOH A 687   O    93.4 165.2  84.5  99.5  71.9                      
REMARK 620 N                    1     2     3     4     5                       
REMARK 620                                                                      
REMARK 620 COORDINATION ANGLES FOR:  M RES CSSEQI METAL                         
REMARK 620                              MN B 501  MN                            
REMARK 620 N RES CSSEQI ATOM                                                    
REMARK 620 1 GLU B 228   OE2                                                    
REMARK 620 2 ASP B 261   OD2  96.9                                              
REMARK 620 3 HIS B 288   ND1 118.3 123.8                                        
REMARK 620 4 ASP B 328   OD2 127.7  94.4  96.0                                  
REMARK 620 N                    1     2     3                                   
REMARK 620                                                                      
REMARK 620 COORDINATION ANGLES FOR:  M RES CSSEQI METAL                         
REMARK 620                              MN B 502  MN                            
REMARK 620 N RES CSSEQI ATOM                                                    
REMARK 620 1 HIS B 264   NE2                                                    
REMARK 620 2 ASP B 296   OD1  91.5                                              
REMARK 620 3 ASP B 298   OD1 174.1  89.3                                        
REMARK 620 4 HOH B 601   O    99.0  91.1  86.8                                  
REMARK 620 5 HOH B 614   O    89.7 166.9  88.2 101.6                            
REMARK 620 6 HOH B 695   O    91.5  88.3  82.6 169.4  78.6                      
REMARK 620 N                    1     2     3     4     5                       
REMARK 620                                                                      
REMARK 620 COORDINATION ANGLES FOR:  M RES CSSEQI METAL                         
REMARK 620                              MN C 501  MN                            
REMARK 620 N RES CSSEQI ATOM                                                    
REMARK 620 1 GLU C 228   OE2                                                    
REMARK 620 2 ASP C 261   OD2  97.9                                              
REMARK 620 3 HIS C 288   ND1 113.0 120.6                                        
REMARK 620 4 ASP C 328   OD2 125.8  91.3 107.2                                  
REMARK 620 N                    1     2     3                                   
REMARK 620                                                                      
REMARK 620 COORDINATION ANGLES FOR:  M RES CSSEQI METAL                         
REMARK 620                              MN C 502  MN                            
REMARK 620 N RES CSSEQI ATOM                                                    
REMARK 620 1 HIS C 264   NE2                                                    
REMARK 620 2 ASP C 296   OD1  93.4                                              
REMARK 620 3 ASP C 298   OD1 172.0  89.7                                        
REMARK 620 4 HOH C 614   O    95.5 161.1  79.5                                  
REMARK 620 5 HOH C 616   O    99.7 102.2  86.9  92.6                            
REMARK 620 6 HOH C 619   O    91.4  84.3  81.6  78.9 166.7                      
REMARK 620 N                    1     2     3     4     5                       
REMARK 620                                                                      
REMARK 620 COORDINATION ANGLES FOR:  M RES CSSEQI METAL                         
REMARK 620                              MN D 501  MN                            
REMARK 620 N RES CSSEQI ATOM                                                    
REMARK 620 1 GLU D 228   OE2                                                    
REMARK 620 2 ASP D 261   OD2  97.0                                              
REMARK 620 3 HIS D 288   ND1 114.6 119.4                                        
REMARK 620 4 ASP D 328   OD2 128.8  94.9 101.7                                  
REMARK 620 N                    1     2     3                                   
REMARK 620                                                                      
REMARK 620 COORDINATION ANGLES FOR:  M RES CSSEQI METAL                         
REMARK 620                              MN D 502  MN                            
REMARK 620 N RES CSSEQI ATOM                                                    
REMARK 620 1 HIS D 264   NE2                                                    
REMARK 620 2 ASP D 296   OD1  89.4                                              
REMARK 620 3 ASP D 298   OD1 172.6  92.3                                        
REMARK 620 4 HOH D 609   O    96.9  96.2  90.1                                  
REMARK 620 5 HOH D 623   O    89.2  79.7  84.0 172.6                            
REMARK 620 6 HOH D 710   O    89.8 165.2  86.7  98.6  85.5                      
REMARK 620 N                    1     2     3     4     5                       
DBREF  8JQ3 A    1   434  PDB    8JQ3     8JQ3             1    434             
DBREF  8JQ3 B    1   434  PDB    8JQ3     8JQ3             1    434             
DBREF  8JQ3 C    1   434  PDB    8JQ3     8JQ3             1    434             
DBREF  8JQ3 D    1   434  PDB    8JQ3     8JQ3             1    434             
SEQRES   1 A  434  MET VAL LYS PRO GLU GLU VAL ASP LYS ALA TYR GLU VAL          
SEQRES   2 A  434  ALA LYS GLN ARG TYR ALA GLU ILE GLY VAL ASP THR ASP          
SEQRES   3 A  434  ALA ALA MET LYS GLU LEU GLU LYS VAL PRO LEU SER VAL          
SEQRES   4 A  434  HIS CYS TRP GLN GLY ASP ASP ILE HIS GLY PHE LEU PHE          
SEQRES   5 A  434  PRO ASN GLN GLU LEU THR GLY GLY ILE GLY VAL SER GLY          
SEQRES   6 A  434  ASN TYR PRO GLY ILE ALA ARG THR PRO ASP GLU LEU ALA          
SEQRES   7 A  434  GLY ASP MET HIS GLU ALA LEU SER LEU ILE PRO GLY LYS          
SEQRES   8 A  434  HIS ARG VAL GLN LEU HIS ALA ILE TYR ALA VAL THR ASP          
SEQRES   9 A  434  LYS LYS ARG ASP LEU ASP THR LEU GLU PRO GLU ASP PHE          
SEQRES  10 A  434  ASP TYR TRP ILE ASP TRP ALA LYS GLN GLU GLY VAL GLY          
SEQRES  11 A  434  LEU ASP PHE ASN GLY THR PHE PHE SER HIS PRO MET VAL          
SEQRES  12 A  434  LYS ASP ASN MET THR VAL SER SER PRO ASP PRO LYS VAL          
SEQRES  13 A  434  ARG ASP PHE TRP ILE ARG HIS GLY LYS ILE SER ARG GLU          
SEQRES  14 A  434  ILE SER ASN TYR ILE GLY GLU LYS LEU GLY SER GLN VAL          
SEQRES  15 A  434  VAL ASN ASN PHE TRP LEU PRO ASP GLY PHE LYS ASP ASN          
SEQRES  16 A  434  PRO ILE ASP LYS LYS THR PRO ARG LEU ARG LEU LEU LYS          
SEQRES  17 A  434  ALA LEU ASP GLU ILE ILE LYS ASP PRO LEU PRO GLU LYS          
SEQRES  18 A  434  ASN THR ILE GLU SER PHE GLU GLY LYS LEU PHE GLY THR          
SEQRES  19 A  434  GLY ILE GLU SER TYR THR THR GLY SER HIS GLU PHE TYR          
SEQRES  20 A  434  GLN ASN TYR ALA ILE SER ARG ASN LYS LEU TRP THR ILE          
SEQRES  21 A  434  ASP ALA GLY HIS PHE HIS PRO THR GLU ASP VAL SER ASP          
SEQRES  22 A  434  LYS PHE SER ALA PHE PHE PRO PHE GLY LYS GLY LEU PHE          
SEQRES  23 A  434  MET HIS VAL SER ARG PRO VAL ARG TRP ASP SER ASP HIS          
SEQRES  24 A  434  VAL VAL ILE MET ASP ASP ALA LEU ILE ARG ILE THR ARG          
SEQRES  25 A  434  SER LEU VAL ARG ASP GLY TYR LEU ASP ARG THR HIS ILE          
SEQRES  26 A  434  GLY LEU ASP PHE PHE ASP ALA THR ILE ASN ARG VAL ALA          
SEQRES  27 A  434  ALA TRP VAL VAL GLY ALA ARG ALA THR GLN LYS SER LEU          
SEQRES  28 A  434  LEU GLN ALA MET LEU ALA PRO ILE ASP GLN LEU LYS LYS          
SEQRES  29 A  434  ASP GLU LEU ASN ALA ASP PHE THR THR ARG LEU ILE GLU          
SEQRES  30 A  434  THR GLU GLU LEU LYS SER PHE PRO PHE GLY ALA VAL TRP          
SEQRES  31 A  434  ASP LYS PHE CYS GLN ASP HIS ASN THR PRO VAL GLY PHE          
SEQRES  32 A  434  ASP TRP MET ASN ASN ILE HIS GLN TYR GLU LYS ASP VAL          
SEQRES  33 A  434  GLN PHE LYS ARG ASP ALA LYS LEU VAL HIS GLY SER HIS          
SEQRES  34 A  434  HIS HIS HIS HIS HIS                                          
SEQRES   1 B  434  MET VAL LYS PRO GLU GLU VAL ASP LYS ALA TYR GLU VAL          
SEQRES   2 B  434  ALA LYS GLN ARG TYR ALA GLU ILE GLY VAL ASP THR ASP          
SEQRES   3 B  434  ALA ALA MET LYS GLU LEU GLU LYS VAL PRO LEU SER VAL          
SEQRES   4 B  434  HIS CYS TRP GLN GLY ASP ASP ILE HIS GLY PHE LEU PHE          
SEQRES   5 B  434  PRO ASN GLN GLU LEU THR GLY GLY ILE GLY VAL SER GLY          
SEQRES   6 B  434  ASN TYR PRO GLY ILE ALA ARG THR PRO ASP GLU LEU ALA          
SEQRES   7 B  434  GLY ASP MET HIS GLU ALA LEU SER LEU ILE PRO GLY LYS          
SEQRES   8 B  434  HIS ARG VAL GLN LEU HIS ALA ILE TYR ALA VAL THR ASP          
SEQRES   9 B  434  LYS LYS ARG ASP LEU ASP THR LEU GLU PRO GLU ASP PHE          
SEQRES  10 B  434  ASP TYR TRP ILE ASP TRP ALA LYS GLN GLU GLY VAL GLY          
SEQRES  11 B  434  LEU ASP PHE ASN GLY THR PHE PHE SER HIS PRO MET VAL          
SEQRES  12 B  434  LYS ASP ASN MET THR VAL SER SER PRO ASP PRO LYS VAL          
SEQRES  13 B  434  ARG ASP PHE TRP ILE ARG HIS GLY LYS ILE SER ARG GLU          
SEQRES  14 B  434  ILE SER ASN TYR ILE GLY GLU LYS LEU GLY SER GLN VAL          
SEQRES  15 B  434  VAL ASN ASN PHE TRP LEU PRO ASP GLY PHE LYS ASP ASN          
SEQRES  16 B  434  PRO ILE ASP LYS LYS THR PRO ARG LEU ARG LEU LEU LYS          
SEQRES  17 B  434  ALA LEU ASP GLU ILE ILE LYS ASP PRO LEU PRO GLU LYS          
SEQRES  18 B  434  ASN THR ILE GLU SER PHE GLU GLY LYS LEU PHE GLY THR          
SEQRES  19 B  434  GLY ILE GLU SER TYR THR THR GLY SER HIS GLU PHE TYR          
SEQRES  20 B  434  GLN ASN TYR ALA ILE SER ARG ASN LYS LEU TRP THR ILE          
SEQRES  21 B  434  ASP ALA GLY HIS PHE HIS PRO THR GLU ASP VAL SER ASP          
SEQRES  22 B  434  LYS PHE SER ALA PHE PHE PRO PHE GLY LYS GLY LEU PHE          
SEQRES  23 B  434  MET HIS VAL SER ARG PRO VAL ARG TRP ASP SER ASP HIS          
SEQRES  24 B  434  VAL VAL ILE MET ASP ASP ALA LEU ILE ARG ILE THR ARG          
SEQRES  25 B  434  SER LEU VAL ARG ASP GLY TYR LEU ASP ARG THR HIS ILE          
SEQRES  26 B  434  GLY LEU ASP PHE PHE ASP ALA THR ILE ASN ARG VAL ALA          
SEQRES  27 B  434  ALA TRP VAL VAL GLY ALA ARG ALA THR GLN LYS SER LEU          
SEQRES  28 B  434  LEU GLN ALA MET LEU ALA PRO ILE ASP GLN LEU LYS LYS          
SEQRES  29 B  434  ASP GLU LEU ASN ALA ASP PHE THR THR ARG LEU ILE GLU          
SEQRES  30 B  434  THR GLU GLU LEU LYS SER PHE PRO PHE GLY ALA VAL TRP          
SEQRES  31 B  434  ASP LYS PHE CYS GLN ASP HIS ASN THR PRO VAL GLY PHE          
SEQRES  32 B  434  ASP TRP MET ASN ASN ILE HIS GLN TYR GLU LYS ASP VAL          
SEQRES  33 B  434  GLN PHE LYS ARG ASP ALA LYS LEU VAL HIS GLY SER HIS          
SEQRES  34 B  434  HIS HIS HIS HIS HIS                                          
SEQRES   1 C  434  MET VAL LYS PRO GLU GLU VAL ASP LYS ALA TYR GLU VAL          
SEQRES   2 C  434  ALA LYS GLN ARG TYR ALA GLU ILE GLY VAL ASP THR ASP          
SEQRES   3 C  434  ALA ALA MET LYS GLU LEU GLU LYS VAL PRO LEU SER VAL          
SEQRES   4 C  434  HIS CYS TRP GLN GLY ASP ASP ILE HIS GLY PHE LEU PHE          
SEQRES   5 C  434  PRO ASN GLN GLU LEU THR GLY GLY ILE GLY VAL SER GLY          
SEQRES   6 C  434  ASN TYR PRO GLY ILE ALA ARG THR PRO ASP GLU LEU ALA          
SEQRES   7 C  434  GLY ASP MET HIS GLU ALA LEU SER LEU ILE PRO GLY LYS          
SEQRES   8 C  434  HIS ARG VAL GLN LEU HIS ALA ILE TYR ALA VAL THR ASP          
SEQRES   9 C  434  LYS LYS ARG ASP LEU ASP THR LEU GLU PRO GLU ASP PHE          
SEQRES  10 C  434  ASP TYR TRP ILE ASP TRP ALA LYS GLN GLU GLY VAL GLY          
SEQRES  11 C  434  LEU ASP PHE ASN GLY THR PHE PHE SER HIS PRO MET VAL          
SEQRES  12 C  434  LYS ASP ASN MET THR VAL SER SER PRO ASP PRO LYS VAL          
SEQRES  13 C  434  ARG ASP PHE TRP ILE ARG HIS GLY LYS ILE SER ARG GLU          
SEQRES  14 C  434  ILE SER ASN TYR ILE GLY GLU LYS LEU GLY SER GLN VAL          
SEQRES  15 C  434  VAL ASN ASN PHE TRP LEU PRO ASP GLY PHE LYS ASP ASN          
SEQRES  16 C  434  PRO ILE ASP LYS LYS THR PRO ARG LEU ARG LEU LEU LYS          
SEQRES  17 C  434  ALA LEU ASP GLU ILE ILE LYS ASP PRO LEU PRO GLU LYS          
SEQRES  18 C  434  ASN THR ILE GLU SER PHE GLU GLY LYS LEU PHE GLY THR          
SEQRES  19 C  434  GLY ILE GLU SER TYR THR THR GLY SER HIS GLU PHE TYR          
SEQRES  20 C  434  GLN ASN TYR ALA ILE SER ARG ASN LYS LEU TRP THR ILE          
SEQRES  21 C  434  ASP ALA GLY HIS PHE HIS PRO THR GLU ASP VAL SER ASP          
SEQRES  22 C  434  LYS PHE SER ALA PHE PHE PRO PHE GLY LYS GLY LEU PHE          
SEQRES  23 C  434  MET HIS VAL SER ARG PRO VAL ARG TRP ASP SER ASP HIS          
SEQRES  24 C  434  VAL VAL ILE MET ASP ASP ALA LEU ILE ARG ILE THR ARG          
SEQRES  25 C  434  SER LEU VAL ARG ASP GLY TYR LEU ASP ARG THR HIS ILE          
SEQRES  26 C  434  GLY LEU ASP PHE PHE ASP ALA THR ILE ASN ARG VAL ALA          
SEQRES  27 C  434  ALA TRP VAL VAL GLY ALA ARG ALA THR GLN LYS SER LEU          
SEQRES  28 C  434  LEU GLN ALA MET LEU ALA PRO ILE ASP GLN LEU LYS LYS          
SEQRES  29 C  434  ASP GLU LEU ASN ALA ASP PHE THR THR ARG LEU ILE GLU          
SEQRES  30 C  434  THR GLU GLU LEU LYS SER PHE PRO PHE GLY ALA VAL TRP          
SEQRES  31 C  434  ASP LYS PHE CYS GLN ASP HIS ASN THR PRO VAL GLY PHE          
SEQRES  32 C  434  ASP TRP MET ASN ASN ILE HIS GLN TYR GLU LYS ASP VAL          
SEQRES  33 C  434  GLN PHE LYS ARG ASP ALA LYS LEU VAL HIS GLY SER HIS          
SEQRES  34 C  434  HIS HIS HIS HIS HIS                                          
SEQRES   1 D  434  MET VAL LYS PRO GLU GLU VAL ASP LYS ALA TYR GLU VAL          
SEQRES   2 D  434  ALA LYS GLN ARG TYR ALA GLU ILE GLY VAL ASP THR ASP          
SEQRES   3 D  434  ALA ALA MET LYS GLU LEU GLU LYS VAL PRO LEU SER VAL          
SEQRES   4 D  434  HIS CYS TRP GLN GLY ASP ASP ILE HIS GLY PHE LEU PHE          
SEQRES   5 D  434  PRO ASN GLN GLU LEU THR GLY GLY ILE GLY VAL SER GLY          
SEQRES   6 D  434  ASN TYR PRO GLY ILE ALA ARG THR PRO ASP GLU LEU ALA          
SEQRES   7 D  434  GLY ASP MET HIS GLU ALA LEU SER LEU ILE PRO GLY LYS          
SEQRES   8 D  434  HIS ARG VAL GLN LEU HIS ALA ILE TYR ALA VAL THR ASP          
SEQRES   9 D  434  LYS LYS ARG ASP LEU ASP THR LEU GLU PRO GLU ASP PHE          
SEQRES  10 D  434  ASP TYR TRP ILE ASP TRP ALA LYS GLN GLU GLY VAL GLY          
SEQRES  11 D  434  LEU ASP PHE ASN GLY THR PHE PHE SER HIS PRO MET VAL          
SEQRES  12 D  434  LYS ASP ASN MET THR VAL SER SER PRO ASP PRO LYS VAL          
SEQRES  13 D  434  ARG ASP PHE TRP ILE ARG HIS GLY LYS ILE SER ARG GLU          
SEQRES  14 D  434  ILE SER ASN TYR ILE GLY GLU LYS LEU GLY SER GLN VAL          
SEQRES  15 D  434  VAL ASN ASN PHE TRP LEU PRO ASP GLY PHE LYS ASP ASN          
SEQRES  16 D  434  PRO ILE ASP LYS LYS THR PRO ARG LEU ARG LEU LEU LYS          
SEQRES  17 D  434  ALA LEU ASP GLU ILE ILE LYS ASP PRO LEU PRO GLU LYS          
SEQRES  18 D  434  ASN THR ILE GLU SER PHE GLU GLY LYS LEU PHE GLY THR          
SEQRES  19 D  434  GLY ILE GLU SER TYR THR THR GLY SER HIS GLU PHE TYR          
SEQRES  20 D  434  GLN ASN TYR ALA ILE SER ARG ASN LYS LEU TRP THR ILE          
SEQRES  21 D  434  ASP ALA GLY HIS PHE HIS PRO THR GLU ASP VAL SER ASP          
SEQRES  22 D  434  LYS PHE SER ALA PHE PHE PRO PHE GLY LYS GLY LEU PHE          
SEQRES  23 D  434  MET HIS VAL SER ARG PRO VAL ARG TRP ASP SER ASP HIS          
SEQRES  24 D  434  VAL VAL ILE MET ASP ASP ALA LEU ILE ARG ILE THR ARG          
SEQRES  25 D  434  SER LEU VAL ARG ASP GLY TYR LEU ASP ARG THR HIS ILE          
SEQRES  26 D  434  GLY LEU ASP PHE PHE ASP ALA THR ILE ASN ARG VAL ALA          
SEQRES  27 D  434  ALA TRP VAL VAL GLY ALA ARG ALA THR GLN LYS SER LEU          
SEQRES  28 D  434  LEU GLN ALA MET LEU ALA PRO ILE ASP GLN LEU LYS LYS          
SEQRES  29 D  434  ASP GLU LEU ASN ALA ASP PHE THR THR ARG LEU ILE GLU          
SEQRES  30 D  434  THR GLU GLU LEU LYS SER PHE PRO PHE GLY ALA VAL TRP          
SEQRES  31 D  434  ASP LYS PHE CYS GLN ASP HIS ASN THR PRO VAL GLY PHE          
SEQRES  32 D  434  ASP TRP MET ASN ASN ILE HIS GLN TYR GLU LYS ASP VAL          
SEQRES  33 D  434  GLN PHE LYS ARG ASP ALA LYS LEU VAL HIS GLY SER HIS          
SEQRES  34 D  434  HIS HIS HIS HIS HIS                                          
HET     MN  A 501       1                                                       
HET     MN  A 502       1                                                       
HET     MN  B 501       1                                                       
HET     MN  B 502       1                                                       
HET     MN  C 501       1                                                       
HET     MN  C 502       1                                                       
HET     MN  D 501       1                                                       
HET     MN  D 502       1                                                       
HETNAM      MN MANGANESE (II) ION                                               
FORMUL   5   MN    8(MN 2+)                                                     
FORMUL  13  HOH   *741(H2 O)                                                    
HELIX    1 AA1 LYS A    3  GLU A   20  1                                  18    
HELIX    2 AA2 ASP A   24  GLU A   33  1                                  10    
HELIX    3 AA3 TRP A   42  ASP A   45  5                                   4    
HELIX    4 AA4 THR A   73  LEU A   87  1                                  15    
HELIX    5 AA5 ILE A   99  ALA A  101  5                                   3    
HELIX    6 AA6 GLU A  113  ASP A  116  5                                   4    
HELIX    7 AA7 PHE A  117  GLY A  128  1                                  12    
HELIX    8 AA8 ASP A  153  GLY A  179  1                                  27    
HELIX    9 AA9 LYS A  199  ILE A  214  1                                  16    
HELIX   10 AB1 SER A  243  ARG A  254  1                                  12    
HELIX   11 AB2 ASP A  270  ASP A  273  5                                   4    
HELIX   12 AB3 LYS A  274  PHE A  279  1                                   6    
HELIX   13 AB4 ASP A  304  ASP A  317  1                                  14    
HELIX   14 AB5 TYR A  319  ASP A  321  5                                   3    
HELIX   15 AB6 ASN A  335  LEU A  356  1                                  22    
HELIX   16 AB7 PRO A  358  ASN A  368  1                                  11    
HELIX   17 AB8 ASP A  370  LYS A  382  1                                  13    
HELIX   18 AB9 PRO A  385  HIS A  397  1                                  13    
HELIX   19 AC1 VAL A  401  PHE A  403  5                                   3    
HELIX   20 AC2 ASP A  404  VAL A  416  1                                  13    
HELIX   21 AC3 GLN A  417  ARG A  420  5                                   4    
HELIX   22 AC4 LYS B    3  GLU B   20  1                                  18    
HELIX   23 AC5 ASP B   24  LYS B   34  1                                  11    
HELIX   24 AC6 TRP B   42  ASP B   45  5                                   4    
HELIX   25 AC7 THR B   73  LEU B   87  1                                  15    
HELIX   26 AC8 ILE B   99  ALA B  101  5                                   3    
HELIX   27 AC9 GLU B  113  ASP B  116  5                                   4    
HELIX   28 AD1 PHE B  117  GLY B  128  1                                  12    
HELIX   29 AD2 ASP B  153  GLY B  179  1                                  27    
HELIX   30 AD3 LYS B  199  ILE B  214  1                                  16    
HELIX   31 AD4 SER B  243  ASN B  255  1                                  13    
HELIX   32 AD5 ASP B  270  ASP B  273  5                                   4    
HELIX   33 AD6 LYS B  274  PHE B  279  1                                   6    
HELIX   34 AD7 ASP B  304  ASP B  317  1                                  14    
HELIX   35 AD8 TYR B  319  ASP B  321  5                                   3    
HELIX   36 AD9 ASN B  335  LEU B  356  1                                  22    
HELIX   37 AE1 PRO B  358  ASN B  368  1                                  11    
HELIX   38 AE2 ASP B  370  LYS B  382  1                                  13    
HELIX   39 AE3 PRO B  385  HIS B  397  1                                  13    
HELIX   40 AE4 VAL B  401  PHE B  403  5                                   3    
HELIX   41 AE5 ASP B  404  VAL B  416  1                                  13    
HELIX   42 AE6 GLN B  417  ARG B  420  5                                   4    
HELIX   43 AE7 LYS C    3  GLU C   20  1                                  18    
HELIX   44 AE8 ASP C   24  LYS C   34  1                                  11    
HELIX   45 AE9 TRP C   42  ASP C   45  5                                   4    
HELIX   46 AF1 THR C   73  SER C   86  1                                  14    
HELIX   47 AF2 ILE C   99  ALA C  101  5                                   3    
HELIX   48 AF3 GLU C  113  ASP C  116  5                                   4    
HELIX   49 AF4 PHE C  117  GLY C  128  1                                  12    
HELIX   50 AF5 ASP C  153  GLY C  179  1                                  27    
HELIX   51 AF6 LYS C  199  ILE C  214  1                                  16    
HELIX   52 AF7 SER C  243  ASN C  255  1                                  13    
HELIX   53 AF8 ASP C  270  ASP C  273  5                                   4    
HELIX   54 AF9 LYS C  274  PHE C  279  1                                   6    
HELIX   55 AG1 ASP C  304  ASP C  317  1                                  14    
HELIX   56 AG2 TYR C  319  ASP C  321  5                                   3    
HELIX   57 AG3 ASN C  335  LEU C  356  1                                  22    
HELIX   58 AG4 PRO C  358  ASN C  368  1                                  11    
HELIX   59 AG5 ASP C  370  LYS C  382  1                                  13    
HELIX   60 AG6 PRO C  385  HIS C  397  1                                  13    
HELIX   61 AG7 VAL C  401  PHE C  403  5                                   3    
HELIX   62 AG8 ASP C  404  VAL C  416  1                                  13    
HELIX   63 AG9 VAL C  416  ASP C  421  1                                   6    
HELIX   64 AH1 LYS D    3  GLU D   20  1                                  18    
HELIX   65 AH2 ASP D   24  LYS D   34  1                                  11    
HELIX   66 AH3 TRP D   42  ASP D   45  5                                   4    
HELIX   67 AH4 THR D   73  SER D   86  1                                  14    
HELIX   68 AH5 ILE D   99  ALA D  101  5                                   3    
HELIX   69 AH6 GLU D  113  ASP D  116  5                                   4    
HELIX   70 AH7 PHE D  117  GLY D  128  1                                  12    
HELIX   71 AH8 ASP D  153  GLY D  179  1                                  27    
HELIX   72 AH9 LYS D  199  ILE D  214  1                                  16    
HELIX   73 AI1 SER D  243  ASN D  255  1                                  13    
HELIX   74 AI2 ASP D  270  ASP D  273  5                                   4    
HELIX   75 AI3 LYS D  274  PHE D  279  1                                   6    
HELIX   76 AI4 ASP D  304  ASP D  317  1                                  14    
HELIX   77 AI5 TYR D  319  ASP D  321  5                                   3    
HELIX   78 AI6 ASN D  335  LEU D  356  1                                  22    
HELIX   79 AI7 PRO D  358  ASN D  368  1                                  11    
HELIX   80 AI8 ASP D  370  LYS D  382  1                                  13    
HELIX   81 AI9 PRO D  385  HIS D  397  1                                  13    
HELIX   82 AJ1 VAL D  401  PHE D  403  5                                   3    
HELIX   83 AJ2 ASP D  404  VAL D  416  1                                  13    
HELIX   84 AJ3 VAL D  416  ASP D  421  1                                   6    
SHEET    1 AA1 9 LEU A  37  HIS A  40  0                                        
SHEET    2 AA1 9 ARG A  93  HIS A  97  1  O  ARG A  93   N  VAL A  39           
SHEET    3 AA1 9 GLY A 130  ASN A 134  1  O  ASP A 132   N  VAL A  94           
SHEET    4 AA1 9 VAL A 182  TRP A 187  1  O  ASN A 185   N  PHE A 133           
SHEET    5 AA1 9 THR A 223  GLU A 228  1  O  GLU A 228   N  PHE A 186           
SHEET    6 AA1 9 LEU A 257  ASP A 261  1  O  THR A 259   N  PHE A 227           
SHEET    7 AA1 9 LEU A 285  VAL A 289  1  O  HIS A 288   N  ILE A 260           
SHEET    8 AA1 9 THR A 323  LEU A 327  1  O  HIS A 324   N  MET A 287           
SHEET    9 AA1 9 LEU A  37  HIS A  40  1  N  SER A  38   O  LEU A 327           
SHEET    1 AA2 2 GLY A 191  PHE A 192  0                                        
SHEET    2 AA2 2 TYR A 239  THR A 240 -1  O  TYR A 239   N  PHE A 192           
SHEET    1 AA3 9 LEU B  37  HIS B  40  0                                        
SHEET    2 AA3 9 ARG B  93  HIS B  97  1  O  GLN B  95   N  VAL B  39           
SHEET    3 AA3 9 GLY B 130  ASN B 134  1  O  ASP B 132   N  VAL B  94           
SHEET    4 AA3 9 VAL B 182  TRP B 187  1  O  ASN B 185   N  PHE B 133           
SHEET    5 AA3 9 THR B 223  GLU B 228  1  O  GLU B 228   N  PHE B 186           
SHEET    6 AA3 9 LEU B 257  ASP B 261  1  O  THR B 259   N  PHE B 227           
SHEET    7 AA3 9 LEU B 285  VAL B 289  1  O  HIS B 288   N  ILE B 260           
SHEET    8 AA3 9 THR B 323  LEU B 327  1  O  HIS B 324   N  MET B 287           
SHEET    9 AA3 9 LEU B  37  HIS B  40  1  N  SER B  38   O  LEU B 327           
SHEET    1 AA4 2 GLY B 191  PHE B 192  0                                        
SHEET    2 AA4 2 TYR B 239  THR B 240 -1  O  TYR B 239   N  PHE B 192           
SHEET    1 AA5 9 LEU C  37  HIS C  40  0                                        
SHEET    2 AA5 9 ARG C  93  HIS C  97  1  O  ARG C  93   N  VAL C  39           
SHEET    3 AA5 9 GLY C 130  ASN C 134  1  O  ASP C 132   N  VAL C  94           
SHEET    4 AA5 9 VAL C 182  TRP C 187  1  O  ASN C 185   N  PHE C 133           
SHEET    5 AA5 9 THR C 223  GLU C 228  1  O  GLU C 228   N  PHE C 186           
SHEET    6 AA5 9 LEU C 257  ASP C 261  1  O  THR C 259   N  PHE C 227           
SHEET    7 AA5 9 LEU C 285  VAL C 289  1  O  HIS C 288   N  ILE C 260           
SHEET    8 AA5 9 THR C 323  LEU C 327  1  O  HIS C 324   N  MET C 287           
SHEET    9 AA5 9 LEU C  37  HIS C  40  1  N  SER C  38   O  LEU C 327           
SHEET    1 AA6 2 GLY C 191  PHE C 192  0                                        
SHEET    2 AA6 2 TYR C 239  THR C 240 -1  O  TYR C 239   N  PHE C 192           
SHEET    1 AA7 9 LEU D  37  HIS D  40  0                                        
SHEET    2 AA7 9 ARG D  93  HIS D  97  1  O  ARG D  93   N  LEU D  37           
SHEET    3 AA7 9 GLY D 130  ASN D 134  1  O  ASP D 132   N  VAL D  94           
SHEET    4 AA7 9 VAL D 182  TRP D 187  1  O  ASN D 185   N  PHE D 133           
SHEET    5 AA7 9 THR D 223  GLU D 228  1  O  GLU D 228   N  PHE D 186           
SHEET    6 AA7 9 LEU D 257  ASP D 261  1  O  THR D 259   N  PHE D 227           
SHEET    7 AA7 9 LEU D 285  VAL D 289  1  O  HIS D 288   N  ILE D 260           
SHEET    8 AA7 9 THR D 323  LEU D 327  1  O  HIS D 324   N  MET D 287           
SHEET    9 AA7 9 LEU D  37  HIS D  40  1  N  SER D  38   O  LEU D 327           
SHEET    1 AA8 2 GLY D 191  PHE D 192  0                                        
SHEET    2 AA8 2 TYR D 239  THR D 240 -1  O  TYR D 239   N  PHE D 192           
LINK         OE2 GLU A 228                MN    MN A 501     1555   1555  2.22  
LINK         OD2 ASP A 261                MN    MN A 501     1555   1555  2.30  
LINK         NE2 HIS A 264                MN    MN A 502     1555   1555  2.16  
LINK         ND1 HIS A 288                MN    MN A 501     1555   1555  2.34  
LINK         OD1 ASP A 296                MN    MN A 502     1555   1555  1.98  
LINK         OD1 ASP A 298                MN    MN A 502     1555   1555  2.10  
LINK         OD2 ASP A 328                MN    MN A 501     1555   1555  2.44  
LINK        MN    MN A 502                 O   HOH A 602     1555   1555  2.03  
LINK        MN    MN A 502                 O   HOH A 609     1555   1555  2.17  
LINK        MN    MN A 502                 O   HOH A 687     1555   1555  2.00  
LINK         OE2 GLU B 228                MN    MN B 501     1555   1555  2.24  
LINK         OD2 ASP B 261                MN    MN B 501     1555   1555  2.34  
LINK         NE2 HIS B 264                MN    MN B 502     1555   1555  2.13  
LINK         ND1 HIS B 288                MN    MN B 501     1555   1555  2.25  
LINK         OD1 ASP B 296                MN    MN B 502     1555   1555  2.14  
LINK         OD1 ASP B 298                MN    MN B 502     1555   1555  2.17  
LINK         OD2 ASP B 328                MN    MN B 501     1555   1555  2.21  
LINK        MN    MN B 502                 O   HOH B 601     1555   1555  1.78  
LINK        MN    MN B 502                 O   HOH B 614     1555   1555  2.14  
LINK        MN    MN B 502                 O   HOH B 695     1555   1555  1.97  
LINK         OE2 GLU C 228                MN    MN C 501     1555   1555  2.31  
LINK         OD2 ASP C 261                MN    MN C 501     1555   1555  2.20  
LINK         NE2 HIS C 264                MN    MN C 502     1555   1555  2.21  
LINK         ND1 HIS C 288                MN    MN C 501     1555   1555  2.30  
LINK         OD1 ASP C 296                MN    MN C 502     1555   1555  1.99  
LINK         OD1 ASP C 298                MN    MN C 502     1555   1555  2.06  
LINK         OD2 ASP C 328                MN    MN C 501     1555   1555  2.28  
LINK        MN    MN C 502                 O   HOH C 614     1555   1555  1.95  
LINK        MN    MN C 502                 O   HOH C 616     1555   1555  1.97  
LINK        MN    MN C 502                 O   HOH C 619     1555   1555  2.21  
LINK         OE2 GLU D 228                MN    MN D 501     1555   1555  2.40  
LINK         OD2 ASP D 261                MN    MN D 501     1555   1555  2.31  
LINK         NE2 HIS D 264                MN    MN D 502     1555   1555  2.37  
LINK         ND1 HIS D 288                MN    MN D 501     1555   1555  2.22  
LINK         OD1 ASP D 296                MN    MN D 502     1555   1555  1.98  
LINK         OD1 ASP D 298                MN    MN D 502     1555   1555  2.09  
LINK         OD2 ASP D 328                MN    MN D 501     1555   1555  2.37  
LINK        MN    MN D 502                 O   HOH D 609     1555   1555  2.03  
LINK        MN    MN D 502                 O   HOH D 623     1555   1555  2.07  
LINK        MN    MN D 502                 O   HOH D 710     1555   1555  2.06  
CRYST1   89.700  139.940  147.310  90.00  90.00  90.00 P 21 21 21   16          
ORIGX1      1.000000  0.000000  0.000000        0.00000                         
ORIGX2      0.000000  1.000000  0.000000        0.00000                         
ORIGX3      0.000000  0.000000  1.000000        0.00000                         
SCALE1      0.011148  0.000000  0.000000        0.00000                         
SCALE2      0.000000  0.007146  0.000000        0.00000                         
SCALE3      0.000000  0.000000  0.006788        0.00000                         
ATOM      1  N   MET A   1     -45.533 -35.295  35.215  1.00 41.22           N  
ANISOU    1  N   MET A   1     5917   6525   3218   -404    510    621       N  
ATOM      2  CA  MET A   1     -45.907 -35.231  33.777  1.00 39.51           C  
ANISOU    2  CA  MET A   1     5495   6549   2967   -369    557    693       C  
ATOM      3  C   MET A   1     -46.911 -34.092  33.583  1.00 37.17           C  
ANISOU    3  C   MET A   1     5395   6996   1731   -570    981    708       C  
ATOM      4  O   MET A   1     -47.786 -33.917  34.448  1.00 39.43           O  
ANISOU    4  O   MET A   1     5985   8705    290   -933    998    548       O  
ATOM      5  CB  MET A   1     -46.544 -36.542  33.300  1.00 41.92           C  
ANISOU    5  CB  MET A   1     5096   6631   4200   -124    279    396       C  
ATOM      6  CG  MET A   1     -45.602 -37.733  33.326  1.00 44.54           C  
ANISOU    6  CG  MET A   1     5460   6577   4884   -247    426    250       C  
ATOM      7  SD  MET A   1     -44.114 -37.491  32.320  1.00 45.92           S  
ANISOU    7  SD  MET A   1     4722   6754   5969   -247    141    162       S  
ATOM      8  CE  MET A   1     -44.781 -37.717  30.674  1.00 44.25           C  
ANISOU    8  CE  MET A   1     5243   6411   5157    150    346    123       C  
ATOM      9  N   VAL A   2     -46.784 -33.349  32.484  1.00 36.87           N  
ANISOU    9  N   VAL A   2     5337   6536   2133   -777    821    823       N  
ATOM     10  CA  VAL A   2     -47.775 -32.314  32.071  1.00 34.13           C  
ANISOU   10  CA  VAL A   2     5295   6196   1476   -872    413    874       C  
ATOM     11  C   VAL A   2     -49.087 -33.021  31.714  1.00 34.29           C  
ANISOU   11  C   VAL A   2     4705   6255   2067   -678    485    678       C  
ATOM     12  O   VAL A   2     -49.032 -34.073  31.047  1.00 33.59           O  
ANISOU   12  O   VAL A   2     4515   6959   1288   -477   -427     17       O  
ATOM     13  CB  VAL A   2     -47.243 -31.480  30.894  1.00 35.65           C  
ANISOU   13  CB  VAL A   2     5342   6335   1867   -802    723   1222       C  
ATOM     14  CG1 VAL A   2     -48.216 -30.382  30.505  1.00 37.20           C  
ANISOU   14  CG1 VAL A   2     5330   6491   2311   -657   1090   1174       C  
ATOM     15  CG2 VAL A   2     -45.870 -30.903  31.198  1.00 33.36           C  
ANISOU   15  CG2 VAL A   2     5606   6292    775   -577    518   1469       C  
ATOM     16  N   LYS A   3     -50.220 -32.472  32.151  1.00 33.69           N  
ANISOU   16  N   LYS A   3     4958   6101   1739   -512    331    919       N  
ATOM     17  CA  LYS A   3     -51.567 -33.026  31.852  1.00 36.18           C  
ANISOU   17  CA  LYS A   3     4976   6367   2403   -534    293   1498       C  
ATOM     18  C   LYS A   3     -52.008 -32.479  30.500  1.00 35.07           C  
ANISOU   18  C   LYS A   3     4886   6008   2430   -219    449   1833       C  
ATOM     19  O   LYS A   3     -52.084 -31.268  30.321  1.00 33.79           O  
ANISOU   19  O   LYS A   3     4703   6058   2078    -52    986   1538       O  
ATOM     20  CB  LYS A   3     -52.554 -32.669  32.967  1.00 39.64           C  
ANISOU   20  CB  LYS A   3     5383   6814   2863   -557    534   1250       C  
ATOM     21  CG  LYS A   3     -51.976 -32.736  34.374  1.00 44.24           C  
ANISOU   21  CG  LYS A   3     6179   7398   3232   -672    567   1910       C  
ATOM     22  CD  LYS A   3     -53.022 -32.866  35.462  1.00 50.18           C  
ANISOU   22  CD  LYS A   3     6525   7965   4576  -1295    972   2135       C  
ATOM     23  CE  LYS A   3     -53.108 -34.266  36.032  1.00 54.05           C  
ANISOU   23  CE  LYS A   3     7510   8583   4441  -1159    730   2656       C  
ATOM     24  NZ  LYS A   3     -54.354 -34.468  36.806  1.00 58.37           N  
ANISOU   24  NZ  LYS A   3     8311   9136   4728  -1186    572   2531       N  
ATOM     25  N   PRO A   4     -52.252 -33.348  29.493  1.00 35.69           N  
ANISOU   25  N   PRO A   4     5054   5725   2780   -378    267   1980       N  
ATOM     26  CA  PRO A   4     -52.677 -32.897  28.166  1.00 37.50           C  
ANISOU   26  CA  PRO A   4     5029   6122   3095   -331   -202   2122       C  
ATOM     27  C   PRO A   4     -53.885 -31.944  28.162  1.00 39.47           C  
ANISOU   27  C   PRO A   4     4854   6267   3875   -326    508   2259       C  
ATOM     28  O   PRO A   4     -53.917 -31.070  27.314  1.00 39.56           O  
ANISOU   28  O   PRO A   4     4130   5834   5064   -439   -661   2413       O  
ATOM     29  CB  PRO A   4     -53.031 -34.209  27.454  1.00 36.01           C  
ANISOU   29  CB  PRO A   4     5177   6199   2303   -401   -380   2048       C  
ATOM     30  CG  PRO A   4     -52.133 -35.235  28.103  1.00 36.68           C  
ANISOU   30  CG  PRO A   4     5075   6330   2530   -462    -42   2031       C  
ATOM     31  CD  PRO A   4     -52.053 -34.803  29.554  1.00 36.78           C  
ANISOU   31  CD  PRO A   4     5037   6008   2928   -505    122   2159       C  
ATOM     32  N   GLU A   5     -54.838 -32.131  29.083  1.00 42.83           N  
ANISOU   32  N   GLU A   5     4710   6325   5238   -448   1455   2445       N  
ATOM     33  CA  GLU A   5     -56.023 -31.242  29.255  1.00 46.17           C  
ANISOU   33  CA  GLU A   5     5118   6594   5830      5   1204   3181       C  
ATOM     34  C   GLU A   5     -55.551 -29.822  29.574  1.00 44.98           C  
ANISOU   34  C   GLU A   5     5261   6380   5448    180   1400   4336       C  
ATOM     35  O   GLU A   5     -56.117 -28.873  29.007  1.00 51.44           O  
ANISOU   35  O   GLU A   5     4935   6831   7778    941   1579   4257       O  
ATOM     36  CB  GLU A   5     -56.923 -31.689  30.409  1.00 47.71           C  
ANISOU   36  CB  GLU A   5     5308   6515   6305   -124   1677   3034       C  
ATOM     37  CG  GLU A   5     -57.525 -33.062  30.229  1.00 51.01           C  
ANISOU   37  CG  GLU A   5     6077   6597   6706   -255   1476   2397       C  
ATOM     38  CD  GLU A   5     -56.577 -34.209  30.524  1.00 54.62           C  
ANISOU   38  CD  GLU A   5     7371   6297   7086    127   1298   2139       C  
ATOM     39  OE1 GLU A   5     -55.556 -33.981  31.202  1.00 48.89           O  
ANISOU   39  OE1 GLU A   5     7432   5404   5738   -552   1051   1972       O  
ATOM     40  OE2 GLU A   5     -56.865 -35.329  30.073  1.00 66.49           O  
ANISOU   40  OE2 GLU A   5     9926   6675   8661    -14   1702   1919       O  
ATOM     41  N   GLU A   6     -54.595 -29.704  30.503  1.00 48.29           N  
ANISOU   41  N   GLU A   6     5371   7378   5596    323   1224   3487       N  
ATOM     42  CA  GLU A   6     -53.911 -28.439  30.883  1.00 46.91           C  
ANISOU   42  CA  GLU A   6     6309   6985   4530    469   1123   3387       C  
ATOM     43  C   GLU A   6     -53.415 -27.729  29.619  1.00 42.07           C  
ANISOU   43  C   GLU A   6     5623   6507   3855    700    707   2989       C  
ATOM     44  O   GLU A   6     -53.758 -26.546  29.423  1.00 42.22           O  
ANISOU   44  O   GLU A   6     4982   6196   4862    169   1129   2840       O  
ATOM     45  CB  GLU A   6     -52.717 -28.729  31.793  1.00 54.84           C  
ANISOU   45  CB  GLU A   6     9312   8634   2890    484    482   3780       C  
ATOM     46  CG  GLU A   6     -52.987 -28.469  33.265  1.00 65.46           C  
ANISOU   46  CG  GLU A   6    11093  10066   3711    245    755   2598       C  
ATOM     47  CD  GLU A   6     -51.994 -29.124  34.209  1.00 72.70           C  
ANISOU   47  CD  GLU A   6    12840  11504   3275   -332    648   2953       C  
ATOM     48  OE1 GLU A   6     -52.431 -29.639  35.265  1.00 78.14           O  
ANISOU   48  OE1 GLU A   6    15209  12063   2415   -110    584   3172       O  
ATOM     49  OE2 GLU A   6     -50.784 -29.110  33.893  1.00 82.65           O  
ANISOU   49  OE2 GLU A   6    12485  13341   5578  -1530   -448    997       O  
ATOM     50  N   VAL A   7     -52.612 -28.428  28.815  1.00 38.08           N  
ANISOU   50  N   VAL A   7     5026   5759   3682     88    698   2323       N  
ATOM     51  CA  VAL A   7     -52.036 -27.905  27.542  1.00 34.94           C  
ANISOU   51  CA  VAL A   7     4490   5480   3304   -318    511   1879       C  
ATOM     52  C   VAL A   7     -53.189 -27.401  26.667  1.00 37.63           C  
ANISOU   52  C   VAL A   7     3869   5946   4480   -283    373   1737       C  
ATOM     53  O   VAL A   7     -53.127 -26.237  26.214  1.00 37.23           O  
ANISOU   53  O   VAL A   7     3866   6087   4193    174    279   1291       O  
ATOM     54  CB  VAL A   7     -51.203 -28.977  26.814  1.00 32.77           C  
ANISOU   54  CB  VAL A   7     3870   5602   2977   -580    619   1594       C  
ATOM     55  CG1 VAL A   7     -50.741 -28.490  25.450  1.00 29.63           C  
ANISOU   55  CG1 VAL A   7     3588   5101   2569   -733    521   1231       C  
ATOM     56  CG2 VAL A   7     -50.020 -29.446  27.647  1.00 33.02           C  
ANISOU   56  CG2 VAL A   7     4326   5866   2353   -606    841   1530       C  
ATOM     57  N   ASP A   8     -54.202 -28.245  26.445  1.00 41.05           N  
ANISOU   57  N   ASP A   8     4128   6132   5334   -451    105   2082       N  
ATOM     58  CA  ASP A   8     -55.377 -27.930  25.586  1.00 45.45           C  
ANISOU   58  CA  ASP A   8     4140   6448   6679   -531   -229   2460       C  
ATOM     59  C   ASP A   8     -56.080 -26.683  26.142  1.00 43.43           C  
ANISOU   59  C   ASP A   8     3831   6348   6321   -404   -195   2950       C  
ATOM     60  O   ASP A   8     -56.388 -25.780  25.346  1.00 44.58           O  
ANISOU   60  O   ASP A   8     3176   5890   7870    -50  -1109   3052       O  
ATOM     61  CB  ASP A   8     -56.304 -29.142  25.452  1.00 47.18           C  
ANISOU   61  CB  ASP A   8     3839   6703   7382   -818   -261   2516       C  
ATOM     62  CG  ASP A   8     -55.783 -30.188  24.478  1.00 50.27           C  
ANISOU   62  CG  ASP A   8     4141   6682   8277  -1192   -547   2353       C  
ATOM     63  OD1 ASP A   8     -54.804 -29.887  23.764  1.00 53.52           O  
ANISOU   63  OD1 ASP A   8     4602   7317   8413   -822   -351   2113       O  
ATOM     64  OD2 ASP A   8     -56.355 -31.293  24.439  1.00 55.02           O  
ANISOU   64  OD2 ASP A   8     4148   6845   9912  -1544   -699   3252       O  
ATOM     65  N   LYS A   9     -56.303 -26.635  27.458  1.00 49.39           N  
ANISOU   65  N   LYS A   9     4695   7198   6873   -355    375   2955       N  
ATOM     66  CA  LYS A   9     -56.886 -25.470  28.184  1.00 51.69           C  
ANISOU   66  CA  LYS A   9     5320   6806   7511   -136    241   3183       C  
ATOM     67  C   LYS A   9     -56.078 -24.210  27.864  1.00 49.72           C  
ANISOU   67  C   LYS A   9     4412   7278   7200     18     64   3237       C  
ATOM     68  O   LYS A   9     -56.636 -23.283  27.248  1.00 51.45           O  
ANISOU   68  O   LYS A   9     4430   7733   7383   -175    355   3954       O  
ATOM     69  CB  LYS A   9     -56.838 -25.680  29.702  1.00 55.18           C  
ANISOU   69  CB  LYS A   9     5873   7759   7332    327    932   2632       C  
ATOM     70  CG  LYS A   9     -58.179 -25.723  30.424  1.00 57.70           C  
ANISOU   70  CG  LYS A   9     5623   8217   8083    840    743   2341       C  
ATOM     71  CD  LYS A   9     -58.569 -27.118  30.880  1.00 58.00           C  
ANISOU   71  CD  LYS A   9     5737   8671   7629    679   1005   2562       C  
ATOM     72  CE  LYS A   9     -59.194 -27.173  32.260  1.00 55.92           C  
ANISOU   72  CE  LYS A   9     5854   8455   6937    639   1155   3164       C  
ATOM     73  NZ  LYS A   9     -58.384 -26.447  33.264  1.00 59.99           N  
ANISOU   73  NZ  LYS A   9     6719   8678   7394    491   1773   3419       N  
ATOM     74  N   ALA A  10     -54.814 -24.187  28.295  1.00 43.63           N  
ANISOU   74  N   ALA A  10     4166   6638   5771   -435   -187   2572       N  
ATOM     75  CA  ALA A  10     -53.896 -23.032  28.177  1.00 38.58           C  
ANISOU   75  CA  ALA A  10     3816   6382   4457   -162    -16   2555       C  
ATOM     76  C   ALA A  10     -53.818 -22.582  26.712  1.00 37.59           C  
ANISOU   76  C   ALA A  10     4153   6184   3944   -558   -669   2084       C  
ATOM     77  O   ALA A  10     -53.720 -21.364  26.476  1.00 35.38           O  
ANISOU   77  O   ALA A  10     3236   6558   3645   -832   -477   2775       O  
ATOM     78  CB  ALA A  10     -52.538 -23.393  28.729  1.00 36.41           C  
ANISOU   78  CB  ALA A  10     4256   6438   3139   -321   -600   2490       C  
ATOM     79  N   TYR A  11     -53.870 -23.519  25.762  1.00 36.09           N  
ANISOU   79  N   TYR A  11     3930   6091   3689   -823   -473   1550       N  
ATOM     80  CA  TYR A  11     -53.800 -23.209  24.311  1.00 35.20           C  
ANISOU   80  CA  TYR A  11     3698   5957   3716   -845   -455   1270       C  
ATOM     81  C   TYR A  11     -55.022 -22.382  23.889  1.00 36.69           C  
ANISOU   81  C   TYR A  11     3490   6210   4238   -955   -334   1195       C  
ATOM     82  O   TYR A  11     -54.851 -21.376  23.174  1.00 40.29           O  
ANISOU   82  O   TYR A  11     3575   6471   5262  -1149   -546   1547       O  
ATOM     83  CB  TYR A  11     -53.720 -24.462  23.437  1.00 31.63           C  
ANISOU   83  CB  TYR A  11     3528   5483   3004   -868   -690   1083       C  
ATOM     84  CG  TYR A  11     -53.745 -24.109  21.974  1.00 31.56           C  
ANISOU   84  CG  TYR A  11     4033   5475   2480   -887   -755    577       C  
ATOM     85  CD1 TYR A  11     -52.687 -23.426  21.402  1.00 30.26           C  
ANISOU   85  CD1 TYR A  11     3970   5581   1945   -709   -799    603       C  
ATOM     86  CD2 TYR A  11     -54.852 -24.374  21.183  1.00 32.84           C  
ANISOU   86  CD2 TYR A  11     4179   5938   2361   -566   -804    882       C  
ATOM     87  CE1 TYR A  11     -52.704 -23.054  20.069  1.00 29.41           C  
ANISOU   87  CE1 TYR A  11     4174   5463   1535   -588   -839    427       C  
ATOM     88  CE2 TYR A  11     -54.883 -24.015  19.847  1.00 30.74           C  
ANISOU   88  CE2 TYR A  11     4306   5660   1712   -642   -652    411       C  
ATOM     89  CZ  TYR A  11     -53.805 -23.350  19.289  1.00 30.86           C  
ANISOU   89  CZ  TYR A  11     4303   5731   1690   -839   -807    401       C  
ATOM     90  OH  TYR A  11     -53.818 -22.977  17.973  1.00 33.67           O  
ANISOU   90  OH  TYR A  11     4875   6204   1715  -1438   -903   1001       O  
ATOM     91  N   GLU A  12     -56.219 -22.803  24.307  1.00 38.83           N  
ANISOU   91  N   GLU A  12     3271   6571   4912  -1047   -764   1032       N  
ATOM     92  CA  GLU A  12     -57.500 -22.135  23.951  1.00 40.81           C  
ANISOU   92  CA  GLU A  12     3573   6602   5328   -676   -253   1221       C  
ATOM     93  C   GLU A  12     -57.477 -20.689  24.461  1.00 36.53           C  
ANISOU   93  C   GLU A  12     2920   6315   4643   -654     50   1448       C  
ATOM     94  O   GLU A  12     -57.949 -19.801  23.731  1.00 38.89           O  
ANISOU   94  O   GLU A  12     2730   6632   5412   -221    343   1553       O  
ATOM     95  CB  GLU A  12     -58.688 -22.929  24.501  1.00 42.15           C  
ANISOU   95  CB  GLU A  12     4032   6389   5593   -868   -582   1064       C  
ATOM     96  CG  GLU A  12     -58.962 -24.204  23.725  1.00 43.19           C  
ANISOU   96  CG  GLU A  12     4580   6211   5617   -974   -983   1051       C  
ATOM     97  CD  GLU A  12     -59.103 -23.999  22.227  1.00 42.25           C  
ANISOU   97  CD  GLU A  12     4745   6198   5107   -633  -1078    720       C  
ATOM     98  OE1 GLU A  12     -59.649 -22.953  21.830  1.00 40.58           O  
ANISOU   98  OE1 GLU A  12     4572   7126   3719   -416  -1963    904       O  
ATOM     99  OE2 GLU A  12     -58.655 -24.875  21.465  1.00 44.98           O  
ANISOU   99  OE2 GLU A  12     5052   5846   6189  -1158  -1087     60       O  
ATOM    100  N   VAL A  13     -56.935 -20.462  25.661  1.00 37.33           N  
ANISOU  100  N   VAL A  13     2896   6400   4886   -473    232   1513       N  
ATOM    101  CA  VAL A  13     -56.811 -19.105  26.277  1.00 36.62           C  
ANISOU  101  CA  VAL A  13     3027   6445   4442   -609    124   1935       C  
ATOM    102  C   VAL A  13     -55.817 -18.287  25.447  1.00 33.37           C  
ANISOU  102  C   VAL A  13     3051   5758   3868   -433   -288   1921       C  
ATOM    103  O   VAL A  13     -56.110 -17.110  25.168  1.00 35.19           O  
ANISOU  103  O   VAL A  13     4055   5753   3562   -290   -219   2043       O  
ATOM    104  CB  VAL A  13     -56.375 -19.174  27.753  1.00 38.32           C  
ANISOU  104  CB  VAL A  13     3024   6800   4735   -577    222   1983       C  
ATOM    105  CG1 VAL A  13     -56.073 -17.789  28.309  1.00 39.18           C  
ANISOU  105  CG1 VAL A  13     2929   7260   4697   -627    128   1925       C  
ATOM    106  CG2 VAL A  13     -57.409 -19.887  28.616  1.00 40.38           C  
ANISOU  106  CG2 VAL A  13     3345   6995   5002   -383    380   2416       C  
ATOM    107  N   ALA A  14     -54.688 -18.897  25.075  1.00 30.77           N  
ANISOU  107  N   ALA A  14     2801   5698   3193   -630    -71   1693       N  
ATOM    108  CA  ALA A  14     -53.617 -18.275  24.266  1.00 31.49           C  
ANISOU  108  CA  ALA A  14     3147   5428   3388   -661     51   1374       C  
ATOM    109  C   ALA A  14     -54.179 -17.917  22.887  1.00 30.69           C  
ANISOU  109  C   ALA A  14     2941   5310   3408   -508    141   1176       C  
ATOM    110  O   ALA A  14     -53.985 -16.773  22.429  1.00 30.85           O  
ANISOU  110  O   ALA A  14     3145   5516   3058   -729    906   1068       O  
ATOM    111  CB  ALA A  14     -52.439 -19.214  24.157  1.00 32.20           C  
ANISOU  111  CB  ALA A  14     3490   5300   3441   -465   -190   1495       C  
ATOM    112  N   LYS A  15     -54.860 -18.873  22.258  1.00 30.89           N  
ANISOU  112  N   LYS A  15     2808   5740   3187   -430    552   1029       N  
ATOM    113  CA  LYS A  15     -55.507 -18.698  20.936  1.00 33.72           C  
ANISOU  113  CA  LYS A  15     3337   5875   3599   -224     39    729       C  
ATOM    114  C   LYS A  15     -56.310 -17.391  20.934  1.00 32.30           C  
ANISOU  114  C   LYS A  15     3559   5710   3002   -248    208    938       C  
ATOM    115  O   LYS A  15     -56.218 -16.644  19.931  1.00 29.89           O  
ANISOU  115  O   LYS A  15     3732   5737   1885   -415    -46    860       O  
ATOM    116  CB  LYS A  15     -56.391 -19.909  20.630  1.00 37.49           C  
ANISOU  116  CB  LYS A  15     3648   6142   4452   -296     69    527       C  
ATOM    117  CG  LYS A  15     -57.150 -19.832  19.314  1.00 38.06           C  
ANISOU  117  CG  LYS A  15     4284   6427   3748   -485     73    569       C  
ATOM    118  CD  LYS A  15     -57.587 -21.184  18.807  1.00 40.86           C  
ANISOU  118  CD  LYS A  15     4532   6586   4404   -875    -88    431       C  
ATOM    119  CE  LYS A  15     -58.670 -21.097  17.756  1.00 40.84           C  
ANISOU  119  CE  LYS A  15     4802   6734   3981   -978     38    207       C  
ATOM    120  NZ  LYS A  15     -59.253 -22.429  17.478  1.00 43.28           N  
ANISOU  120  NZ  LYS A  15     5372   6901   4171   -977      0    213       N  
ATOM    121  N   GLN A  16     -57.054 -17.121  22.013  1.00 30.08           N  
ANISOU  121  N   GLN A  16     3352   6061   2014   -197   -141   1217       N  
ATOM    122  CA  GLN A  16     -57.964 -15.945  22.108  1.00 34.10           C  
ANISOU  122  CA  GLN A  16     3787   6392   2777   -198   -236    905       C  
ATOM    123  C   GLN A  16     -57.147 -14.670  22.347  1.00 30.24           C  
ANISOU  123  C   GLN A  16     3176   5998   2314     -9   -145    854       C  
ATOM    124  O   GLN A  16     -57.435 -13.668  21.673  1.00 33.45           O  
ANISOU  124  O   GLN A  16     4152   5861   2695    420     38    987       O  
ATOM    125  CB  GLN A  16     -59.027 -16.142  23.192  1.00 36.17           C  
ANISOU  125  CB  GLN A  16     4178   7023   2540   -550   -665   1288       C  
ATOM    126  CG  GLN A  16     -60.125 -17.118  22.794  1.00 42.58           C  
ANISOU  126  CG  GLN A  16     4741   7821   3615   -425   -867   1061       C  
ATOM    127  CD  GLN A  16     -60.741 -16.789  21.454  1.00 47.09           C  
ANISOU  127  CD  GLN A  16     5312   8356   4221   -407  -1659    454       C  
ATOM    128  OE1 GLN A  16     -61.042 -17.674  20.657  1.00 57.14           O  
ANISOU  128  OE1 GLN A  16     6304   8875   6529  -1351  -2448   -282       O  
ATOM    129  NE2 GLN A  16     -60.928 -15.505  21.187  1.00 48.09           N  
ANISOU  129  NE2 GLN A  16     5733   8224   4315    143  -1488    524       N  
ATOM    130  N   ARG A  17     -56.170 -14.699  23.258  1.00 27.91           N  
ANISOU  130  N   ARG A  17     3266   5849   1487     16    118    685       N  
ATOM    131  CA  ARG A  17     -55.269 -13.541  23.528  1.00 27.69           C  
ANISOU  131  CA  ARG A  17     3114   5679   1725   -179    137    645       C  
ATOM    132  C   ARG A  17     -54.638 -13.069  22.211  1.00 26.11           C  
ANISOU  132  C   ARG A  17     3319   5350   1251   -105   -389    734       C  
ATOM    133  O   ARG A  17     -54.548 -11.841  22.003  1.00 24.95           O  
ANISOU  133  O   ARG A  17     3168   5506    805    -76   -251    875       O  
ATOM    134  CB  ARG A  17     -54.161 -13.908  24.521  1.00 29.33           C  
ANISOU  134  CB  ARG A  17     3543   5816   1783   -282   -139    556       C  
ATOM    135  CG  ARG A  17     -54.575 -13.884  25.987  1.00 30.68           C  
ANISOU  135  CG  ARG A  17     3873   5852   1931   -508   -125    646       C  
ATOM    136  CD  ARG A  17     -55.083 -12.535  26.476  1.00 32.79           C  
ANISOU  136  CD  ARG A  17     4054   6014   2390   -553   -146    739       C  
ATOM    137  NE  ARG A  17     -54.132 -11.430  26.354  1.00 33.16           N  
ANISOU  137  NE  ARG A  17     4064   6042   2493   -736   -299    818       N  
ATOM    138  CZ  ARG A  17     -53.086 -11.221  27.157  1.00 33.95           C  
ANISOU  138  CZ  ARG A  17     3887   6077   2932  -1022     14   1179       C  
ATOM    139  NH1 ARG A  17     -52.815 -12.058  28.147  1.00 33.45           N  
ANISOU  139  NH1 ARG A  17     3625   6032   3051   -596   -646   1247       N  
ATOM    140  NH2 ARG A  17     -52.307 -10.172  26.961  1.00 34.78           N  
ANISOU  140  NH2 ARG A  17     4193   6125   2896  -1262    221   1422       N  
ATOM    141  N   TYR A  18     -54.191 -14.011  21.374  1.00 25.24           N  
ANISOU  141  N   TYR A  18     2909   5303   1379   -153   -267    565       N  
ATOM    142  CA  TYR A  18     -53.525 -13.745  20.069  1.00 25.94           C  
ANISOU  142  CA  TYR A  18     3008   5137   1709   -309   -126    974       C  
ATOM    143  C   TYR A  18     -54.560 -13.277  19.038  1.00 26.23           C  
ANISOU  143  C   TYR A  18     3113   5259   1593   -546   -205   1006       C  
ATOM    144  O   TYR A  18     -54.269 -12.314  18.302  1.00 25.79           O  
ANISOU  144  O   TYR A  18     3298   5302   1199   -782   -415   1060       O  
ATOM    145  CB  TYR A  18     -52.754 -14.976  19.581  1.00 26.51           C  
ANISOU  145  CB  TYR A  18     3168   5244   1659   -376   -194    779       C  
ATOM    146  CG  TYR A  18     -51.366 -15.109  20.161  1.00 24.06           C  
ANISOU  146  CG  TYR A  18     3002   5218    922   -442   -259    697       C  
ATOM    147  CD1 TYR A  18     -50.367 -14.211  19.829  1.00 24.04           C  
ANISOU  147  CD1 TYR A  18     2980   5245    906   -464   -353    616       C  
ATOM    148  CD2 TYR A  18     -51.051 -16.125  21.051  1.00 25.47           C  
ANISOU  148  CD2 TYR A  18     2862   5327   1488   -355   -185    852       C  
ATOM    149  CE1 TYR A  18     -49.092 -14.316  20.361  1.00 23.43           C  
ANISOU  149  CE1 TYR A  18     2845   5047   1009   -422   -320    410       C  
ATOM    150  CE2 TYR A  18     -49.783 -16.241  21.599  1.00 23.88           C  
ANISOU  150  CE2 TYR A  18     3092   5305    674   -340   -235    620       C  
ATOM    151  CZ  TYR A  18     -48.799 -15.334  21.250  1.00 23.10           C  
ANISOU  151  CZ  TYR A  18     2749   5038    987   -478   -471    262       C  
ATOM    152  OH  TYR A  18     -47.546 -15.449  21.769  1.00 22.27           O  
ANISOU  152  OH  TYR A  18     2759   5091    610    -14   -179   -368       O  
ATOM    153  N   ALA A  19     -55.726 -13.928  18.991  1.00 27.09           N  
ANISOU  153  N   ALA A  19     3318   5253   1720   -473    -19   1016       N  
ATOM    154  CA  ALA A  19     -56.857 -13.561  18.105  1.00 28.98           C  
ANISOU  154  CA  ALA A  19     3276   5480   2253   -320     79   1135       C  
ATOM    155  C   ALA A  19     -57.245 -12.097  18.356  1.00 26.71           C  
ANISOU  155  C   ALA A  19     3132   5441   1574   -273   -274   1517       C  
ATOM    156  O   ALA A  19     -57.487 -11.380  17.380  1.00 27.27           O  
ANISOU  156  O   ALA A  19     2964   6289   1106   -235    -82   1718       O  
ATOM    157  CB  ALA A  19     -58.026 -14.494  18.323  1.00 29.66           C  
ANISOU  157  CB  ALA A  19     3284   5371   2614   -247    414   1056       C  
ATOM    158  N   GLU A  20     -57.275 -11.676  19.623  1.00 28.01           N  
ANISOU  158  N   GLU A  20     3197   5664   1778   -278     65   1112       N  
ATOM    159  CA  GLU A  20     -57.635 -10.297  20.052  1.00 30.04           C  
ANISOU  159  CA  GLU A  20     3667   5743   2003   -223   -251   1355       C  
ATOM    160  C   GLU A  20     -56.689  -9.281  19.393  1.00 29.64           C  
ANISOU  160  C   GLU A  20     3721   5541   2000   -288   -392   1029       C  
ATOM    161  O   GLU A  20     -57.136  -8.141  19.181  1.00 27.83           O  
ANISOU  161  O   GLU A  20     3916   5185   1471   -406   -516    853       O  
ATOM    162  CB  GLU A  20     -57.639 -10.203  21.584  1.00 33.90           C  
ANISOU  162  CB  GLU A  20     4072   6524   2282   -182    -75    758       C  
ATOM    163  CG  GLU A  20     -58.879 -10.826  22.213  1.00 40.15           C  
ANISOU  163  CG  GLU A  20     4523   7197   3532   -182     65    644       C  
ATOM    164  CD  GLU A  20     -58.790 -11.201  23.686  1.00 45.65           C  
ANISOU  164  CD  GLU A  20     5256   8035   4054   -705    810    938       C  
ATOM    165  OE1 GLU A  20     -57.846 -10.746  24.368  1.00 49.49           O  
ANISOU  165  OE1 GLU A  20     5590   8452   4762   -446    395    623       O  
ATOM    166  OE2 GLU A  20     -59.671 -11.957  24.150  1.00 54.45           O  
ANISOU  166  OE2 GLU A  20     4972   8995   6718   -848   1308    572       O  
ATOM    167  N   ILE A  21     -55.449  -9.669  19.057  1.00 29.91           N  
ANISOU  167  N   ILE A  21     3925   5792   1647   -570   -338   1025       N  
ATOM    168  CA  ILE A  21     -54.444  -8.751  18.428  1.00 32.45           C  
ANISOU  168  CA  ILE A  21     4178   5771   2378   -542   -428    622       C  
ATOM    169  C   ILE A  21     -54.249  -9.110  16.950  1.00 31.33           C  
ANISOU  169  C   ILE A  21     4315   5586   2002   -465   -726    582       C  
ATOM    170  O   ILE A  21     -53.273  -8.608  16.347  1.00 30.45           O  
ANISOU  170  O   ILE A  21     4517   5175   1876   -597   -777    898       O  
ATOM    171  CB  ILE A  21     -53.099  -8.753  19.186  1.00 31.34           C  
ANISOU  171  CB  ILE A  21     4308   5518   2080   -607   -488    619       C  
ATOM    172  CG1 ILE A  21     -52.408 -10.121  19.149  1.00 30.94           C  
ANISOU  172  CG1 ILE A  21     4091   5700   1962   -636   -336    645       C  
ATOM    173  CG2 ILE A  21     -53.291  -8.241  20.604  1.00 30.96           C  
ANISOU  173  CG2 ILE A  21     4240   5456   2065   -628   -735    421       C  
ATOM    174  CD1 ILE A  21     -50.929 -10.075  19.449  1.00 31.30           C  
ANISOU  174  CD1 ILE A  21     3949   5688   2255   -623     34    557       C  
ATOM    175  N   GLY A  22     -55.136  -9.936  16.390  1.00 32.69           N  
ANISOU  175  N   GLY A  22     4232   5836   2350   -293   -715    527       N  
ATOM    176  CA  GLY A  22     -55.151 -10.269  14.951  1.00 33.02           C  
ANISOU  176  CA  GLY A  22     4368   6006   2171     37   -721    330       C  
ATOM    177  C   GLY A  22     -54.106 -11.309  14.580  1.00 31.14           C  
ANISOU  177  C   GLY A  22     3869   6316   1645   -195   -230    444       C  
ATOM    178  O   GLY A  22     -53.598 -11.252  13.450  1.00 31.59           O  
ANISOU  178  O   GLY A  22     3979   6417   1607    305     54    798       O  
ATOM    179  N   VAL A  23     -53.804 -12.245  15.483  1.00 30.32           N  
ANISOU  179  N   VAL A  23     3845   5599   2073   -288   -532   -163       N  
ATOM    180  CA  VAL A  23     -52.878 -13.382  15.203  1.00 30.49           C  
ANISOU  180  CA  VAL A  23     3603   5747   2233   -455   -501    108       C  
ATOM    181  C   VAL A  23     -53.667 -14.693  15.252  1.00 30.99           C  
ANISOU  181  C   VAL A  23     3800   5628   2347   -403   -414    100       C  
ATOM    182  O   VAL A  23     -54.488 -14.860  16.175  1.00 30.78           O  
ANISOU  182  O   VAL A  23     3885   6143   1665   -285   -540    325       O  
ATOM    183  CB  VAL A  23     -51.686 -13.393  16.177  1.00 26.95           C  
ANISOU  183  CB  VAL A  23     4117   5401    721   -682   -441   -157       C  
ATOM    184  CG1 VAL A  23     -50.892 -14.689  16.089  1.00 26.45           C  
ANISOU  184  CG1 VAL A  23     4013   5701    332   -791   -334   -367       C  
ATOM    185  CG2 VAL A  23     -50.782 -12.189  15.955  1.00 28.36           C  
ANISOU  185  CG2 VAL A  23     4069   5563   1140   -615   -511    -11       C  
ATOM    186  N   ASP A  24     -53.414 -15.578  14.282  1.00 31.64           N  
ANISOU  186  N   ASP A  24     4014   6046   1959   -659   -637     65       N  
ATOM    187  CA  ASP A  24     -54.042 -16.921  14.157  1.00 30.50           C  
ANISOU  187  CA  ASP A  24     3526   5892   2170   -723   -558    332       C  
ATOM    188  C   ASP A  24     -53.037 -17.992  14.605  1.00 28.33           C  
ANISOU  188  C   ASP A  24     3054   5821   1889   -712   -420    532       C  
ATOM    189  O   ASP A  24     -52.123 -18.303  13.822  1.00 25.25           O  
ANISOU  189  O   ASP A  24     2526   5553   1514   -890   -348   1108       O  
ATOM    190  CB  ASP A  24     -54.520 -17.158  12.722  1.00 30.38           C  
ANISOU  190  CB  ASP A  24     3721   5756   2063   -533   -587     95       C  
ATOM    191  CG  ASP A  24     -55.211 -18.492  12.505  1.00 31.76           C  
ANISOU  191  CG  ASP A  24     3939   5933   2195   -700   -669     -3       C  
ATOM    192  OD1 ASP A  24     -55.129 -19.357  13.397  1.00 30.29           O  
ANISOU  192  OD1 ASP A  24     3856   6073   1578   -661   -257   -346       O  
ATOM    193  OD2 ASP A  24     -55.821 -18.656  11.440  1.00 34.49           O  
ANISOU  193  OD2 ASP A  24     4503   5769   2833   -683  -1115   -450       O  
ATOM    194  N   THR A  25     -53.214 -18.545  15.811  1.00 28.04           N  
ANISOU  194  N   THR A  25     3075   5791   1788   -666   -627    587       N  
ATOM    195  CA  THR A  25     -52.273 -19.511  16.442  1.00 28.00           C  
ANISOU  195  CA  THR A  25     2950   5654   2031   -489   -308    523       C  
ATOM    196  C   THR A  25     -52.279 -20.820  15.648  1.00 28.77           C  
ANISOU  196  C   THR A  25     3143   5680   2107   -560   -528    594       C  
ATOM    197  O   THR A  25     -51.197 -21.413  15.500  1.00 29.18           O  
ANISOU  197  O   THR A  25     3058   5705   2323   -649   -476    427       O  
ATOM    198  CB  THR A  25     -52.590 -19.736  17.926  1.00 26.57           C  
ANISOU  198  CB  THR A  25     2679   5804   1611   -504   -834    396       C  
ATOM    199  OG1 THR A  25     -53.944 -20.171  18.070  1.00 25.44           O  
ANISOU  199  OG1 THR A  25     2546   6350    767   -270   -500    574       O  
ATOM    200  CG2 THR A  25     -52.366 -18.491  18.753  1.00 27.36           C  
ANISOU  200  CG2 THR A  25     2520   5823   2052   -292   -506    287       C  
ATOM    201  N   ASP A  26     -53.442 -21.246  15.148  1.00 30.96           N  
ANISOU  201  N   ASP A  26     3272   5746   2745   -547   -381    676       N  
ATOM    202  CA  ASP A  26     -53.581 -22.497  14.355  1.00 32.47           C  
ANISOU  202  CA  ASP A  26     3523   5763   3048   -632   -841    509       C  
ATOM    203  C   ASP A  26     -52.736 -22.370  13.085  1.00 32.41           C  
ANISOU  203  C   ASP A  26     3933   5685   2695   -700   -894    550       C  
ATOM    204  O   ASP A  26     -52.005 -23.331  12.772  1.00 34.12           O  
ANISOU  204  O   ASP A  26     4268   5718   2976   -657  -1005    611       O  
ATOM    205  CB  ASP A  26     -55.047 -22.804  14.054  1.00 33.97           C  
ANISOU  205  CB  ASP A  26     3460   5669   3775   -804   -409    631       C  
ATOM    206  CG  ASP A  26     -55.836 -23.140  15.306  1.00 36.03           C  
ANISOU  206  CG  ASP A  26     4193   6130   3366   -578   -622    817       C  
ATOM    207  OD1 ASP A  26     -55.336 -23.953  16.103  1.00 36.48           O  
ANISOU  207  OD1 ASP A  26     4382   5554   3921   -609   -770    903       O  
ATOM    208  OD2 ASP A  26     -56.932 -22.573  15.479  1.00 41.42           O  
ANISOU  208  OD2 ASP A  26     4387   7333   4015  -1030    205    423       O  
ATOM    209  N   ALA A  27     -52.820 -21.220  12.407  1.00 33.90           N  
ANISOU  209  N   ALA A  27     4100   5732   3047   -593   -999    601       N  
ATOM    210  CA  ALA A  27     -52.075 -20.886  11.167  1.00 31.02           C  
ANISOU  210  CA  ALA A  27     3549   5760   2477   -539  -1097    619       C  
ATOM    211  C   ALA A  27     -50.567 -20.852  11.451  1.00 30.45           C  
ANISOU  211  C   ALA A  27     3596   5545   2425   -513   -945    399       C  
ATOM    212  O   ALA A  27     -49.792 -21.363  10.626  1.00 28.81           O  
ANISOU  212  O   ALA A  27     4054   5743   1148   -605   -953    490       O  
ATOM    213  CB  ALA A  27     -52.549 -19.560  10.625  1.00 31.13           C  
ANISOU  213  CB  ALA A  27     3596   6045   2188   -522  -1085    709       C  
ATOM    214  N   ALA A  28     -50.162 -20.253  12.574  1.00 28.34           N  
ANISOU  214  N   ALA A  28     3287   5277   2204   -753  -1130    672       N  
ATOM    215  CA  ALA A  28     -48.743 -20.128  12.980  1.00 29.42           C  
ANISOU  215  CA  ALA A  28     3383   5266   2529   -713   -957    603       C  
ATOM    216  C   ALA A  28     -48.126 -21.524  13.136  1.00 28.22           C  
ANISOU  216  C   ALA A  28     3279   5179   2263   -845   -711    330       C  
ATOM    217  O   ALA A  28     -46.974 -21.716  12.710  1.00 27.26           O  
ANISOU  217  O   ALA A  28     3118   5357   1881   -852   -630   -321       O  
ATOM    218  CB  ALA A  28     -48.633 -19.317  14.246  1.00 28.52           C  
ANISOU  218  CB  ALA A  28     3487   5153   2193   -757  -1181    643       C  
ATOM    219  N   MET A  29     -48.859 -22.472  13.724  1.00 27.27           N  
ANISOU  219  N   MET A  29     3362   4934   2064   -746   -897    387       N  
ATOM    220  CA  MET A  29     -48.351 -23.849  13.960  1.00 29.57           C  
ANISOU  220  CA  MET A  29     3713   5160   2361   -636   -817    359       C  
ATOM    221  C   MET A  29     -48.188 -24.553  12.608  1.00 30.36           C  
ANISOU  221  C   MET A  29     4028   5553   1951   -606   -897    480       C  
ATOM    222  O   MET A  29     -47.175 -25.262  12.426  1.00 31.15           O  
ANISOU  222  O   MET A  29     4034   5801   2001   -488   -247    611       O  
ATOM    223  CB  MET A  29     -49.284 -24.644  14.881  1.00 28.22           C  
ANISOU  223  CB  MET A  29     3579   5069   2074   -569   -822    567       C  
ATOM    224  CG  MET A  29     -49.314 -24.092  16.293  1.00 27.57           C  
ANISOU  224  CG  MET A  29     3294   5211   1971   -756  -1275    792       C  
ATOM    225  SD  MET A  29     -49.970 -25.251  17.525  1.00 29.57           S  
ANISOU  225  SD  MET A  29     3859   5814   1560   -980  -1137    715       S  
ATOM    226  CE  MET A  29     -51.700 -25.294  17.055  1.00 29.87           C  
ANISOU  226  CE  MET A  29     3510   5785   2053   -735  -1033    881       C  
ATOM    227  N   LYS A  30     -49.126 -24.328  11.683  1.00 30.65           N  
ANISOU  227  N   LYS A  30     4270   5822   1551   -814  -1012     -1       N  
ATOM    228  CA  LYS A  30     -49.084 -24.886  10.303  1.00 31.82           C  
ANISOU  228  CA  LYS A  30     4503   6131   1456  -1009   -775   -147       C  
ATOM    229  C   LYS A  30     -47.822 -24.382   9.594  1.00 29.80           C  
ANISOU  229  C   LYS A  30     4625   5856    840  -1149  -1017     26       C  
ATOM    230  O   LYS A  30     -47.158 -25.194   8.924  1.00 28.78           O  
ANISOU  230  O   LYS A  30     4255   5608   1069  -1096  -1523   -204       O  
ATOM    231  CB  LYS A  30     -50.334 -24.489   9.517  1.00 34.19           C  
ANISOU  231  CB  LYS A  30     4999   6371   1618   -906   -670   -277       C  
ATOM    232  CG  LYS A  30     -51.631 -25.127   9.992  1.00 38.93           C  
ANISOU  232  CG  LYS A  30     5646   6649   2494  -1135   -312   -325       C  
ATOM    233  CD  LYS A  30     -51.685 -26.627   9.828  1.00 39.56           C  
ANISOU  233  CD  LYS A  30     5935   6460   2634  -1227   -618   -517       C  
ATOM    234  CE  LYS A  30     -53.044 -27.178  10.200  1.00 42.66           C  
ANISOU  234  CE  LYS A  30     6181   6876   3151  -1201  -1003   -518       C  
ATOM    235  NZ  LYS A  30     -53.102 -28.651  10.071  1.00 44.54           N  
ANISOU  235  NZ  LYS A  30     6629   7595   2697   -898  -1553    -34       N  
ATOM    236  N   GLU A  31     -47.491 -23.099   9.757  1.00 29.48           N  
ANISOU  236  N   GLU A  31     4638   5542   1021  -1126   -897    690       N  
ATOM    237  CA  GLU A  31     -46.278 -22.483   9.153  1.00 31.93           C  
ANISOU  237  CA  GLU A  31     4485   6311   1334   -954   -922    402       C  
ATOM    238  C   GLU A  31     -45.020 -23.140   9.741  1.00 28.24           C  
ANISOU  238  C   GLU A  31     4377   5767    585   -984   -807    433       C  
ATOM    239  O   GLU A  31     -44.071 -23.389   8.971  1.00 28.44           O  
ANISOU  239  O   GLU A  31     4722   5858    224  -1050   -715    697       O  
ATOM    240  CB  GLU A  31     -46.269 -20.968   9.365  1.00 33.40           C  
ANISOU  240  CB  GLU A  31     4650   6548   1491   -799   -985    568       C  
ATOM    241  CG  GLU A  31     -47.207 -20.224   8.437  1.00 36.36           C  
ANISOU  241  CG  GLU A  31     5067   7204   1543   -390   -463   1283       C  
ATOM    242  CD  GLU A  31     -47.052 -20.607   6.977  1.00 41.70           C  
ANISOU  242  CD  GLU A  31     5270   8688   1886   -375   -533   1048       C  
ATOM    243  OE1 GLU A  31     -45.927 -20.482   6.446  1.00 42.78           O  
ANISOU  243  OE1 GLU A  31     6055   9077   1123    174    751   2010       O  
ATOM    244  OE2 GLU A  31     -48.047 -21.053   6.381  1.00 51.15           O  
ANISOU  244  OE2 GLU A  31     5421  10682   3330     26  -1316    860       O  
ATOM    245  N   LEU A  32     -45.003 -23.411  11.050  1.00 25.59           N  
ANISOU  245  N   LEU A  32     3883   5408    431  -1216   -740     84       N  
ATOM    246  CA  LEU A  32     -43.814 -23.980  11.740  1.00 26.13           C  
ANISOU  246  CA  LEU A  32     4159   5427    340   -858   -551    -10       C  
ATOM    247  C   LEU A  32     -43.527 -25.388  11.205  1.00 26.78           C  
ANISOU  247  C   LEU A  32     4333   5285    555  -1151   -719    -59       C  
ATOM    248  O   LEU A  32     -42.341 -25.713  11.016  1.00 28.12           O  
ANISOU  248  O   LEU A  32     4379   5338    967   -800  -1018   -158       O  
ATOM    249  CB  LEU A  32     -44.040 -24.015  13.256  1.00 25.01           C  
ANISOU  249  CB  LEU A  32     4033   5175    295   -938   -782    -69       C  
ATOM    250  CG  LEU A  32     -42.881 -24.596  14.063  1.00 25.67           C  
ANISOU  250  CG  LEU A  32     4152   5325    275  -1103   -899    -23       C  
ATOM    251  CD1 LEU A  32     -41.599 -23.822  13.786  1.00 26.03           C  
ANISOU  251  CD1 LEU A  32     4339   5273    277  -1112   -954    169       C  
ATOM    252  CD2 LEU A  32     -43.197 -24.603  15.558  1.00 24.96           C  
ANISOU  252  CD2 LEU A  32     3868   5283    329  -1294   -515    -22       C  
ATOM    253  N   GLU A  33     -44.553 -26.203  10.958  1.00 28.68           N  
ANISOU  253  N   GLU A  33     4548   5375    974  -1156   -339    438       N  
ATOM    254  CA  GLU A  33     -44.329 -27.630  10.599  1.00 32.37           C  
ANISOU  254  CA  GLU A  33     5188   5898   1212  -1042   -479   -117       C  
ATOM    255  C   GLU A  33     -43.777 -27.706   9.166  1.00 29.81           C  
ANISOU  255  C   GLU A  33     5144   5385    794   -928   -782   -381       C  
ATOM    256  O   GLU A  33     -43.314 -28.793   8.783  1.00 27.74           O  
ANISOU  256  O   GLU A  33     4449   5759    331   -329   -757   -824       O  
ATOM    257  CB  GLU A  33     -45.571 -28.483  10.897  1.00 39.04           C  
ANISOU  257  CB  GLU A  33     5766   6617   2449  -1076  -1074     79       C  
ATOM    258  CG  GLU A  33     -46.676 -28.441   9.865  1.00 38.97           C  
ANISOU  258  CG  GLU A  33     6572   7165   1069  -1098  -1113    360       C  
ATOM    259  CD  GLU A  33     -47.996 -29.016  10.367  1.00 39.58           C  
ANISOU  259  CD  GLU A  33     6317   7342   1379  -1109  -1174    620       C  
ATOM    260  OE1 GLU A  33     -47.998 -29.765  11.378  1.00 39.96           O  
ANISOU  260  OE1 GLU A  33     7401   6984    797  -1059  -1626    402       O  
ATOM    261  OE2 GLU A  33     -49.023 -28.691   9.768  1.00 40.57           O  
ANISOU  261  OE2 GLU A  33     6563   8672    178  -2031   -845    464       O  
ATOM    262  N   LYS A  34     -43.736 -26.580   8.444  1.00 28.15           N  
ANISOU  262  N   LYS A  34     4646   5766    283   -924   -813   -481       N  
ATOM    263  CA  LYS A  34     -43.169 -26.488   7.067  1.00 28.19           C  
ANISOU  263  CA  LYS A  34     4352   5973    386   -781   -600   -388       C  
ATOM    264  C   LYS A  34     -41.695 -26.071   7.108  1.00 27.71           C  
ANISOU  264  C   LYS A  34     4481   5873    173   -872   -570   -340       C  
ATOM    265  O   LYS A  34     -41.138 -25.829   6.035  1.00 30.47           O  
ANISOU  265  O   LYS A  34     5266   6047    262   -661   -615   -785       O  
ATOM    266  CB  LYS A  34     -43.926 -25.463   6.219  1.00 29.84           C  
ANISOU  266  CB  LYS A  34     4601   6494    242   -464   -487   -292       C  
ATOM    267  CG  LYS A  34     -45.333 -25.865   5.810  1.00 32.38           C  
ANISOU  267  CG  LYS A  34     4643   7120    539   -163   -584    200       C  
ATOM    268  CD  LYS A  34     -46.039 -24.772   5.049  1.00 36.27           C  
ANISOU  268  CD  LYS A  34     4909   7677   1192    271   -779    340       C  
ATOM    269  CE  LYS A  34     -47.540 -24.940   5.044  1.00 38.30           C  
ANISOU  269  CE  LYS A  34     4881   8106   1566    455  -1170    334       C  
ATOM    270  NZ  LYS A  34     -48.180 -23.927   4.175  1.00 44.76           N  
ANISOU  270  NZ  LYS A  34     5808   8817   2379    580   -845    649       N  
ATOM    271  N   VAL A  35     -41.089 -25.964   8.294  1.00 25.95           N  
ANISOU  271  N   VAL A  35     4494   5225    139   -627   -540   -146       N  
ATOM    272  CA  VAL A  35     -39.665 -25.540   8.442  1.00 26.53           C  
ANISOU  272  CA  VAL A  35     4572   5343    165   -631   -633   -174       C  
ATOM    273  C   VAL A  35     -38.844 -26.716   8.962  1.00 27.87           C  
ANISOU  273  C   VAL A  35     4655   5236    698   -509   -485   -189       C  
ATOM    274  O   VAL A  35     -38.703 -26.896  10.172  1.00 30.81           O  
ANISOU  274  O   VAL A  35     5271   5698    736   -596   -634   -155       O  
ATOM    275  CB  VAL A  35     -39.526 -24.316   9.368  1.00 26.33           C  
ANISOU  275  CB  VAL A  35     4356   4946    701   -622   -507   -221       C  
ATOM    276  CG1 VAL A  35     -38.073 -23.888   9.526  1.00 27.96           C  
ANISOU  276  CG1 VAL A  35     4659   5112    851   -629   -650     25       C  
ATOM    277  CG2 VAL A  35     -40.376 -23.151   8.890  1.00 26.29           C  
ANISOU  277  CG2 VAL A  35     4486   5267    233   -697   -781   -278       C  
ATOM    278  N   PRO A  36     -38.242 -27.532   8.070  1.00 25.91           N  
ANISOU  278  N   PRO A  36     4374   4912    556   -499   -892   -452       N  
ATOM    279  CA  PRO A  36     -37.355 -28.608   8.506  1.00 24.34           C  
ANISOU  279  CA  PRO A  36     4341   4625    280   -522   -816   -423       C  
ATOM    280  C   PRO A  36     -35.989 -28.069   8.955  1.00 24.57           C  
ANISOU  280  C   PRO A  36     4303   4797    234   -676   -762   -275       C  
ATOM    281  O   PRO A  36     -35.465 -27.179   8.307  1.00 25.50           O  
ANISOU  281  O   PRO A  36     4609   4806    273   -351   -952     -9       O  
ATOM    282  CB  PRO A  36     -37.209 -29.472   7.246  1.00 25.07           C  
ANISOU  282  CB  PRO A  36     4357   4740    427   -552  -1055   -558       C  
ATOM    283  CG  PRO A  36     -37.374 -28.489   6.100  1.00 25.83           C  
ANISOU  283  CG  PRO A  36     4316   4598    900   -503   -902   -303       C  
ATOM    284  CD  PRO A  36     -38.349 -27.443   6.603  1.00 25.69           C  
ANISOU  284  CD  PRO A  36     4270   4918    571   -409   -950   -439       C  
ATOM    285  N   LEU A  37     -35.459 -28.606  10.056  1.00 23.88           N  
ANISOU  285  N   LEU A  37     3798   4841    431   -800   -701    129       N  
ATOM    286  CA  LEU A  37     -34.098 -28.307  10.571  1.00 24.44           C  
ANISOU  286  CA  LEU A  37     3900   5164    219   -914   -704   -191       C  
ATOM    287  C   LEU A  37     -33.162 -29.438  10.140  1.00 24.17           C  
ANISOU  287  C   LEU A  37     3907   5029    245   -884   -264    -11       C  
ATOM    288  O   LEU A  37     -33.552 -30.608  10.282  1.00 25.59           O  
ANISOU  288  O   LEU A  37     4045   5056    622   -826    -68      7       O  
ATOM    289  CB  LEU A  37     -34.138 -28.185  12.101  1.00 24.07           C  
ANISOU  289  CB  LEU A  37     3750   5159    235   -867   -781      5       C  
ATOM    290  CG  LEU A  37     -35.148 -27.189  12.669  1.00 24.53           C  
ANISOU  290  CG  LEU A  37     3778   5242    300   -850   -827   -323       C  
ATOM    291  CD1 LEU A  37     -35.012 -27.089  14.183  1.00 27.06           C  
ANISOU  291  CD1 LEU A  37     4398   5714    167   -778   -491   -220       C  
ATOM    292  CD2 LEU A  37     -34.984 -25.817  12.035  1.00 24.61           C  
ANISOU  292  CD2 LEU A  37     3535   5461    355   -747   -767   -401       C  
ATOM    293  N   SER A  38     -31.984 -29.097   9.616  1.00 25.97           N  
ANISOU  293  N   SER A  38     3620   5519    727   -790   -373    164       N  
ATOM    294  CA  SER A  38     -30.938 -30.069   9.203  1.00 28.04           C  
ANISOU  294  CA  SER A  38     4036   5368   1248   -798   -261    203       C  
ATOM    295  C   SER A  38     -30.079 -30.428  10.413  1.00 25.05           C  
ANISOU  295  C   SER A  38     3967   5007    543   -691     -3     38       C  
ATOM    296  O   SER A  38     -29.111 -29.700  10.684  1.00 26.92           O  
ANISOU  296  O   SER A  38     4198   4754   1276   -545     71     85       O  
ATOM    297  CB  SER A  38     -30.086 -29.541   8.090  1.00 30.31           C  
ANISOU  297  CB  SER A  38     4445   6147    923   -946    -14    122       C  
ATOM    298  OG  SER A  38     -30.354 -30.243   6.899  1.00 37.38           O  
ANISOU  298  OG  SER A  38     5576   7466   1160  -1778    -55    -67       O  
ATOM    299  N   VAL A  39     -30.438 -31.513  11.099  1.00 26.58           N  
ANISOU  299  N   VAL A  39     3964   4666   1468   -366   -285    105       N  
ATOM    300  CA  VAL A  39     -29.740 -32.020  12.315  1.00 25.43           C  
ANISOU  300  CA  VAL A  39     3961   4787    914   -377   -411    -14       C  
ATOM    301  C   VAL A  39     -28.391 -32.609  11.878  1.00 25.72           C  
ANISOU  301  C   VAL A  39     4391   4568    812   -356   -101   -116       C  
ATOM    302  O   VAL A  39     -28.395 -33.557  11.063  1.00 26.59           O  
ANISOU  302  O   VAL A  39     4632   4695    773   -143    -19   -202       O  
ATOM    303  CB  VAL A  39     -30.612 -33.045  13.066  1.00 25.97           C  
ANISOU  303  CB  VAL A  39     3801   4811   1254   -246   -463    203       C  
ATOM    304  CG1 VAL A  39     -29.900 -33.619  14.285  1.00 27.81           C  
ANISOU  304  CG1 VAL A  39     4310   5195   1059   -273   -294    499       C  
ATOM    305  CG2 VAL A  39     -31.952 -32.449  13.470  1.00 27.60           C  
ANISOU  305  CG2 VAL A  39     3957   4783   1746   -130   -482    344       C  
ATOM    306  N   HIS A  40     -27.286 -32.052  12.388  1.00 24.74           N  
ANISOU  306  N   HIS A  40     3998   4551    851   -475    193   -154       N  
ATOM    307  CA  HIS A  40     -25.889 -32.448  12.059  1.00 23.59           C  
ANISOU  307  CA  HIS A  40     3985   4402    574   -204    239   -137       C  
ATOM    308  C   HIS A  40     -25.565 -33.785  12.733  1.00 24.66           C  
ANISOU  308  C   HIS A  40     4318   4603    447   -120    466   -409       C  
ATOM    309  O   HIS A  40     -25.731 -33.882  13.968  1.00 22.58           O  
ANISOU  309  O   HIS A  40     3903   4356    320   -196    270   -429       O  
ATOM    310  CB  HIS A  40     -24.908 -31.334  12.457  1.00 24.54           C  
ANISOU  310  CB  HIS A  40     3969   4219   1133   -173    447   -275       C  
ATOM    311  CG  HIS A  40     -24.995 -30.915  13.887  1.00 26.15           C  
ANISOU  311  CG  HIS A  40     4141   4581   1211   -116    118   -350       C  
ATOM    312  ND1 HIS A  40     -26.192 -30.584  14.490  1.00 28.47           N  
ANISOU  312  ND1 HIS A  40     4131   4867   1817   -413    280   -399       N  
ATOM    313  CD2 HIS A  40     -24.042 -30.741  14.827  1.00 28.51           C  
ANISOU  313  CD2 HIS A  40     4087   4648   2097     20     -2   -384       C  
ATOM    314  CE1 HIS A  40     -25.974 -30.247  15.748  1.00 27.51           C  
ANISOU  314  CE1 HIS A  40     3860   4610   1983   -283    119   -381       C  
ATOM    315  NE2 HIS A  40     -24.665 -30.332  15.979  1.00 28.10           N  
ANISOU  315  NE2 HIS A  40     4153   4577   1947    -98   -182   -347       N  
ATOM    316  N   CYS A  41     -25.109 -34.779  11.963  1.00 24.54           N  
ANISOU  316  N   CYS A  41     4448   4704    169   -253    221   -676       N  
ATOM    317  CA  CYS A  41     -24.818 -36.141  12.488  1.00 25.69           C  
ANISOU  317  CA  CYS A  41     4513   4777    470   -495     62   -636       C  
ATOM    318  C   CYS A  41     -23.623 -36.118  13.460  1.00 25.19           C  
ANISOU  318  C   CYS A  41     4414   4810    344   -428   -182   -361       C  
ATOM    319  O   CYS A  41     -23.612 -36.972  14.364  1.00 25.20           O  
ANISOU  319  O   CYS A  41     4753   4650    170   -414    101   -700       O  
ATOM    320  CB  CYS A  41     -24.593 -37.147  11.365  1.00 25.60           C  
ANISOU  320  CB  CYS A  41     4466   4913    346   -474     85   -720       C  
ATOM    321  SG  CYS A  41     -23.086 -36.859  10.403  1.00 28.46           S  
ANISOU  321  SG  CYS A  41     4872   5770    171   -206    169   -769       S  
ATOM    322  N   TRP A  42     -22.683 -35.171  13.317  1.00 24.07           N  
ANISOU  322  N   TRP A  42     4072   4943    128   -433   -375   -337       N  
ATOM    323  CA  TRP A  42     -21.331 -35.254  13.941  1.00 23.69           C  
ANISOU  323  CA  TRP A  42     3918   4970    112   -256    -11   -490       C  
ATOM    324  C   TRP A  42     -21.362 -34.920  15.439  1.00 23.30           C  
ANISOU  324  C   TRP A  42     3888   4872     91   -334   -250   -211       C  
ATOM    325  O   TRP A  42     -20.347 -35.190  16.097  1.00 23.99           O  
ANISOU  325  O   TRP A  42     3977   5045     92   -467   -172   -145       O  
ATOM    326  CB  TRP A  42     -20.289 -34.397  13.207  1.00 24.82           C  
ANISOU  326  CB  TRP A  42     3903   4935    589   -220   -129   -476       C  
ATOM    327  CG  TRP A  42     -20.660 -32.975  12.926  1.00 23.93           C  
ANISOU  327  CG  TRP A  42     3769   4778    545   -108   -343   -638       C  
ATOM    328  CD1 TRP A  42     -20.380 -31.883  13.692  1.00 25.25           C  
ANISOU  328  CD1 TRP A  42     3597   4706   1289   -203   -503   -457       C  
ATOM    329  CD2 TRP A  42     -21.316 -32.475  11.747  1.00 24.40           C  
ANISOU  329  CD2 TRP A  42     3668   4853    749    -75   -262   -481       C  
ATOM    330  NE1 TRP A  42     -20.844 -30.746  13.089  1.00 25.87           N  
ANISOU  330  NE1 TRP A  42     3857   4977    993   -424   -549   -625       N  
ATOM    331  CE2 TRP A  42     -21.418 -31.076  11.892  1.00 25.25           C  
ANISOU  331  CE2 TRP A  42     3666   5069    857    -53   -468   -496       C  
ATOM    332  CE3 TRP A  42     -21.839 -33.070  10.596  1.00 25.43           C  
ANISOU  332  CE3 TRP A  42     4152   5011    496    118    -90   -549       C  
ATOM    333  CZ2 TRP A  42     -22.024 -30.268  10.932  1.00 25.99           C  
ANISOU  333  CZ2 TRP A  42     4147   5091    636   -153   -246   -388       C  
ATOM    334  CZ3 TRP A  42     -22.442 -32.272   9.650  1.00 25.26           C  
ANISOU  334  CZ3 TRP A  42     4264   5059    272    294    -59   -442       C  
ATOM    335  CH2 TRP A  42     -22.528 -30.890   9.815  1.00 24.63           C  
ANISOU  335  CH2 TRP A  42     4151   5006    199    170   -279   -283       C  
ATOM    336  N   GLN A  43     -22.456 -34.358  15.958  1.00 23.60           N  
ANISOU  336  N   GLN A  43     3967   4930     68   -279    -70   -139       N  
ATOM    337  CA  GLN A  43     -22.629 -34.087  17.417  1.00 24.25           C  
ANISOU  337  CA  GLN A  43     4378   4705    131   -567    -23   -553       C  
ATOM    338  C   GLN A  43     -22.690 -35.420  18.181  1.00 24.37           C  
ANISOU  338  C   GLN A  43     4362   4738    158   -228    203   -644       C  
ATOM    339  O   GLN A  43     -22.344 -35.437  19.395  1.00 26.63           O  
ANISOU  339  O   GLN A  43     4804   5172    141    -37    605     57       O  
ATOM    340  CB  GLN A  43     -23.876 -33.227  17.637  1.00 24.35           C  
ANISOU  340  CB  GLN A  43     4256   4909     85   -543     87   -323       C  
ATOM    341  CG  GLN A  43     -24.440 -33.284  19.052  1.00 26.21           C  
ANISOU  341  CG  GLN A  43     4733   5120    102   -719    387   -248       C  
ATOM    342  CD  GLN A  43     -23.557 -32.614  20.076  1.00 27.84           C  
ANISOU  342  CD  GLN A  43     5024   5476     75   -757    195   -178       C  
ATOM    343  OE1 GLN A  43     -23.041 -31.521  19.868  1.00 32.44           O  
ANISOU  343  OE1 GLN A  43     5804   6402    120  -1573   -388   -321       O  
ATOM    344  NE2 GLN A  43     -23.404 -33.255  21.219  1.00 29.37           N  
ANISOU  344  NE2 GLN A  43     5604   5473     82   -211   -305    103       N  
ATOM    345  N   GLY A  44     -23.086 -36.499  17.499  1.00 23.29           N  
ANISOU  345  N   GLY A  44     3945   4622    281    -70    493   -509       N  
ATOM    346  CA  GLY A  44     -23.377 -37.816  18.097  1.00 22.11           C  
ANISOU  346  CA  GLY A  44     3735   4547    117    -47    161   -460       C  
ATOM    347  C   GLY A  44     -22.126 -38.615  18.416  1.00 23.22           C  
ANISOU  347  C   GLY A  44     3852   4842    126    -29    146   -523       C  
ATOM    348  O   GLY A  44     -22.209 -39.494  19.300  1.00 24.36           O  
ANISOU  348  O   GLY A  44     3854   4820    581     94    210   -691       O  
ATOM    349  N   ASP A  45     -21.007 -38.343  17.737  1.00 23.20           N  
ANISOU  349  N   ASP A  45     3872   4843     97     84   -107   -388       N  
ATOM    350  CA  ASP A  45     -19.760 -39.147  17.864  1.00 24.53           C  
ANISOU  350  CA  ASP A  45     4009   4970    340    -35      1   -341       C  
ATOM    351  C   ASP A  45     -18.533 -38.232  17.825  1.00 27.00           C  
ANISOU  351  C   ASP A  45     4219   5250    790    -70    141   -439       C  
ATOM    352  O   ASP A  45     -17.458 -38.714  17.403  1.00 28.29           O  
ANISOU  352  O   ASP A  45     4238   6011    499     56    399   -580       O  
ATOM    353  CB  ASP A  45     -19.648 -40.205  16.765  1.00 23.69           C  
ANISOU  353  CB  ASP A  45     4063   4710    227    101    -57   -357       C  
ATOM    354  CG  ASP A  45     -19.392 -39.617  15.391  1.00 26.12           C  
ANISOU  354  CG  ASP A  45     4476   4836    611     67    154    -69       C  
ATOM    355  OD1 ASP A  45     -19.763 -38.443  15.188  1.00 24.50           O  
ANISOU  355  OD1 ASP A  45     4425   4761    122    194    -23   -525       O  
ATOM    356  OD2 ASP A  45     -18.823 -40.337  14.537  1.00 30.28           O  
ANISOU  356  OD2 ASP A  45     4690   5290   1525    418     25   -168       O  
ATOM    357  N   ASP A  46     -18.685 -36.973  18.243  1.00 26.17           N  
ANISOU  357  N   ASP A  46     4109   5269    566   -119    302   -606       N  
ATOM    358  CA  ASP A  46     -17.555 -36.014  18.374  1.00 25.84           C  
ANISOU  358  CA  ASP A  46     4012   5412    392      7     41   -726       C  
ATOM    359  C   ASP A  46     -16.792 -35.943  17.042  1.00 24.55           C  
ANISOU  359  C   ASP A  46     3343   5247    735     53     92   -548       C  
ATOM    360  O   ASP A  46     -15.552 -35.897  17.060  1.00 26.52           O  
ANISOU  360  O   ASP A  46     3226   5230   1617    -37     15   -520       O  
ATOM    361  CB  ASP A  46     -16.664 -36.423  19.549  1.00 25.27           C  
ANISOU  361  CB  ASP A  46     3963   5415    220    186    164   -595       C  
ATOM    362  CG  ASP A  46     -17.414 -36.445  20.874  1.00 26.09           C  
ANISOU  362  CG  ASP A  46     3857   5817    236    322    171   -440       C  
ATOM    363  OD1 ASP A  46     -18.625 -36.133  20.869  1.00 24.23           O  
ANISOU  363  OD1 ASP A  46     3353   5745    106    459     -6   -494       O  
ATOM    364  OD2 ASP A  46     -16.784 -36.783  21.901  1.00 25.29           O  
ANISOU  364  OD2 ASP A  46     3624   5722    261    -69    115   -446       O  
ATOM    365  N   ILE A  47     -17.521 -35.925  15.928  1.00 24.91           N  
ANISOU  365  N   ILE A  47     3716   5116    632   -192     -7   -866       N  
ATOM    366  CA  ILE A  47     -16.974 -35.736  14.549  1.00 25.95           C  
ANISOU  366  CA  ILE A  47     3848   5256    755    -47     21   -599       C  
ATOM    367  C   ILE A  47     -15.890 -36.780  14.248  1.00 26.47           C  
ANISOU  367  C   ILE A  47     3817   5062   1178   -117     -3   -535       C  
ATOM    368  O   ILE A  47     -14.993 -36.458  13.451  1.00 24.65           O  
ANISOU  368  O   ILE A  47     3695   4847    821    -16    264   -589       O  
ATOM    369  CB  ILE A  47     -16.418 -34.310  14.365  1.00 25.52           C  
ANISOU  369  CB  ILE A  47     3680   5245    769   -107   -122   -660       C  
ATOM    370  CG1 ILE A  47     -17.081 -33.309  15.318  1.00 27.28           C  
ANISOU  370  CG1 ILE A  47     3796   5519   1047    -78   -269   -476       C  
ATOM    371  CG2 ILE A  47     -16.538 -33.888  12.904  1.00 28.94           C  
ANISOU  371  CG2 ILE A  47     4039   5544   1411     89   -337   -183       C  
ATOM    372  CD1 ILE A  47     -16.548 -31.893  15.214  1.00 25.49           C  
ANISOU  372  CD1 ILE A  47     3727   5436    522   -297   -366   -656       C  
ATOM    373  N   HIS A  48     -15.963 -37.984  14.830  1.00 27.51           N  
ANISOU  373  N   HIS A  48     4275   5132   1045    -27   -140   -664       N  
ATOM    374  CA  HIS A  48     -14.999 -39.083  14.542  1.00 28.66           C  
ANISOU  374  CA  HIS A  48     4571   5150   1166     66    -58   -674       C  
ATOM    375  C   HIS A  48     -15.233 -39.627  13.128  1.00 28.17           C  
ANISOU  375  C   HIS A  48     4648   5110    944      5    288   -566       C  
ATOM    376  O   HIS A  48     -14.241 -39.862  12.416  1.00 27.65           O  
ANISOU  376  O   HIS A  48     4742   4720   1042    280    616   -271       O  
ATOM    377  CB  HIS A  48     -15.082 -40.211  15.579  1.00 28.74           C  
ANISOU  377  CB  HIS A  48     4692   5477    751    275     55   -649       C  
ATOM    378  CG  HIS A  48     -14.584 -39.808  16.923  1.00 30.32           C  
ANISOU  378  CG  HIS A  48     4560   5536   1422   -120   -848   -344       C  
ATOM    379  ND1 HIS A  48     -14.953 -40.466  18.077  1.00 29.42           N  
ANISOU  379  ND1 HIS A  48     4666   5640    871    116   -523   -571       N  
ATOM    380  CD2 HIS A  48     -13.779 -38.794  17.303  1.00 32.25           C  
ANISOU  380  CD2 HIS A  48     4729   5789   1734   -168   -704   -290       C  
ATOM    381  CE1 HIS A  48     -14.377 -39.886  19.107  1.00 29.58           C  
ANISOU  381  CE1 HIS A  48     4593   5153   1492   -190   -948   -411       C  
ATOM    382  NE2 HIS A  48     -13.651 -38.862  18.659  1.00 29.32           N  
ANISOU  382  NE2 HIS A  48     4277   5340   1522   -280   -764   -636       N  
ATOM    383  N   GLY A  49     -16.494 -39.829  12.745  1.00 28.37           N  
ANISOU  383  N   GLY A  49     5049   4990    740      9   -241   -666       N  
ATOM    384  CA  GLY A  49     -16.853 -40.520  11.490  1.00 30.56           C  
ANISOU  384  CA  GLY A  49     5538   5183    889   -224    -59   -613       C  
ATOM    385  C   GLY A  49     -16.449 -41.985  11.539  1.00 29.64           C  
ANISOU  385  C   GLY A  49     5642   5077    541     86    151   -571       C  
ATOM    386  O   GLY A  49     -16.166 -42.490  12.647  1.00 31.11           O  
ANISOU  386  O   GLY A  49     5513   5337    970     14   -109    142       O  
ATOM    387  N   PHE A  50     -16.413 -42.653  10.386  1.00 28.28           N  
ANISOU  387  N   PHE A  50     5357   5086    301   -414     83   -424       N  
ATOM    388  CA  PHE A  50     -16.170 -44.115  10.287  1.00 30.25           C  
ANISOU  388  CA  PHE A  50     5768   4992    733   -537    139   -485       C  
ATOM    389  C   PHE A  50     -14.987 -44.401   9.358  1.00 30.35           C  
ANISOU  389  C   PHE A  50     5982   4825    722   -237    505   -240       C  
ATOM    390  O   PHE A  50     -14.474 -45.528   9.384  1.00 31.56           O  
ANISOU  390  O   PHE A  50     6734   4948    309   -292    907      3       O  
ATOM    391  CB  PHE A  50     -17.446 -44.819   9.821  1.00 31.69           C  
ANISOU  391  CB  PHE A  50     5852   5329    860   -671    293   -825       C  
ATOM    392  CG  PHE A  50     -18.656 -44.493  10.657  1.00 31.85           C  
ANISOU  392  CG  PHE A  50     5723   5579    800   -626    315   -327       C  
ATOM    393  CD1 PHE A  50     -18.633 -44.668  12.032  1.00 30.60           C  
ANISOU  393  CD1 PHE A  50     5311   5739    576   -882    196   -979       C  
ATOM    394  CD2 PHE A  50     -19.809 -43.995  10.076  1.00 31.05           C  
ANISOU  394  CD2 PHE A  50     5368   5560    869   -904    221   -595       C  
ATOM    395  CE1 PHE A  50     -19.738 -44.355  12.802  1.00 30.32           C  
ANISOU  395  CE1 PHE A  50     5117   5847    554  -1081    576   -489       C  
ATOM    396  CE2 PHE A  50     -20.913 -43.681  10.850  1.00 31.65           C  
ANISOU  396  CE2 PHE A  50     5701   5784    539   -927    509   -140       C  
ATOM    397  CZ  PHE A  50     -20.876 -43.863  12.211  1.00 31.22           C  
ANISOU  397  CZ  PHE A  50     5719   5740    403   -893    530   -419       C  
ATOM    398  N   LEU A  51     -14.566 -43.408   8.572  1.00 33.93           N  
ANISOU  398  N   LEU A  51     6024   5013   1854   -420    753   -634       N  
ATOM    399  CA  LEU A  51     -13.588 -43.582   7.463  1.00 34.83           C  
ANISOU  399  CA  LEU A  51     6126   5372   1733    -76    715   -549       C  
ATOM    400  C   LEU A  51     -12.193 -43.868   8.038  1.00 36.13           C  
ANISOU  400  C   LEU A  51     6216   5435   2077    340    950   -690       C  
ATOM    401  O   LEU A  51     -11.552 -44.827   7.573  1.00 33.64           O  
ANISOU  401  O   LEU A  51     6411   5706    665    350   1237   -937       O  
ATOM    402  CB  LEU A  51     -13.598 -42.316   6.601  1.00 35.50           C  
ANISOU  402  CB  LEU A  51     6141   5322   2024   -142    569   -319       C  
ATOM    403  CG  LEU A  51     -13.156 -42.504   5.151  1.00 35.93           C  
ANISOU  403  CG  LEU A  51     6224   5240   2184     95    161   -354       C  
ATOM    404  CD1 LEU A  51     -13.979 -43.586   4.469  1.00 38.43           C  
ANISOU  404  CD1 LEU A  51     6183   5413   3002   -203   -232   -168       C  
ATOM    405  CD2 LEU A  51     -13.248 -41.196   4.382  1.00 35.86           C  
ANISOU  405  CD2 LEU A  51     6379   5544   1700    188    323    -61       C  
ATOM    406  N   PHE A  52     -11.757 -43.075   9.024  1.00 35.24           N  
ANISOU  406  N   PHE A  52     6350   5954   1085    124    391     68       N  
ATOM    407  CA  PHE A  52     -10.417 -43.160   9.666  1.00 39.63           C  
ANISOU  407  CA  PHE A  52     6041   6285   2731    311    617    366       C  
ATOM    408  C   PHE A  52     -10.581 -43.402  11.165  1.00 43.48           C  
ANISOU  408  C   PHE A  52     7308   6373   2839    669    377    475       C  
ATOM    409  O   PHE A  52     -10.641 -42.466  11.957  1.00 41.17           O  
ANISOU  409  O   PHE A  52     7543   6307   1793    656    139    480       O  
ATOM    410  CB  PHE A  52      -9.612 -41.893   9.365  1.00 39.12           C  
ANISOU  410  CB  PHE A  52     5810   6285   2768    213    426    203       C  
ATOM    411  CG  PHE A  52      -9.621 -41.493   7.913  1.00 37.15           C  
ANISOU  411  CG  PHE A  52     5335   6016   2763   -226    965    292       C  
ATOM    412  CD1 PHE A  52      -9.096 -42.334   6.945  1.00 38.08           C  
ANISOU  412  CD1 PHE A  52     5235   6002   3229    -45   1024    194       C  
ATOM    413  CD2 PHE A  52     -10.172 -40.286   7.513  1.00 36.35           C  
ANISOU  413  CD2 PHE A  52     5143   5723   2945   -385   1043    -86       C  
ATOM    414  CE1 PHE A  52      -9.111 -41.971   5.606  1.00 37.65           C  
ANISOU  414  CE1 PHE A  52     4919   6063   3322     20    913    130       C  
ATOM    415  CE2 PHE A  52     -10.181 -39.921   6.175  1.00 39.03           C  
ANISOU  415  CE2 PHE A  52     5518   6002   3309    -36    530    104       C  
ATOM    416  CZ  PHE A  52      -9.652 -40.765   5.224  1.00 37.61           C  
ANISOU  416  CZ  PHE A  52     5167   6223   2897     76    900    332       C  
ATOM    417  N   PRO A  53     -10.660 -44.681  11.593  1.00 54.53           N  
ANISOU  417  N   PRO A  53     8421   7586   4709    600    479   1068       N  
ATOM    418  CA  PRO A  53     -10.931 -45.025  12.992  1.00 57.28           C  
ANISOU  418  CA  PRO A  53     8532   8295   4933    505    424   1002       C  
ATOM    419  C   PRO A  53     -10.039 -44.302  14.015  1.00 60.32           C  
ANISOU  419  C   PRO A  53     7088   8717   7114    311  -1029   1044       C  
ATOM    420  O   PRO A  53      -8.870 -44.149  13.729  1.00 65.98           O  
ANISOU  420  O   PRO A  53     6860   9606   8602   -266  -1286   1078       O  
ATOM    421  CB  PRO A  53     -10.679 -46.541  13.015  1.00 56.66           C  
ANISOU  421  CB  PRO A  53     9000   8187   4341    539    817   1513       C  
ATOM    422  CG  PRO A  53     -11.039 -46.986  11.613  1.00 58.10           C  
ANISOU  422  CG  PRO A  53     8890   8399   4786    340    863   1400       C  
ATOM    423  CD  PRO A  53     -10.525 -45.867  10.731  1.00 56.59           C  
ANISOU  423  CD  PRO A  53     8698   7623   5181    805    588   1078       C  
ATOM    424  N   SER A  64     -11.956 -37.362  29.609  1.00 67.76           N  
ANISOU  424  N   SER A  64     8783   7556   9406   -502  -1870   -289       N  
ATOM    425  CA  SER A  64     -11.809 -36.229  30.557  1.00 66.79           C  
ANISOU  425  CA  SER A  64     8736   8117   8521   -517  -1585   -445       C  
ATOM    426  C   SER A  64     -13.036 -35.325  30.410  1.00 69.18           C  
ANISOU  426  C   SER A  64     8027   9755   8502   -830  -1215    -13       C  
ATOM    427  O   SER A  64     -13.108 -34.587  29.391  1.00 78.01           O  
ANISOU  427  O   SER A  64     9140  10116  10384   -977  -1584    569       O  
ATOM    428  CB  SER A  64     -10.517 -35.482  30.327  1.00 60.07           C  
ANISOU  428  CB  SER A  64     8164   7026   7634   -895  -2455  -1055       C  
ATOM    429  OG  SER A  64     -10.384 -34.410  31.251  1.00 58.43           O  
ANISOU  429  OG  SER A  64     8182   7638   6380   -914  -2821   -826       O  
ATOM    430  N   GLY A  65     -13.989 -35.460  31.351  1.00 68.15           N  
ANISOU  430  N   GLY A  65     7192  10358   8344   -760  -1627    -18       N  
ATOM    431  CA  GLY A  65     -15.220 -34.650  31.447  1.00 62.27           C  
ANISOU  431  CA  GLY A  65     7174   9176   7306   -167  -1197   -228       C  
ATOM    432  C   GLY A  65     -16.062 -34.761  30.189  1.00 59.23           C  
ANISOU  432  C   GLY A  65     7288   8491   6723   -125   -624   -442       C  
ATOM    433  O   GLY A  65     -16.995 -33.949  30.034  1.00 60.68           O  
ANISOU  433  O   GLY A  65     8324   7327   7404      4   -889    299       O  
ATOM    434  N   ASN A  66     -15.733 -35.716  29.312  1.00 53.16           N  
ANISOU  434  N   ASN A  66     6825   7698   5674   -818  -1041   -412       N  
ATOM    435  CA  ASN A  66     -16.566 -36.093  28.139  1.00 43.84           C  
ANISOU  435  CA  ASN A  66     6521   7288   2846   -270   -212    -39       C  
ATOM    436  C   ASN A  66     -17.710 -36.987  28.624  1.00 37.26           C  
ANISOU  436  C   ASN A  66     5355   6405   2394    228   -881   -338       C  
ATOM    437  O   ASN A  66     -17.428 -38.014  29.266  1.00 38.33           O  
ANISOU  437  O   ASN A  66     5425   6865   2271   -117   -688    421       O  
ATOM    438  CB  ASN A  66     -15.763 -36.813  27.058  1.00 47.88           C  
ANISOU  438  CB  ASN A  66     7199   7474   3518   -330    284     70       C  
ATOM    439  CG  ASN A  66     -15.372 -35.900  25.916  1.00 48.89           C  
ANISOU  439  CG  ASN A  66     7897   8315   2361   -140     14     27       C  
ATOM    440  OD1 ASN A  66     -15.504 -34.682  26.016  1.00 48.25           O  
ANISOU  440  OD1 ASN A  66     8163   8023   2145   -541    -10     49       O  
ATOM    441  ND2 ASN A  66     -14.896 -36.481  24.828  1.00 46.78           N  
ANISOU  441  ND2 ASN A  66     7214   9048   1513    -60  -1067   -452       N  
ATOM    442  N   TYR A  67     -18.951 -36.611  28.322  1.00 32.94           N  
ANISOU  442  N   TYR A  67     4666   6105   1744    333   -255   -484       N  
ATOM    443  CA  TYR A  67     -20.165 -37.327  28.783  1.00 29.40           C  
ANISOU  443  CA  TYR A  67     4525   5484   1162    218   -528   -273       C  
ATOM    444  C   TYR A  67     -20.116 -38.757  28.260  1.00 26.87           C  
ANISOU  444  C   TYR A  67     4201   5350    656    416   -315      4       C  
ATOM    445  O   TYR A  67     -19.585 -39.013  27.185  1.00 29.23           O  
ANISOU  445  O   TYR A  67     4585   5684    835    298     -2    235       O  
ATOM    446  CB  TYR A  67     -21.422 -36.574  28.344  1.00 30.84           C  
ANISOU  446  CB  TYR A  67     4669   5593   1453    245   -254   -417       C  
ATOM    447  CG  TYR A  67     -22.637 -36.851  29.189  1.00 29.93           C  
ANISOU  447  CG  TYR A  67     4539   5258   1575    257   -163   -591       C  
ATOM    448  CD1 TYR A  67     -22.821 -36.207  30.403  1.00 29.86           C  
ANISOU  448  CD1 TYR A  67     4512   5291   1542    274   -278   -686       C  
ATOM    449  CD2 TYR A  67     -23.600 -37.758  28.782  1.00 27.92           C  
ANISOU  449  CD2 TYR A  67     4068   5057   1483    205   -505   -641       C  
ATOM    450  CE1 TYR A  67     -23.933 -36.457  31.188  1.00 28.42           C  
ANISOU  450  CE1 TYR A  67     4102   5119   1575    248    -18   -932       C  
ATOM    451  CE2 TYR A  67     -24.721 -38.011  29.553  1.00 27.66           C  
ANISOU  451  CE2 TYR A  67     4253   4997   1259    118   -402   -587       C  
ATOM    452  CZ  TYR A  67     -24.886 -37.361  30.761  1.00 28.46           C  
ANISOU  452  CZ  TYR A  67     4040   4995   1776    173    -71  -1119       C  
ATOM    453  OH  TYR A  67     -25.981 -37.613  31.535  1.00 27.50           O  
ANISOU  453  OH  TYR A  67     4041   4929   1476     19   -401  -1012       O  
ATOM    454  N   PRO A  68     -20.619 -39.740  29.033  1.00 27.14           N  
ANISOU  454  N   PRO A  68     4396   5146    769    465   -178    -85       N  
ATOM    455  CA  PRO A  68     -20.734 -41.119  28.561  1.00 26.49           C  
ANISOU  455  CA  PRO A  68     4597   4930    536    427   -150   -165       C  
ATOM    456  C   PRO A  68     -21.685 -41.305  27.369  1.00 26.29           C  
ANISOU  456  C   PRO A  68     4474   4711    804    178     76   -182       C  
ATOM    457  O   PRO A  68     -22.499 -40.438  27.100  1.00 26.95           O  
ANISOU  457  O   PRO A  68     4644   4819    774    217    -69   -231       O  
ATOM    458  CB  PRO A  68     -21.346 -41.886  29.744  1.00 27.83           C  
ANISOU  458  CB  PRO A  68     4897   4933    743    462   -373    -62       C  
ATOM    459  CG  PRO A  68     -21.149 -40.989  30.954  1.00 28.60           C  
ANISOU  459  CG  PRO A  68     5081   4925    858    439   -208   -171       C  
ATOM    460  CD  PRO A  68     -21.062 -39.574  30.424  1.00 27.66           C  
ANISOU  460  CD  PRO A  68     4884   5038    588    678   -387    -19       C  
ATOM    461  N   GLY A  69     -21.556 -42.448  26.696  1.00 26.57           N  
ANISOU  461  N   GLY A  69     4540   4787    767   -182     28   -234       N  
ATOM    462  CA  GLY A  69     -22.554 -42.977  25.751  1.00 26.29           C  
ANISOU  462  CA  GLY A  69     4661   4970    354   -187     65   -236       C  
ATOM    463  C   GLY A  69     -22.289 -42.557  24.316  1.00 26.68           C  
ANISOU  463  C   GLY A  69     4638   5094    405   -225    -31    -50       C  
ATOM    464  O   GLY A  69     -23.213 -42.684  23.506  1.00 29.60           O  
ANISOU  464  O   GLY A  69     5151   5966    127   -345    -97   -597       O  
ATOM    465  N   ILE A  70     -21.078 -42.081  24.010  1.00 26.74           N  
ANISOU  465  N   ILE A  70     4659   4897    603     24    208   -187       N  
ATOM    466  CA  ILE A  70     -20.700 -41.627  22.641  1.00 26.47           C  
ANISOU  466  CA  ILE A  70     4779   4884    393    113    374   -514       C  
ATOM    467  C   ILE A  70     -21.019 -42.756  21.655  1.00 27.14           C  
ANISOU  467  C   ILE A  70     5134   4798    379    296    126   -445       C  
ATOM    468  O   ILE A  70     -20.736 -43.927  21.965  1.00 27.12           O  
ANISOU  468  O   ILE A  70     5520   4634    151     60    651    225       O  
ATOM    469  CB  ILE A  70     -19.220 -41.210  22.551  1.00 27.10           C  
ANISOU  469  CB  ILE A  70     4854   4975    466   -112    439   -233       C  
ATOM    470  CG1 ILE A  70     -18.927 -40.567  21.189  1.00 27.98           C  
ANISOU  470  CG1 ILE A  70     4947   5259    424     15    471   -184       C  
ATOM    471  CG2 ILE A  70     -18.303 -42.394  22.835  1.00 27.08           C  
ANISOU  471  CG2 ILE A  70     4949   5260     78   -130    257   -105       C  
ATOM    472  CD1 ILE A  70     -17.525 -40.026  21.038  1.00 26.68           C  
ANISOU  472  CD1 ILE A  70     4783   5021    331    113    886    -50       C  
ATOM    473  N   ALA A  71     -21.599 -42.413  20.508  1.00 28.11           N  
ANISOU  473  N   ALA A  71     5463   4923    292    220    -45   -881       N  
ATOM    474  CA  ALA A  71     -21.835 -43.362  19.396  1.00 28.55           C  
ANISOU  474  CA  ALA A  71     5526   5182    140    198     94   -616       C  
ATOM    475  C   ALA A  71     -20.474 -43.756  18.816  1.00 28.92           C  
ANISOU  475  C   ALA A  71     5389   5363    233    250   -258   -926       C  
ATOM    476  O   ALA A  71     -19.585 -42.880  18.752  1.00 30.17           O  
ANISOU  476  O   ALA A  71     5471   5667    324     83   -228   -535       O  
ATOM    477  CB  ALA A  71     -22.742 -42.733  18.374  1.00 30.78           C  
ANISOU  477  CB  ALA A  71     5638   5066    990    419   -180   -730       C  
ATOM    478  N   ARG A  72     -20.303 -45.024  18.436  1.00 30.82           N  
ANISOU  478  N   ARG A  72     5149   5152   1406    136   -440   -803       N  
ATOM    479  CA  ARG A  72     -19.010 -45.552  17.924  1.00 32.17           C  
ANISOU  479  CA  ARG A  72     5363   5341   1517     95     65   -707       C  
ATOM    480  C   ARG A  72     -19.201 -46.225  16.562  1.00 30.12           C  
ANISOU  480  C   ARG A  72     4966   5552    923     18    235   -277       C  
ATOM    481  O   ARG A  72     -18.183 -46.462  15.880  1.00 30.67           O  
ANISOU  481  O   ARG A  72     5492   5429    729   -171   1021   -257       O  
ATOM    482  CB  ARG A  72     -18.416 -46.526  18.942  1.00 34.47           C  
ANISOU  482  CB  ARG A  72     5612   5688   1796    461   -263   -379       C  
ATOM    483  CG  ARG A  72     -18.050 -45.864  20.262  1.00 36.71           C  
ANISOU  483  CG  ARG A  72     6292   6065   1590    380    197   -431       C  
ATOM    484  CD  ARG A  72     -18.042 -46.851  21.409  1.00 44.25           C  
ANISOU  484  CD  ARG A  72     7022   6483   3308    503     41    402       C  
ATOM    485  NE  ARG A  72     -19.309 -47.560  21.527  1.00 47.29           N  
ANISOU  485  NE  ARG A  72     7138   7256   3572    172   -290    536       N  
ATOM    486  CZ  ARG A  72     -19.501 -48.604  22.320  1.00 48.69           C  
ANISOU  486  CZ  ARG A  72     7384   8053   3061     90    -89    606       C  
ATOM    487  NH1 ARG A  72     -18.505 -49.058  23.058  1.00 50.56           N  
ANISOU  487  NH1 ARG A  72     7559   8382   3267    443   -157    883       N  
ATOM    488  NH2 ARG A  72     -20.680 -49.197  22.370  1.00 48.37           N  
ANISOU  488  NH2 ARG A  72     7235   8717   2425    167   -324    247       N  
ATOM    489  N   THR A  73     -20.445 -46.532  16.186  1.00 30.22           N  
ANISOU  489  N   THR A  73     5328   5376    778     11    192    -85       N  
ATOM    490  CA  THR A  73     -20.780 -47.248  14.926  1.00 29.00           C  
ANISOU  490  CA  THR A  73     5458   5120    437    223    233   -171       C  
ATOM    491  C   THR A  73     -21.944 -46.559  14.219  1.00 29.02           C  
ANISOU  491  C   THR A  73     5412   5065    547    132    237   -553       C  
ATOM    492  O   THR A  73     -22.694 -45.797  14.829  1.00 28.76           O  
ANISOU  492  O   THR A  73     5379   5153    396    165    -10   -487       O  
ATOM    493  CB  THR A  73     -21.152 -48.714  15.176  1.00 29.52           C  
ANISOU  493  CB  THR A  73     5222   5342    652    130    305   -156       C  
ATOM    494  OG1 THR A  73     -22.458 -48.720  15.756  1.00 28.99           O  
ANISOU  494  OG1 THR A  73     5205   5410    397    245    297   -124       O  
ATOM    495  CG2 THR A  73     -20.166 -49.441  16.065  1.00 30.97           C  
ANISOU  495  CG2 THR A  73     4795   5454   1516      4    179   -474       C  
ATOM    496  N   PRO A  74     -22.120 -46.816  12.905  1.00 28.02           N  
ANISOU  496  N   PRO A  74     5539   4671    436    172    360   -478       N  
ATOM    497  CA  PRO A  74     -23.270 -46.299  12.163  1.00 27.11           C  
ANISOU  497  CA  PRO A  74     5238   4783    279    180    358   -734       C  
ATOM    498  C   PRO A  74     -24.602 -46.606  12.866  1.00 26.99           C  
ANISOU  498  C   PRO A  74     5480   4620    153    118    256   -589       C  
ATOM    499  O   PRO A  74     -25.412 -45.705  13.002  1.00 28.88           O  
ANISOU  499  O   PRO A  74     5720   5159     94    217    166   -357       O  
ATOM    500  CB  PRO A  74     -23.173 -47.027  10.811  1.00 27.70           C  
ANISOU  500  CB  PRO A  74     5403   4526    595    100    419   -979       C  
ATOM    501  CG  PRO A  74     -21.696 -47.334  10.659  1.00 26.98           C  
ANISOU  501  CG  PRO A  74     5396   4584    271     94    507   -839       C  
ATOM    502  CD  PRO A  74     -21.210 -47.613  12.067  1.00 28.13           C  
ANISOU  502  CD  PRO A  74     5638   4673    377    248    516   -442       C  
ATOM    503  N   ASP A  75     -24.794 -47.858  13.295  1.00 26.82           N  
ANISOU  503  N   ASP A  75     5362   4526    301    125    146   -642       N  
ATOM    504  CA  ASP A  75     -26.046 -48.336  13.943  1.00 28.38           C  
ANISOU  504  CA  ASP A  75     5680   4646    456    226    422   -696       C  
ATOM    505  C   ASP A  75     -26.287 -47.523  15.218  1.00 27.68           C  
ANISOU  505  C   ASP A  75     5489   4944     81   -181   -179   -240       C  
ATOM    506  O   ASP A  75     -27.445 -47.130  15.467  1.00 28.20           O  
ANISOU  506  O   ASP A  75     5301   5341     72   -263    189   -110       O  
ATOM    507  CB  ASP A  75     -25.996 -49.835  14.250  1.00 30.00           C  
ANISOU  507  CB  ASP A  75     6027   4468    903     70    294   -608       C  
ATOM    508  CG  ASP A  75     -26.258 -50.715  13.040  1.00 32.78           C  
ANISOU  508  CG  ASP A  75     6734   4411   1310    -12     23   -710       C  
ATOM    509  OD1 ASP A  75     -26.515 -50.161  11.945  1.00 33.23           O  
ANISOU  509  OD1 ASP A  75     6678   4926   1021   -142    175  -1364       O  
ATOM    510  OD2 ASP A  75     -26.208 -51.945  13.198  1.00 32.31           O  
ANISOU  510  OD2 ASP A  75     6956   4452    868    265   -209   -382       O  
ATOM    511  N   GLU A  76     -25.226 -47.267  15.984  1.00 28.03           N  
ANISOU  511  N   GLU A  76     5114   4901    632   -257     20   -188       N  
ATOM    512  CA  GLU A  76     -25.303 -46.491  17.248  1.00 28.25           C  
ANISOU  512  CA  GLU A  76     5055   4841    835   -174     44   -327       C  
ATOM    513  C   GLU A  76     -25.649 -45.037  16.910  1.00 28.03           C  
ANISOU  513  C   GLU A  76     4788   4888    974   -160    220   -353       C  
ATOM    514  O   GLU A  76     -26.529 -44.475  17.582  1.00 28.17           O  
ANISOU  514  O   GLU A  76     4730   5285    685      4    -15   -394       O  
ATOM    515  CB  GLU A  76     -24.007 -46.623  18.047  1.00 28.85           C  
ANISOU  515  CB  GLU A  76     5131   4873    956    -93    -88   -369       C  
ATOM    516  CG  GLU A  76     -23.991 -47.844  18.950  1.00 30.90           C  
ANISOU  516  CG  GLU A  76     5493   4926   1320     -5   -303   -312       C  
ATOM    517  CD  GLU A  76     -22.655 -48.111  19.614  1.00 31.58           C  
ANISOU  517  CD  GLU A  76     5768   4940   1291    400   -153   -189       C  
ATOM    518  OE1 GLU A  76     -21.829 -47.179  19.669  1.00 34.71           O  
ANISOU  518  OE1 GLU A  76     5896   5753   1536    642   -493   -914       O  
ATOM    519  OE2 GLU A  76     -22.444 -49.248  20.063  1.00 35.98           O  
ANISOU  519  OE2 GLU A  76     6609   5075   1984    851   -134   -433       O  
ATOM    520  N   LEU A  77     -25.009 -44.460  15.889  1.00 26.40           N  
ANISOU  520  N   LEU A  77     4579   4484    967   -421    -16   -427       N  
ATOM    521  CA  LEU A  77     -25.243 -43.044  15.506  1.00 26.68           C  
ANISOU  521  CA  LEU A  77     4648   4839    649   -293    194   -443       C  
ATOM    522  C   LEU A  77     -26.674 -42.914  14.979  1.00 25.72           C  
ANISOU  522  C   LEU A  77     4872   4781    117   -276     45   -504       C  
ATOM    523  O   LEU A  77     -27.352 -41.931  15.332  1.00 26.95           O  
ANISOU  523  O   LEU A  77     5254   4905     79   -369    -46   -239       O  
ATOM    524  CB  LEU A  77     -24.217 -42.599  14.461  1.00 25.29           C  
ANISOU  524  CB  LEU A  77     4639   4705    264   -485     77   -579       C  
ATOM    525  CG  LEU A  77     -24.299 -41.120  14.087  1.00 24.52           C  
ANISOU  525  CG  LEU A  77     4462   4596    258   -484    290   -849       C  
ATOM    526  CD1 LEU A  77     -24.196 -40.245  15.325  1.00 24.94           C  
ANISOU  526  CD1 LEU A  77     4351   4921    202   -395    651   -500       C  
ATOM    527  CD2 LEU A  77     -23.228 -40.744  13.077  1.00 25.71           C  
ANISOU  527  CD2 LEU A  77     4666   4921    179   -463    457   -629       C  
ATOM    528  N   ALA A  78     -27.112 -43.880  14.171  1.00 28.20           N  
ANISOU  528  N   ALA A  78     4930   4361   1422   -505    160   -419       N  
ATOM    529  CA  ALA A  78     -28.462 -43.919  13.563  1.00 27.24           C  
ANISOU  529  CA  ALA A  78     4760   4431   1157   -562    439   -512       C  
ATOM    530  C   ALA A  78     -29.505 -43.917  14.684  1.00 25.54           C  
ANISOU  530  C   ALA A  78     4993   4231    478   -410    387   -468       C  
ATOM    531  O   ALA A  78     -30.424 -43.081  14.633  1.00 27.42           O  
ANISOU  531  O   ALA A  78     4838   4319   1261   -368    573    -72       O  
ATOM    532  CB  ALA A  78     -28.596 -45.129  12.672  1.00 26.38           C  
ANISOU  532  CB  ALA A  78     4994   4689    339   -676    558   -485       C  
ATOM    533  N   GLY A  79     -29.351 -44.821  15.656  1.00 25.49           N  
ANISOU  533  N   GLY A  79     5153   4390    140   -466     81   -442       N  
ATOM    534  CA  GLY A  79     -30.232 -44.943  16.833  1.00 28.80           C  
ANISOU  534  CA  GLY A  79     5498   4803    641   -655    341   -188       C  
ATOM    535  C   GLY A  79     -30.299 -43.659  17.652  1.00 27.71           C  
ANISOU  535  C   GLY A  79     5528   4846    153   -827   -182   -258       C  
ATOM    536  O   GLY A  79     -31.411 -43.292  18.092  1.00 33.12           O  
ANISOU  536  O   GLY A  79     6430   6032    120   -939     35   -583       O  
ATOM    537  N   ASP A  80     -29.157 -43.001  17.865  1.00 27.27           N  
ANISOU  537  N   ASP A  80     5612   4680     68   -731     97    103       N  
ATOM    538  CA  ASP A  80     -29.067 -41.726  18.623  1.00 26.08           C  
ANISOU  538  CA  ASP A  80     5121   4725     63   -743     13    -21       C  
ATOM    539  C   ASP A  80     -29.851 -40.635  17.876  1.00 26.24           C  
ANISOU  539  C   ASP A  80     4966   4931     71   -669    137   -168       C  
ATOM    540  O   ASP A  80     -30.617 -39.901  18.516  1.00 26.09           O  
ANISOU  540  O   ASP A  80     4896   4920     97   -757    379   -210       O  
ATOM    541  CB  ASP A  80     -27.608 -41.343  18.873  1.00 25.85           C  
ANISOU  541  CB  ASP A  80     4853   4878     91   -553    239    249       C  
ATOM    542  CG  ASP A  80     -26.886 -42.279  19.827  1.00 26.03           C  
ANISOU  542  CG  ASP A  80     4763   5060     66   -624    -19    132       C  
ATOM    543  OD1 ASP A  80     -27.563 -43.109  20.472  1.00 27.35           O  
ANISOU  543  OD1 ASP A  80     5307   4993     90   -718   -311    247       O  
ATOM    544  OD2 ASP A  80     -25.653 -42.170  19.917  1.00 26.37           O  
ANISOU  544  OD2 ASP A  80     4508   5415     93   -299     12    -50       O  
ATOM    545  N   MET A  81     -29.687 -40.527  16.556  1.00 26.32           N  
ANISOU  545  N   MET A  81     4897   5033     68   -685    137   -112       N  
ATOM    546  CA  MET A  81     -30.399 -39.494  15.759  1.00 26.85           C  
ANISOU  546  CA  MET A  81     5119   5013     70   -627    -10   -185       C  
ATOM    547  C   MET A  81     -31.903 -39.808  15.770  1.00 27.81           C  
ANISOU  547  C   MET A  81     5310   5185     68   -821    168     -9       C  
ATOM    548  O   MET A  81     -32.706 -38.859  15.888  1.00 28.87           O  
ANISOU  548  O   MET A  81     5610   5284     73   -511    230     30       O  
ATOM    549  CB  MET A  81     -29.860 -39.419  14.325  1.00 26.49           C  
ANISOU  549  CB  MET A  81     5107   4823    135   -670    134   -581       C  
ATOM    550  CG  MET A  81     -28.496 -38.750  14.230  1.00 27.16           C  
ANISOU  550  CG  MET A  81     5092   5005    220   -397   -337   -785       C  
ATOM    551  SD  MET A  81     -27.956 -38.426  12.525  1.00 27.63           S  
ANISOU  551  SD  MET A  81     5179   5106    212   -439   -112   -203       S  
ATOM    552  CE  MET A  81     -27.717 -40.107  11.959  1.00 28.19           C  
ANISOU  552  CE  MET A  81     5068   5301    339   -297   -159   -765       C  
ATOM    553  N   HIS A  82     -32.282 -41.088  15.677  1.00 28.26           N  
ANISOU  553  N   HIS A  82     4975   5688     75   -968    214     77       N  
ATOM    554  CA  HIS A  82     -33.704 -41.518  15.756  1.00 26.17           C  
ANISOU  554  CA  HIS A  82     4397   5479     66   -719     72   -104       C  
ATOM    555  C   HIS A  82     -34.282 -41.049  17.094  1.00 25.24           C  
ANISOU  555  C   HIS A  82     4015   5506     70   -617   -129    -98       C  
ATOM    556  O   HIS A  82     -35.395 -40.487  17.100  1.00 27.42           O  
ANISOU  556  O   HIS A  82     4113   5512    792   -686   -155     -6       O  
ATOM    557  CB  HIS A  82     -33.864 -43.034  15.576  1.00 28.55           C  
ANISOU  557  CB  HIS A  82     4562   5367    919   -543    204    234       C  
ATOM    558  CG  HIS A  82     -35.258 -43.504  15.831  1.00 29.50           C  
ANISOU  558  CG  HIS A  82     4510   5517   1181   -618    248    278       C  
ATOM    559  ND1 HIS A  82     -36.253 -43.421  14.874  1.00 28.96           N  
ANISOU  559  ND1 HIS A  82     4518   5512    970   -798    610    -63       N  
ATOM    560  CD2 HIS A  82     -35.837 -44.029  16.933  1.00 30.71           C  
ANISOU  560  CD2 HIS A  82     4697   5173   1795   -909    318    288       C  
ATOM    561  CE1 HIS A  82     -37.380 -43.889  15.371  1.00 31.11           C  
ANISOU  561  CE1 HIS A  82     4690   5353   1776   -779    282    229       C  
ATOM    562  NE2 HIS A  82     -37.153 -44.265  16.636  1.00 31.09           N  
ANISOU  562  NE2 HIS A  82     4714   5414   1683   -602    178    480       N  
ATOM    563  N   GLU A  83     -33.546 -41.260  18.186  1.00 24.86           N  
ANISOU  563  N   GLU A  83     3946   5403     96   -665   -123   -370       N  
ATOM    564  CA  GLU A  83     -33.994 -40.884  19.555  1.00 24.07           C  
ANISOU  564  CA  GLU A  83     3990   4987    166   -558    -97   -684       C  
ATOM    565  C   GLU A  83     -34.210 -39.367  19.603  1.00 24.05           C  
ANISOU  565  C   GLU A  83     3968   4938    232   -728   -138   -650       C  
ATOM    566  O   GLU A  83     -35.288 -38.937  20.052  1.00 25.22           O  
ANISOU  566  O   GLU A  83     4328   4777    478   -514   -354   -536       O  
ATOM    567  CB  GLU A  83     -32.990 -41.357  20.604  1.00 25.09           C  
ANISOU  567  CB  GLU A  83     4383   4996    152   -284   -117   -642       C  
ATOM    568  CG  GLU A  83     -33.362 -40.956  22.032  1.00 26.01           C  
ANISOU  568  CG  GLU A  83     4593   5169    118   -377     68   -530       C  
ATOM    569  CD  GLU A  83     -34.695 -41.494  22.533  1.00 27.49           C  
ANISOU  569  CD  GLU A  83     4779   5202    462   -439   -345   -511       C  
ATOM    570  OE1 GLU A  83     -35.250 -42.396  21.886  1.00 27.27           O  
ANISOU  570  OE1 GLU A  83     4259   5016   1084   -837   -777    -21       O  
ATOM    571  OE2 GLU A  83     -35.170 -41.017  23.582  1.00 31.03           O  
ANISOU  571  OE2 GLU A  83     4447   5952   1391     51    456    -97       O  
ATOM    572  N   ALA A  84     -33.235 -38.585  19.137  1.00 23.28           N  
ANISOU  572  N   ALA A  84     4019   4583    242   -722   -124   -316       N  
ATOM    573  CA  ALA A  84     -33.278 -37.107  19.180  1.00 24.15           C  
ANISOU  573  CA  ALA A  84     4020   4884    268   -415     46    -29       C  
ATOM    574  C   ALA A  84     -34.472 -36.622  18.353  1.00 23.94           C  
ANISOU  574  C   ALA A  84     4090   4938     66   -407    -83    -69       C  
ATOM    575  O   ALA A  84     -35.233 -35.775  18.847  1.00 23.77           O  
ANISOU  575  O   ALA A  84     4309   4637     83   -509   -293     61       O  
ATOM    576  CB  ALA A  84     -31.976 -36.526  18.688  1.00 26.07           C  
ANISOU  576  CB  ALA A  84     4186   5032    687   -577    -94    215       C  
ATOM    577  N   LEU A  85     -34.637 -37.150  17.136  1.00 25.44           N  
ANISOU  577  N   LEU A  85     4169   4829    668   -306   -500   -545       N  
ATOM    578  CA  LEU A  85     -35.738 -36.749  16.220  1.00 24.79           C  
ANISOU  578  CA  LEU A  85     4434   4853    133   -321   -391   -249       C  
ATOM    579  C   LEU A  85     -37.091 -37.108  16.857  1.00 24.96           C  
ANISOU  579  C   LEU A  85     4284   4815    382   -245   -275   -283       C  
ATOM    580  O   LEU A  85     -38.057 -36.354  16.655  1.00 25.36           O  
ANISOU  580  O   LEU A  85     3644   5757    232   -348   -140   -410       O  
ATOM    581  CB  LEU A  85     -35.543 -37.444  14.870  1.00 25.63           C  
ANISOU  581  CB  LEU A  85     4759   4821    157   -168   -245   -193       C  
ATOM    582  CG  LEU A  85     -34.361 -36.943  14.037  1.00 26.73           C  
ANISOU  582  CG  LEU A  85     5076   4968    110   -141   -484     29       C  
ATOM    583  CD1 LEU A  85     -34.129 -37.849  12.840  1.00 28.80           C  
ANISOU  583  CD1 LEU A  85     5430   5364    148     53   -663    130       C  
ATOM    584  CD2 LEU A  85     -34.569 -35.502  13.595  1.00 28.64           C  
ANISOU  584  CD2 LEU A  85     5412   5347    120   -131   -515    209       C  
ATOM    585  N   SER A  86     -37.161 -38.207  17.613  1.00 24.12           N  
ANISOU  585  N   SER A  86     4201   4776    186   -620   -291   -322       N  
ATOM    586  CA  SER A  86     -38.405 -38.675  18.285  1.00 24.23           C  
ANISOU  586  CA  SER A  86     3908   4783    515   -423   -517   -220       C  
ATOM    587  C   SER A  86     -38.875 -37.633  19.310  1.00 24.80           C  
ANISOU  587  C   SER A  86     3737   4699    987   -505   -311    -93       C  
ATOM    588  O   SER A  86     -40.073 -37.652  19.661  1.00 25.93           O  
ANISOU  588  O   SER A  86     3702   4899   1248   -431   -133   -210       O  
ATOM    589  CB  SER A  86     -38.221 -40.028  18.928  1.00 24.21           C  
ANISOU  589  CB  SER A  86     4133   4662    402   -435   -589   -274       C  
ATOM    590  OG  SER A  86     -37.632 -39.905  20.220  1.00 26.15           O  
ANISOU  590  OG  SER A  86     4121   4893    923   -320  -1143   -104       O  
ATOM    591  N   LEU A  87     -37.970 -36.763  19.773  1.00 25.04           N  
ANISOU  591  N   LEU A  87     3886   4691    936   -604   -307    -68       N  
ATOM    592  CA  LEU A  87     -38.241 -35.754  20.834  1.00 24.45           C  
ANISOU  592  CA  LEU A  87     3833   4849    606   -405   -275      4       C  
ATOM    593  C   LEU A  87     -38.326 -34.347  20.224  1.00 24.41           C  
ANISOU  593  C   LEU A  87     3767   4820    686   -430   -118     35       C  
ATOM    594  O   LEU A  87     -38.500 -33.374  20.982  1.00 24.76           O  
ANISOU  594  O   LEU A  87     4344   4951    110   -198   -178    448       O  
ATOM    595  CB  LEU A  87     -37.137 -35.841  21.893  1.00 25.29           C  
ANISOU  595  CB  LEU A  87     3469   4948   1190   -450   -528   -126       C  
ATOM    596  CG  LEU A  87     -37.079 -37.160  22.666  1.00 24.81           C  
ANISOU  596  CG  LEU A  87     3530   5035    859   -477   -447   -111       C  
ATOM    597  CD1 LEU A  87     -35.865 -37.210  23.580  1.00 23.56           C  
ANISOU  597  CD1 LEU A  87     3603   5011    335   -282   -489   -146       C  
ATOM    598  CD2 LEU A  87     -38.355 -37.380  23.463  1.00 25.09           C  
ANISOU  598  CD2 LEU A  87     3454   5093    986   -546   -493     85       C  
ATOM    599  N   ILE A  88     -38.219 -34.248  18.901  1.00 23.87           N  
ANISOU  599  N   ILE A  88     3756   4616    697   -507   -210    331       N  
ATOM    600  CA  ILE A  88     -38.301 -32.963  18.146  1.00 25.63           C  
ANISOU  600  CA  ILE A  88     3745   4335   1657   -395   -344     25       C  
ATOM    601  C   ILE A  88     -39.568 -32.997  17.308  1.00 24.39           C  
ANISOU  601  C   ILE A  88     3996   4342    927   -383   -426   -213       C  
ATOM    602  O   ILE A  88     -39.700 -33.829  16.418  1.00 24.12           O  
ANISOU  602  O   ILE A  88     4216   4844    105   -489    221   -318       O  
ATOM    603  CB  ILE A  88     -37.041 -32.745  17.286  1.00 24.86           C  
ANISOU  603  CB  ILE A  88     3846   4188   1411   -399   -273    129       C  
ATOM    604  CG1 ILE A  88     -35.791 -32.644  18.166  1.00 25.80           C  
ANISOU  604  CG1 ILE A  88     3664   4129   2008   -442   -437    161       C  
ATOM    605  CG2 ILE A  88     -37.208 -31.528  16.393  1.00 24.78           C  
ANISOU  605  CG2 ILE A  88     4025   4203   1187   -485   -398   -102       C  
ATOM    606  CD1 ILE A  88     -34.494 -32.900  17.434  1.00 24.58           C  
ANISOU  606  CD1 ILE A  88     3706   3938   1696   -473   -285    427       C  
ATOM    607  N   PRO A  89     -40.547 -32.115  17.601  1.00 25.25           N  
ANISOU  607  N   PRO A  89     3755   4575   1264   -474   -429    -36       N  
ATOM    608  CA  PRO A  89     -41.844 -32.161  16.931  1.00 24.49           C  
ANISOU  608  CA  PRO A  89     3897   4634    771   -517   -677    -85       C  
ATOM    609  C   PRO A  89     -41.734 -31.794  15.443  1.00 24.65           C  
ANISOU  609  C   PRO A  89     3935   4586    843   -651   -314     56       C  
ATOM    610  O   PRO A  89     -41.016 -30.872  15.117  1.00 24.68           O  
ANISOU  610  O   PRO A  89     4209   4682    487   -642   -318    109       O  
ATOM    611  CB  PRO A  89     -42.684 -31.135  17.710  1.00 25.46           C  
ANISOU  611  CB  PRO A  89     3698   4785   1189   -471   -731    -56       C  
ATOM    612  CG  PRO A  89     -41.663 -30.174  18.285  1.00 25.89           C  
ANISOU  612  CG  PRO A  89     3683   4634   1519   -616   -460    150       C  
ATOM    613  CD  PRO A  89     -40.456 -31.035  18.597  1.00 24.61           C  
ANISOU  613  CD  PRO A  89     3658   4411   1281   -547   -442    112       C  
ATOM    614  N   GLY A  90     -42.450 -32.529  14.590  1.00 25.75           N  
ANISOU  614  N   GLY A  90     4265   4917    600   -501   -576    228       N  
ATOM    615  CA  GLY A  90     -42.506 -32.296  13.134  1.00 25.98           C  
ANISOU  615  CA  GLY A  90     4545   4784    541   -575   -257    103       C  
ATOM    616  C   GLY A  90     -41.506 -33.165  12.396  1.00 27.31           C  
ANISOU  616  C   GLY A  90     4561   4650   1163   -266   -555    180       C  
ATOM    617  O   GLY A  90     -40.944 -34.079  13.022  1.00 28.48           O  
ANISOU  617  O   GLY A  90     4826   4908   1088   -208   -587    469       O  
ATOM    618  N   LYS A  91     -41.295 -32.892  11.108  1.00 28.16           N  
ANISOU  618  N   LYS A  91     4770   4752   1174   -374   -349     56       N  
ATOM    619  CA  LYS A  91     -40.398 -33.686  10.229  1.00 30.20           C  
ANISOU  619  CA  LYS A  91     4817   4543   2114   -456   -657   -272       C  
ATOM    620  C   LYS A  91     -39.225 -32.805   9.799  1.00 25.92           C  
ANISOU  620  C   LYS A  91     4298   4197   1352   -693   -985   -468       C  
ATOM    621  O   LYS A  91     -39.441 -31.617   9.496  1.00 26.39           O  
ANISOU  621  O   LYS A  91     4340   4443   1240   -874  -1278   -237       O  
ATOM    622  CB  LYS A  91     -41.176 -34.237   9.031  1.00 33.36           C  
ANISOU  622  CB  LYS A  91     4884   5157   2633   -285  -1230   -413       C  
ATOM    623  CG  LYS A  91     -42.319 -35.174   9.399  1.00 36.70           C  
ANISOU  623  CG  LYS A  91     5264   5468   3213   -113   -983   -243       C  
ATOM    624  CD  LYS A  91     -41.961 -36.651   9.454  1.00 40.78           C  
ANISOU  624  CD  LYS A  91     5910   5846   3738    -79  -1313   -114       C  
ATOM    625  CE  LYS A  91     -40.482 -36.931   9.616  1.00 42.05           C  
ANISOU  625  CE  LYS A  91     6379   5870   3729   -270  -1950   -239       C  
ATOM    626  NZ  LYS A  91     -40.213 -38.380   9.787  1.00 39.40           N  
ANISOU  626  NZ  LYS A  91     6601   5677   2689   -614  -2576    -77       N  
ATOM    627  N   HIS A  92     -38.027 -33.379   9.782  1.00 24.33           N  
ANISOU  627  N   HIS A  92     4102   4161    982  -1053   -811   -514       N  
ATOM    628  CA  HIS A  92     -36.751 -32.628   9.694  1.00 24.65           C  
ANISOU  628  CA  HIS A  92     4279   4499    585  -1211   -699   -486       C  
ATOM    629  C   HIS A  92     -35.805 -33.342   8.736  1.00 25.70           C  
ANISOU  629  C   HIS A  92     4345   4691    726  -1141   -435   -370       C  
ATOM    630  O   HIS A  92     -36.279 -34.181   7.944  1.00 29.84           O  
ANISOU  630  O   HIS A  92     4422   4761   2153  -1272  -1202   -394       O  
ATOM    631  CB  HIS A  92     -36.194 -32.421  11.109  1.00 23.51           C  
ANISOU  631  CB  HIS A  92     4180   4515    236  -1134   -307   -285       C  
ATOM    632  CG  HIS A  92     -37.136 -31.616  11.932  1.00 23.58           C  
ANISOU  632  CG  HIS A  92     4317   4490    150  -1086   -308   -439       C  
ATOM    633  ND1 HIS A  92     -37.194 -30.238  11.839  1.00 23.49           N  
ANISOU  633  ND1 HIS A  92     4149   4630    144  -1160   -270   -438       N  
ATOM    634  CD2 HIS A  92     -38.123 -31.991  12.771  1.00 23.38           C  
ANISOU  634  CD2 HIS A  92     4421   4370     90  -1008   -194   -231       C  
ATOM    635  CE1 HIS A  92     -38.144 -29.792  12.632  1.00 24.09           C  
ANISOU  635  CE1 HIS A  92     4041   4571    541   -912   -344   -181       C  
ATOM    636  NE2 HIS A  92     -38.730 -30.850  13.219  1.00 25.70           N  
ANISOU  636  NE2 HIS A  92     4468   4380    915  -1059   -123   -189       N  
ATOM    637  N   ARG A  93     -34.531 -32.964   8.778  1.00 25.87           N  
ANISOU  637  N   ARG A  93     4363   5302    164   -812   -470   -301       N  
ATOM    638  CA  ARG A  93     -33.480 -33.466   7.861  1.00 26.46           C  
ANISOU  638  CA  ARG A  93     4564   5361    128   -656   -226   -349       C  
ATOM    639  C   ARG A  93     -32.239 -33.772   8.696  1.00 26.33           C  
ANISOU  639  C   ARG A  93     4576   5344     81   -509   -247   -122       C  
ATOM    640  O   ARG A  93     -32.211 -33.375   9.884  1.00 27.43           O  
ANISOU  640  O   ARG A  93     4874   5414    134   -878    549   -307       O  
ATOM    641  CB  ARG A  93     -33.181 -32.431   6.769  1.00 26.09           C  
ANISOU  641  CB  ARG A  93     4346   5349    215   -621   -381   -154       C  
ATOM    642  CG  ARG A  93     -34.340 -32.162   5.819  1.00 26.61           C  
ANISOU  642  CG  ARG A  93     4441   5554    114   -663   -385   -247       C  
ATOM    643  CD  ARG A  93     -34.088 -30.959   4.924  1.00 26.88           C  
ANISOU  643  CD  ARG A  93     4361   5765     84   -792   -245   -156       C  
ATOM    644  NE  ARG A  93     -33.058 -31.203   3.924  1.00 28.22           N  
ANISOU  644  NE  ARG A  93     4770   5882     67  -1135     50   -150       N  
ATOM    645  CZ  ARG A  93     -33.241 -31.887   2.794  1.00 28.54           C  
ANISOU  645  CZ  ARG A  93     4780   5951    110  -1044   -250   -385       C  
ATOM    646  NH1 ARG A  93     -34.419 -32.422   2.522  1.00 29.21           N  
ANISOU  646  NH1 ARG A  93     4846   6152     98   -968   -320   -220       N  
ATOM    647  NH2 ARG A  93     -32.236 -32.048   1.949  1.00 31.75           N  
ANISOU  647  NH2 ARG A  93     5675   6300     86  -1107     36   -381       N  
ATOM    648  N   VAL A  94     -31.275 -34.471   8.100  1.00 26.79           N  
ANISOU  648  N   VAL A  94     4518   5594     66   -495     93    -77       N  
ATOM    649  CA  VAL A  94     -29.955 -34.795   8.713  1.00 25.94           C  
ANISOU  649  CA  VAL A  94     4478   5292     86   -280     41   -344       C  
ATOM    650  C   VAL A  94     -28.848 -34.368   7.745  1.00 25.87           C  
ANISOU  650  C   VAL A  94     4454   5190    184   -361   -146   -570       C  
ATOM    651  O   VAL A  94     -28.961 -34.679   6.536  1.00 26.91           O  
ANISOU  651  O   VAL A  94     4836   5305     80   -360     79   -292       O  
ATOM    652  CB  VAL A  94     -29.852 -36.293   9.054  1.00 26.63           C  
ANISOU  652  CB  VAL A  94     4331   5199    586   -239    -41   -549       C  
ATOM    653  CG1 VAL A  94     -28.421 -36.706   9.354  1.00 25.54           C  
ANISOU  653  CG1 VAL A  94     4210   5176    315   -317   -378   -418       C  
ATOM    654  CG2 VAL A  94     -30.774 -36.677  10.198  1.00 27.80           C  
ANISOU  654  CG2 VAL A  94     4357   5433    773   -264   -123   -367       C  
ATOM    655  N   GLN A  95     -27.829 -33.677   8.264  1.00 26.81           N  
ANISOU  655  N   GLN A  95     4449   5203    532   -371   -307   -685       N  
ATOM    656  CA  GLN A  95     -26.564 -33.381   7.545  1.00 26.50           C  
ANISOU  656  CA  GLN A  95     4537   5104    424   -300   -120   -422       C  
ATOM    657  C   GLN A  95     -25.572 -34.520   7.789  1.00 25.85           C  
ANISOU  657  C   GLN A  95     4558   4910    353   -209    163   -484       C  
ATOM    658  O   GLN A  95     -25.338 -34.870   8.967  1.00 25.50           O  
ANISOU  658  O   GLN A  95     4154   5111    423   -166    454   -217       O  
ATOM    659  CB  GLN A  95     -25.898 -32.097   8.040  1.00 25.40           C  
ANISOU  659  CB  GLN A  95     4571   4906    171   -149   -103   -712       C  
ATOM    660  CG  GLN A  95     -26.743 -30.843   7.927  1.00 27.46           C  
ANISOU  660  CG  GLN A  95     4808   5299    326     37    -89   -603       C  
ATOM    661  CD  GLN A  95     -25.947 -29.655   8.409  1.00 28.26           C  
ANISOU  661  CD  GLN A  95     4733   5150    854    -88    -34   -264       C  
ATOM    662  OE1 GLN A  95     -24.898 -29.330   7.858  1.00 29.04           O  
ANISOU  662  OE1 GLN A  95     4542   5622    868     63   -164    -82       O  
ATOM    663  NE2 GLN A  95     -26.417 -29.027   9.478  1.00 30.57           N  
ANISOU  663  NE2 GLN A  95     4922   5214   1476    237   -122   -787       N  
ATOM    664  N   LEU A  96     -24.986 -35.052   6.719  1.00 24.72           N  
ANISOU  664  N   LEU A  96     4696   4501    195   -379     25   -501       N  
ATOM    665  CA  LEU A  96     -23.860 -36.013   6.802  1.00 25.82           C  
ANISOU  665  CA  LEU A  96     4830   4511    469   -492    103   -404       C  
ATOM    666  C   LEU A  96     -22.560 -35.263   6.511  1.00 26.12           C  
ANISOU  666  C   LEU A  96     4804   4530    587   -568   -253   -258       C  
ATOM    667  O   LEU A  96     -22.613 -34.225   5.822  1.00 27.07           O  
ANISOU  667  O   LEU A  96     5223   4666    397   -414   -237   -254       O  
ATOM    668  CB  LEU A  96     -24.082 -37.142   5.790  1.00 25.92           C  
ANISOU  668  CB  LEU A  96     5118   4607    123   -628      0   -365       C  
ATOM    669  CG  LEU A  96     -25.369 -37.942   5.979  1.00 28.09           C  
ANISOU  669  CG  LEU A  96     5208   4929    536   -680    263   -265       C  
ATOM    670  CD1 LEU A  96     -25.526 -38.987   4.886  1.00 29.95           C  
ANISOU  670  CD1 LEU A  96     5552   5100    726   -700    501   -271       C  
ATOM    671  CD2 LEU A  96     -25.401 -38.596   7.353  1.00 30.17           C  
ANISOU  671  CD2 LEU A  96     5299   5203    959   -659    258     59       C  
ATOM    672  N   HIS A  97     -21.446 -35.763   7.045  1.00 26.48           N  
ANISOU  672  N   HIS A  97     4619   4682    761   -453     98    -49       N  
ATOM    673  CA  HIS A  97     -20.075 -35.426   6.585  1.00 25.13           C  
ANISOU  673  CA  HIS A  97     4434   4702    408   -379    293   -224       C  
ATOM    674  C   HIS A  97     -19.544 -36.611   5.780  1.00 25.29           C  
ANISOU  674  C   HIS A  97     4852   4652    103   -608    358   -288       C  
ATOM    675  O   HIS A  97     -20.028 -37.735   6.000  1.00 26.95           O  
ANISOU  675  O   HIS A  97     5058   5038    141  -1032    625   -106       O  
ATOM    676  CB  HIS A  97     -19.160 -35.049   7.758  1.00 24.78           C  
ANISOU  676  CB  HIS A  97     4432   4852    131   -421    462   -329       C  
ATOM    677  CG  HIS A  97     -18.724 -33.624   7.722  1.00 24.08           C  
ANISOU  677  CG  HIS A  97     4003   4879    264   -466    454    -79       C  
ATOM    678  ND1 HIS A  97     -17.760 -33.169   6.835  1.00 24.30           N  
ANISOU  678  ND1 HIS A  97     3732   5358    141   -355    431   -422       N  
ATOM    679  CD2 HIS A  97     -19.124 -32.548   8.435  1.00 25.00           C  
ANISOU  679  CD2 HIS A  97     3956   5041    500   -454    725     25       C  
ATOM    680  CE1 HIS A  97     -17.583 -31.873   7.007  1.00 24.10           C  
ANISOU  680  CE1 HIS A  97     4034   4972    148   -498    482   -420       C  
ATOM    681  NE2 HIS A  97     -18.410 -31.469   7.988  1.00 25.84           N  
ANISOU  681  NE2 HIS A  97     3713   4857   1246   -344    808   -347       N  
ATOM    682  N   ALA A  98     -18.611 -36.350   4.865  1.00 26.00           N  
ANISOU  682  N   ALA A  98     4611   4616    652   -407    713   -249       N  
ATOM    683  CA  ALA A  98     -18.022 -37.358   3.957  1.00 25.32           C  
ANISOU  683  CA  ALA A  98     4783   4678    159   -374    381   -292       C  
ATOM    684  C   ALA A  98     -17.423 -38.508   4.779  1.00 27.10           C  
ANISOU  684  C   ALA A  98     5075   4518    700   -359    276   -684       C  
ATOM    685  O   ALA A  98     -17.498 -39.660   4.311  1.00 26.64           O  
ANISOU  685  O   ALA A  98     4884   4500    736   -207    346   -918       O  
ATOM    686  CB  ALA A  98     -16.997 -36.701   3.064  1.00 27.68           C  
ANISOU  686  CB  ALA A  98     4557   4761   1197   -408    622    -90       C  
ATOM    687  N   ILE A  99     -16.881 -38.222   5.971  1.00 25.99           N  
ANISOU  687  N   ILE A  99     4870   4751    254   -178    348   -249       N  
ATOM    688  CA  ILE A  99     -16.157 -39.238   6.790  1.00 25.62           C  
ANISOU  688  CA  ILE A  99     4842   4743    148   -124    380   -518       C  
ATOM    689  C   ILE A  99     -17.171 -40.206   7.410  1.00 25.78           C  
ANISOU  689  C   ILE A  99     4925   4662    205    -37     72   -527       C  
ATOM    690  O   ILE A  99     -16.724 -41.146   8.087  1.00 30.97           O  
ANISOU  690  O   ILE A  99     5333   4874   1560    137   -426   -360       O  
ATOM    691  CB  ILE A  99     -15.244 -38.591   7.852  1.00 25.81           C  
ANISOU  691  CB  ILE A  99     4554   4832    417   -229    372   -274       C  
ATOM    692  CG1 ILE A  99     -15.971 -37.519   8.670  1.00 26.58           C  
ANISOU  692  CG1 ILE A  99     4625   4864    607   -290    432   -374       C  
ATOM    693  CG2 ILE A  99     -13.974 -38.051   7.210  1.00 25.06           C  
ANISOU  693  CG2 ILE A  99     4714   4668    138    -87    584    -86       C  
ATOM    694  CD1 ILE A  99     -15.224 -37.071   9.915  1.00 28.52           C  
ANISOU  694  CD1 ILE A  99     4545   5266   1023   -525    276   -250       C  
ATOM    695  N   TYR A 100     -18.476 -40.005   7.176  1.00 26.26           N  
ANISOU  695  N   TYR A 100     4969   4855    151   -161   -328   -553       N  
ATOM    696  CA  TYR A 100     -19.566 -40.867   7.714  1.00 26.17           C  
ANISOU  696  CA  TYR A 100     4864   4899    179   -100     46   -640       C  
ATOM    697  C   TYR A 100     -19.971 -41.921   6.680  1.00 27.76           C  
ANISOU  697  C   TYR A 100     4999   5073    474   -177     51   -640       C  
ATOM    698  O   TYR A 100     -21.000 -42.604   6.878  1.00 28.71           O  
ANISOU  698  O   TYR A 100     5466   5293    150   -332    213   -654       O  
ATOM    699  CB  TYR A 100     -20.739 -40.016   8.205  1.00 25.49           C  
ANISOU  699  CB  TYR A 100     4821   4574    291   -153   -207   -721       C  
ATOM    700  CG  TYR A 100     -20.387 -39.286   9.474  1.00 23.99           C  
ANISOU  700  CG  TYR A 100     4411   4597    105   -255    -36   -430       C  
ATOM    701  CD1 TYR A 100     -19.705 -38.085   9.424  1.00 24.12           C  
ANISOU  701  CD1 TYR A 100     4447   4590    126   -258     30   -535       C  
ATOM    702  CD2 TYR A 100     -20.625 -39.847  10.714  1.00 23.09           C  
ANISOU  702  CD2 TYR A 100     4245   4407    119   -398    261   -397       C  
ATOM    703  CE1 TYR A 100     -19.322 -37.423  10.575  1.00 23.55           C  
ANISOU  703  CE1 TYR A 100     4191   4649    106   -210    153   -421       C  
ATOM    704  CE2 TYR A 100     -20.256 -39.195  11.878  1.00 23.42           C  
ANISOU  704  CE2 TYR A 100     4124   4684     88   -258    112   -327       C  
ATOM    705  CZ  TYR A 100     -19.601 -37.980  11.808  1.00 23.02           C  
ANISOU  705  CZ  TYR A 100     4236   4380    130   -221    424   -344       C  
ATOM    706  OH  TYR A 100     -19.200 -37.326  12.935  1.00 23.26           O  
ANISOU  706  OH  TYR A 100     4004   4677    155   -166    457   -444       O  
ATOM    707  N   ALA A 101     -19.162 -42.067   5.629  1.00 28.77           N  
ANISOU  707  N   ALA A 101     5128   5131    670     51    226   -715       N  
ATOM    708  CA  ALA A 101     -19.239 -43.187   4.666  1.00 28.92           C  
ANISOU  708  CA  ALA A 101     5415   4803    769    -83    133   -452       C  
ATOM    709  C   ALA A 101     -19.312 -44.502   5.449  1.00 30.53           C  
ANISOU  709  C   ALA A 101     5680   5188    731   -115     93   -145       C  
ATOM    710  O   ALA A 101     -18.584 -44.633   6.467  1.00 30.82           O  
ANISOU  710  O   ALA A 101     6154   5400    156    151    751     60       O  
ATOM    711  CB  ALA A 101     -18.052 -43.158   3.736  1.00 28.54           C  
ANISOU  711  CB  ALA A 101     5256   4382   1205    198    372   -554       C  
ATOM    712  N   VAL A 102     -20.189 -45.410   5.007  1.00 31.19           N  
ANISOU  712  N   VAL A 102     6436   5330     83   -190    153   -297       N  
ATOM    713  CA  VAL A 102     -20.351 -46.790   5.555  1.00 31.76           C  
ANISOU  713  CA  VAL A 102     6418   5284    365     16    148   -185       C  
ATOM    714  C   VAL A 102     -20.021 -47.790   4.443  1.00 33.25           C  
ANISOU  714  C   VAL A 102     6554   5326    751    140    172    -12       C  
ATOM    715  O   VAL A 102     -20.853 -47.976   3.523  1.00 34.24           O  
ANISOU  715  O   VAL A 102     6456   5566    987     78    599   -690       O  
ATOM    716  CB  VAL A 102     -21.766 -47.027   6.113  1.00 30.58           C  
ANISOU  716  CB  VAL A 102     6490   4961    164    -93     42   -266       C  
ATOM    717  CG1 VAL A 102     -21.921 -48.441   6.649  1.00 31.00           C  
ANISOU  717  CG1 VAL A 102     6860   4850     69    -41   -193     40       C  
ATOM    718  CG2 VAL A 102     -22.133 -46.001   7.177  1.00 32.63           C  
ANISOU  718  CG2 VAL A 102     6686   5643     66   -260     11   -127       C  
ATOM    719  N   THR A 103     -18.845 -48.409   4.534  1.00 32.24           N  
ANISOU  719  N   THR A 103     6191   5513    546    108    257    232       N  
ATOM    720  CA  THR A 103     -18.311 -49.365   3.534  1.00 35.22           C  
ANISOU  720  CA  THR A 103     6827   5633    921    163    117     21       C  
ATOM    721  C   THR A 103     -17.235 -50.230   4.191  1.00 38.63           C  
ANISOU  721  C   THR A 103     7334   5891   1451    288    257   -338       C  
ATOM    722  O   THR A 103     -16.577 -49.744   5.131  1.00 38.95           O  
ANISOU  722  O   THR A 103     8077   6592    128    404    692   -155       O  
ATOM    723  CB  THR A 103     -17.735 -48.619   2.327  1.00 35.81           C  
ANISOU  723  CB  THR A 103     6716   5740   1150    207    558     95       C  
ATOM    724  OG1 THR A 103     -17.201 -49.600   1.441  1.00 37.51           O  
ANISOU  724  OG1 THR A 103     7291   5871   1090   -113    465   -353       O  
ATOM    725  CG2 THR A 103     -16.662 -47.625   2.714  1.00 35.37           C  
ANISOU  725  CG2 THR A 103     6651   5875    911    -45    612    661       C  
ATOM    726  N   ASP A 104     -17.056 -51.456   3.703  1.00 42.81           N  
ANISOU  726  N   ASP A 104     8120   5858   2285    231   -132   -467       N  
ATOM    727  CA  ASP A 104     -15.977 -52.370   4.159  1.00 46.06           C  
ANISOU  727  CA  ASP A 104     8346   5987   3165    344   -123    -10       C  
ATOM    728  C   ASP A 104     -14.765 -52.196   3.234  1.00 44.06           C  
ANISOU  728  C   ASP A 104     7688   5503   3547    109    -55    527       C  
ATOM    729  O   ASP A 104     -13.702 -52.768   3.540  1.00 44.80           O  
ANISOU  729  O   ASP A 104     6963   6825   3233   -174   -831    625       O  
ATOM    730  CB  ASP A 104     -16.485 -53.814   4.248  1.00 51.53           C  
ANISOU  730  CB  ASP A 104     8876   6036   4666    -35   -186     47       C  
ATOM    731  CG  ASP A 104     -17.030 -54.366   2.941  1.00 56.45           C  
ANISOU  731  CG  ASP A 104     9305   6332   5809   -187   -310    475       C  
ATOM    732  OD1 ASP A 104     -17.008 -53.628   1.937  1.00 57.72           O  
ANISOU  732  OD1 ASP A 104     9734   6434   5762    338    150    784       O  
ATOM    733  OD2 ASP A 104     -17.473 -55.532   2.937  1.00 65.54           O  
ANISOU  733  OD2 ASP A 104    10405   6825   7672   -333    771    610       O  
ATOM    734  N   LYS A 105     -14.911 -51.410   2.160  1.00 40.18           N  
ANISOU  734  N   LYS A 105     7250   5743   2273   -127     54   -153       N  
ATOM    735  CA  LYS A 105     -13.832 -51.159   1.166  1.00 41.98           C  
ANISOU  735  CA  LYS A 105     7286   5517   3145    -90    166   -204       C  
ATOM    736  C   LYS A 105     -12.820 -50.157   1.729  1.00 44.41           C  
ANISOU  736  C   LYS A 105     7702   5218   3950     -5    282   -285       C  
ATOM    737  O   LYS A 105     -13.226 -49.282   2.511  1.00 45.99           O  
ANISOU  737  O   LYS A 105     8538   5329   3605   -147    235   -715       O  
ATOM    738  CB  LYS A 105     -14.426 -50.683  -0.162  1.00 40.20           C  
ANISOU  738  CB  LYS A 105     6928   5398   2946   -369    800     21       C  
ATOM    739  CG  LYS A 105     -14.667 -51.809  -1.153  1.00 42.53           C  
ANISOU  739  CG  LYS A 105     7126   5918   3113   -435    369    -30       C  
ATOM    740  CD  LYS A 105     -15.831 -51.589  -2.080  1.00 47.01           C  
ANISOU  740  CD  LYS A 105     6920   6201   4740   -679    444    -29       C  
ATOM    741  CE  LYS A 105     -16.385 -52.893  -2.606  1.00 48.73           C  
ANISOU  741  CE  LYS A 105     7225   6193   5094   -997    382    -63       C  
ATOM    742  NZ  LYS A 105     -17.493 -53.373  -1.753  1.00 51.90           N  
ANISOU  742  NZ  LYS A 105     7992   6189   5536  -1394    160    134       N  
ATOM    743  N   LYS A 106     -11.547 -50.310   1.351  1.00 50.92           N  
ANISOU  743  N   LYS A 106     8414   6206   4727   -289   -128     36       N  
ATOM    744  CA  LYS A 106     -10.438 -49.377   1.694  1.00 56.40           C  
ANISOU  744  CA  LYS A 106     8427   7451   5551   -130   -440    -96       C  
ATOM    745  C   LYS A 106     -10.669 -48.058   0.951  1.00 49.30           C  
ANISOU  745  C   LYS A 106     7806   6597   4326    -90    342   -487       C  
ATOM    746  O   LYS A 106     -10.627 -48.078  -0.290  1.00 52.56           O  
ANISOU  746  O   LYS A 106     7843   7456   4670   -848    901   -397       O  
ATOM    747  CB  LYS A 106      -9.088 -49.975   1.283  1.00 61.53           C  
ANISOU  747  CB  LYS A 106     9478   8621   5277    400   -455   -778       C  
ATOM    748  CG  LYS A 106      -7.992 -49.906   2.340  1.00 67.33           C  
ANISOU  748  CG  LYS A 106    10618   9803   5160    450   -869  -1220       C  
ATOM    749  CD  LYS A 106      -7.703 -48.509   2.861  1.00 67.43           C  
ANISOU  749  CD  LYS A 106    11547  10546   3524    296   -596  -1781       C  
ATOM    750  CE  LYS A 106      -6.888 -48.507   4.138  1.00 63.73           C  
ANISOU  750  CE  LYS A 106    11978  10809   1425    524    297  -2319       C  
ATOM    751  NZ  LYS A 106      -7.608 -49.203   5.225  1.00 66.18           N  
ANISOU  751  NZ  LYS A 106    12650  11612    883    693   -140  -3076       N  
ATOM    752  N   ARG A 107     -10.916 -46.960   1.668  1.00 41.98           N  
ANISOU  752  N   ARG A 107     7081   5960   2908   -692    136   -517       N  
ATOM    753  CA  ARG A 107     -11.229 -45.651   1.037  1.00 38.61           C  
ANISOU  753  CA  ARG A 107     6913   5559   2195   -660    499   -583       C  
ATOM    754  C   ARG A 107     -10.338 -44.555   1.620  1.00 35.17           C  
ANISOU  754  C   ARG A 107     6826   5373   1161   -307    656   -811       C  
ATOM    755  O   ARG A 107      -9.945 -44.656   2.796  1.00 36.77           O  
ANISOU  755  O   ARG A 107     6812   5832   1325   -101    439   -761       O  
ATOM    756  CB  ARG A 107     -12.700 -45.271   1.227  1.00 38.16           C  
ANISOU  756  CB  ARG A 107     7132   5057   2307   -525    925  -1010       C  
ATOM    757  CG  ARG A 107     -13.687 -46.221   0.565  1.00 38.65           C  
ANISOU  757  CG  ARG A 107     7093   5468   2124   -545    603   -792       C  
ATOM    758  CD  ARG A 107     -13.748 -46.133  -0.951  1.00 35.95           C  
ANISOU  758  CD  ARG A 107     6638   5259   1760   -559   1206  -1068       C  
ATOM    759  NE  ARG A 107     -15.047 -46.620  -1.401  1.00 37.79           N  
ANISOU  759  NE  ARG A 107     6846   5632   1878   -583   1145  -1085       N  
ATOM    760  CZ  ARG A 107     -15.248 -47.582  -2.297  1.00 36.32           C  
ANISOU  760  CZ  ARG A 107     6227   5021   2552   -630   1091  -1114       C  
ATOM    761  NH1 ARG A 107     -14.227 -48.167  -2.900  1.00 38.57           N  
ANISOU  761  NH1 ARG A 107     6122   5131   3400   -444   1000   -973       N  
ATOM    762  NH2 ARG A 107     -16.481 -47.942  -2.604  1.00 33.84           N  
ANISOU  762  NH2 ARG A 107     6223   4626   2007  -1254    844  -1243       N  
ATOM    763  N   ASP A 108     -10.033 -43.557   0.793  1.00 33.08           N  
ANISOU  763  N   ASP A 108     6115   5392   1060   -350   1028  -1077       N  
ATOM    764  CA  ASP A 108      -9.525 -42.227   1.210  1.00 32.33           C  
ANISOU  764  CA  ASP A 108     6146   5268    871   -140   1072  -1145       C  
ATOM    765  C   ASP A 108     -10.564 -41.206   0.736  1.00 31.33           C  
ANISOU  765  C   ASP A 108     5882   5282    740   -117   1180  -1044       C  
ATOM    766  O   ASP A 108     -11.539 -41.633   0.082  1.00 35.71           O  
ANISOU  766  O   ASP A 108     6103   5295   2168     -4   1085  -1222       O  
ATOM    767  CB  ASP A 108      -8.118 -41.988   0.661  1.00 34.47           C  
ANISOU  767  CB  ASP A 108     6183   5599   1312     42    911  -1133       C  
ATOM    768  CG  ASP A 108      -7.312 -40.961   1.433  1.00 35.49           C  
ANISOU  768  CG  ASP A 108     6040   5678   1767     22   1163  -1148       C  
ATOM    769  OD1 ASP A 108      -7.875 -40.349   2.369  1.00 36.86           O  
ANISOU  769  OD1 ASP A 108     6524   5752   1726    306    926  -1210       O  
ATOM    770  OD2 ASP A 108      -6.130 -40.780   1.092  1.00 38.39           O  
ANISOU  770  OD2 ASP A 108     6059   6127   2401    772   1673  -1442       O  
ATOM    771  N   LEU A 109     -10.380 -39.921   1.048  1.00 30.37           N  
ANISOU  771  N   LEU A 109     5657   5141    738   -218    979   -709       N  
ATOM    772  CA  LEU A 109     -11.363 -38.851   0.724  1.00 32.12           C  
ANISOU  772  CA  LEU A 109     6014   5164   1026   -248   1027   -937       C  
ATOM    773  C   LEU A 109     -11.447 -38.664  -0.799  1.00 34.06           C  
ANISOU  773  C   LEU A 109     6320   5402   1217   -142    795   -707       C  
ATOM    774  O   LEU A 109     -12.468 -38.130  -1.280  1.00 34.37           O  
ANISOU  774  O   LEU A 109     6460   5149   1447   -355     10   -817       O  
ATOM    775  CB  LEU A 109     -10.948 -37.560   1.436  1.00 31.03           C  
ANISOU  775  CB  LEU A 109     5653   5162    973   -175   1203  -1002       C  
ATOM    776  CG  LEU A 109     -11.081 -37.588   2.960  1.00 30.92           C  
ANISOU  776  CG  LEU A 109     5664   5062   1020   -200   1326   -848       C  
ATOM    777  CD1 LEU A 109     -10.697 -36.249   3.569  1.00 29.97           C  
ANISOU  777  CD1 LEU A 109     5398   5473    513   -211   1024   -990       C  
ATOM    778  CD2 LEU A 109     -12.493 -37.968   3.369  1.00 31.82           C  
ANISOU  778  CD2 LEU A 109     5448   4954   1686   -165   1370  -1064       C  
ATOM    779  N   ASP A 110     -10.432 -39.115  -1.538  1.00 35.21           N  
ANISOU  779  N   ASP A 110     6435   5817   1126   -361    969   -606       N  
ATOM    780  CA  ASP A 110     -10.343 -38.904  -3.008  1.00 37.42           C  
ANISOU  780  CA  ASP A 110     7124   5918   1173   -190   1306   -982       C  
ATOM    781  C   ASP A 110     -10.776 -40.173  -3.751  1.00 38.01           C  
ANISOU  781  C   ASP A 110     7474   5634   1332     20   1298  -1112       C  
ATOM    782  O   ASP A 110     -10.654 -40.180  -4.981  1.00 43.74           O  
ANISOU  782  O   ASP A 110     8667   6501   1447    -20   1719  -1271       O  
ATOM    783  CB  ASP A 110      -8.940 -38.458  -3.421  1.00 39.93           C  
ANISOU  783  CB  ASP A 110     7353   6360   1458   -387   1540  -1133       C  
ATOM    784  CG  ASP A 110      -7.875 -39.518  -3.215  1.00 40.23           C  
ANISOU  784  CG  ASP A 110     7524   6415   1346   -352   1423   -939       C  
ATOM    785  OD1 ASP A 110      -8.097 -40.412  -2.386  1.00 41.26           O  
ANISOU  785  OD1 ASP A 110     8255   6588    834  -1003    981  -1671       O  
ATOM    786  OD2 ASP A 110      -6.836 -39.442  -3.897  1.00 42.80           O  
ANISOU  786  OD2 ASP A 110     8337   6492   1429   -546   2149  -1529       O  
ATOM    787  N   THR A 111     -11.281 -41.192  -3.047  1.00 38.51           N  
ANISOU  787  N   THR A 111     7582   5105   1945     26   1101   -921       N  
ATOM    788  CA  THR A 111     -11.696 -42.489  -3.655  1.00 38.49           C  
ANISOU  788  CA  THR A 111     7498   5569   1555   -304    948   -681       C  
ATOM    789  C   THR A 111     -13.077 -42.909  -3.140  1.00 36.62           C  
ANISOU  789  C   THR A 111     7170   5374   1368   -373   1157  -1014       C  
ATOM    790  O   THR A 111     -13.498 -44.027  -3.466  1.00 36.76           O  
ANISOU  790  O   THR A 111     7320   5785    859   -653   1814  -1052       O  
ATOM    791  CB  THR A 111     -10.665 -43.596  -3.398  1.00 37.80           C  
ANISOU  791  CB  THR A 111     7548   5447   1365   -210   1489   -646       C  
ATOM    792  OG1 THR A 111     -10.622 -43.880  -1.997  1.00 38.86           O  
ANISOU  792  OG1 THR A 111     8122   5425   1217    -64   1002   -707       O  
ATOM    793  CG2 THR A 111      -9.282 -43.230  -3.888  1.00 41.42           C  
ANISOU  793  CG2 THR A 111     7781   6394   1562     53   2035   -721       C  
ATOM    794  N   LEU A 112     -13.756 -42.052  -2.375  1.00 38.90           N  
ANISOU  794  N   LEU A 112     6881   5401   2497    -60    903  -1157       N  
ATOM    795  CA  LEU A 112     -15.133 -42.319  -1.877  1.00 36.68           C  
ANISOU  795  CA  LEU A 112     7059   5164   1712   -249    772   -716       C  
ATOM    796  C   LEU A 112     -16.056 -42.533  -3.083  1.00 35.07           C  
ANISOU  796  C   LEU A 112     7567   4691   1064   -259   1027   -914       C  
ATOM    797  O   LEU A 112     -15.868 -41.836  -4.094  1.00 42.51           O  
ANISOU  797  O   LEU A 112     8993   6501    656   -126   1583  -1439       O  
ATOM    798  CB  LEU A 112     -15.620 -41.137  -1.032  1.00 34.39           C  
ANISOU  798  CB  LEU A 112     6771   4703   1590   -105    802   -300       C  
ATOM    799  CG  LEU A 112     -14.995 -40.998   0.354  1.00 34.77           C  
ANISOU  799  CG  LEU A 112     6647   4536   2025     -3    430   -179       C  
ATOM    800  CD1 LEU A 112     -15.579 -39.802   1.081  1.00 33.76           C  
ANISOU  800  CD1 LEU A 112     6800   4132   1893     15    413      8       C  
ATOM    801  CD2 LEU A 112     -15.190 -42.263   1.176  1.00 36.63           C  
ANISOU  801  CD2 LEU A 112     6763   4959   2193   -153    844   -187       C  
ATOM    802  N   GLU A 113     -17.033 -43.436  -2.956  1.00 34.52           N  
ANISOU  802  N   GLU A 113     6950   4971   1195   -306    777  -1315       N  
ATOM    803  CA  GLU A 113     -18.051 -43.716  -4.001  1.00 36.61           C  
ANISOU  803  CA  GLU A 113     6702   5654   1553   -276    714  -1204       C  
ATOM    804  C   GLU A 113     -19.439 -43.454  -3.428  1.00 35.23           C  
ANISOU  804  C   GLU A 113     6125   5856   1403   -121    504  -1101       C  
ATOM    805  O   GLU A 113     -19.663 -43.609  -2.228  1.00 33.39           O  
ANISOU  805  O   GLU A 113     4579   6826   1278   -366    203  -1839       O  
ATOM    806  CB  GLU A 113     -17.917 -45.154  -4.501  1.00 39.72           C  
ANISOU  806  CB  GLU A 113     7015   5739   2335   -460    433  -1128       C  
ATOM    807  CG  GLU A 113     -16.534 -45.481  -5.032  1.00 40.42           C  
ANISOU  807  CG  GLU A 113     6807   6425   2126   -612    756   -911       C  
ATOM    808  CD  GLU A 113     -16.355 -45.232  -6.516  1.00 44.19           C  
ANISOU  808  CD  GLU A 113     7082   7628   2078  -1142    851  -1366       C  
ATOM    809  OE1 GLU A 113     -17.330 -45.421  -7.258  1.00 51.57           O  
ANISOU  809  OE1 GLU A 113     8103   9381   2107   -730    278    -92       O  
ATOM    810  OE2 GLU A 113     -15.245 -44.851  -6.921  1.00 46.42           O  
ANISOU  810  OE2 GLU A 113     7586   7701   2351  -1135   1858  -1133       O  
ATOM    811  N   PRO A 114     -20.395 -43.008  -4.270  1.00 32.62           N  
ANISOU  811  N   PRO A 114     6020   5593    779   -315    123  -1580       N  
ATOM    812  CA  PRO A 114     -21.767 -42.761  -3.825  1.00 33.01           C  
ANISOU  812  CA  PRO A 114     6280   5889    371   -483    525  -1276       C  
ATOM    813  C   PRO A 114     -22.381 -43.923  -3.028  1.00 36.19           C  
ANISOU  813  C   PRO A 114     6617   5801   1330   -657    257  -1221       C  
ATOM    814  O   PRO A 114     -23.045 -43.642  -2.029  1.00 36.96           O  
ANISOU  814  O   PRO A 114     6333   6096   1611   -713    608  -1014       O  
ATOM    815  CB  PRO A 114     -22.509 -42.517  -5.146  1.00 34.12           C  
ANISOU  815  CB  PRO A 114     6090   5523   1348   -362     92  -1329       C  
ATOM    816  CG  PRO A 114     -21.452 -41.904  -6.042  1.00 32.54           C  
ANISOU  816  CG  PRO A 114     6080   5362    921   -180    309  -1431       C  
ATOM    817  CD  PRO A 114     -20.179 -42.640  -5.678  1.00 32.75           C  
ANISOU  817  CD  PRO A 114     6005   5545    890   -185    425  -1406       C  
ATOM    818  N   GLU A 115     -22.121 -45.172  -3.441  1.00 36.91           N  
ANISOU  818  N   GLU A 115     7422   6137    463   -991    243  -1559       N  
ATOM    819  CA  GLU A 115     -22.678 -46.403  -2.805  1.00 36.86           C  
ANISOU  819  CA  GLU A 115     7227   6064    712  -1123    -32   -965       C  
ATOM    820  C   GLU A 115     -22.273 -46.473  -1.332  1.00 33.65           C  
ANISOU  820  C   GLU A 115     6677   5578    528  -1213    -31  -1330       C  
ATOM    821  O   GLU A 115     -22.937 -47.209  -0.573  1.00 34.23           O  
ANISOU  821  O   GLU A 115     6185   4650   2170  -1336   -282  -1021       O  
ATOM    822  CB  GLU A 115     -22.167 -47.699  -3.437  1.00 39.87           C  
ANISOU  822  CB  GLU A 115     7794   5721   1633  -1321    849   -869       C  
ATOM    823  CG  GLU A 115     -22.396 -47.786  -4.918  1.00 46.43           C  
ANISOU  823  CG  GLU A 115     8827   6754   2058  -1556   1268   -507       C  
ATOM    824  CD  GLU A 115     -21.344 -47.044  -5.714  1.00 52.33           C  
ANISOU  824  CD  GLU A 115     9630   7634   2616  -1233   2849    463       C  
ATOM    825  OE1 GLU A 115     -21.646 -45.926  -6.169  1.00 57.94           O  
ANISOU  825  OE1 GLU A 115    10602   8684   2727   -432   3324    -86       O  
ATOM    826  OE2 GLU A 115     -20.227 -47.582  -5.857  1.00 60.98           O  
ANISOU  826  OE2 GLU A 115    11291   8042   3836   -940   2732   1261       O  
ATOM    827  N   ASP A 116     -21.196 -45.779  -0.958  1.00 32.67           N  
ANISOU  827  N   ASP A 116     6239   5933    241   -983   -395   -870       N  
ATOM    828  CA  ASP A 116     -20.678 -45.756   0.439  1.00 31.62           C  
ANISOU  828  CA  ASP A 116     6155   5732    125   -755   -158   -548       C  
ATOM    829  C   ASP A 116     -21.683 -45.041   1.346  1.00 30.51           C  
ANISOU  829  C   ASP A 116     5869   5557    167   -596   -179   -712       C  
ATOM    830  O   ASP A 116     -21.470 -45.042   2.587  1.00 33.10           O  
ANISOU  830  O   ASP A 116     6341   6157     79   -249    303    -89       O  
ATOM    831  CB  ASP A 116     -19.306 -45.085   0.514  1.00 31.98           C  
ANISOU  831  CB  ASP A 116     6350   5672    125   -903    -56   -573       C  
ATOM    832  CG  ASP A 116     -18.265 -45.717  -0.394  1.00 35.12           C  
ANISOU  832  CG  ASP A 116     6138   5735   1468   -504    374   -809       C  
ATOM    833  OD1 ASP A 116     -18.508 -46.848  -0.875  1.00 37.48           O  
ANISOU  833  OD1 ASP A 116     6551   5917   1772   -430    719  -1002       O  
ATOM    834  OD2 ASP A 116     -17.225 -45.068  -0.623  1.00 33.97           O  
ANISOU  834  OD2 ASP A 116     5530   5409   1966    -70    254   -554       O  
ATOM    835  N   PHE A 117     -22.735 -44.459   0.769  1.00 29.90           N  
ANISOU  835  N   PHE A 117     5973   5231    156   -705    121   -692       N  
ATOM    836  CA  PHE A 117     -23.769 -43.693   1.510  1.00 29.80           C  
ANISOU  836  CA  PHE A 117     5586   5016    718   -629   -192   -694       C  
ATOM    837  C   PHE A 117     -25.133 -44.371   1.370  1.00 29.59           C  
ANISOU  837  C   PHE A 117     5343   5147    750   -347   -418   -830       C  
ATOM    838  O   PHE A 117     -26.121 -43.807   1.875  1.00 34.39           O  
ANISOU  838  O   PHE A 117     5322   5364   2380   -223   -561  -1594       O  
ATOM    839  CB  PHE A 117     -23.733 -42.228   1.075  1.00 29.82           C  
ANISOU  839  CB  PHE A 117     5812   4920    597   -690     10   -717       C  
ATOM    840  CG  PHE A 117     -22.469 -41.544   1.526  1.00 32.90           C  
ANISOU  840  CG  PHE A 117     5985   5340   1175   -828    287   -512       C  
ATOM    841  CD1 PHE A 117     -22.375 -40.983   2.790  1.00 33.83           C  
ANISOU  841  CD1 PHE A 117     6260   5453   1137  -1205    100   -430       C  
ATOM    842  CD2 PHE A 117     -21.346 -41.530   0.718  1.00 32.60           C  
ANISOU  842  CD2 PHE A 117     6017   5488    879  -1168    466   -243       C  
ATOM    843  CE1 PHE A 117     -21.201 -40.384   3.217  1.00 32.53           C  
ANISOU  843  CE1 PHE A 117     6162   5184   1014  -1424    187   -123       C  
ATOM    844  CE2 PHE A 117     -20.173 -40.933   1.148  1.00 33.33           C  
ANISOU  844  CE2 PHE A 117     6340   5370    953  -1271    519   -456       C  
ATOM    845  CZ  PHE A 117     -20.101 -40.363   2.397  1.00 33.50           C  
ANISOU  845  CZ  PHE A 117     6243   5361   1123  -1305    306   -519       C  
ATOM    846  N   ASP A 118     -25.172 -45.568   0.775  1.00 28.31           N  
ANISOU  846  N   ASP A 118     5240   5189    325   -563    185   -911       N  
ATOM    847  CA  ASP A 118     -26.400 -46.402   0.685  1.00 29.11           C  
ANISOU  847  CA  ASP A 118     5409   5029    621   -663    182   -720       C  
ATOM    848  C   ASP A 118     -26.967 -46.613   2.094  1.00 29.45           C  
ANISOU  848  C   ASP A 118     5322   5308    556   -855    -35   -570       C  
ATOM    849  O   ASP A 118     -28.200 -46.536   2.256  1.00 31.74           O  
ANISOU  849  O   ASP A 118     5895   5608    556   -990   -377   -617       O  
ATOM    850  CB  ASP A 118     -26.128 -47.745   0.007  1.00 29.40           C  
ANISOU  850  CB  ASP A 118     5436   5178    556   -607    284   -652       C  
ATOM    851  CG  ASP A 118     -26.035 -47.667  -1.504  1.00 30.80           C  
ANISOU  851  CG  ASP A 118     5775   5363    564   -609    404   -817       C  
ATOM    852  OD1 ASP A 118     -26.429 -46.621  -2.070  1.00 30.10           O  
ANISOU  852  OD1 ASP A 118     5938   5273    226   -792    223   -773       O  
ATOM    853  OD2 ASP A 118     -25.575 -48.658  -2.103  1.00 33.88           O  
ANISOU  853  OD2 ASP A 118     6279   6175    417   -548    430  -1440       O  
ATOM    854  N   TYR A 119     -26.110 -46.864   3.084  1.00 28.34           N  
ANISOU  854  N   TYR A 119     5419   5212    136   -855    352   -531       N  
ATOM    855  CA  TYR A 119     -26.544 -47.063   4.490  1.00 29.12           C  
ANISOU  855  CA  TYR A 119     5437   5422    204   -964    343   -382       C  
ATOM    856  C   TYR A 119     -27.458 -45.902   4.905  1.00 31.09           C  
ANISOU  856  C   TYR A 119     5590   5655    568  -1152    614   -295       C  
ATOM    857  O   TYR A 119     -28.565 -46.145   5.435  1.00 31.12           O  
ANISOU  857  O   TYR A 119     5584   6117    120  -1513    563   -185       O  
ATOM    858  CB  TYR A 119     -25.351 -47.160   5.443  1.00 29.20           C  
ANISOU  858  CB  TYR A 119     5549   5370    173   -841    307   -360       C  
ATOM    859  CG  TYR A 119     -25.759 -47.365   6.878  1.00 28.67           C  
ANISOU  859  CG  TYR A 119     5698   5025    169   -684    389   -429       C  
ATOM    860  CD1 TYR A 119     -26.024 -46.285   7.703  1.00 28.38           C  
ANISOU  860  CD1 TYR A 119     5760   4919    102   -664    330   -348       C  
ATOM    861  CD2 TYR A 119     -25.922 -48.632   7.403  1.00 27.67           C  
ANISOU  861  CD2 TYR A 119     5635   4769    108   -391    456   -219       C  
ATOM    862  CE1 TYR A 119     -26.421 -46.457   9.014  1.00 29.06           C  
ANISOU  862  CE1 TYR A 119     6012   4889    140   -544    560   -391       C  
ATOM    863  CE2 TYR A 119     -26.318 -48.823   8.719  1.00 30.06           C  
ANISOU  863  CE2 TYR A 119     6199   5124     97   -450    -48   -406       C  
ATOM    864  CZ  TYR A 119     -26.571 -47.732   9.527  1.00 29.38           C  
ANISOU  864  CZ  TYR A 119     6076   4946    139   -310    647   -210       C  
ATOM    865  OH  TYR A 119     -26.956 -47.906  10.826  1.00 32.02           O  
ANISOU  865  OH  TYR A 119     6457   5492    216   -714    378   -878       O  
ATOM    866  N   TRP A 120     -27.005 -44.669   4.666  1.00 29.45           N  
ANISOU  866  N   TRP A 120     5664   5371    152  -1005    702   -193       N  
ATOM    867  CA  TRP A 120     -27.658 -43.424   5.151  1.00 29.48           C  
ANISOU  867  CA  TRP A 120     5466   5646     86   -739    140   -343       C  
ATOM    868  C   TRP A 120     -28.926 -43.133   4.345  1.00 28.58           C  
ANISOU  868  C   TRP A 120     5148   5581    128   -755     99   -597       C  
ATOM    869  O   TRP A 120     -29.909 -42.676   4.951  1.00 27.29           O  
ANISOU  869  O   TRP A 120     5056   5184    127   -666      0   -144       O  
ATOM    870  CB  TRP A 120     -26.659 -42.259   5.151  1.00 28.04           C  
ANISOU  870  CB  TRP A 120     4948   5629     75   -993     54   -256       C  
ATOM    871  CG  TRP A 120     -25.653 -42.421   6.248  1.00 27.83           C  
ANISOU  871  CG  TRP A 120     4319   5580    673  -1012    -51   -413       C  
ATOM    872  CD1 TRP A 120     -24.304 -42.584   6.126  1.00 29.13           C  
ANISOU  872  CD1 TRP A 120     4475   5707    884   -735   -399   -470       C  
ATOM    873  CD2 TRP A 120     -25.942 -42.523   7.652  1.00 26.70           C  
ANISOU  873  CD2 TRP A 120     4377   5323    444   -984   -492   -219       C  
ATOM    874  NE1 TRP A 120     -23.731 -42.749   7.357  1.00 27.91           N  
ANISOU  874  NE1 TRP A 120     4439   5662    501  -1014   -430   -791       N  
ATOM    875  CE2 TRP A 120     -24.711 -42.714   8.314  1.00 27.76           C  
ANISOU  875  CE2 TRP A 120     4394   5380    771   -938   -318   -363       C  
ATOM    876  CE3 TRP A 120     -27.115 -42.449   8.409  1.00 27.31           C  
ANISOU  876  CE3 TRP A 120     4291   5404    679   -872   -450   -244       C  
ATOM    877  CZ2 TRP A 120     -24.626 -42.839   9.700  1.00 28.29           C  
ANISOU  877  CZ2 TRP A 120     4535   5467    747   -753   -236   -488       C  
ATOM    878  CZ3 TRP A 120     -27.029 -42.573   9.778  1.00 29.34           C  
ANISOU  878  CZ3 TRP A 120     4685   5801    661   -856   -386   -429       C  
ATOM    879  CH2 TRP A 120     -25.801 -42.765  10.412  1.00 28.60           C  
ANISOU  879  CH2 TRP A 120     4524   5641    702   -886   -274   -228       C  
ATOM    880  N   ILE A 121     -28.904 -43.398   3.037  1.00 29.61           N  
ANISOU  880  N   ILE A 121     5517   5617    116   -396    -70   -531       N  
ATOM    881  CA  ILE A 121     -30.103 -43.301   2.152  1.00 29.22           C  
ANISOU  881  CA  ILE A 121     5372   5368    360   -311    -91   -506       C  
ATOM    882  C   ILE A 121     -31.189 -44.247   2.676  1.00 30.09           C  
ANISOU  882  C   ILE A 121     5895   5327    208   -438    -97   -241       C  
ATOM    883  O   ILE A 121     -32.348 -43.799   2.819  1.00 31.59           O  
ANISOU  883  O   ILE A 121     6302   5628     71   -588   -175    157       O  
ATOM    884  CB  ILE A 121     -29.740 -43.615   0.690  1.00 28.41           C  
ANISOU  884  CB  ILE A 121     5313   5372    107   -408   -396   -238       C  
ATOM    885  CG1 ILE A 121     -28.837 -42.533   0.094  1.00 27.54           C  
ANISOU  885  CG1 ILE A 121     5113   5199    149   -390   -534   -349       C  
ATOM    886  CG2 ILE A 121     -31.003 -43.831  -0.133  1.00 30.55           C  
ANISOU  886  CG2 ILE A 121     5656   5274    676   -379   -369   -233       C  
ATOM    887  CD1 ILE A 121     -28.133 -42.949  -1.186  1.00 29.22           C  
ANISOU  887  CD1 ILE A 121     5118   5794    187   -543   -726   -254       C  
ATOM    888  N   ASP A 122     -30.831 -45.509   2.931  1.00 31.19           N  
ANISOU  888  N   ASP A 122     5900   5465    484   -506   -390   -433       N  
ATOM    889  CA  ASP A 122     -31.767 -46.542   3.448  1.00 32.13           C  
ANISOU  889  CA  ASP A 122     6221   5603    383   -481   -234   -498       C  
ATOM    890  C   ASP A 122     -32.339 -46.044   4.778  1.00 32.34           C  
ANISOU  890  C   ASP A 122     6040   5816    430   -796   -271   -533       C  
ATOM    891  O   ASP A 122     -33.575 -46.077   4.936  1.00 33.83           O  
ANISOU  891  O   ASP A 122     6015   6215    622   -844     59     81       O  
ATOM    892  CB  ASP A 122     -31.081 -47.904   3.578  1.00 37.01           C  
ANISOU  892  CB  ASP A 122     6744   5775   1543   -397    -68   -928       C  
ATOM    893  CG  ASP A 122     -30.879 -48.595   2.239  1.00 38.48           C  
ANISOU  893  CG  ASP A 122     6879   5833   1906   -368    -69  -1091       C  
ATOM    894  OD1 ASP A 122     -31.360 -48.055   1.223  1.00 43.70           O  
ANISOU  894  OD1 ASP A 122     7302   6119   3180   -147   -325  -1346       O  
ATOM    895  OD2 ASP A 122     -30.241 -49.664   2.219  1.00 41.08           O  
ANISOU  895  OD2 ASP A 122     7814   5458   2334   -799   -193   -761       O  
ATOM    896  N   TRP A 123     -31.474 -45.571   5.680  1.00 31.15           N  
ANISOU  896  N   TRP A 123     5965   5509    359   -651   -406   -305       N  
ATOM    897  CA  TRP A 123     -31.880 -45.070   7.017  1.00 31.11           C  
ANISOU  897  CA  TRP A 123     6092   5581    146   -752   -703      5       C  
ATOM    898  C   TRP A 123     -32.849 -43.891   6.875  1.00 30.86           C  
ANISOU  898  C   TRP A 123     6118   5506    102   -946   -398   -198       C  
ATOM    899  O   TRP A 123     -33.916 -43.933   7.510  1.00 29.25           O  
ANISOU  899  O   TRP A 123     5706   5265    143   -934   -669     65       O  
ATOM    900  CB  TRP A 123     -30.669 -44.685   7.872  1.00 32.72           C  
ANISOU  900  CB  TRP A 123     5984   5862    585   -550   -641   -179       C  
ATOM    901  CG  TRP A 123     -31.075 -44.162   9.214  1.00 32.97           C  
ANISOU  901  CG  TRP A 123     6236   6098    191   -352   -814    400       C  
ATOM    902  CD1 TRP A 123     -31.437 -44.900  10.307  1.00 31.86           C  
ANISOU  902  CD1 TRP A 123     6218   5498    389    -22  -1029    834       C  
ATOM    903  CD2 TRP A 123     -31.191 -42.781   9.607  1.00 31.54           C  
ANISOU  903  CD2 TRP A 123     5968   5816    198   -154   -613    657       C  
ATOM    904  NE1 TRP A 123     -31.770 -44.077  11.346  1.00 34.80           N  
ANISOU  904  NE1 TRP A 123     6713   6168    342    -22   -974    914       N  
ATOM    905  CE2 TRP A 123     -31.608 -42.774  10.957  1.00 33.08           C  
ANISOU  905  CE2 TRP A 123     6246   6022    301    -48  -1102    506       C  
ATOM    906  CE3 TRP A 123     -30.961 -41.557   8.967  1.00 32.30           C  
ANISOU  906  CE3 TRP A 123     5997   6013    263   -356   -858    724       C  
ATOM    907  CZ2 TRP A 123     -31.822 -41.591  11.661  1.00 34.06           C  
ANISOU  907  CZ2 TRP A 123     6415   6213    311   -162  -1084    650       C  
ATOM    908  CZ3 TRP A 123     -31.167 -40.388   9.666  1.00 33.75           C  
ANISOU  908  CZ3 TRP A 123     6458   6206    159   -315   -634    481       C  
ATOM    909  CH2 TRP A 123     -31.588 -40.408  10.998  1.00 34.61           C  
ANISOU  909  CH2 TRP A 123     6646   6301    202   -204   -685    672       C  
ATOM    910  N   ALA A 124     -32.493 -42.886   6.070  1.00 30.41           N  
ANISOU  910  N   ALA A 124     5939   4927    686  -1425    322   -810       N  
ATOM    911  CA  ALA A 124     -33.268 -41.634   5.893  1.00 29.92           C  
ANISOU  911  CA  ALA A 124     5990   5252    124  -1398    107   -560       C  
ATOM    912  C   ALA A 124     -34.665 -41.941   5.343  1.00 31.03           C  
ANISOU  912  C   ALA A 124     6166   5383    239  -1414    269   -540       C  
ATOM    913  O   ALA A 124     -35.616 -41.257   5.751  1.00 34.14           O  
ANISOU  913  O   ALA A 124     7019   5724    226  -1300    241   -960       O  
ATOM    914  CB  ALA A 124     -32.524 -40.683   4.996  1.00 31.69           C  
ANISOU  914  CB  ALA A 124     5933   5758    348  -1519    389   -881       C  
ATOM    915  N   LYS A 125     -34.787 -42.909   4.428  1.00 33.59           N  
ANISOU  915  N   LYS A 125     6209   5222   1331  -1559    188   -486       N  
ATOM    916  CA  LYS A 125     -36.092 -43.308   3.835  1.00 35.00           C  
ANISOU  916  CA  LYS A 125     6282   5689   1325  -1384    103   -687       C  
ATOM    917  C   LYS A 125     -36.976 -43.932   4.922  1.00 36.12           C  
ANISOU  917  C   LYS A 125     5919   5908   1896  -1283    356   -607       C  
ATOM    918  O   LYS A 125     -38.161 -43.560   5.001  1.00 39.31           O  
ANISOU  918  O   LYS A 125     5874   6632   2428  -1314    206   -217       O  
ATOM    919  CB  LYS A 125     -35.885 -44.280   2.673  1.00 35.46           C  
ANISOU  919  CB  LYS A 125     6360   6001   1111  -1273   -388   -733       C  
ATOM    920  CG  LYS A 125     -35.419 -43.622   1.383  1.00 34.34           C  
ANISOU  920  CG  LYS A 125     6079   5808   1157  -1348   -534   -573       C  
ATOM    921  CD  LYS A 125     -35.486 -44.529   0.185  1.00 35.16           C  
ANISOU  921  CD  LYS A 125     6244   5647   1466  -1268   -226   -802       C  
ATOM    922  CE  LYS A 125     -35.311 -43.774  -1.114  1.00 33.50           C  
ANISOU  922  CE  LYS A 125     5861   5893    974  -1321   -196  -1167       C  
ATOM    923  NZ  LYS A 125     -35.376 -44.678  -2.283  1.00 33.12           N  
ANISOU  923  NZ  LYS A 125     5389   6558    634  -1739   -333  -1317       N  
ATOM    924  N   GLN A 126     -36.412 -44.844   5.719  1.00 35.58           N  
ANISOU  924  N   GLN A 126     6098   5712   1707  -1204    331   -913       N  
ATOM    925  CA  GLN A 126     -37.097 -45.522   6.854  1.00 39.14           C  
ANISOU  925  CA  GLN A 126     6249   6062   2561  -1338    548   -350       C  
ATOM    926  C   GLN A 126     -37.433 -44.484   7.937  1.00 37.59           C  
ANISOU  926  C   GLN A 126     5649   5920   2713  -1537    491   -373       C  
ATOM    927  O   GLN A 126     -38.555 -44.540   8.485  1.00 36.34           O  
ANISOU  927  O   GLN A 126     5080   5719   3006  -1785   -204   -611       O  
ATOM    928  CB  GLN A 126     -36.210 -46.658   7.376  1.00 46.20           C  
ANISOU  928  CB  GLN A 126     7158   6345   4048   -859    957   -244       C  
ATOM    929  CG  GLN A 126     -36.257 -46.848   8.887  1.00 51.87           C  
ANISOU  929  CG  GLN A 126     8335   6820   4551   -236   1716   -284       C  
ATOM    930  CD  GLN A 126     -37.056 -48.052   9.320  1.00 58.57           C  
ANISOU  930  CD  GLN A 126     8952   6989   6311   -128   2074   -473       C  
ATOM    931  OE1 GLN A 126     -36.541 -49.166   9.393  1.00 68.58           O  
ANISOU  931  OE1 GLN A 126    10456   7623   7978    609   1765   -600       O  
ATOM    932  NE2 GLN A 126     -38.317 -47.823   9.651  1.00 65.92           N  
ANISOU  932  NE2 GLN A 126     9043   7799   8204   -343   1454   -231       N  
ATOM    933  N   GLU A 127     -36.504 -43.572   8.238  1.00 32.97           N  
ANISOU  933  N   GLU A 127     5374   5521   1633  -1575    814   -424       N  
ATOM    934  CA  GLU A 127     -36.679 -42.533   9.290  1.00 33.31           C  
ANISOU  934  CA  GLU A 127     5267   5906   1483  -1312    333   -590       C  
ATOM    935  C   GLU A 127     -37.681 -41.476   8.801  1.00 32.92           C  
ANISOU  935  C   GLU A 127     5283   5991   1232  -1230    313   -405       C  
ATOM    936  O   GLU A 127     -38.369 -40.872   9.650  1.00 32.06           O  
ANISOU  936  O   GLU A 127     5215   6159    804  -1580   -141   -709       O  
ATOM    937  CB  GLU A 127     -35.327 -41.911   9.648  1.00 32.96           C  
ANISOU  937  CB  GLU A 127     5183   6302   1038  -1000    232   -603       C  
ATOM    938  CG  GLU A 127     -35.419 -40.800  10.677  1.00 30.54           C  
ANISOU  938  CG  GLU A 127     5232   6262    107   -918   -142   -467       C  
ATOM    939  CD  GLU A 127     -35.932 -41.245  12.036  1.00 31.64           C  
ANISOU  939  CD  GLU A 127     5462   6370    188   -744    257   -873       C  
ATOM    940  OE1 GLU A 127     -35.631 -42.383  12.442  1.00 31.37           O  
ANISOU  940  OE1 GLU A 127     5600   6132    187   -829   -169   -815       O  
ATOM    941  OE2 GLU A 127     -36.637 -40.453  12.677  1.00 36.14           O  
ANISOU  941  OE2 GLU A 127     6155   6776    800   -535    144  -1333       O  
ATOM    942  N   GLY A 128     -37.757 -41.264   7.483  1.00 32.25           N  
ANISOU  942  N   GLY A 128     4998   5900   1353  -1111   -310   -373       N  
ATOM    943  CA  GLY A 128     -38.667 -40.293   6.841  1.00 30.90           C  
ANISOU  943  CA  GLY A 128     5220   5436   1083   -910   -190    -33       C  
ATOM    944  C   GLY A 128     -38.095 -38.883   6.838  1.00 30.68           C  
ANISOU  944  C   GLY A 128     5201   5510    943   -459   -452   -367       C  
ATOM    945  O   GLY A 128     -38.878 -37.933   7.026  1.00 31.96           O  
ANISOU  945  O   GLY A 128     5541   5654    948   -415   -410   -655       O  
ATOM    946  N   VAL A 129     -36.783 -38.740   6.615  1.00 29.39           N  
ANISOU  946  N   VAL A 129     5050   5096   1019   -683   -292     60       N  
ATOM    947  CA  VAL A 129     -36.079 -37.422   6.614  1.00 29.65           C  
ANISOU  947  CA  VAL A 129     5243   5257    765   -550    -52    221       C  
ATOM    948  C   VAL A 129     -35.295 -37.269   5.309  1.00 29.10           C  
ANISOU  948  C   VAL A 129     4939   5040   1076   -584    229   -266       C  
ATOM    949  O   VAL A 129     -34.910 -38.298   4.721  1.00 27.10           O  
ANISOU  949  O   VAL A 129     4139   4742   1412  -1049   -463   -473       O  
ATOM    950  CB  VAL A 129     -35.146 -37.257   7.829  1.00 31.18           C  
ANISOU  950  CB  VAL A 129     5415   5578    851   -603     43     37       C  
ATOM    951  CG1 VAL A 129     -35.933 -37.170   9.127  1.00 32.22           C  
ANISOU  951  CG1 VAL A 129     5879   6120    242   -358   -120    124       C  
ATOM    952  CG2 VAL A 129     -34.090 -38.353   7.898  1.00 30.12           C  
ANISOU  952  CG2 VAL A 129     5410   5448    584   -546   -139    190       C  
ATOM    953  N   GLY A 130     -35.083 -36.020   4.886  1.00 28.03           N  
ANISOU  953  N   GLY A 130     4673   5072    905   -683    441   -195       N  
ATOM    954  CA  GLY A 130     -34.163 -35.659   3.792  1.00 27.45           C  
ANISOU  954  CA  GLY A 130     4490   5290    648   -887     37   -253       C  
ATOM    955  C   GLY A 130     -32.737 -35.599   4.307  1.00 27.30           C  
ANISOU  955  C   GLY A 130     4691   5478    203   -733    -30   -335       C  
ATOM    956  O   GLY A 130     -32.553 -35.580   5.562  1.00 28.05           O  
ANISOU  956  O   GLY A 130     5112   5360    183   -912    -72   -341       O  
ATOM    957  N   LEU A 131     -31.764 -35.574   3.393  1.00 27.08           N  
ANISOU  957  N   LEU A 131     4789   5393    105   -733    101   -383       N  
ATOM    958  CA  LEU A 131     -30.315 -35.544   3.720  1.00 27.17           C  
ANISOU  958  CA  LEU A 131     4620   5303    400   -746    255   -453       C  
ATOM    959  C   LEU A 131     -29.651 -34.346   3.040  1.00 26.77           C  
ANISOU  959  C   LEU A 131     4520   5456    194   -777   -209   -487       C  
ATOM    960  O   LEU A 131     -29.905 -34.105   1.836  1.00 27.26           O  
ANISOU  960  O   LEU A 131     4122   5922    313   -984   -740   -467       O  
ATOM    961  CB  LEU A 131     -29.650 -36.847   3.266  1.00 28.18           C  
ANISOU  961  CB  LEU A 131     4718   5207    781   -942    359   -377       C  
ATOM    962  CG  LEU A 131     -29.941 -38.083   4.113  1.00 25.60           C  
ANISOU  962  CG  LEU A 131     4349   4915    463   -975    266   -147       C  
ATOM    963  CD1 LEU A 131     -29.186 -39.284   3.575  1.00 25.12           C  
ANISOU  963  CD1 LEU A 131     4293   4781    469   -833    335     56       C  
ATOM    964  CD2 LEU A 131     -29.597 -37.853   5.582  1.00 26.65           C  
ANISOU  964  CD2 LEU A 131     4411   4980    735  -1005    -84   -397       C  
ATOM    965  N   ASP A 132     -28.799 -33.651   3.790  1.00 27.29           N  
ANISOU  965  N   ASP A 132     4714   5490    162   -645   -207   -664       N  
ATOM    966  CA  ASP A 132     -27.855 -32.629   3.271  1.00 26.48           C  
ANISOU  966  CA  ASP A 132     4603   5361     95   -596     37   -410       C  
ATOM    967  C   ASP A 132     -26.446 -33.196   3.464  1.00 26.26           C  
ANISOU  967  C   ASP A 132     4867   5005    105   -474    154   -444       C  
ATOM    968  O   ASP A 132     -26.314 -34.221   4.157  1.00 27.61           O  
ANISOU  968  O   ASP A 132     4995   5419     74    -15    214    -87       O  
ATOM    969  CB  ASP A 132     -28.116 -31.275   3.932  1.00 27.26           C  
ANISOU  969  CB  ASP A 132     4777   5467    112   -658   -326   -264       C  
ATOM    970  CG  ASP A 132     -29.508 -30.736   3.633  1.00 29.21           C  
ANISOU  970  CG  ASP A 132     4752   6240    105   -778   -426    -74       C  
ATOM    971  OD1 ASP A 132     -29.865 -30.680   2.426  1.00 29.23           O  
ANISOU  971  OD1 ASP A 132     4805   6092    208   -919    465    671       O  
ATOM    972  OD2 ASP A 132     -30.242 -30.405   4.604  1.00 35.26           O  
ANISOU  972  OD2 ASP A 132     5935   7376     85  -2148   -143    402       O  
ATOM    973  N   PHE A 133     -25.441 -32.609   2.819  1.00 26.29           N  
ANISOU  973  N   PHE A 133     4424   4979    586   -475     50   -429       N  
ATOM    974  CA  PHE A 133     -24.076 -33.190   2.767  1.00 27.36           C  
ANISOU  974  CA  PHE A 133     4970   4842    580   -362   -102   -681       C  
ATOM    975  C   PHE A 133     -23.022 -32.115   3.035  1.00 25.77           C  
ANISOU  975  C   PHE A 133     4667   4712    412   -325   -334   -686       C  
ATOM    976  O   PHE A 133     -23.277 -30.921   2.812  1.00 28.36           O  
ANISOU  976  O   PHE A 133     4942   4453   1377   -434   -232   -854       O  
ATOM    977  CB  PHE A 133     -23.828 -33.857   1.413  1.00 27.74           C  
ANISOU  977  CB  PHE A 133     5152   4750    637   -352   -513   -934       C  
ATOM    978  CG  PHE A 133     -22.722 -34.879   1.426  1.00 26.98           C  
ANISOU  978  CG  PHE A 133     5053   4966    230   -479   -451   -739       C  
ATOM    979  CD1 PHE A 133     -22.951 -36.160   1.896  1.00 26.76           C  
ANISOU  979  CD1 PHE A 133     5169   4818    181   -521   -349   -629       C  
ATOM    980  CD2 PHE A 133     -21.457 -34.564   0.963  1.00 28.79           C  
ANISOU  980  CD2 PHE A 133     5402   5339    197   -390   -463   -669       C  
ATOM    981  CE1 PHE A 133     -21.939 -37.105   1.900  1.00 27.90           C  
ANISOU  981  CE1 PHE A 133     5245   5090    264   -635   -177   -322       C  
ATOM    982  CE2 PHE A 133     -20.446 -35.511   0.967  1.00 29.34           C  
ANISOU  982  CE2 PHE A 133     5771   5299     76   -277   -217   -141       C  
ATOM    983  CZ  PHE A 133     -20.688 -36.779   1.438  1.00 28.70           C  
ANISOU  983  CZ  PHE A 133     5569   5115    219   -608   -117   -639       C  
ATOM    984  N   ASN A 134     -21.857 -32.565   3.494  1.00 26.02           N  
ANISOU  984  N   ASN A 134     4783   4977    125   -546   -408   -315       N  
ATOM    985  CA  ASN A 134     -20.634 -31.745   3.682  1.00 24.92           C  
ANISOU  985  CA  ASN A 134     4540   4819    107   -674   -197   -375       C  
ATOM    986  C   ASN A 134     -19.432 -32.579   3.230  1.00 24.98           C  
ANISOU  986  C   ASN A 134     4647   4722    119   -743   -143   -460       C  
ATOM    987  O   ASN A 134     -19.269 -33.704   3.742  1.00 26.77           O  
ANISOU  987  O   ASN A 134     4877   4740    552   -673    231   -451       O  
ATOM    988  CB  ASN A 134     -20.437 -31.304   5.140  1.00 25.15           C  
ANISOU  988  CB  ASN A 134     4243   5178    133   -529   -356   -405       C  
ATOM    989  CG  ASN A 134     -21.582 -30.491   5.711  1.00 25.37           C  
ANISOU  989  CG  ASN A 134     4046   5512     79   -436     75   -288       C  
ATOM    990  OD1 ASN A 134     -21.483 -29.272   5.857  1.00 26.83           O  
ANISOU  990  OD1 ASN A 134     4424   5686     81   -182    168   -267       O  
ATOM    991  ND2 ASN A 134     -22.673 -31.159   6.041  1.00 23.76           N  
ANISOU  991  ND2 ASN A 134     3636   5308     83   -122    192   -233       N  
ATOM    992  N   GLY A 135     -18.624 -32.058   2.306  1.00 25.98           N  
ANISOU  992  N   GLY A 135     4752   4990    126   -706   -366   -354       N  
ATOM    993  CA  GLY A 135     -17.262 -32.569   2.071  1.00 26.16           C  
ANISOU  993  CA  GLY A 135     4920   4924     94   -509     -5   -383       C  
ATOM    994  C   GLY A 135     -16.428 -32.375   3.323  1.00 25.10           C  
ANISOU  994  C   GLY A 135     4724   4728     85   -436   -238   -188       C  
ATOM    995  O   GLY A 135     -16.701 -31.399   4.051  1.00 26.76           O  
ANISOU  995  O   GLY A 135     4941   5154     70   -721    180      5       O  
ATOM    996  N   THR A 136     -15.475 -33.271   3.590  1.00 25.04           N  
ANISOU  996  N   THR A 136     4760   4671     81   -332     17   -290       N  
ATOM    997  CA  THR A 136     -14.620 -33.226   4.804  1.00 24.54           C  
ANISOU  997  CA  THR A 136     4643   4569    109   -220    -50   -452       C  
ATOM    998  C   THR A 136     -13.216 -32.749   4.431  1.00 25.48           C  
ANISOU  998  C   THR A 136     4766   4741    174   -134    510   -523       C  
ATOM    999  O   THR A 136     -12.403 -33.582   3.977  1.00 30.02           O  
ANISOU  999  O   THR A 136     4901   4964   1538    143    459   -734       O  
ATOM   1000  CB  THR A 136     -14.563 -34.579   5.518  1.00 25.48           C  
ANISOU 1000  CB  THR A 136     4795   4785     98   -297   -240   -316       C  
ATOM   1001  OG1 THR A 136     -15.906 -35.030   5.705  1.00 26.89           O  
ANISOU 1001  OG1 THR A 136     5052   5083     82   -291   -312      5       O  
ATOM   1002  CG2 THR A 136     -13.837 -34.485   6.842  1.00 23.95           C  
ANISOU 1002  CG2 THR A 136     4346   4619    132   -176   -500   -199       C  
ATOM   1003  N   PHE A 137     -12.948 -31.460   4.644  1.00 25.17           N  
ANISOU 1003  N   PHE A 137     4431   4825    307    -38    864   -598       N  
ATOM   1004  CA  PHE A 137     -11.683 -30.777   4.271  1.00 25.25           C  
ANISOU 1004  CA  PHE A 137     4382   4896    315   -132    689   -419       C  
ATOM   1005  C   PHE A 137     -10.832 -30.507   5.514  1.00 24.69           C  
ANISOU 1005  C   PHE A 137     4412   4638    330   -120    375    -90       C  
ATOM   1006  O   PHE A 137     -10.180 -29.458   5.563  1.00 26.37           O  
ANISOU 1006  O   PHE A 137     4769   4790    459    119    271    318       O  
ATOM   1007  CB  PHE A 137     -12.000 -29.480   3.523  1.00 25.49           C  
ANISOU 1007  CB  PHE A 137     4281   5177    227     13    628   -539       C  
ATOM   1008  CG  PHE A 137     -12.712 -29.698   2.213  1.00 25.79           C  
ANISOU 1008  CG  PHE A 137     4211   5129    457   -170    503   -858       C  
ATOM   1009  CD1 PHE A 137     -12.002 -30.000   1.063  1.00 26.11           C  
ANISOU 1009  CD1 PHE A 137     4329   5333    256    -99    162   -996       C  
ATOM   1010  CD2 PHE A 137     -14.090 -29.611   2.132  1.00 25.63           C  
ANISOU 1010  CD2 PHE A 137     4143   5095    499   -149    490   -953       C  
ATOM   1011  CE1 PHE A 137     -12.655 -30.206  -0.140  1.00 26.40           C  
ANISOU 1011  CE1 PHE A 137     4204   5440    385    -77    277  -1283       C  
ATOM   1012  CE2 PHE A 137     -14.743 -29.816   0.929  1.00 26.12           C  
ANISOU 1012  CE2 PHE A 137     4426   5008    489   -270    591  -1244       C  
ATOM   1013  CZ  PHE A 137     -14.023 -30.113  -0.204  1.00 27.10           C  
ANISOU 1013  CZ  PHE A 137     4482   5427    385   -326    558  -1199       C  
ATOM   1014  N   PHE A 138     -10.814 -31.428   6.478  1.00 26.40           N  
ANISOU 1014  N   PHE A 138     4567   4834    627   -185    570    -34       N  
ATOM   1015  CA  PHE A 138     -10.034 -31.271   7.737  1.00 26.33           C  
ANISOU 1015  CA  PHE A 138     4250   4938    813   -102    528   -128       C  
ATOM   1016  C   PHE A 138      -9.652 -32.634   8.320  1.00 27.23           C  
ANISOU 1016  C   PHE A 138     4570   4937    838   -108    470     82       C  
ATOM   1017  O   PHE A 138     -10.153 -33.667   7.832  1.00 24.76           O  
ANISOU 1017  O   PHE A 138     4179   5072    155    -78    587    188       O  
ATOM   1018  CB  PHE A 138     -10.832 -30.460   8.759  1.00 26.77           C  
ANISOU 1018  CB  PHE A 138     4126   4906   1137      8    506   -294       C  
ATOM   1019  CG  PHE A 138     -12.229 -30.964   9.014  1.00 27.36           C  
ANISOU 1019  CG  PHE A 138     4136   4726   1531      2    523   -271       C  
ATOM   1020  CD1 PHE A 138     -12.467 -31.959   9.950  1.00 29.41           C  
ANISOU 1020  CD1 PHE A 138     4248   4390   2536     23    172   -169       C  
ATOM   1021  CD2 PHE A 138     -13.312 -30.417   8.344  1.00 26.95           C  
ANISOU 1021  CD2 PHE A 138     4068   4785   1384   -262    167   -533       C  
ATOM   1022  CE1 PHE A 138     -13.757 -32.407  10.198  1.00 28.96           C  
ANISOU 1022  CE1 PHE A 138     4091   4679   2231    -32    179   -249       C  
ATOM   1023  CE2 PHE A 138     -14.600 -30.863   8.596  1.00 28.25           C  
ANISOU 1023  CE2 PHE A 138     4043   4719   1968   -125     50   -354       C  
ATOM   1024  CZ  PHE A 138     -14.821 -31.857   9.522  1.00 28.12           C  
ANISOU 1024  CZ  PHE A 138     3940   4625   2117   -125     15   -406       C  
ATOM   1025  N   SER A 139      -8.788 -32.621   9.344  1.00 29.39           N  
ANISOU 1025  N   SER A 139     4726   5135   1304    -96    166     11       N  
ATOM   1026  CA  SER A 139      -8.356 -33.821  10.109  1.00 27.52           C  
ANISOU 1026  CA  SER A 139     4835   4744    878   -289    251   -129       C  
ATOM   1027  C   SER A 139      -7.805 -34.868   9.143  1.00 28.69           C  
ANISOU 1027  C   SER A 139     4692   4461   1746   -436    525   -156       C  
ATOM   1028  O   SER A 139      -8.292 -36.012   9.168  1.00 27.84           O  
ANISOU 1028  O   SER A 139     4969   4011   1596   -119    570    137       O  
ATOM   1029  CB  SER A 139      -9.497 -34.385  10.890  1.00 27.35           C  
ANISOU 1029  CB  SER A 139     4827   4993    570   -160    154     33       C  
ATOM   1030  OG  SER A 139      -9.942 -33.448  11.854  1.00 32.84           O  
ANISOU 1030  OG  SER A 139     4999   4954   2521    118     50   -388       O  
ATOM   1031  N   HIS A 140      -6.844 -34.477   8.310  1.00 27.76           N  
ANISOU 1031  N   HIS A 140     5009   4587    950   -676    277   -251       N  
ATOM   1032  CA  HIS A 140      -6.265 -35.330   7.240  1.00 30.03           C  
ANISOU 1032  CA  HIS A 140     5024   4930   1454   -423    296   -423       C  
ATOM   1033  C   HIS A 140      -4.827 -34.905   6.973  1.00 29.59           C  
ANISOU 1033  C   HIS A 140     4788   5119   1335   -303    228   -368       C  
ATOM   1034  O   HIS A 140      -4.519 -33.714   6.970  1.00 28.66           O  
ANISOU 1034  O   HIS A 140     4749   5159    978   -512     -6   -490       O  
ATOM   1035  CB  HIS A 140      -7.140 -35.253   5.983  1.00 30.69           C  
ANISOU 1035  CB  HIS A 140     5164   4933   1561   -227    470   -174       C  
ATOM   1036  CG  HIS A 140      -6.869 -36.335   4.997  1.00 30.09           C  
ANISOU 1036  CG  HIS A 140     5209   4863   1360   -184    622   -533       C  
ATOM   1037  ND1 HIS A 140      -5.813 -36.271   4.112  1.00 31.27           N  
ANISOU 1037  ND1 HIS A 140     5491   4769   1619    -58   1042   -351       N  
ATOM   1038  CD2 HIS A 140      -7.499 -37.506   4.762  1.00 31.57           C  
ANISOU 1038  CD2 HIS A 140     5236   5014   1742   -104    784   -501       C  
ATOM   1039  CE1 HIS A 140      -5.809 -37.355   3.363  1.00 33.11           C  
ANISOU 1039  CE1 HIS A 140     5294   4967   2317   -281   1149   -681       C  
ATOM   1040  NE2 HIS A 140      -6.833 -38.129   3.741  1.00 33.12           N  
ANISOU 1040  NE2 HIS A 140     5457   5001   2123   -319   1183   -482       N  
ATOM   1041  N   PRO A 141      -3.911 -35.872   6.746  1.00 30.38           N  
ANISOU 1041  N   PRO A 141     4795   5056   1690    -45    -79   -232       N  
ATOM   1042  CA  PRO A 141      -2.507 -35.559   6.489  1.00 30.82           C  
ANISOU 1042  CA  PRO A 141     4792   5289   1627     44    203   -244       C  
ATOM   1043  C   PRO A 141      -2.309 -34.662   5.259  1.00 32.17           C  
ANISOU 1043  C   PRO A 141     4661   5424   2135     96    429   -378       C  
ATOM   1044  O   PRO A 141      -1.269 -34.040   5.176  1.00 36.08           O  
ANISOU 1044  O   PRO A 141     4749   6020   2937   -168    643   -441       O  
ATOM   1045  CB  PRO A 141      -1.833 -36.923   6.276  1.00 31.60           C  
ANISOU 1045  CB  PRO A 141     4876   5341   1786   -175    228   -179       C  
ATOM   1046  CG  PRO A 141      -2.974 -37.897   6.036  1.00 32.43           C  
ANISOU 1046  CG  PRO A 141     5077   5580   1664    -70     57   -275       C  
ATOM   1047  CD  PRO A 141      -4.183 -37.315   6.739  1.00 30.73           C  
ANISOU 1047  CD  PRO A 141     4934   5242   1500     41    -27   -193       C  
ATOM   1048  N   MET A 142      -3.293 -34.601   4.354  1.00 31.01           N  
ANISOU 1048  N   MET A 142     4809   5292   1680    382    384   -328       N  
ATOM   1049  CA  MET A 142      -3.212 -33.787   3.108  1.00 30.63           C  
ANISOU 1049  CA  MET A 142     4815   5464   1357    137    707   -307       C  
ATOM   1050  C   MET A 142      -3.626 -32.336   3.401  1.00 29.69           C  
ANISOU 1050  C   MET A 142     4663   5371   1243     -8    713    -50       C  
ATOM   1051  O   MET A 142      -3.508 -31.485   2.494  1.00 26.58           O  
ANISOU 1051  O   MET A 142     4098   5251    748   -128    431    -38       O  
ATOM   1052  CB  MET A 142      -4.082 -34.382   1.995  1.00 32.06           C  
ANISOU 1052  CB  MET A 142     5173   5589   1419     83    729   -342       C  
ATOM   1053  CG  MET A 142      -3.492 -35.654   1.400  1.00 34.28           C  
ANISOU 1053  CG  MET A 142     5638   6047   1337      0   1140   -172       C  
ATOM   1054  SD  MET A 142      -1.781 -35.429   0.836  1.00 38.08           S  
ANISOU 1054  SD  MET A 142     6174   6450   1843   -215    967   -104       S  
ATOM   1055  CE  MET A 142      -2.072 -34.598  -0.726  1.00 39.61           C  
ANISOU 1055  CE  MET A 142     5704   7531   1812   -187   1925    308       C  
ATOM   1056  N   VAL A 143      -4.066 -32.041   4.629  1.00 28.92           N  
ANISOU 1056  N   VAL A 143     4533   5161   1291    133    704    101       N  
ATOM   1057  CA  VAL A 143      -4.172 -30.636   5.123  1.00 28.35           C  
ANISOU 1057  CA  VAL A 143     4542   5117   1113    131    574   -207       C  
ATOM   1058  C   VAL A 143      -2.746 -30.152   5.398  1.00 29.14           C  
ANISOU 1058  C   VAL A 143     4649   5307   1114     23    361   -504       C  
ATOM   1059  O   VAL A 143      -2.176 -30.552   6.427  1.00 33.98           O  
ANISOU 1059  O   VAL A 143     4801   5743   2365     49    603    153       O  
ATOM   1060  CB  VAL A 143      -5.063 -30.494   6.371  1.00 28.82           C  
ANISOU 1060  CB  VAL A 143     4378   5192   1380    358    439   -321       C  
ATOM   1061  CG1 VAL A 143      -5.174 -29.039   6.793  1.00 28.40           C  
ANISOU 1061  CG1 VAL A 143     4318   5130   1341    409    394   -282       C  
ATOM   1062  CG2 VAL A 143      -6.444 -31.100   6.168  1.00 29.25           C  
ANISOU 1062  CG2 VAL A 143     4309   5165   1637    330    633   -505       C  
ATOM   1063  N   LYS A 144      -2.187 -29.352   4.488  1.00 28.19           N  
ANISOU 1063  N   LYS A 144     4182   5352   1174    -24    221   -690       N  
ATOM   1064  CA  LYS A 144      -0.789 -28.850   4.558  1.00 27.78           C  
ANISOU 1064  CA  LYS A 144     4199   5338   1016    103    301   -738       C  
ATOM   1065  C   LYS A 144      -0.804 -27.380   4.993  1.00 27.28           C  
ANISOU 1065  C   LYS A 144     4407   5167    790    251    -66   -561       C  
ATOM   1066  O   LYS A 144      -1.371 -26.548   4.268  1.00 25.15           O  
ANISOU 1066  O   LYS A 144     3851   5453    250    296   -147   -300       O  
ATOM   1067  CB  LYS A 144      -0.094 -29.018   3.203  1.00 28.53           C  
ANISOU 1067  CB  LYS A 144     4131   5440   1267    208    443   -817       C  
ATOM   1068  CG  LYS A 144       1.369 -28.605   3.184  1.00 29.48           C  
ANISOU 1068  CG  LYS A 144     3932   5607   1659    151    758   -884       C  
ATOM   1069  CD  LYS A 144       2.029 -28.792   1.843  1.00 32.69           C  
ANISOU 1069  CD  LYS A 144     4306   5862   2252    145   1117  -1099       C  
ATOM   1070  CE  LYS A 144       3.536 -28.673   1.910  1.00 35.89           C  
ANISOU 1070  CE  LYS A 144     4366   5941   3328    331   1636  -1205       C  
ATOM   1071  NZ  LYS A 144       4.131 -28.692   0.555  1.00 40.71           N  
ANISOU 1071  NZ  LYS A 144     5168   6824   3474    382   1663   -992       N  
ATOM   1072  N   ASP A 145      -0.204 -27.072   6.144  1.00 27.29           N  
ANISOU 1072  N   ASP A 145     3984   4958   1427    123   -438   -387       N  
ATOM   1073  CA  ASP A 145      -0.131 -25.684   6.671  1.00 28.25           C  
ANISOU 1073  CA  ASP A 145     4302   5032   1399    190   -416   -448       C  
ATOM   1074  C   ASP A 145      -1.536 -25.069   6.645  1.00 26.11           C  
ANISOU 1074  C   ASP A 145     4179   4750    990    237   -162   -729       C  
ATOM   1075  O   ASP A 145      -1.667 -23.907   6.215  1.00 28.33           O  
ANISOU 1075  O   ASP A 145     4100   4842   1822    573   -466  -1098       O  
ATOM   1076  CB  ASP A 145       0.853 -24.847   5.847  1.00 30.58           C  
ANISOU 1076  CB  ASP A 145     4167   5297   2154    130   -407   -414       C  
ATOM   1077  CG  ASP A 145       2.282 -25.353   5.920  1.00 33.90           C  
ANISOU 1077  CG  ASP A 145     4595   5563   2721    323   -601   -114       C  
ATOM   1078  OD1 ASP A 145       2.803 -25.464   7.047  1.00 36.14           O  
ANISOU 1078  OD1 ASP A 145     5420   5680   2631    658   -614    682       O  
ATOM   1079  OD2 ASP A 145       2.860 -25.639   4.852  1.00 38.15           O  
ANISOU 1079  OD2 ASP A 145     4889   5730   3874    631   -327    207       O  
ATOM   1080  N   ASN A 146      -2.550 -25.841   7.045  1.00 27.20           N  
ANISOU 1080  N   ASN A 146     4282   4939   1112    364   -105   -508       N  
ATOM   1081  CA  ASN A 146      -3.947 -25.369   7.244  1.00 28.02           C  
ANISOU 1081  CA  ASN A 146     4449   5226    971    593   -432   -346       C  
ATOM   1082  C   ASN A 146      -4.615 -25.040   5.904  1.00 27.95           C  
ANISOU 1082  C   ASN A 146     4505   5425    688    675   -315   -626       C  
ATOM   1083  O   ASN A 146      -5.605 -24.282   5.925  1.00 28.36           O  
ANISOU 1083  O   ASN A 146     4807   5789    177   1151   -693   -432       O  
ATOM   1084  CB  ASN A 146      -4.004 -24.125   8.133  1.00 28.08           C  
ANISOU 1084  CB  ASN A 146     4403   5209   1056    424   -311   -501       C  
ATOM   1085  CG  ASN A 146      -3.310 -24.327   9.459  1.00 30.26           C  
ANISOU 1085  CG  ASN A 146     4861   5446   1187    353   -451    -27       C  
ATOM   1086  OD1 ASN A 146      -3.588 -25.291  10.163  1.00 30.18           O  
ANISOU 1086  OD1 ASN A 146     5112   5836    519    267    364      8       O  
ATOM   1087  ND2 ASN A 146      -2.410 -23.424   9.807  1.00 34.00           N  
ANISOU 1087  ND2 ASN A 146     4601   6385   1933    386   -681    100       N  
ATOM   1088  N   MET A 147      -4.107 -25.579   4.793  1.00 26.55           N  
ANISOU 1088  N   MET A 147     4486   5359    240    276   -178   -471       N  
ATOM   1089  CA  MET A 147      -4.654 -25.293   3.435  1.00 26.86           C  
ANISOU 1089  CA  MET A 147     4554   5245    404    243    -53   -247       C  
ATOM   1090  C   MET A 147      -4.961 -26.598   2.695  1.00 26.82           C  
ANISOU 1090  C   MET A 147     4731   5308    152    521    251   -597       C  
ATOM   1091  O   MET A 147      -4.231 -27.589   2.868  1.00 29.59           O  
ANISOU 1091  O   MET A 147     5251   5239    750    735    805   -781       O  
ATOM   1092  CB  MET A 147      -3.684 -24.446   2.611  1.00 26.00           C  
ANISOU 1092  CB  MET A 147     4525   5103    248    333    328     69       C  
ATOM   1093  CG  MET A 147      -3.666 -23.000   3.041  1.00 27.83           C  
ANISOU 1093  CG  MET A 147     4560   4907   1107    358    366    309       C  
ATOM   1094  SD  MET A 147      -2.429 -22.005   2.172  1.00 26.47           S  
ANISOU 1094  SD  MET A 147     4246   4867    943    247    402   -352       S  
ATOM   1095  CE  MET A 147      -2.483 -20.515   3.167  1.00 29.92           C  
ANISOU 1095  CE  MET A 147     4885   4508   1972    103    119   -305       C  
ATOM   1096  N   THR A 148      -6.027 -26.579   1.903  1.00 27.49           N  
ANISOU 1096  N   THR A 148     4875   5283    287    -22    574   -903       N  
ATOM   1097  CA  THR A 148      -6.582 -27.764   1.217  1.00 28.36           C  
ANISOU 1097  CA  THR A 148     5231   5274    268    -48    467   -925       C  
ATOM   1098  C   THR A 148      -6.727 -27.415  -0.271  1.00 28.63           C  
ANISOU 1098  C   THR A 148     5282   5299    296   -110    581   -952       C  
ATOM   1099  O   THR A 148      -5.728 -27.511  -1.002  1.00 29.24           O  
ANISOU 1099  O   THR A 148     5271   5563    273   -234    662   -859       O  
ATOM   1100  CB  THR A 148      -7.879 -28.202   1.915  1.00 29.66           C  
ANISOU 1100  CB  THR A 148     5380   5686    203   -138    403   -795       C  
ATOM   1101  OG1 THR A 148      -8.830 -27.145   1.796  1.00 30.40           O  
ANISOU 1101  OG1 THR A 148     5435   5994    118   -305    275   -508       O  
ATOM   1102  CG2 THR A 148      -7.684 -28.525   3.383  1.00 29.36           C  
ANISOU 1102  CG2 THR A 148     5634   5328    191    175    480   -659       C  
ATOM   1103  N   VAL A 149      -7.915 -26.956  -0.660  1.00 27.43           N  
ANISOU 1103  N   VAL A 149     4938   5213    268   -364    178  -1023       N  
ATOM   1104  CA  VAL A 149      -8.302 -26.590  -2.054  1.00 28.46           C  
ANISOU 1104  CA  VAL A 149     5275   5255    281   -364    181   -782       C  
ATOM   1105  C   VAL A 149      -7.444 -25.422  -2.569  1.00 28.54           C  
ANISOU 1105  C   VAL A 149     5162   5403    277   -414    745   -806       C  
ATOM   1106  O   VAL A 149      -7.131 -25.413  -3.765  1.00 29.85           O  
ANISOU 1106  O   VAL A 149     5380   5443    517   -504   1384   -754       O  
ATOM   1107  CB  VAL A 149      -9.798 -26.235  -2.056  1.00 31.73           C  
ANISOU 1107  CB  VAL A 149     5080   5492   1484   -816   -410   -716       C  
ATOM   1108  CG1 VAL A 149     -10.207 -25.426  -3.271  1.00 37.42           C  
ANISOU 1108  CG1 VAL A 149     5983   5572   2663   -644   -432   -397       C  
ATOM   1109  CG2 VAL A 149     -10.657 -27.473  -1.894  1.00 33.82           C  
ANISOU 1109  CG2 VAL A 149     5310   5372   2166   -567   -375   -594       C  
ATOM   1110  N   SER A 150      -7.087 -24.469  -1.701  1.00 28.33           N  
ANISOU 1110  N   SER A 150     5053   5296    413   -563    493   -825       N  
ATOM   1111  CA  SER A 150      -6.396 -23.206  -2.080  1.00 28.27           C  
ANISOU 1111  CA  SER A 150     5098   5377    264   -534    796   -712       C  
ATOM   1112  C   SER A 150      -4.911 -23.264  -1.701  1.00 28.05           C  
ANISOU 1112  C   SER A 150     5211   5109    336   -330   1048   -616       C  
ATOM   1113  O   SER A 150      -4.252 -22.211  -1.728  1.00 28.68           O  
ANISOU 1113  O   SER A 150     5368   5348    180   -357    740   -322       O  
ATOM   1114  CB  SER A 150      -7.092 -21.993  -1.489  1.00 28.72           C  
ANISOU 1114  CB  SER A 150     5128   5538    245   -387    805   -605       C  
ATOM   1115  OG  SER A 150      -6.946 -21.921  -0.071  1.00 30.11           O  
ANISOU 1115  OG  SER A 150     5200   5747    493   -558   1179  -1075       O  
ATOM   1116  N   SER A 151      -4.394 -24.454  -1.388  1.00 28.49           N  
ANISOU 1116  N   SER A 151     5030   5394    399   -372   1211   -555       N  
ATOM   1117  CA  SER A 151      -2.960 -24.691  -1.077  1.00 29.66           C  
ANISOU 1117  CA  SER A 151     5196   5288    785   -276   1119   -607       C  
ATOM   1118  C   SER A 151      -2.099 -24.244  -2.254  1.00 31.22           C  
ANISOU 1118  C   SER A 151     5319   5324   1218   -538   1187   -512       C  
ATOM   1119  O   SER A 151      -2.478 -24.434  -3.407  1.00 34.99           O  
ANISOU 1119  O   SER A 151     6133   5684   1477   -811   1258   -715       O  
ATOM   1120  CB  SER A 151      -2.704 -26.134  -0.746  1.00 28.39           C  
ANISOU 1120  CB  SER A 151     4984   5328    475     63   1316   -545       C  
ATOM   1121  OG  SER A 151      -1.307 -26.380  -0.671  1.00 27.83           O  
ANISOU 1121  OG  SER A 151     4893   5290    389    605   1154   -364       O  
ATOM   1122  N   PRO A 152      -0.915 -23.637  -2.007  1.00 32.28           N  
ANISOU 1122  N   PRO A 152     5360   5274   1628   -771    985   -638       N  
ATOM   1123  CA  PRO A 152       0.019 -23.314  -3.086  1.00 32.17           C  
ANISOU 1123  CA  PRO A 152     5681   5570    970   -680    847   -532       C  
ATOM   1124  C   PRO A 152       0.668 -24.573  -3.682  1.00 33.75           C  
ANISOU 1124  C   PRO A 152     5537   5832   1452   -616   1301   -565       C  
ATOM   1125  O   PRO A 152       1.212 -24.489  -4.762  1.00 37.01           O  
ANISOU 1125  O   PRO A 152     6117   6295   1651  -1078   1556  -1021       O  
ATOM   1126  CB  PRO A 152       1.086 -22.431  -2.427  1.00 31.76           C  
ANISOU 1126  CB  PRO A 152     5119   5372   1575   -789    614   -214       C  
ATOM   1127  CG  PRO A 152       1.000 -22.770  -0.941  1.00 32.30           C  
ANISOU 1127  CG  PRO A 152     5257   5242   1774   -776    582     40       C  
ATOM   1128  CD  PRO A 152      -0.430 -23.205  -0.686  1.00 31.45           C  
ANISOU 1128  CD  PRO A 152     5106   5374   1468   -606    742     77       C  
ATOM   1129  N   ASP A 153       0.580 -25.695  -2.966  1.00 32.54           N  
ANISOU 1129  N   ASP A 153     5322   6091    947   -568   1468   -380       N  
ATOM   1130  CA  ASP A 153       1.118 -27.022  -3.371  1.00 34.12           C  
ANISOU 1130  CA  ASP A 153     5414   6678    870   -542   1445   -550       C  
ATOM   1131  C   ASP A 153       0.111 -27.698  -4.299  1.00 37.89           C  
ANISOU 1131  C   ASP A 153     6294   6788   1312   -919   1848   -640       C  
ATOM   1132  O   ASP A 153      -0.976 -28.076  -3.863  1.00 35.95           O  
ANISOU 1132  O   ASP A 153     6030   6614   1015   -608   1798    -84       O  
ATOM   1133  CB  ASP A 153       1.433 -27.852  -2.123  1.00 35.32           C  
ANISOU 1133  CB  ASP A 153     5240   6806   1374   -223   1502   -698       C  
ATOM   1134  CG  ASP A 153       2.011 -29.227  -2.403  1.00 34.50           C  
ANISOU 1134  CG  ASP A 153     4867   7065   1175    162   1087  -1110       C  
ATOM   1135  OD1 ASP A 153       1.596 -29.842  -3.395  1.00 36.03           O  
ANISOU 1135  OD1 ASP A 153     5103   7502   1084    438   1511  -1918       O  
ATOM   1136  OD2 ASP A 153       2.862 -29.672  -1.612  1.00 36.17           O  
ANISOU 1136  OD2 ASP A 153     5167   7668    906    332    522   -998       O  
ATOM   1137  N   PRO A 154       0.439 -27.862  -5.605  1.00 41.20           N  
ANISOU 1137  N   PRO A 154     6928   7416   1307  -1265   1993   -779       N  
ATOM   1138  CA  PRO A 154      -0.521 -28.353  -6.596  1.00 41.71           C  
ANISOU 1138  CA  PRO A 154     6632   7158   2056  -1232   1983  -1089       C  
ATOM   1139  C   PRO A 154      -1.059 -29.758  -6.283  1.00 40.25           C  
ANISOU 1139  C   PRO A 154     6896   6475   1920   -721   2123   -913       C  
ATOM   1140  O   PRO A 154      -2.219 -30.009  -6.571  1.00 39.44           O  
ANISOU 1140  O   PRO A 154     7169   5954   1860  -1380   1946   -812       O  
ATOM   1141  CB  PRO A 154       0.243 -28.357  -7.932  1.00 42.32           C  
ANISOU 1141  CB  PRO A 154     7329   7609   1139  -1274   1337   -892       C  
ATOM   1142  CG  PRO A 154       1.712 -28.221  -7.565  1.00 42.35           C  
ANISOU 1142  CG  PRO A 154     7197   7781   1111  -1492   1790   -863       C  
ATOM   1143  CD  PRO A 154       1.749 -27.556  -6.199  1.00 42.50           C  
ANISOU 1143  CD  PRO A 154     7050   7272   1826  -1400   2167  -1336       C  
ATOM   1144  N   LYS A 155      -0.221 -30.628  -5.711  1.00 38.80           N  
ANISOU 1144  N   LYS A 155     6664   6916   1161   -412   2524  -1111       N  
ATOM   1145  CA  LYS A 155      -0.601 -32.013  -5.313  1.00 39.66           C  
ANISOU 1145  CA  LYS A 155     6391   7004   1672   -451   2423   -954       C  
ATOM   1146  C   LYS A 155      -1.737 -31.960  -4.288  1.00 37.20           C  
ANISOU 1146  C   LYS A 155     6217   6212   1705   -336   2418  -1760       C  
ATOM   1147  O   LYS A 155      -2.654 -32.800  -4.346  1.00 42.90           O  
ANISOU 1147  O   LYS A 155     5846   7211   3244   -169   2809  -1475       O  
ATOM   1148  CB  LYS A 155       0.580 -32.743  -4.671  1.00 45.25           C  
ANISOU 1148  CB  LYS A 155     6432   7646   3115   -301   1658   -898       C  
ATOM   1149  CG  LYS A 155       1.651 -33.238  -5.628  1.00 48.85           C  
ANISOU 1149  CG  LYS A 155     6530   8765   3263     -4   1426    -62       C  
ATOM   1150  CD  LYS A 155       2.782 -33.923  -4.901  1.00 52.15           C  
ANISOU 1150  CD  LYS A 155     6556   9792   3464     46    891    576       C  
ATOM   1151  CE  LYS A 155       3.814 -34.522  -5.824  1.00 54.38           C  
ANISOU 1151  CE  LYS A 155     6045  10079   4535   1137   -130    995       C  
ATOM   1152  NZ  LYS A 155       5.069 -34.802  -5.090  1.00 55.02           N  
ANISOU 1152  NZ  LYS A 155     6867  10909   3128    674  -1348   1485       N  
ATOM   1153  N   VAL A 156      -1.647 -31.019  -3.359  1.00 35.26           N  
ANISOU 1153  N   VAL A 156     6087   6259   1049   -617   2221  -1241       N  
ATOM   1154  CA  VAL A 156      -2.637 -30.833  -2.260  1.00 35.20           C  
ANISOU 1154  CA  VAL A 156     6551   5830    990   -458   2245  -1086       C  
ATOM   1155  C   VAL A 156      -3.944 -30.318  -2.873  1.00 36.55           C  
ANISOU 1155  C   VAL A 156     7321   6099    466   -230   1415   -919       C  
ATOM   1156  O   VAL A 156      -5.002 -30.937  -2.641  1.00 40.86           O  
ANISOU 1156  O   VAL A 156     8057   6993    474    273   1664   -613       O  
ATOM   1157  CB  VAL A 156      -2.074 -29.883  -1.190  1.00 32.77           C  
ANISOU 1157  CB  VAL A 156     5819   5515   1116   -238   2340   -841       C  
ATOM   1158  CG1 VAL A 156      -3.119 -29.541  -0.141  1.00 33.93           C  
ANISOU 1158  CG1 VAL A 156     6448   5455    990     -3   2178   -994       C  
ATOM   1159  CG2 VAL A 156      -0.817 -30.456  -0.552  1.00 32.55           C  
ANISOU 1159  CG2 VAL A 156     5162   5498   1704   -168   2369   -516       C  
ATOM   1160  N   ARG A 157      -3.860 -29.254  -3.673  1.00 36.57           N  
ANISOU 1160  N   ARG A 157     7189   5786    919   -545   1212   -728       N  
ATOM   1161  CA  ARG A 157      -4.998 -28.743  -4.486  1.00 40.88           C  
ANISOU 1161  CA  ARG A 157     7467   6580   1484   -752   1582   -705       C  
ATOM   1162  C   ARG A 157      -5.717 -29.915  -5.160  1.00 37.64           C  
ANISOU 1162  C   ARG A 157     7356   6482    462   -703   1568   -780       C  
ATOM   1163  O   ARG A 157      -6.919 -30.112  -4.896  1.00 38.64           O  
ANISOU 1163  O   ARG A 157     7453   6680    548   -858   1742   -898       O  
ATOM   1164  CB  ARG A 157      -4.528 -27.766  -5.568  1.00 42.34           C  
ANISOU 1164  CB  ARG A 157     7873   7362    850   -732   2081   -771       C  
ATOM   1165  CG  ARG A 157      -4.748 -26.300  -5.224  1.00 51.20           C  
ANISOU 1165  CG  ARG A 157     8280   8826   2346   -223   2399    166       C  
ATOM   1166  CD  ARG A 157      -4.687 -25.400  -6.443  1.00 56.47           C  
ANISOU 1166  CD  ARG A 157     8526   9421   3508     92   2129   1049       C  
ATOM   1167  NE  ARG A 157      -3.493 -25.607  -7.248  1.00 60.23           N  
ANISOU 1167  NE  ARG A 157     9439  10395   3047    506   3090    138       N  
ATOM   1168  CZ  ARG A 157      -3.428 -26.374  -8.333  1.00 58.53           C  
ANISOU 1168  CZ  ARG A 157     8835  10646   2757    598   2237     42       C  
ATOM   1169  NH1 ARG A 157      -4.494 -27.032  -8.752  1.00 59.46           N  
ANISOU 1169  NH1 ARG A 157    10007   9825   2757    158   2185  -1027       N  
ATOM   1170  NH2 ARG A 157      -2.293 -26.486  -8.992  1.00 56.84           N  
ANISOU 1170  NH2 ARG A 157     8889  10811   1895    -14   2965   1055       N  
ATOM   1171  N   ASP A 158      -5.002 -30.651  -6.013  1.00 36.80           N  
ANISOU 1171  N   ASP A 158     6664   5810   1508   -718   1803  -1030       N  
ATOM   1172  CA  ASP A 158      -5.582 -31.693  -6.900  1.00 35.68           C  
ANISOU 1172  CA  ASP A 158     6408   6053   1095   -709   1115   -923       C  
ATOM   1173  C   ASP A 158      -6.334 -32.707  -6.032  1.00 34.12           C  
ANISOU 1173  C   ASP A 158     5772   5922   1269   -616   1103  -1004       C  
ATOM   1174  O   ASP A 158      -7.483 -33.035  -6.375  1.00 34.68           O  
ANISOU 1174  O   ASP A 158     5938   6497    740   -819    377  -1149       O  
ATOM   1175  CB  ASP A 158      -4.499 -32.329  -7.776  1.00 36.49           C  
ANISOU 1175  CB  ASP A 158     6234   6067   1563   -319   1127  -1075       C  
ATOM   1176  CG  ASP A 158      -3.947 -31.377  -8.825  1.00 40.88           C  
ANISOU 1176  CG  ASP A 158     6901   6477   2152   -202   1145   -932       C  
ATOM   1177  OD1 ASP A 158      -4.510 -30.270  -8.966  1.00 42.99           O  
ANISOU 1177  OD1 ASP A 158     7640   6746   1947   -311   1186   -433       O  
ATOM   1178  OD2 ASP A 158      -2.960 -31.746  -9.492  1.00 43.18           O  
ANISOU 1178  OD2 ASP A 158     6661   6786   2958   -274    990  -1555       O  
ATOM   1179  N   PHE A 159      -5.719 -33.157  -4.935  1.00 32.28           N  
ANISOU 1179  N   PHE A 159     5716   5757    791   -483   1461   -865       N  
ATOM   1180  CA  PHE A 159      -6.306 -34.146  -3.994  1.00 32.57           C  
ANISOU 1180  CA  PHE A 159     5572   5790   1011   -553   1582   -795       C  
ATOM   1181  C   PHE A 159      -7.671 -33.640  -3.522  1.00 31.36           C  
ANISOU 1181  C   PHE A 159     5953   5487    476   -461   1358   -838       C  
ATOM   1182  O   PHE A 159      -8.658 -34.389  -3.637  1.00 32.24           O  
ANISOU 1182  O   PHE A 159     5845   5944    460   -569   1437   -625       O  
ATOM   1183  CB  PHE A 159      -5.364 -34.415  -2.819  1.00 32.71           C  
ANISOU 1183  CB  PHE A 159     5624   6105    697   -761   1685  -1086       C  
ATOM   1184  CG  PHE A 159      -5.929 -35.332  -1.763  1.00 35.89           C  
ANISOU 1184  CG  PHE A 159     5841   6163   1631   -788   1556   -355       C  
ATOM   1185  CD1 PHE A 159      -6.657 -34.826  -0.700  1.00 38.12           C  
ANISOU 1185  CD1 PHE A 159     6073   6888   1522   -799   1818    -83       C  
ATOM   1186  CD2 PHE A 159      -5.745 -36.703  -1.831  1.00 37.87           C  
ANISOU 1186  CD2 PHE A 159     6218   6289   1878   -400   1551   -446       C  
ATOM   1187  CE1 PHE A 159      -7.178 -35.668   0.276  1.00 39.32           C  
ANISOU 1187  CE1 PHE A 159     6058   6503   2378   -783   1848    183       C  
ATOM   1188  CE2 PHE A 159      -6.272 -37.543  -0.861  1.00 38.11           C  
ANISOU 1188  CE2 PHE A 159     5895   6243   2343   -250   1434   -186       C  
ATOM   1189  CZ  PHE A 159      -6.986 -37.025   0.194  1.00 39.21           C  
ANISOU 1189  CZ  PHE A 159     5804   6569   2525   -490   1728    167       C  
ATOM   1190  N   TRP A 160      -7.720 -32.402  -3.022  1.00 31.86           N  
ANISOU 1190  N   TRP A 160     5946   5401    757   -258   1057   -645       N  
ATOM   1191  CA  TRP A 160      -8.927 -31.790  -2.403  1.00 30.11           C  
ANISOU 1191  CA  TRP A 160     5788   5174    478   -278    858   -862       C  
ATOM   1192  C   TRP A 160      -9.943 -31.413  -3.491  1.00 30.36           C  
ANISOU 1192  C   TRP A 160     6124   5133    275   -145    892   -663       C  
ATOM   1193  O   TRP A 160     -11.162 -31.489  -3.236  1.00 27.41           O  
ANISOU 1193  O   TRP A 160     5681   4388    345   -263    627   -638       O  
ATOM   1194  CB  TRP A 160      -8.523 -30.596  -1.532  1.00 28.86           C  
ANISOU 1194  CB  TRP A 160     5669   4920    376   -403   1269   -446       C  
ATOM   1195  CG  TRP A 160      -7.763 -31.013  -0.312  1.00 29.08           C  
ANISOU 1195  CG  TRP A 160     5477   5140    431   -314   1202   -785       C  
ATOM   1196  CD1 TRP A 160      -6.455 -30.761  -0.014  1.00 29.99           C  
ANISOU 1196  CD1 TRP A 160     5591   5176    626   -232   1455  -1018       C  
ATOM   1197  CD2 TRP A 160      -8.279 -31.800   0.777  1.00 28.57           C  
ANISOU 1197  CD2 TRP A 160     5230   5004    621   -115   1585   -374       C  
ATOM   1198  NE1 TRP A 160      -6.133 -31.312   1.202  1.00 31.41           N  
ANISOU 1198  NE1 TRP A 160     5364   4950   1618   -279   1043   -503       N  
ATOM   1199  CE2 TRP A 160      -7.230 -31.959   1.707  1.00 29.82           C  
ANISOU 1199  CE2 TRP A 160     5473   5214    643   -135   1655   -655       C  
ATOM   1200  CE3 TRP A 160      -9.521 -32.381   1.052  1.00 29.64           C  
ANISOU 1200  CE3 TRP A 160     5479   5232    548   -192   1565   -467       C  
ATOM   1201  CZ2 TRP A 160      -7.388 -32.687   2.884  1.00 30.47           C  
ANISOU 1201  CZ2 TRP A 160     5467   5255    854    -20   1400   -516       C  
ATOM   1202  CZ3 TRP A 160      -9.680 -33.085   2.225  1.00 30.05           C  
ANISOU 1202  CZ3 TRP A 160     5471   5169    777    -59   1389   -223       C  
ATOM   1203  CH2 TRP A 160      -8.625 -33.237   3.125  1.00 30.37           C  
ANISOU 1203  CH2 TRP A 160     5475   5415    645   -187   1356   -514       C  
ATOM   1204  N   ILE A 161      -9.470 -31.043  -4.678  1.00 32.19           N  
ANISOU 1204  N   ILE A 161     6044   5351    834   -554    942    -69       N  
ATOM   1205  CA  ILE A 161     -10.363 -30.823  -5.853  1.00 32.29           C  
ANISOU 1205  CA  ILE A 161     6480   5655    133   -414    648   -197       C  
ATOM   1206  C   ILE A 161     -11.072 -32.151  -6.163  1.00 32.39           C  
ANISOU 1206  C   ILE A 161     6663   5461    178   -120    847   -208       C  
ATOM   1207  O   ILE A 161     -12.296 -32.131  -6.376  1.00 33.05           O  
ANISOU 1207  O   ILE A 161     6702   5656    198   -207    945    -57       O  
ATOM   1208  CB  ILE A 161      -9.582 -30.244  -7.049  1.00 33.31           C  
ANISOU 1208  CB  ILE A 161     6401   5278    978   -731    887   -141       C  
ATOM   1209  CG1 ILE A 161      -9.192 -28.784  -6.796  1.00 34.28           C  
ANISOU 1209  CG1 ILE A 161     6614   5504    904   -772    674    -15       C  
ATOM   1210  CG2 ILE A 161     -10.374 -30.395  -8.335  1.00 33.79           C  
ANISOU 1210  CG2 ILE A 161     6738   5016   1082   -672    775   -142       C  
ATOM   1211  CD1 ILE A 161      -8.448 -28.134  -7.942  1.00 34.33           C  
ANISOU 1211  CD1 ILE A 161     6308   5886    849   -849    877   -271       C  
ATOM   1212  N   ARG A 162     -10.347 -33.273  -6.139  1.00 34.63           N  
ANISOU 1212  N   ARG A 162     7107   5934    116   -302    603   -128       N  
ATOM   1213  CA  ARG A 162     -10.926 -34.618  -6.411  1.00 35.39           C  
ANISOU 1213  CA  ARG A 162     7218   6053    173   -336    823   -344       C  
ATOM   1214  C   ARG A 162     -12.030 -34.895  -5.386  1.00 34.31           C  
ANISOU 1214  C   ARG A 162     6975   5803    257   -238    841   -754       C  
ATOM   1215  O   ARG A 162     -13.115 -35.354  -5.803  1.00 40.77           O  
ANISOU 1215  O   ARG A 162     8437   6725    329   -737    657  -1247       O  
ATOM   1216  CB  ARG A 162      -9.844 -35.702  -6.408  1.00 35.60           C  
ANISOU 1216  CB  ARG A 162     7248   6126    150    -55    743      6       C  
ATOM   1217  CG  ARG A 162      -9.031 -35.741  -7.696  1.00 39.45           C  
ANISOU 1217  CG  ARG A 162     7253   6256   1478     58   1487   -363       C  
ATOM   1218  CD  ARG A 162      -8.297 -37.053  -7.885  1.00 44.15           C  
ANISOU 1218  CD  ARG A 162     7428   6419   2928   -233   1111    120       C  
ATOM   1219  NE  ARG A 162      -7.423 -37.356  -6.761  1.00 42.49           N  
ANISOU 1219  NE  ARG A 162     7448   6763   1931   -133   1501    176       N  
ATOM   1220  CZ  ARG A 162      -6.212 -36.838  -6.588  1.00 47.01           C  
ANISOU 1220  CZ  ARG A 162     8190   7208   2460   -519   1441   -131       C  
ATOM   1221  NH1 ARG A 162      -5.728 -35.975  -7.465  1.00 50.96           N  
ANISOU 1221  NH1 ARG A 162     8258   8142   2959   -798   1477    814       N  
ATOM   1222  NH2 ARG A 162      -5.487 -37.187  -5.539  1.00 48.26           N  
ANISOU 1222  NH2 ARG A 162     8074   7795   2468   -189   1664   -713       N  
ATOM   1223  N   HIS A 163     -11.775 -34.590  -4.107  1.00 30.59           N  
ANISOU 1223  N   HIS A 163     6363   5148    110    -15    519   -145       N  
ATOM   1224  CA  HIS A 163     -12.755 -34.776  -3.008  1.00 30.75           C  
ANISOU 1224  CA  HIS A 163     6211   4691    779   -197    498   -540       C  
ATOM   1225  C   HIS A 163     -13.959 -33.853  -3.213  1.00 29.34           C  
ANISOU 1225  C   HIS A 163     6193   4563    390   -279    497   -800       C  
ATOM   1226  O   HIS A 163     -15.093 -34.312  -2.996  1.00 31.91           O  
ANISOU 1226  O   HIS A 163     5903   5309    911   -523    669   -960       O  
ATOM   1227  CB  HIS A 163     -12.132 -34.548  -1.633  1.00 29.67           C  
ANISOU 1227  CB  HIS A 163     6221   4326    723     58    587   -447       C  
ATOM   1228  CG  HIS A 163     -13.127 -34.760  -0.547  1.00 29.79           C  
ANISOU 1228  CG  HIS A 163     5972   3786   1561     34    694   -282       C  
ATOM   1229  ND1 HIS A 163     -13.652 -36.017  -0.267  1.00 26.36           N  
ANISOU 1229  ND1 HIS A 163     5997   2340   1676    -68    328   -744       N  
ATOM   1230  CD2 HIS A 163     -13.726 -33.891   0.296  1.00 25.97           C  
ANISOU 1230  CD2 HIS A 163     6333   2331   1204   -211    202   -783       C  
ATOM   1231  CE1 HIS A 163     -14.516 -35.909   0.722  1.00 27.04           C  
ANISOU 1231  CE1 HIS A 163     5880   2345   2047   -199    366   -152       C  
ATOM   1232  NE2 HIS A 163     -14.578 -34.618   1.087  1.00 28.77           N  
ANISOU 1232  NE2 HIS A 163     6103   3062   1766   -156    520   -972       N  
ATOM   1233  N   GLY A 164     -13.721 -32.600  -3.601  1.00 29.31           N  
ANISOU 1233  N   GLY A 164     6219   4648    269   -558    295   -960       N  
ATOM   1234  CA  GLY A 164     -14.802 -31.644  -3.906  1.00 30.36           C  
ANISOU 1234  CA  GLY A 164     6198   5155    180   -554    349   -732       C  
ATOM   1235  C   GLY A 164     -15.752 -32.219  -4.947  1.00 31.23           C  
ANISOU 1235  C   GLY A 164     6005   5297    563   -580    825  -1493       C  
ATOM   1236  O   GLY A 164     -16.973 -32.258  -4.691  1.00 32.81           O  
ANISOU 1236  O   GLY A 164     5925   5856    682   -982    958  -1110       O  
ATOM   1237  N   LYS A 165     -15.210 -32.675  -6.078  1.00 31.23           N  
ANISOU 1237  N   LYS A 165     6021   5656    188   -882    397   -793       N  
ATOM   1238  CA  LYS A 165     -16.004 -33.242  -7.200  1.00 30.33           C  
ANISOU 1238  CA  LYS A 165     5671   5541    309   -833    411  -1137       C  
ATOM   1239  C   LYS A 165     -16.797 -34.452  -6.699  1.00 30.13           C  
ANISOU 1239  C   LYS A 165     5652   5531    264   -840    461  -1003       C  
ATOM   1240  O   LYS A 165     -17.983 -34.571  -7.061  1.00 30.33           O  
ANISOU 1240  O   LYS A 165     5605   5748    170  -1018    149   -779       O  
ATOM   1241  CB  LYS A 165     -15.080 -33.614  -8.362  1.00 31.48           C  
ANISOU 1241  CB  LYS A 165     6291   5491    178   -838    360   -757       C  
ATOM   1242  CG  LYS A 165     -14.518 -32.412  -9.104  1.00 33.19           C  
ANISOU 1242  CG  LYS A 165     6189   5637    782   -865    717  -1047       C  
ATOM   1243  CD  LYS A 165     -13.642 -32.760 -10.285  1.00 33.33           C  
ANISOU 1243  CD  LYS A 165     6479   5677    505   -657    898   -512       C  
ATOM   1244  CE  LYS A 165     -13.164 -31.524 -11.009  1.00 31.83           C  
ANISOU 1244  CE  LYS A 165     6164   5608    321   -558    840   -526       C  
ATOM   1245  NZ  LYS A 165     -12.149 -31.864 -12.025  1.00 35.48           N  
ANISOU 1245  NZ  LYS A 165     6352   5863   1263   -456    897   -952       N  
ATOM   1246  N   ILE A 166     -16.161 -35.302  -5.889  1.00 29.04           N  
ANISOU 1246  N   ILE A 166     5586   5215    230   -795     -1   -917       N  
ATOM   1247  CA  ILE A 166     -16.775 -36.542  -5.329  1.00 30.72           C  
ANISOU 1247  CA  ILE A 166     5499   5405    766   -686    245  -1067       C  
ATOM   1248  C   ILE A 166     -17.924 -36.163  -4.386  1.00 30.14           C  
ANISOU 1248  C   ILE A 166     5819   5398    234   -920    251   -953       C  
ATOM   1249  O   ILE A 166     -18.920 -36.904  -4.349  1.00 31.86           O  
ANISOU 1249  O   ILE A 166     6214   5479    411  -1030    248  -1372       O  
ATOM   1250  CB  ILE A 166     -15.712 -37.418  -4.639  1.00 31.26           C  
ANISOU 1250  CB  ILE A 166     5416   5517    942   -468    384   -920       C  
ATOM   1251  CG1 ILE A 166     -14.931 -38.241  -5.668  1.00 32.01           C  
ANISOU 1251  CG1 ILE A 166     5472   5609   1081   -269    502   -934       C  
ATOM   1252  CG2 ILE A 166     -16.345 -38.298  -3.575  1.00 32.72           C  
ANISOU 1252  CG2 ILE A 166     5604   5431   1395   -355    568   -841       C  
ATOM   1253  CD1 ILE A 166     -13.661 -38.852  -5.136  1.00 31.84           C  
ANISOU 1253  CD1 ILE A 166     5474   5627    994   -119    642   -973       C  
ATOM   1254  N   SER A 167     -17.809 -35.050  -3.659  1.00 29.57           N  
ANISOU 1254  N   SER A 167     5576   5381    277  -1020     44   -650       N  
ATOM   1255  CA  SER A 167     -18.877 -34.578  -2.739  1.00 29.83           C  
ANISOU 1255  CA  SER A 167     5797   5288    250  -1057    133   -585       C  
ATOM   1256  C   SER A 167     -20.129 -34.265  -3.573  1.00 30.79           C  
ANISOU 1256  C   SER A 167     5873   5718    107  -1362    130   -501       C  
ATOM   1257  O   SER A 167     -21.232 -34.674  -3.174  1.00 31.25           O  
ANISOU 1257  O   SER A 167     6153   5578    141  -1604    511   -556       O  
ATOM   1258  CB  SER A 167     -18.426 -33.420  -1.867  1.00 29.81           C  
ANISOU 1258  CB  SER A 167     5733   5453    138  -1125   -353   -453       C  
ATOM   1259  OG  SER A 167     -18.427 -32.183  -2.559  1.00 31.03           O  
ANISOU 1259  OG  SER A 167     5941   5340    508  -1048     40   -707       O  
ATOM   1260  N   ARG A 168     -19.953 -33.638  -4.736  1.00 30.95           N  
ANISOU 1260  N   ARG A 168     6011   5633    115  -1263     16     -5       N  
ATOM   1261  CA  ARG A 168     -21.066 -33.308  -5.669  1.00 30.83           C  
ANISOU 1261  CA  ARG A 168     5658   5797    256  -1429   -113   -497       C  
ATOM   1262  C   ARG A 168     -21.686 -34.601  -6.218  1.00 32.01           C  
ANISOU 1262  C   ARG A 168     5839   6121    199  -1168     14   -805       C  
ATOM   1263  O   ARG A 168     -22.930 -34.698  -6.245  1.00 34.23           O  
ANISOU 1263  O   ARG A 168     5529   7168    306  -1582   -224  -1182       O  
ATOM   1264  CB  ARG A 168     -20.555 -32.404  -6.793  1.00 29.43           C  
ANISOU 1264  CB  ARG A 168     5736   5213    232  -1234   -224   -468       C  
ATOM   1265  CG  ARG A 168     -19.997 -31.077  -6.299  1.00 29.40           C  
ANISOU 1265  CG  ARG A 168     5572   5038    558  -1342   -341   -255       C  
ATOM   1266  CD  ARG A 168     -19.678 -30.121  -7.433  1.00 28.98           C  
ANISOU 1266  CD  ARG A 168     5550   5350    108  -1153   -275   -341       C  
ATOM   1267  NE  ARG A 168     -20.840 -29.826  -8.252  1.00 29.59           N  
ANISOU 1267  NE  ARG A 168     5539   5537    165  -1111   -305    -57       N  
ATOM   1268  CZ  ARG A 168     -20.908 -30.030  -9.570  1.00 30.19           C  
ANISOU 1268  CZ  ARG A 168     5346   6014    108   -836   -478    191       C  
ATOM   1269  NH1 ARG A 168     -22.009 -29.730 -10.231  1.00 31.64           N  
ANISOU 1269  NH1 ARG A 168     5953   5857    211   -850   -509    841       N  
ATOM   1270  NH2 ARG A 168     -19.878 -30.533 -10.222  1.00 30.56           N  
ANISOU 1270  NH2 ARG A 168     5434   6099     77   -916   -265    125       N  
ATOM   1271  N   GLU A 169     -20.851 -35.553  -6.646  1.00 34.87           N  
ANISOU 1271  N   GLU A 169     6230   6066    952  -1114   -402   -764       N  
ATOM   1272  CA  GLU A 169     -21.297 -36.859  -7.200  1.00 34.26           C  
ANISOU 1272  CA  GLU A 169     6394   6079    542   -895   -313   -888       C  
ATOM   1273  C   GLU A 169     -22.113 -37.601  -6.136  1.00 33.22           C  
ANISOU 1273  C   GLU A 169     6438   5920    262   -954   -777   -656       C  
ATOM   1274  O   GLU A 169     -23.247 -38.016  -6.434  1.00 34.83           O  
ANISOU 1274  O   GLU A 169     7462   5153    616  -1292  -1112  -1175       O  
ATOM   1275  CB  GLU A 169     -20.088 -37.656  -7.689  1.00 39.24           C  
ANISOU 1275  CB  GLU A 169     6585   6590   1731   -715     65   -763       C  
ATOM   1276  CG  GLU A 169     -19.470 -37.049  -8.934  1.00 42.93           C  
ANISOU 1276  CG  GLU A 169     7319   6907   2083   -321    442   -597       C  
ATOM   1277  CD  GLU A 169     -18.154 -37.654  -9.388  1.00 47.57           C  
ANISOU 1277  CD  GLU A 169     8261   7126   2685    345   1140   -409       C  
ATOM   1278  OE1 GLU A 169     -17.599 -38.495  -8.663  1.00 53.49           O  
ANISOU 1278  OE1 GLU A 169     9042   7507   3774    114    299    -92       O  
ATOM   1279  OE2 GLU A 169     -17.688 -37.273 -10.468  1.00 52.56           O  
ANISOU 1279  OE2 GLU A 169     9618   7392   2957   1049   1934   -848       O  
ATOM   1280  N   ILE A 170     -21.569 -37.746  -4.927  1.00 30.43           N  
ANISOU 1280  N   ILE A 170     6061   5364    134   -921   -441   -379       N  
ATOM   1281  CA  ILE A 170     -22.296 -38.394  -3.799  1.00 32.58           C  
ANISOU 1281  CA  ILE A 170     6642   5538    197   -971   -605   -555       C  
ATOM   1282  C   ILE A 170     -23.632 -37.667  -3.627  1.00 33.55           C  
ANISOU 1282  C   ILE A 170     6962   5607    178   -643   -626   -508       C  
ATOM   1283  O   ILE A 170     -24.678 -38.338  -3.568  1.00 35.10           O  
ANISOU 1283  O   ILE A 170     6872   6325    138   -419   -681   -161       O  
ATOM   1284  CB  ILE A 170     -21.455 -38.380  -2.510  1.00 32.00           C  
ANISOU 1284  CB  ILE A 170     6667   5323    168   -773   -686   -339       C  
ATOM   1285  CG1 ILE A 170     -20.174 -39.204  -2.660  1.00 34.44           C  
ANISOU 1285  CG1 ILE A 170     6621   5634    830   -717   -625   -252       C  
ATOM   1286  CG2 ILE A 170     -22.291 -38.844  -1.329  1.00 36.57           C  
ANISOU 1286  CG2 ILE A 170     6914   5818   1162   -889   -268     73       C  
ATOM   1287  CD1 ILE A 170     -19.197 -39.022  -1.521  1.00 36.75           C  
ANISOU 1287  CD1 ILE A 170     6582   5876   1503   -678   -640   -171       C  
ATOM   1288  N   SER A 171     -23.591 -36.336  -3.581  1.00 33.79           N  
ANISOU 1288  N   SER A 171     6985   5691    160   -547   -680   -360       N  
ATOM   1289  CA  SER A 171     -24.767 -35.481  -3.292  1.00 31.19           C  
ANISOU 1289  CA  SER A 171     6459   5241    152   -687   -476   -471       C  
ATOM   1290  C   SER A 171     -25.835 -35.718  -4.357  1.00 30.63           C  
ANISOU 1290  C   SER A 171     6204   5276    157   -797    -55   -685       C  
ATOM   1291  O   SER A 171     -27.013 -35.884  -3.987  1.00 31.02           O  
ANISOU 1291  O   SER A 171     6411   5273    102   -625    385   -324       O  
ATOM   1292  CB  SER A 171     -24.374 -34.038  -3.190  1.00 31.37           C  
ANISOU 1292  CB  SER A 171     6216   5364    338   -861   -925   -709       C  
ATOM   1293  OG  SER A 171     -23.718 -33.798  -1.951  1.00 31.42           O  
ANISOU 1293  OG  SER A 171     6780   4905    252  -1052    -52   -932       O  
ATOM   1294  N   ASN A 172     -25.420 -35.773  -5.628  1.00 30.02           N  
ANISOU 1294  N   ASN A 172     6062   5246     97  -1045    140   -418       N  
ATOM   1295  CA  ASN A 172     -26.327 -36.009  -6.778  1.00 30.75           C  
ANISOU 1295  CA  ASN A 172     6215   5356    113   -683    306   -460       C  
ATOM   1296  C   ASN A 172     -27.021 -37.367  -6.599  1.00 32.97           C  
ANISOU 1296  C   ASN A 172     6973   5455    100   -585    413   -287       C  
ATOM   1297  O   ASN A 172     -28.269 -37.421  -6.720  1.00 37.45           O  
ANISOU 1297  O   ASN A 172     8031   6128     68  -1202     25    164       O  
ATOM   1298  CB  ASN A 172     -25.577 -35.918  -8.107  1.00 29.72           C  
ANISOU 1298  CB  ASN A 172     6176   4993    121   -555    319   -480       C  
ATOM   1299  CG  ASN A 172     -26.493 -36.135  -9.289  1.00 29.89           C  
ANISOU 1299  CG  ASN A 172     6227   5005    125   -277   -161   -528       C  
ATOM   1300  OD1 ASN A 172     -27.463 -35.405  -9.467  1.00 32.72           O  
ANISOU 1300  OD1 ASN A 172     6857   5305    269   -466   -206   -855       O  
ATOM   1301  ND2 ASN A 172     -26.201 -37.147 -10.084  1.00 30.84           N  
ANISOU 1301  ND2 ASN A 172     6183   5369    166   -219    -99   -731       N  
ATOM   1302  N   TYR A 173     -26.245 -38.411  -6.295  1.00 31.98           N  
ANISOU 1302  N   TYR A 173     6479   5502    169   -387    506   -630       N  
ATOM   1303  CA  TYR A 173     -26.720 -39.807  -6.079  1.00 31.65           C  
ANISOU 1303  CA  TYR A 173     6290   5556    178   -607     76   -794       C  
ATOM   1304  C   TYR A 173     -27.738 -39.840  -4.924  1.00 30.03           C  
ANISOU 1304  C   TYR A 173     6082   5202    123   -711   -220   -485       C  
ATOM   1305  O   TYR A 173     -28.839 -40.400  -5.101  1.00 29.32           O  
ANISOU 1305  O   TYR A 173     5795   5181    162   -808   -101   -682       O  
ATOM   1306  CB  TYR A 173     -25.508 -40.721  -5.869  1.00 31.45           C  
ANISOU 1306  CB  TYR A 173     6385   5433    132   -615   -376   -461       C  
ATOM   1307  CG  TYR A 173     -25.794 -42.168  -5.548  1.00 32.68           C  
ANISOU 1307  CG  TYR A 173     6472   5766    177   -680   -561   -543       C  
ATOM   1308  CD1 TYR A 173     -25.952 -43.121  -6.546  1.00 33.09           C  
ANISOU 1308  CD1 TYR A 173     6513   5825    232   -718   -830   -501       C  
ATOM   1309  CD2 TYR A 173     -25.839 -42.601  -4.232  1.00 31.84           C  
ANISOU 1309  CD2 TYR A 173     6223   5730    142   -487   -537   -385       C  
ATOM   1310  CE1 TYR A 173     -26.184 -44.455  -6.245  1.00 33.04           C  
ANISOU 1310  CE1 TYR A 173     6406   5857    288   -998   -918   -575       C  
ATOM   1311  CE2 TYR A 173     -26.073 -43.928  -3.915  1.00 32.20           C  
ANISOU 1311  CE2 TYR A 173     6143   5889    203   -484   -770   -434       C  
ATOM   1312  CZ  TYR A 173     -26.245 -44.862  -4.921  1.00 33.34           C  
ANISOU 1312  CZ  TYR A 173     6480   5953    234   -556   -862   -492       C  
ATOM   1313  OH  TYR A 173     -26.478 -46.168  -4.595  1.00 35.14           O  
ANISOU 1313  OH  TYR A 173     6797   6111    441  -1368   -703  -1183       O  
ATOM   1314  N   ILE A 174     -27.406 -39.253  -3.770  1.00 29.58           N  
ANISOU 1314  N   ILE A 174     5954   5118    166   -655   -103   -700       N  
ATOM   1315  CA  ILE A 174     -28.319 -39.227  -2.590  1.00 29.22           C  
ANISOU 1315  CA  ILE A 174     5946   5046    107   -522   -241   -390       C  
ATOM   1316  C   ILE A 174     -29.629 -38.538  -2.993  1.00 29.78           C  
ANISOU 1316  C   ILE A 174     6198   5022     95   -648   -263   -291       C  
ATOM   1317  O   ILE A 174     -30.702 -39.105  -2.717  1.00 30.06           O  
ANISOU 1317  O   ILE A 174     6432   4839    148   -526   -157   -607       O  
ATOM   1318  CB  ILE A 174     -27.654 -38.559  -1.368  1.00 29.14           C  
ANISOU 1318  CB  ILE A 174     5816   5062    193   -464   -182   -725       C  
ATOM   1319  CG1 ILE A 174     -26.476 -39.386  -0.846  1.00 29.09           C  
ANISOU 1319  CG1 ILE A 174     5964   5019     70   -296   -153   -118       C  
ATOM   1320  CG2 ILE A 174     -28.683 -38.301  -0.280  1.00 29.80           C  
ANISOU 1320  CG2 ILE A 174     6069   5180     73   -348   -189   -142       C  
ATOM   1321  CD1 ILE A 174     -25.685 -38.714   0.257  1.00 29.66           C  
ANISOU 1321  CD1 ILE A 174     6028   4880    359   -546    -89   -675       C  
ATOM   1322  N   GLY A 175     -29.542 -37.377  -3.650  1.00 33.39           N  
ANISOU 1322  N   GLY A 175     6323   5185   1179   -638   -496   -443       N  
ATOM   1323  CA  GLY A 175     -30.706 -36.582  -4.093  1.00 32.03           C  
ANISOU 1323  CA  GLY A 175     6520   5336    313   -733   -712   -532       C  
ATOM   1324  C   GLY A 175     -31.604 -37.355  -5.049  1.00 32.39           C  
ANISOU 1324  C   GLY A 175     6938   5126    242   -721   -560   -756       C  
ATOM   1325  O   GLY A 175     -32.848 -37.273  -4.911  1.00 33.94           O  
ANISOU 1325  O   GLY A 175     7400   5186    309   -792  -1072   -553       O  
ATOM   1326  N   GLU A 176     -31.000 -38.074  -5.998  1.00 32.57           N  
ANISOU 1326  N   GLU A 176     6281   5404    690   -828   -784  -1341       N  
ATOM   1327  CA  GLU A 176     -31.722 -38.920  -6.984  1.00 31.51           C  
ANISOU 1327  CA  GLU A 176     6013   5392    567   -919   -625  -1323       C  
ATOM   1328  C   GLU A 176     -32.484 -40.015  -6.229  1.00 31.93           C  
ANISOU 1328  C   GLU A 176     5791   5374    964   -957   -644   -965       C  
ATOM   1329  O   GLU A 176     -33.671 -40.212  -6.515  1.00 31.68           O  
ANISOU 1329  O   GLU A 176     5649   5342   1043  -1181   -365   -802       O  
ATOM   1330  CB  GLU A 176     -30.739 -39.522  -7.987  1.00 33.54           C  
ANISOU 1330  CB  GLU A 176     5541   5613   1588   -739   -702  -1555       C  
ATOM   1331  CG  GLU A 176     -31.409 -40.355  -9.070  1.00 33.61           C  
ANISOU 1331  CG  GLU A 176     5741   5524   1502   -532   -557  -1870       C  
ATOM   1332  CD  GLU A 176     -32.413 -39.603  -9.931  1.00 36.17           C  
ANISOU 1332  CD  GLU A 176     5594   5447   2701   -648  -1025  -1902       C  
ATOM   1333  OE1 GLU A 176     -32.033 -38.584 -10.541  1.00 37.14           O  
ANISOU 1333  OE1 GLU A 176     5376   4316   4416   -368  -1359  -1960       O  
ATOM   1334  OE2 GLU A 176     -33.576 -40.043  -9.990  1.00 40.59           O  
ANISOU 1334  OE2 GLU A 176     5765   6071   3583   -220  -1297  -2364       O  
ATOM   1335  N   LYS A 177     -31.818 -40.685  -5.288  1.00 32.46           N  
ANISOU 1335  N   LYS A 177     6402   5722    207  -1214    -33   -877       N  
ATOM   1336  CA  LYS A 177     -32.372 -41.850  -4.549  1.00 33.98           C  
ANISOU 1336  CA  LYS A 177     6382   5592    935  -1402   -261   -848       C  
ATOM   1337  C   LYS A 177     -33.501 -41.396  -3.612  1.00 32.60           C  
ANISOU 1337  C   LYS A 177     6384   5585    414  -1643     76   -488       C  
ATOM   1338  O   LYS A 177     -34.533 -42.094  -3.561  1.00 33.14           O  
ANISOU 1338  O   LYS A 177     6547   5640    403  -1716    -87   -654       O  
ATOM   1339  CB  LYS A 177     -31.253 -42.562  -3.783  1.00 37.85           C  
ANISOU 1339  CB  LYS A 177     6922   6159   1297  -1161   -358   -828       C  
ATOM   1340  CG  LYS A 177     -30.357 -43.448  -4.639  1.00 37.77           C  
ANISOU 1340  CG  LYS A 177     6891   6829    629  -1234     97   -619       C  
ATOM   1341  CD  LYS A 177     -31.120 -44.552  -5.343  1.00 40.74           C  
ANISOU 1341  CD  LYS A 177     7061   6999   1420  -1010    246   -997       C  
ATOM   1342  CE  LYS A 177     -30.239 -45.690  -5.805  1.00 45.11           C  
ANISOU 1342  CE  LYS A 177     7235   7530   2372   -633    486  -1072       C  
ATOM   1343  NZ  LYS A 177     -29.338 -45.257  -6.893  1.00 51.83           N  
ANISOU 1343  NZ  LYS A 177     8175   8534   2982   -710    188  -1168       N  
ATOM   1344  N   LEU A 178     -33.322 -40.263  -2.923  1.00 31.21           N  
ANISOU 1344  N   LEU A 178     5962   5799     96  -1525   -294   -241       N  
ATOM   1345  CA  LEU A 178     -34.249 -39.765  -1.866  1.00 31.85           C  
ANISOU 1345  CA  LEU A 178     5633   5685    781  -1362    -26   -218       C  
ATOM   1346  C   LEU A 178     -35.417 -38.998  -2.493  1.00 33.98           C  
ANISOU 1346  C   LEU A 178     5625   5870   1413  -1350     46     95       C  
ATOM   1347  O   LEU A 178     -36.482 -38.932  -1.854  1.00 35.66           O  
ANISOU 1347  O   LEU A 178     6035   5751   1760  -1168    744    867       O  
ATOM   1348  CB  LEU A 178     -33.484 -38.845  -0.912  1.00 31.21           C  
ANISOU 1348  CB  LEU A 178     5869   5915     72  -1273    157   -191       C  
ATOM   1349  CG  LEU A 178     -32.608 -39.534   0.131  1.00 32.84           C  
ANISOU 1349  CG  LEU A 178     5897   5909    672  -1071    273   -145       C  
ATOM   1350  CD1 LEU A 178     -32.072 -38.514   1.116  1.00 32.80           C  
ANISOU 1350  CD1 LEU A 178     6340   5875    247  -1145    202    -54       C  
ATOM   1351  CD2 LEU A 178     -33.369 -40.630   0.862  1.00 32.73           C  
ANISOU 1351  CD2 LEU A 178     6211   6141     82   -988    335   -118       C  
ATOM   1352  N   GLY A 179     -35.208 -38.404  -3.671  1.00 30.68           N  
ANISOU 1352  N   GLY A 179     5082   5816    759  -1275   -628   -290       N  
ATOM   1353  CA  GLY A 179     -36.200 -37.538  -4.334  1.00 32.24           C  
ANISOU 1353  CA  GLY A 179     5197   5702   1349   -960   -615   -390       C  
ATOM   1354  C   GLY A 179     -36.357 -36.215  -3.606  1.00 32.11           C  
ANISOU 1354  C   GLY A 179     4887   5654   1657   -940   -735   -247       C  
ATOM   1355  O   GLY A 179     -37.436 -35.601  -3.713  1.00 34.43           O  
ANISOU 1355  O   GLY A 179     4811   6219   2050   -659   -889   -424       O  
ATOM   1356  N   SER A 180     -35.316 -35.798  -2.881  1.00 28.80           N  
ANISOU 1356  N   SER A 180     5070   5137    734   -814   -626    -41       N  
ATOM   1357  CA  SER A 180     -35.217 -34.485  -2.193  1.00 27.80           C  
ANISOU 1357  CA  SER A 180     5396   4843    322   -803   -409    -49       C  
ATOM   1358  C   SER A 180     -33.823 -33.884  -2.421  1.00 28.57           C  
ANISOU 1358  C   SER A 180     5654   4899    301   -659   -612   -244       C  
ATOM   1359  O   SER A 180     -32.825 -34.609  -2.244  1.00 30.01           O  
ANISOU 1359  O   SER A 180     5879   4886    634  -1004   -607   -152       O  
ATOM   1360  CB  SER A 180     -35.523 -34.638  -0.732  1.00 28.69           C  
ANISOU 1360  CB  SER A 180     5747   4784    370   -937   -390     36       C  
ATOM   1361  OG  SER A 180     -35.304 -33.421  -0.042  1.00 27.90           O  
ANISOU 1361  OG  SER A 180     5980   4058    561   -786     28    226       O  
ATOM   1362  N   GLN A 181     -33.764 -32.605  -2.806  1.00 29.25           N  
ANISOU 1362  N   GLN A 181     5515   5193    403   -912   -620   -537       N  
ATOM   1363  CA  GLN A 181     -32.508 -31.879  -3.129  1.00 28.48           C  
ANISOU 1363  CA  GLN A 181     5538   5108    173   -963   -468   -437       C  
ATOM   1364  C   GLN A 181     -31.551 -31.947  -1.929  1.00 28.98           C  
ANISOU 1364  C   GLN A 181     5628   5244    139   -650    -62   -614       C  
ATOM   1365  O   GLN A 181     -31.977 -31.645  -0.792  1.00 30.09           O  
ANISOU 1365  O   GLN A 181     6398   4770    261  -1148   -571   -709       O  
ATOM   1366  CB  GLN A 181     -32.806 -30.430  -3.513  1.00 29.43           C  
ANISOU 1366  CB  GLN A 181     5597   5111    471   -981   -621   -196       C  
ATOM   1367  CG  GLN A 181     -31.611 -29.724  -4.142  1.00 29.59           C  
ANISOU 1367  CG  GLN A 181     5319   5276    646   -997   -475   -199       C  
ATOM   1368  CD  GLN A 181     -31.773 -28.224  -4.178  1.00 27.42           C  
ANISOU 1368  CD  GLN A 181     5022   5188    209   -787   -155   -237       C  
ATOM   1369  OE1 GLN A 181     -32.163 -27.598  -3.193  1.00 29.50           O  
ANISOU 1369  OE1 GLN A 181     5211   5862    135   -944   -500   -274       O  
ATOM   1370  NE2 GLN A 181     -31.454 -27.633  -5.319  1.00 28.47           N  
ANISOU 1370  NE2 GLN A 181     5326   5300    190  -1037   -600   -425       N  
ATOM   1371  N   VAL A 182     -30.309 -32.360  -2.189  1.00 28.84           N  
ANISOU 1371  N   VAL A 182     5568   5291     96   -996   -251   -286       N  
ATOM   1372  CA  VAL A 182     -29.187 -32.396  -1.212  1.00 28.16           C  
ANISOU 1372  CA  VAL A 182     5552   4911    236   -730   -239   -186       C  
ATOM   1373  C   VAL A 182     -28.423 -31.076  -1.323  1.00 27.78           C  
ANISOU 1373  C   VAL A 182     5490   4942    121   -842    -77   -509       C  
ATOM   1374  O   VAL A 182     -27.858 -30.816  -2.412  1.00 30.55           O  
ANISOU 1374  O   VAL A 182     6042   5435    128   -886   -601    -70       O  
ATOM   1375  CB  VAL A 182     -28.250 -33.587  -1.478  1.00 27.67           C  
ANISOU 1375  CB  VAL A 182     5348   4784    378   -730   -168   -395       C  
ATOM   1376  CG1 VAL A 182     -27.029 -33.540  -0.572  1.00 25.91           C  
ANISOU 1376  CG1 VAL A 182     5218   4524    100   -684   -179   -346       C  
ATOM   1377  CG2 VAL A 182     -28.970 -34.919  -1.351  1.00 27.90           C  
ANISOU 1377  CG2 VAL A 182     5357   5140    104   -942    -56   -433       C  
ATOM   1378  N   VAL A 183     -28.432 -30.263  -0.263  1.00 27.93           N  
ANISOU 1378  N   VAL A 183     5227   5135    248   -593   -888   -296       N  
ATOM   1379  CA  VAL A 183     -27.531 -29.078  -0.154  1.00 28.36           C  
ANISOU 1379  CA  VAL A 183     5538   5061    176   -543   -641   -370       C  
ATOM   1380  C   VAL A 183     -26.161 -29.605   0.269  1.00 28.31           C  
ANISOU 1380  C   VAL A 183     5419   5099    238   -445   -719   -565       C  
ATOM   1381  O   VAL A 183     -26.058 -30.193   1.372  1.00 29.00           O  
ANISOU 1381  O   VAL A 183     5093   5084    839   -194  -1220    486       O  
ATOM   1382  CB  VAL A 183     -28.042 -27.994   0.815  1.00 27.62           C  
ANISOU 1382  CB  VAL A 183     5618   4598    278   -584   -861   -511       C  
ATOM   1383  CG1 VAL A 183     -27.062 -26.832   0.911  1.00 28.29           C  
ANISOU 1383  CG1 VAL A 183     5974   4576    197   -557   -573   -537       C  
ATOM   1384  CG2 VAL A 183     -29.426 -27.493   0.437  1.00 29.82           C  
ANISOU 1384  CG2 VAL A 183     5776   4523   1029   -701   -977   -433       C  
ATOM   1385  N   ASN A 184     -25.171 -29.401  -0.595  1.00 28.79           N  
ANISOU 1385  N   ASN A 184     5565   5068    306   -226   -698   -849       N  
ATOM   1386  CA  ASN A 184     -23.769 -29.861  -0.452  1.00 28.74           C  
ANISOU 1386  CA  ASN A 184     5298   5314    306   -315   -787   -760       C  
ATOM   1387  C   ASN A 184     -22.959 -28.656   0.017  1.00 28.18           C  
ANISOU 1387  C   ASN A 184     5266   5156    285   -297   -751   -715       C  
ATOM   1388  O   ASN A 184     -22.663 -27.780  -0.805  1.00 31.94           O  
ANISOU 1388  O   ASN A 184     6147   5749    236    -77   -858   -536       O  
ATOM   1389  CB  ASN A 184     -23.247 -30.462  -1.764  1.00 27.73           C  
ANISOU 1389  CB  ASN A 184     5109   4909    517   -315    -47   -916       C  
ATOM   1390  CG  ASN A 184     -21.802 -30.910  -1.687  1.00 29.85           C  
ANISOU 1390  CG  ASN A 184     5281   5267    791   -225     30   -897       C  
ATOM   1391  OD1 ASN A 184     -21.231 -31.012  -0.601  1.00 29.65           O  
ANISOU 1391  OD1 ASN A 184     5250   5044    970   -188   -328   -711       O  
ATOM   1392  ND2 ASN A 184     -21.201 -31.167  -2.837  1.00 27.27           N  
ANISOU 1392  ND2 ASN A 184     5260   4779    321   -425   -155  -1060       N  
ATOM   1393  N   ASN A 185     -22.663 -28.605   1.318  1.00 27.90           N  
ANISOU 1393  N   ASN A 185     5040   5428    132   -311   -493   -299       N  
ATOM   1394  CA  ASN A 185     -22.013 -27.442   1.965  1.00 26.16           C  
ANISOU 1394  CA  ASN A 185     4901   4953     83   -214   -274   -145       C  
ATOM   1395  C   ASN A 185     -20.493 -27.618   1.908  1.00 25.92           C  
ANISOU 1395  C   ASN A 185     4991   4779     79   -348   -119   -242       C  
ATOM   1396  O   ASN A 185     -19.992 -28.687   2.333  1.00 25.95           O  
ANISOU 1396  O   ASN A 185     4678   5061    117    -47   -432   -261       O  
ATOM   1397  CB  ASN A 185     -22.467 -27.264   3.416  1.00 27.18           C  
ANISOU 1397  CB  ASN A 185     5089   5172     63   -388    -36     11       C  
ATOM   1398  CG  ASN A 185     -21.914 -25.996   4.026  1.00 26.56           C  
ANISOU 1398  CG  ASN A 185     4957   5069     65   -491    -83    -36       C  
ATOM   1399  OD1 ASN A 185     -22.266 -24.895   3.608  1.00 29.70           O  
ANISOU 1399  OD1 ASN A 185     5299   5792    191   -620   -699   -358       O  
ATOM   1400  ND2 ASN A 185     -21.029 -26.136   4.996  1.00 26.56           N  
ANISOU 1400  ND2 ASN A 185     4985   4673    434   -645   -639    533       N  
ATOM   1401  N   PHE A 186     -19.796 -26.589   1.435  1.00 24.38           N  
ANISOU 1401  N   PHE A 186     4734   4401    126   -513   -474   -201       N  
ATOM   1402  CA  PHE A 186     -18.316 -26.519   1.385  1.00 24.04           C  
ANISOU 1402  CA  PHE A 186     4543   4470    119   -297   -279   -395       C  
ATOM   1403  C   PHE A 186     -17.821 -25.588   2.490  1.00 25.68           C  
ANISOU 1403  C   PHE A 186     4736   4936     83   -386     14   -313       C  
ATOM   1404  O   PHE A 186     -18.118 -24.377   2.457  1.00 30.59           O  
ANISOU 1404  O   PHE A 186     5384   6155     82    -46    170   -286       O  
ATOM   1405  CB  PHE A 186     -17.833 -26.022   0.024  1.00 23.59           C  
ANISOU 1405  CB  PHE A 186     4398   4442    120   -474   -262   -394       C  
ATOM   1406  CG  PHE A 186     -17.956 -27.040  -1.074  1.00 24.40           C  
ANISOU 1406  CG  PHE A 186     4427   4719    122   -465    184   -503       C  
ATOM   1407  CD1 PHE A 186     -19.179 -27.283  -1.677  1.00 24.80           C  
ANISOU 1407  CD1 PHE A 186     4541   4756    124   -387    154   -521       C  
ATOM   1408  CD2 PHE A 186     -16.855 -27.771  -1.491  1.00 24.99           C  
ANISOU 1408  CD2 PHE A 186     4562   4572    361   -566   -193   -612       C  
ATOM   1409  CE1 PHE A 186     -19.290 -28.217  -2.697  1.00 25.37           C  
ANISOU 1409  CE1 PHE A 186     4640   4880    120   -598    169   -515       C  
ATOM   1410  CE2 PHE A 186     -16.969 -28.699  -2.517  1.00 25.19           C  
ANISOU 1410  CE2 PHE A 186     4690   4772    107   -313    246   -398       C  
ATOM   1411  CZ  PHE A 186     -18.190 -28.934  -3.100  1.00 25.91           C  
ANISOU 1411  CZ  PHE A 186     4843   4920     81   -420    141   -269       C  
ATOM   1412  N   TRP A 187     -17.097 -26.159   3.451  1.00 23.62           N  
ANISOU 1412  N   TRP A 187     4331   4491    150   -132   -138   -600       N  
ATOM   1413  CA  TRP A 187     -16.288 -25.391   4.430  1.00 23.39           C  
ANISOU 1413  CA  TRP A 187     4268   4483    134   -214   -128   -538       C  
ATOM   1414  C   TRP A 187     -14.830 -25.847   4.340  1.00 22.89           C  
ANISOU 1414  C   TRP A 187     4278   4316    100   -200    -48   -392       C  
ATOM   1415  O   TRP A 187     -14.586 -27.069   4.391  1.00 23.15           O  
ANISOU 1415  O   TRP A 187     4349   4368     78   -364      4   -258       O  
ATOM   1416  CB  TRP A 187     -16.816 -25.507   5.867  1.00 23.43           C  
ANISOU 1416  CB  TRP A 187     4260   4549     93    -81    -33   -362       C  
ATOM   1417  CG  TRP A 187     -15.904 -24.768   6.791  1.00 23.74           C  
ANISOU 1417  CG  TRP A 187     4321   4540    158    131    156   -627       C  
ATOM   1418  CD1 TRP A 187     -15.811 -23.415   6.937  1.00 23.89           C  
ANISOU 1418  CD1 TRP A 187     4350   4628     99    110    191   -348       C  
ATOM   1419  CD2 TRP A 187     -14.865 -25.333   7.609  1.00 23.61           C  
ANISOU 1419  CD2 TRP A 187     4309   4433    226    226    -18   -756       C  
ATOM   1420  NE1 TRP A 187     -14.811 -23.102   7.815  1.00 24.14           N  
ANISOU 1420  NE1 TRP A 187     4311   4549    311     24    -25   -729       N  
ATOM   1421  CE2 TRP A 187     -14.214 -24.257   8.247  1.00 23.57           C  
ANISOU 1421  CE2 TRP A 187     4314   4391    251    300     95   -888       C  
ATOM   1422  CE3 TRP A 187     -14.432 -26.637   7.874  1.00 24.00           C  
ANISOU 1422  CE3 TRP A 187     4509   4375    234    148   -138   -834       C  
ATOM   1423  CZ2 TRP A 187     -13.158 -24.447   9.136  1.00 23.43           C  
ANISOU 1423  CZ2 TRP A 187     4359   4374    166    256    -44   -668       C  
ATOM   1424  CZ3 TRP A 187     -13.385 -26.823   8.746  1.00 24.46           C  
ANISOU 1424  CZ3 TRP A 187     4712   4372    209    240   -239   -769       C  
ATOM   1425  CH2 TRP A 187     -12.763 -25.742   9.374  1.00 23.78           C  
ANISOU 1425  CH2 TRP A 187     4457   4231    345    186    -38   -934       C  
ATOM   1426  N   LEU A 188     -13.911 -24.888   4.207  1.00 23.35           N  
ANISOU 1426  N   LEU A 188     4307   4448    114   -294   -129   -152       N  
ATOM   1427  CA  LEU A 188     -12.444 -25.119   4.119  1.00 24.01           C  
ANISOU 1427  CA  LEU A 188     4511   4453    158    -74   -109   -403       C  
ATOM   1428  C   LEU A 188     -11.763 -24.389   5.270  1.00 24.09           C  
ANISOU 1428  C   LEU A 188     4578   4437    138     23     32   -572       C  
ATOM   1429  O   LEU A 188     -12.112 -23.251   5.563  1.00 27.48           O  
ANISOU 1429  O   LEU A 188     5030   5199    209    300     37   -860       O  
ATOM   1430  CB  LEU A 188     -11.924 -24.578   2.787  1.00 24.86           C  
ANISOU 1430  CB  LEU A 188     4566   4524    353    -32    244   -482       C  
ATOM   1431  CG  LEU A 188     -12.714 -24.982   1.546  1.00 25.95           C  
ANISOU 1431  CG  LEU A 188     5135   4588    137    120    171   -553       C  
ATOM   1432  CD1 LEU A 188     -12.148 -24.287   0.324  1.00 28.95           C  
ANISOU 1432  CD1 LEU A 188     5105   5016    875      5    649   -447       C  
ATOM   1433  CD2 LEU A 188     -12.711 -26.490   1.363  1.00 27.31           C  
ANISOU 1433  CD2 LEU A 188     5421   4791    163    225     83   -680       C  
ATOM   1434  N   PRO A 189     -10.746 -24.998   5.917  1.00 23.10           N  
ANISOU 1434  N   PRO A 189     4311   4309    155    109     71   -618       N  
ATOM   1435  CA  PRO A 189     -10.013 -24.338   7.001  1.00 22.40           C  
ANISOU 1435  CA  PRO A 189     3946   4405    159     58    199   -608       C  
ATOM   1436  C   PRO A 189      -9.009 -23.285   6.502  1.00 22.42           C  
ANISOU 1436  C   PRO A 189     3784   4537    195     17    558   -464       C  
ATOM   1437  O   PRO A 189      -8.504 -22.510   7.308  1.00 24.93           O  
ANISOU 1437  O   PRO A 189     3956   5180    337    -38    940   -497       O  
ATOM   1438  CB  PRO A 189      -9.286 -25.517   7.669  1.00 22.69           C  
ANISOU 1438  CB  PRO A 189     4164   4166    289    126    159   -670       C  
ATOM   1439  CG  PRO A 189      -9.045 -26.492   6.533  1.00 23.02           C  
ANISOU 1439  CG  PRO A 189     4220   4200    324    120    126   -725       C  
ATOM   1440  CD  PRO A 189     -10.265 -26.360   5.644  1.00 23.11           C  
ANISOU 1440  CD  PRO A 189     4206   4181    394    127    117   -579       C  
ATOM   1441  N   ASP A 190      -8.769 -23.278   5.184  1.00 21.62           N  
ANISOU 1441  N   ASP A 190     3548   4406    258     42    215   -885       N  
ATOM   1442  CA  ASP A 190      -7.661 -22.558   4.497  1.00 22.35           C  
ANISOU 1442  CA  ASP A 190     3694   4597    200     99    225   -739       C  
ATOM   1443  C   ASP A 190      -7.481 -21.152   5.072  1.00 22.44           C  
ANISOU 1443  C   ASP A 190     3560   4694    272    232    631   -622       C  
ATOM   1444  O   ASP A 190      -8.441 -20.352   5.028  1.00 23.75           O  
ANISOU 1444  O   ASP A 190     3404   5226    391     74    959   -499       O  
ATOM   1445  CB  ASP A 190      -7.870 -22.496   2.979  1.00 22.83           C  
ANISOU 1445  CB  ASP A 190     4020   4521    133     82    415   -334       C  
ATOM   1446  CG  ASP A 190      -7.912 -23.862   2.320  1.00 24.04           C  
ANISOU 1446  CG  ASP A 190     4396   4497    239    132    694   -243       C  
ATOM   1447  OD1 ASP A 190      -8.336 -24.815   3.007  1.00 23.84           O  
ANISOU 1447  OD1 ASP A 190     4481   4489     87    315    327    -18       O  
ATOM   1448  OD2 ASP A 190      -7.531 -23.965   1.114  1.00 24.14           O  
ANISOU 1448  OD2 ASP A 190     4870   4075    226   -276    462   -715       O  
ATOM   1449  N   GLY A 191      -6.268 -20.862   5.552  1.00 21.65           N  
ANISOU 1449  N   GLY A 191     3512   4415    299    171    618   -707       N  
ATOM   1450  CA  GLY A 191      -5.883 -19.543   6.085  1.00 22.05           C  
ANISOU 1450  CA  GLY A 191     3565   4280    529     70    384   -488       C  
ATOM   1451  C   GLY A 191      -4.487 -19.556   6.674  1.00 21.10           C  
ANISOU 1451  C   GLY A 191     3623   4127    264    237    116   -468       C  
ATOM   1452  O   GLY A 191      -3.754 -20.534   6.441  1.00 23.68           O  
ANISOU 1452  O   GLY A 191     4214   4501    279    549   -246   -970       O  
ATOM   1453  N   PHE A 192      -4.126 -18.494   7.393  1.00 21.65           N  
ANISOU 1453  N   PHE A 192     3606   4526     93    -96    220   -274       N  
ATOM   1454  CA  PHE A 192      -2.819 -18.347   8.083  1.00 21.79           C  
ANISOU 1454  CA  PHE A 192     3445   4698    136     57    157   -551       C  
ATOM   1455  C   PHE A 192      -3.064 -18.064   9.562  1.00 22.11           C  
ANISOU 1455  C   PHE A 192     3440   4847    112     80    212   -410       C  
ATOM   1456  O   PHE A 192      -3.944 -17.240   9.879  1.00 24.19           O  
ANISOU 1456  O   PHE A 192     3721   5382     87    151    149   -303       O  
ATOM   1457  CB  PHE A 192      -1.997 -17.188   7.524  1.00 21.55           C  
ANISOU 1457  CB  PHE A 192     3300   4756    128    -65     89   -546       C  
ATOM   1458  CG  PHE A 192      -1.471 -17.385   6.125  1.00 23.29           C  
ANISOU 1458  CG  PHE A 192     3484   5136    228     17    220   -872       C  
ATOM   1459  CD1 PHE A 192      -0.354 -18.169   5.891  1.00 23.89           C  
ANISOU 1459  CD1 PHE A 192     3457   5296    323    -36     49  -1041       C  
ATOM   1460  CD2 PHE A 192      -2.069 -16.748   5.053  1.00 23.41           C  
ANISOU 1460  CD2 PHE A 192     3506   5226    161    -70    132   -696       C  
ATOM   1461  CE1 PHE A 192       0.142 -18.330   4.605  1.00 24.85           C  
ANISOU 1461  CE1 PHE A 192     3676   5567    198   -288    -44   -856       C  
ATOM   1462  CE2 PHE A 192      -1.578 -16.913   3.767  1.00 23.90           C  
ANISOU 1462  CE2 PHE A 192     3699   5128    253    -78     10   -980       C  
ATOM   1463  CZ  PHE A 192      -0.473 -17.702   3.547  1.00 25.08           C  
ANISOU 1463  CZ  PHE A 192     3664   5495    367   -139    -96   -746       C  
ATOM   1464  N   LYS A 193      -2.273 -18.711  10.416  1.00 22.35           N  
ANISOU 1464  N   LYS A 193     3284   5032    176    320    242   -660       N  
ATOM   1465  CA  LYS A 193      -2.205 -18.404  11.868  1.00 22.88           C  
ANISOU 1465  CA  LYS A 193     3576   4958    158    365    228   -599       C  
ATOM   1466  C   LYS A 193      -1.783 -16.942  12.057  1.00 22.48           C  
ANISOU 1466  C   LYS A 193     3322   5025    194    381    385   -602       C  
ATOM   1467  O   LYS A 193      -2.484 -16.230  12.777  1.00 24.38           O  
ANISOU 1467  O   LYS A 193     3765   5261    235    443    655   -456       O  
ATOM   1468  CB  LYS A 193      -1.233 -19.340  12.584  1.00 23.68           C  
ANISOU 1468  CB  LYS A 193     3748   4961    286    636    239   -672       C  
ATOM   1469  CG  LYS A 193      -1.024 -18.982  14.045  1.00 24.33           C  
ANISOU 1469  CG  LYS A 193     4067   4912    265    565      1   -517       C  
ATOM   1470  CD  LYS A 193      -0.357 -20.044  14.868  1.00 26.70           C  
ANISOU 1470  CD  LYS A 193     4259   4955    928    834    260   -523       C  
ATOM   1471  CE  LYS A 193      -0.372 -19.676  16.337  1.00 26.99           C  
ANISOU 1471  CE  LYS A 193     4552   4784    917    937   -402   -614       C  
ATOM   1472  NZ  LYS A 193       0.081 -20.795  17.190  1.00 29.16           N  
ANISOU 1472  NZ  LYS A 193     4714   4876   1487   1184     26   -132       N  
ATOM   1473  N   ASP A 194      -0.705 -16.498  11.401  1.00 21.91           N  
ANISOU 1473  N   ASP A 194     3004   5043    277    288    305   -706       N  
ATOM   1474  CA  ASP A 194      -0.137 -15.137  11.609  1.00 22.34           C  
ANISOU 1474  CA  ASP A 194     3191   4980    317    210    209   -625       C  
ATOM   1475  C   ASP A 194      -0.349 -14.278  10.357  1.00 22.32           C  
ANISOU 1475  C   ASP A 194     3240   4813    425     80    336   -666       C  
ATOM   1476  O   ASP A 194      -0.917 -14.779   9.368  1.00 22.99           O  
ANISOU 1476  O   ASP A 194     3475   5015    244    -84   -119   -213       O  
ATOM   1477  CB  ASP A 194       1.335 -15.199  12.027  1.00 23.13           C  
ANISOU 1477  CB  ASP A 194     3138   5099    550    351    232   -606       C  
ATOM   1478  CG  ASP A 194       1.672 -14.247  13.167  1.00 23.81           C  
ANISOU 1478  CG  ASP A 194     3349   4877    821    281    181   -659       C  
ATOM   1479  OD1 ASP A 194       1.281 -13.065  13.077  1.00 24.08           O  
ANISOU 1479  OD1 ASP A 194     3495   4822    831    219    344   -692       O  
ATOM   1480  OD2 ASP A 194       2.304 -14.700  14.156  1.00 22.85           O  
ANISOU 1480  OD2 ASP A 194     3208   5203    271    170    435   -847       O  
ATOM   1481  N   ASN A 195       0.090 -13.020  10.411  1.00 21.86           N  
ANISOU 1481  N   ASN A 195     3418   4640    245     54    565   -551       N  
ATOM   1482  CA  ASN A 195      -0.256 -11.971   9.414  1.00 21.24           C  
ANISOU 1482  CA  ASN A 195     3057   4840    174    182    498   -335       C  
ATOM   1483  C   ASN A 195       0.363 -12.309   8.055  1.00 22.42           C  
ANISOU 1483  C   ASN A 195     3188   5045    284    100    730   -477       C  
ATOM   1484  O   ASN A 195       1.573 -12.472   7.935  1.00 25.71           O  
ANISOU 1484  O   ASN A 195     3807   5676    284    236    899   -111       O  
ATOM   1485  CB  ASN A 195       0.164 -10.588   9.911  1.00 20.75           C  
ANISOU 1485  CB  ASN A 195     3087   4701     96    195    154   -329       C  
ATOM   1486  CG  ASN A 195      -0.663 -10.140  11.092  1.00 20.90           C  
ANISOU 1486  CG  ASN A 195     2874   4888    178    316    234   -650       C  
ATOM   1487  OD1 ASN A 195      -1.889 -10.172  11.029  1.00 21.42           O  
ANISOU 1487  OD1 ASN A 195     2848   5054    234    481    311   -764       O  
ATOM   1488  ND2 ASN A 195      -0.008  -9.755  12.179  1.00 22.04           N  
ANISOU 1488  ND2 ASN A 195     3759   4501    112    125      1   -466       N  
ATOM   1489  N   PRO A 196      -0.457 -12.439   6.993  1.00 21.44           N  
ANISOU 1489  N   PRO A 196     3056   4789    300    117    775   -385       N  
ATOM   1490  CA  PRO A 196       0.062 -12.734   5.652  1.00 21.77           C  
ANISOU 1490  CA  PRO A 196     3174   4719    377    170    858   -551       C  
ATOM   1491  C   PRO A 196       0.608 -11.523   4.881  1.00 23.00           C  
ANISOU 1491  C   PRO A 196     3403   5057    276    118    744   -461       C  
ATOM   1492  O   PRO A 196       0.201 -10.400   5.131  1.00 24.82           O  
ANISOU 1492  O   PRO A 196     3737   5446    246    342    791   -191       O  
ATOM   1493  CB  PRO A 196      -1.168 -13.302   4.927  1.00 22.15           C  
ANISOU 1493  CB  PRO A 196     3351   4687    378     54    817   -705       C  
ATOM   1494  CG  PRO A 196      -2.345 -12.609   5.587  1.00 21.19           C  
ANISOU 1494  CG  PRO A 196     3149   4672    229     79    627   -408       C  
ATOM   1495  CD  PRO A 196      -1.926 -12.367   7.029  1.00 21.25           C  
ANISOU 1495  CD  PRO A 196     3076   4652    346    200    820   -469       C  
ATOM   1496  N   ILE A 197       1.509 -11.797   3.932  1.00 22.58           N  
ANISOU 1496  N   ILE A 197     3477   4807    293     13    801   -441       N  
ATOM   1497  CA  ILE A 197       2.056 -10.798   2.970  1.00 22.50           C  
ANISOU 1497  CA  ILE A 197     3584   4568    395     44    709   -407       C  
ATOM   1498  C   ILE A 197       1.093 -10.690   1.784  1.00 22.60           C  
ANISOU 1498  C   ILE A 197     3802   4570    214     59    734   -168       C  
ATOM   1499  O   ILE A 197       0.740  -9.554   1.405  1.00 22.72           O  
ANISOU 1499  O   ILE A 197     3684   4770    176    382    580   -247       O  
ATOM   1500  CB  ILE A 197       3.472 -11.210   2.520  1.00 22.55           C  
ANISOU 1500  CB  ILE A 197     3458   4563    545    -48    825   -206       C  
ATOM   1501  CG1 ILE A 197       4.382 -11.458   3.726  1.00 23.27           C  
ANISOU 1501  CG1 ILE A 197     3739   4846    253      0    773   -365       C  
ATOM   1502  CG2 ILE A 197       4.060 -10.183   1.570  1.00 24.01           C  
ANISOU 1502  CG2 ILE A 197     4006   4871    245     58    838   -126       C  
ATOM   1503  CD1 ILE A 197       4.572 -10.241   4.604  1.00 24.05           C  
ANISOU 1503  CD1 ILE A 197     3786   4721    630    198    618   -416       C  
ATOM   1504  N   ASP A 198       0.675 -11.833   1.237  1.00 22.57           N  
ANISOU 1504  N   ASP A 198     3536   4775    265   -111    835   -104       N  
ATOM   1505  CA  ASP A 198      -0.149 -11.905   0.001  1.00 22.18           C  
ANISOU 1505  CA  ASP A 198     3542   4684    201     17    551   -320       C  
ATOM   1506  C   ASP A 198      -1.546 -12.410   0.369  1.00 21.63           C  
ANISOU 1506  C   ASP A 198     3484   4626    105    153    348   -164       C  
ATOM   1507  O   ASP A 198      -1.700 -13.618   0.626  1.00 24.17           O  
ANISOU 1507  O   ASP A 198     4123   4962     96   -215    343    130       O  
ATOM   1508  CB  ASP A 198       0.528 -12.795  -1.044  1.00 24.26           C  
ANISOU 1508  CB  ASP A 198     3826   5137    253     72    840    125       C  
ATOM   1509  CG  ASP A 198      -0.172 -12.853  -2.390  1.00 24.50           C  
ANISOU 1509  CG  ASP A 198     3726   5339    241    152    790   -169       C  
ATOM   1510  OD1 ASP A 198      -1.402 -12.627  -2.439  1.00 26.45           O  
ANISOU 1510  OD1 ASP A 198     3830   5313    904   -248    196     20       O  
ATOM   1511  OD2 ASP A 198       0.526 -13.123  -3.372  1.00 29.02           O  
ANISOU 1511  OD2 ASP A 198     4850   5998    176    -79    730     92       O  
ATOM   1512  N   LYS A 199      -2.526 -11.510   0.396  1.00 21.28           N  
ANISOU 1512  N   LYS A 199     3372   4553    158     98     92   -255       N  
ATOM   1513  CA  LYS A 199      -3.951 -11.859   0.624  1.00 21.02           C  
ANISOU 1513  CA  LYS A 199     3300   4612     71    150    102   -141       C  
ATOM   1514  C   LYS A 199      -4.638 -12.153  -0.714  1.00 20.95           C  
ANISOU 1514  C   LYS A 199     3371   4512     74     62    134   -153       C  
ATOM   1515  O   LYS A 199      -5.690 -12.822  -0.705  1.00 22.96           O  
ANISOU 1515  O   LYS A 199     3508   4635    581   -185     15   -128       O  
ATOM   1516  CB  LYS A 199      -4.649 -10.711   1.348  1.00 20.47           C  
ANISOU 1516  CB  LYS A 199     3179   4512     85    191   -108   -295       C  
ATOM   1517  CG  LYS A 199      -4.063 -10.380   2.713  1.00 19.79           C  
ANISOU 1517  CG  LYS A 199     2910   4512     96    415   -306    -59       C  
ATOM   1518  CD  LYS A 199      -4.732  -9.208   3.355  1.00 21.00           C  
ANISOU 1518  CD  LYS A 199     3190   4712     74    442   -149   -159       C  
ATOM   1519  CE  LYS A 199      -4.207  -8.923   4.747  1.00 21.44           C  
ANISOU 1519  CE  LYS A 199     3199   4795    151    497   -426   -444       C  
ATOM   1520  NZ  LYS A 199      -4.893  -7.755   5.336  1.00 23.21           N  
ANISOU 1520  NZ  LYS A 199     3535   5166    117    616    167   -449       N  
ATOM   1521  N   LYS A 200      -4.069 -11.674  -1.822  1.00 22.25           N  
ANISOU 1521  N   LYS A 200     3642   4748     63    -82     22    -45       N  
ATOM   1522  CA  LYS A 200      -4.728 -11.741  -3.155  1.00 22.01           C  
ANISOU 1522  CA  LYS A 200     3650   4649     64    -69     57    -38       C  
ATOM   1523  C   LYS A 200      -4.670 -13.169  -3.706  1.00 23.30           C  
ANISOU 1523  C   LYS A 200     3647   5132     71    -15    163    -77       C  
ATOM   1524  O   LYS A 200      -5.731 -13.707  -4.073  1.00 26.21           O  
ANISOU 1524  O   LYS A 200     4085   5122    752   -309    479   -199       O  
ATOM   1525  CB  LYS A 200      -4.065 -10.792  -4.152  1.00 23.09           C  
ANISOU 1525  CB  LYS A 200     3875   4819     78   -165    220   -123       C  
ATOM   1526  CG  LYS A 200      -4.541 -10.977  -5.590  1.00 24.53           C  
ANISOU 1526  CG  LYS A 200     4497   4724     96   -150    298   -255       C  
ATOM   1527  CD  LYS A 200      -3.933  -9.993  -6.557  1.00 26.82           C  
ANISOU 1527  CD  LYS A 200     4784   5138    266   -187    966   -199       C  
ATOM   1528  CE  LYS A 200      -2.422 -10.053  -6.585  1.00 30.49           C  
ANISOU 1528  CE  LYS A 200     5618   5431    533   -107   1615     35       C  
ATOM   1529  NZ  LYS A 200      -1.851  -8.934  -7.370  1.00 37.13           N  
ANISOU 1529  NZ  LYS A 200     6887   5917   1302   -346   2902     10       N  
ATOM   1530  N   THR A 201      -3.471 -13.745  -3.774  1.00 25.19           N  
ANISOU 1530  N   THR A 201     4021   5479     68    -22     18   -166       N  
ATOM   1531  CA  THR A 201      -3.179 -14.987  -4.532  1.00 24.75           C  
ANISOU 1531  CA  THR A 201     4108   5198     97    -52    218   -338       C  
ATOM   1532  C   THR A 201      -3.940 -16.159  -3.927  1.00 25.15           C  
ANISOU 1532  C   THR A 201     4015   5365    176    -41    666     38       C  
ATOM   1533  O   THR A 201      -4.537 -16.942  -4.657  1.00 30.32           O  
ANISOU 1533  O   THR A 201     5214   6158    146   -380    642     95       O  
ATOM   1534  CB  THR A 201      -1.669 -15.222  -4.654  1.00 23.91           C  
ANISOU 1534  CB  THR A 201     3925   5074     85   -175    -33   -327       C  
ATOM   1535  OG1 THR A 201      -1.117 -14.017  -5.182  1.00 24.59           O  
ANISOU 1535  OG1 THR A 201     4330   4923     90   -322     40   -365       O  
ATOM   1536  CG2 THR A 201      -1.322 -16.389  -5.556  1.00 24.28           C  
ANISOU 1536  CG2 THR A 201     3980   5136    106     57    412     28       C  
ATOM   1537  N   PRO A 202      -3.969 -16.334  -2.583  1.00 25.45           N  
ANISOU 1537  N   PRO A 202     4468   4992    209   -175    518   -669       N  
ATOM   1538  CA  PRO A 202      -4.723 -17.437  -1.996  1.00 25.42           C  
ANISOU 1538  CA  PRO A 202     4437   4929    291   -219    722   -764       C  
ATOM   1539  C   PRO A 202      -6.188 -17.429  -2.457  1.00 26.30           C  
ANISOU 1539  C   PRO A 202     4470   5400    123    -95    477   -217       C  
ATOM   1540  O   PRO A 202      -6.721 -18.481  -2.726  1.00 29.01           O  
ANISOU 1540  O   PRO A 202     4717   6143    161   -220    648    183       O  
ATOM   1541  CB  PRO A 202      -4.588 -17.200  -0.479  1.00 25.40           C  
ANISOU 1541  CB  PRO A 202     4496   4967    187   -197    353   -699       C  
ATOM   1542  CG  PRO A 202      -3.281 -16.445  -0.355  1.00 25.01           C  
ANISOU 1542  CG  PRO A 202     4450   4843    209   -349    505   -686       C  
ATOM   1543  CD  PRO A 202      -3.250 -15.541  -1.573  1.00 24.50           C  
ANISOU 1543  CD  PRO A 202     4247   4848    213   -190    662   -496       C  
ATOM   1544  N   ARG A 203      -6.798 -16.248  -2.541  1.00 25.27           N  
ANISOU 1544  N   ARG A 203     4193   5327     81   -390    220   -196       N  
ATOM   1545  CA  ARG A 203      -8.238 -16.097  -2.882  1.00 24.80           C  
ANISOU 1545  CA  ARG A 203     4194   5110    119   -381    395   -341       C  
ATOM   1546  C   ARG A 203      -8.425 -16.307  -4.394  1.00 24.83           C  
ANISOU 1546  C   ARG A 203     3946   5389     97   -198    234   -340       C  
ATOM   1547  O   ARG A 203      -9.504 -16.786  -4.804  1.00 25.32           O  
ANISOU 1547  O   ARG A 203     4416   5063    141   -175    238   -580       O  
ATOM   1548  CB  ARG A 203      -8.751 -14.752  -2.364  1.00 22.28           C  
ANISOU 1548  CB  ARG A 203     3626   4743     96   -547    207   -344       C  
ATOM   1549  CG  ARG A 203      -8.959 -14.769  -0.856  1.00 21.49           C  
ANISOU 1549  CG  ARG A 203     3338   4725    103   -485    129   -417       C  
ATOM   1550  CD  ARG A 203      -9.227 -13.435  -0.196  1.00 21.25           C  
ANISOU 1550  CD  ARG A 203     3381   4616     76   -221    146   -187       C  
ATOM   1551  NE  ARG A 203      -9.514 -13.688   1.213  1.00 22.24           N  
ANISOU 1551  NE  ARG A 203     3548   4803     99    -93      0   -412       N  
ATOM   1552  CZ  ARG A 203      -9.687 -12.754   2.139  1.00 22.98           C  
ANISOU 1552  CZ  ARG A 203     3836   4516    376    -76    186   -320       C  
ATOM   1553  NH1 ARG A 203      -9.595 -11.473   1.828  1.00 24.22           N  
ANISOU 1553  NH1 ARG A 203     3966   4419    817    -45    266    -79       N  
ATOM   1554  NH2 ARG A 203      -9.944 -13.112   3.384  1.00 23.84           N  
ANISOU 1554  NH2 ARG A 203     4004   4854    200    -76     30   -810       N  
ATOM   1555  N   LEU A 204      -7.399 -16.020  -5.192  1.00 26.16           N  
ANISOU 1555  N   LEU A 204     4344   5459    134   -195    550    -74       N  
ATOM   1556  CA  LEU A 204      -7.425 -16.336  -6.648  1.00 26.64           C  
ANISOU 1556  CA  LEU A 204     4637   5354    129   -475    205   -568       C  
ATOM   1557  C   LEU A 204      -7.277 -17.850  -6.841  1.00 26.58           C  
ANISOU 1557  C   LEU A 204     4631   5210    256   -200    488   -872       C  
ATOM   1558  O   LEU A 204      -7.977 -18.392  -7.708  1.00 27.68           O  
ANISOU 1558  O   LEU A 204     4181   5320   1015   -654    418   -701       O  
ATOM   1559  CB  LEU A 204      -6.325 -15.560  -7.374  1.00 27.35           C  
ANISOU 1559  CB  LEU A 204     4578   5563    249   -376    827   -501       C  
ATOM   1560  CG  LEU A 204      -6.579 -14.058  -7.496  1.00 27.35           C  
ANISOU 1560  CG  LEU A 204     4798   5497     95   -255    388     -2       C  
ATOM   1561  CD1 LEU A 204      -5.519 -13.394  -8.351  1.00 29.08           C  
ANISOU 1561  CD1 LEU A 204     5187   5741    119   -218    189    517       C  
ATOM   1562  CD2 LEU A 204      -7.968 -13.776  -8.047  1.00 28.08           C  
ANISOU 1562  CD2 LEU A 204     5056   5512    100   -581    336    236       C  
ATOM   1563  N   ARG A 205      -6.426 -18.508  -6.048  1.00 25.15           N  
ANISOU 1563  N   ARG A 205     4267   4906    382   -342    470  -1170       N  
ATOM   1564  CA  ARG A 205      -6.258 -19.984  -6.094  1.00 25.86           C  
ANISOU 1564  CA  ARG A 205     4598   4883    344   -482    657  -1011       C  
ATOM   1565  C   ARG A 205      -7.587 -20.648  -5.712  1.00 27.11           C  
ANISOU 1565  C   ARG A 205     4778   5087    435   -363    702  -1211       C  
ATOM   1566  O   ARG A 205      -7.939 -21.673  -6.338  1.00 28.33           O  
ANISOU 1566  O   ARG A 205     4947   5459    355   -588    620  -1141       O  
ATOM   1567  CB  ARG A 205      -5.124 -20.452  -5.178  1.00 26.92           C  
ANISOU 1567  CB  ARG A 205     4644   5107    477   -441    846   -895       C  
ATOM   1568  CG  ARG A 205      -3.724 -20.174  -5.704  1.00 27.12           C  
ANISOU 1568  CG  ARG A 205     4565   5339    398   -234    887   -823       C  
ATOM   1569  CD  ARG A 205      -2.690 -21.051  -5.024  1.00 26.97           C  
ANISOU 1569  CD  ARG A 205     4692   5186    369    -81    873   -866       C  
ATOM   1570  NE  ARG A 205      -2.764 -20.924  -3.571  1.00 28.32           N  
ANISOU 1570  NE  ARG A 205     4932   5281    544     54   1027  -1163       N  
ATOM   1571  CZ  ARG A 205      -2.029 -20.090  -2.837  1.00 26.60           C  
ANISOU 1571  CZ  ARG A 205     4364   5322    419     70    914   -908       C  
ATOM   1572  NH1 ARG A 205      -1.146 -19.295  -3.417  1.00 25.51           N  
ANISOU 1572  NH1 ARG A 205     4072   5212    408     32    996   -642       N  
ATOM   1573  NH2 ARG A 205      -2.188 -20.050  -1.520  1.00 26.01           N  
ANISOU 1573  NH2 ARG A 205     4140   5196    545    449    901  -1099       N  
ATOM   1574  N   LEU A 206      -8.292 -20.091  -4.719  1.00 25.71           N  
ANISOU 1574  N   LEU A 206     4446   4772    548   -287    898  -1054       N  
ATOM   1575  CA  LEU A 206      -9.591 -20.625  -4.228  1.00 26.38           C  
ANISOU 1575  CA  LEU A 206     4706   4632    684   -470    720  -1241       C  
ATOM   1576  C   LEU A 206     -10.635 -20.472  -5.339  1.00 26.51           C  
ANISOU 1576  C   LEU A 206     4846   4819    407   -658    625  -1160       C  
ATOM   1577  O   LEU A 206     -11.329 -21.462  -5.626  1.00 27.36           O  
ANISOU 1577  O   LEU A 206     4586   4796   1013   -941    822   -830       O  
ATOM   1578  CB  LEU A 206     -10.019 -19.894  -2.950  1.00 26.30           C  
ANISOU 1578  CB  LEU A 206     4820   4782    389   -503    758  -1058       C  
ATOM   1579  CG  LEU A 206     -11.338 -20.370  -2.340  1.00 26.97           C  
ANISOU 1579  CG  LEU A 206     4951   4624    670   -323    658  -1245       C  
ATOM   1580  CD1 LEU A 206     -11.317 -21.869  -2.084  1.00 28.06           C  
ANISOU 1580  CD1 LEU A 206     5037   4705    917   -316    466  -1074       C  
ATOM   1581  CD2 LEU A 206     -11.650 -19.627  -1.050  1.00 27.58           C  
ANISOU 1581  CD2 LEU A 206     5247   4956    275   -394    511   -925       C  
ATOM   1582  N   LEU A 207     -10.720 -19.287  -5.954  1.00 26.90           N  
ANISOU 1582  N   LEU A 207     4908   5013    297   -486    453  -1014       N  
ATOM   1583  CA  LEU A 207     -11.692 -19.004  -7.043  1.00 28.83           C  
ANISOU 1583  CA  LEU A 207     5237   5286    430   -455    566   -721       C  
ATOM   1584  C   LEU A 207     -11.521 -20.045  -8.159  1.00 29.46           C  
ANISOU 1584  C   LEU A 207     5340   5551    300   -396    845   -810       C  
ATOM   1585  O   LEU A 207     -12.534 -20.631  -8.583  1.00 28.00           O  
ANISOU 1585  O   LEU A 207     5233   5254    150     29    209   -638       O  
ATOM   1586  CB  LEU A 207     -11.476 -17.584  -7.577  1.00 29.88           C  
ANISOU 1586  CB  LEU A 207     5142   5248    960   -505    503   -592       C  
ATOM   1587  CG  LEU A 207     -12.487 -17.140  -8.633  1.00 31.69           C  
ANISOU 1587  CG  LEU A 207     5525   5654    859   -380    647   -117       C  
ATOM   1588  CD1 LEU A 207     -13.834 -16.825  -7.997  1.00 30.41           C  
ANISOU 1588  CD1 LEU A 207     5703   5735    116   -197    541   -114       C  
ATOM   1589  CD2 LEU A 207     -11.975 -15.943  -9.421  1.00 33.78           C  
ANISOU 1589  CD2 LEU A 207     6036   5599   1197   -352    651   -169       C  
ATOM   1590  N   LYS A 208     -10.283 -20.277  -8.601  1.00 31.87           N  
ANISOU 1590  N   LYS A 208     5898   5915    295   -450    990   -688       N  
ATOM   1591  CA  LYS A 208      -9.959 -21.200  -9.724  1.00 32.96           C  
ANISOU 1591  CA  LYS A 208     6286   5713    525   -437   1545   -772       C  
ATOM   1592  C   LYS A 208     -10.361 -22.626  -9.334  1.00 32.32           C  
ANISOU 1592  C   LYS A 208     5837   6079    361   -692   1309   -234       C  
ATOM   1593  O   LYS A 208     -11.013 -23.309 -10.154  1.00 39.33           O  
ANISOU 1593  O   LYS A 208     7551   7243    148   -468    797   -117       O  
ATOM   1594  CB  LYS A 208      -8.467 -21.115 -10.058  1.00 35.66           C  
ANISOU 1594  CB  LYS A 208     6150   6215   1182   -718   1979   -951       C  
ATOM   1595  CG  LYS A 208      -8.051 -21.774 -11.366  1.00 39.51           C  
ANISOU 1595  CG  LYS A 208     7339   6873    798   -541   1479  -1058       C  
ATOM   1596  CD  LYS A 208      -6.740 -21.237 -11.911  1.00 40.01           C  
ANISOU 1596  CD  LYS A 208     7380   7306    515   -513   1739   -649       C  
ATOM   1597  CE  LYS A 208      -6.132 -22.090 -13.008  1.00 45.33           C  
ANISOU 1597  CE  LYS A 208     8016   7127   2077     57   1140  -1768       C  
ATOM   1598  NZ  LYS A 208      -7.163 -22.733 -13.855  1.00 45.47           N  
ANISOU 1598  NZ  LYS A 208     8883   7416    974    374    940  -1133       N  
ATOM   1599  N   ALA A 209      -9.999 -23.043  -8.113  1.00 34.34           N  
ANISOU 1599  N   ALA A 209     6354   6408    285   -813    947   -827       N  
ATOM   1600  CA  ALA A 209     -10.229 -24.409  -7.588  1.00 32.89           C  
ANISOU 1600  CA  ALA A 209     6248   5888    360   -603    933  -1039       C  
ATOM   1601  C   ALA A 209     -11.734 -24.677  -7.473  1.00 32.97           C  
ANISOU 1601  C   ALA A 209     5978   6161    386   -559   1103   -945       C  
ATOM   1602  O   ALA A 209     -12.175 -25.769  -7.872  1.00 34.85           O  
ANISOU 1602  O   ALA A 209     5652   7044    543   -871   1387  -1181       O  
ATOM   1603  CB  ALA A 209      -9.533 -24.581  -6.261  1.00 33.62           C  
ANISOU 1603  CB  ALA A 209     6228   6005    538   -607    569   -648       C  
ATOM   1604  N   LEU A 210     -12.493 -23.728  -6.917  1.00 31.00           N  
ANISOU 1604  N   LEU A 210     5321   5638    818   -390    276   -854       N  
ATOM   1605  CA  LEU A 210     -13.963 -23.876  -6.737  1.00 28.58           C  
ANISOU 1605  CA  LEU A 210     5455   5165    237   -888   -197   -877       C  
ATOM   1606  C   LEU A 210     -14.623 -23.978  -8.116  1.00 30.82           C  
ANISOU 1606  C   LEU A 210     6115   5467    126  -1053    247   -570       C  
ATOM   1607  O   LEU A 210     -15.495 -24.844  -8.288  1.00 30.81           O  
ANISOU 1607  O   LEU A 210     6055   5579     72  -1248   -211    -43       O  
ATOM   1608  CB  LEU A 210     -14.524 -22.689  -5.951  1.00 29.46           C  
ANISOU 1608  CB  LEU A 210     5582   5078    533   -702     98  -1088       C  
ATOM   1609  CG  LEU A 210     -14.074 -22.594  -4.498  1.00 29.02           C  
ANISOU 1609  CG  LEU A 210     5496   4987    542   -775    109   -983       C  
ATOM   1610  CD1 LEU A 210     -14.732 -21.405  -3.815  1.00 31.59           C  
ANISOU 1610  CD1 LEU A 210     5684   5103   1212   -791   -111   -977       C  
ATOM   1611  CD2 LEU A 210     -14.385 -23.883  -3.753  1.00 30.35           C  
ANISOU 1611  CD2 LEU A 210     5748   4931    852   -689    -87   -873       C  
ATOM   1612  N   ASP A 211     -14.225 -23.120  -9.058  1.00 30.75           N  
ANISOU 1612  N   ASP A 211     5958   5569    154  -1305   -208   -558       N  
ATOM   1613  CA  ASP A 211     -14.783 -23.121 -10.438  1.00 32.01           C  
ANISOU 1613  CA  ASP A 211     6348   5682    129  -1051    492   -473       C  
ATOM   1614  C   ASP A 211     -14.557 -24.509 -11.057  1.00 34.42           C  
ANISOU 1614  C   ASP A 211     6801   5927    347  -1029    365   -389       C  
ATOM   1615  O   ASP A 211     -15.470 -25.004 -11.753  1.00 36.29           O  
ANISOU 1615  O   ASP A 211     7348   6011    426   -953    464  -1454       O  
ATOM   1616  CB  ASP A 211     -14.204 -21.979 -11.276  1.00 32.23           C  
ANISOU 1616  CB  ASP A 211     6062   5604    581  -1092    250   -299       C  
ATOM   1617  CG  ASP A 211     -14.933 -20.658 -11.085  1.00 32.37           C  
ANISOU 1617  CG  ASP A 211     6169   5831    299  -1385    318   -111       C  
ATOM   1618  OD1 ASP A 211     -16.021 -20.666 -10.471  1.00 32.57           O  
ANISOU 1618  OD1 ASP A 211     6022   6273     80  -1426   -162     48       O  
ATOM   1619  OD2 ASP A 211     -14.410 -19.632 -11.549  1.00 33.94           O  
ANISOU 1619  OD2 ASP A 211     6138   6239    517  -1572     98     50       O  
ATOM   1620  N   GLU A 212     -13.400 -25.126 -10.801  1.00 33.99           N  
ANISOU 1620  N   GLU A 212     6902   5773    237   -647    990   -510       N  
ATOM   1621  CA  GLU A 212     -13.059 -26.475 -11.330  1.00 37.95           C  
ANISOU 1621  CA  GLU A 212     7956   6112    351   -580    786   -967       C  
ATOM   1622  C   GLU A 212     -13.985 -27.503 -10.667  1.00 36.76           C  
ANISOU 1622  C   GLU A 212     7409   6057    498   -576   1164  -1312       C  
ATOM   1623  O   GLU A 212     -14.533 -28.356 -11.379  1.00 41.14           O  
ANISOU 1623  O   GLU A 212     8525   6917    189   -519    742   -690       O  
ATOM   1624  CB  GLU A 212     -11.571 -26.773 -11.115  1.00 41.84           C  
ANISOU 1624  CB  GLU A 212     8891   6066    939   -175    360   -941       C  
ATOM   1625  CG  GLU A 212     -11.138 -28.146 -11.598  1.00 44.34           C  
ANISOU 1625  CG  GLU A 212     9768   6564    513    245   1132   -640       C  
ATOM   1626  CD  GLU A 212     -11.437 -28.453 -13.059  1.00 48.04           C  
ANISOU 1626  CD  GLU A 212    10413   6963    874    101   1550  -1555       C  
ATOM   1627  OE1 GLU A 212     -11.154 -27.589 -13.916  1.00 52.93           O  
ANISOU 1627  OE1 GLU A 212     9729   7651   2729   -156   1367  -1321       O  
ATOM   1628  OE2 GLU A 212     -11.964 -29.551 -13.340  1.00 52.49           O  
ANISOU 1628  OE2 GLU A 212    12763   6265    915    653   1458  -1979       O  
ATOM   1629  N   ILE A 213     -14.199 -27.395  -9.349  1.00 35.84           N  
ANISOU 1629  N   ILE A 213     7194   6024    399  -1245    451  -1407       N  
ATOM   1630  CA  ILE A 213     -15.013 -28.377  -8.575  1.00 36.20           C  
ANISOU 1630  CA  ILE A 213     7081   6169    504  -1395   1145  -1444       C  
ATOM   1631  C   ILE A 213     -16.452 -28.411  -9.103  1.00 40.95           C  
ANISOU 1631  C   ILE A 213     7637   7578    343  -1896   1168  -1132       C  
ATOM   1632  O   ILE A 213     -16.997 -29.515  -9.200  1.00 46.39           O  
ANISOU 1632  O   ILE A 213     8804   8543    278  -2357   1115  -1058       O  
ATOM   1633  CB  ILE A 213     -14.974 -28.067  -7.067  1.00 32.55           C  
ANISOU 1633  CB  ILE A 213     6500   5515    350  -1578    660  -1216       C  
ATOM   1634  CG1 ILE A 213     -13.631 -28.475  -6.459  1.00 33.72           C  
ANISOU 1634  CG1 ILE A 213     6648   5795    368  -1332    440  -1317       C  
ATOM   1635  CG2 ILE A 213     -16.143 -28.733  -6.364  1.00 33.89           C  
ANISOU 1635  CG2 ILE A 213     6410   5858    606  -1691    706  -1446       C  
ATOM   1636  CD1 ILE A 213     -13.309 -27.782  -5.157  1.00 34.29           C  
ANISOU 1636  CD1 ILE A 213     6561   6176    290  -1139   -287  -1074       C  
ATOM   1637  N   ILE A 214     -17.049 -27.256  -9.405  1.00 41.92           N  
ANISOU 1637  N   ILE A 214     7703   7808    417  -2073   1097  -1487       N  
ATOM   1638  CA  ILE A 214     -18.493 -27.152  -9.774  1.00 38.77           C  
ANISOU 1638  CA  ILE A 214     7320   7046    365  -1993    671  -1428       C  
ATOM   1639  C   ILE A 214     -18.668 -27.210 -11.303  1.00 41.34           C  
ANISOU 1639  C   ILE A 214     7894   7314    499  -1735    152  -1759       C  
ATOM   1640  O   ILE A 214     -19.806 -26.995 -11.747  1.00 50.00           O  
ANISOU 1640  O   ILE A 214    10044   8799    151  -2629    227   -879       O  
ATOM   1641  CB  ILE A 214     -19.122 -25.869  -9.201  1.00 36.99           C  
ANISOU 1641  CB  ILE A 214     6930   6731    392  -1696   -235  -1357       C  
ATOM   1642  CG1 ILE A 214     -18.490 -24.612  -9.799  1.00 36.75           C  
ANISOU 1642  CG1 ILE A 214     6863   6847    252  -1461   -591   -817       C  
ATOM   1643  CG2 ILE A 214     -19.044 -25.863  -7.672  1.00 37.10           C  
ANISOU 1643  CG2 ILE A 214     6923   6679    492  -1680   -269  -1545       C  
ATOM   1644  CD1 ILE A 214     -19.305 -23.359  -9.584  1.00 37.14           C  
ANISOU 1644  CD1 ILE A 214     6703   7292    113  -1419   -491   -202       C  
ATOM   1645  N   LYS A 215     -17.602 -27.478 -12.064  1.00 39.24           N  
ANISOU 1645  N   LYS A 215     7744   6809    355  -1646     28  -1373       N  
ATOM   1646  CA  LYS A 215     -17.612 -27.411 -13.563  1.00 39.38           C  
ANISOU 1646  CA  LYS A 215     7761   6945    256  -1136    356  -1142       C  
ATOM   1647  C   LYS A 215     -18.620 -28.413 -14.148  1.00 37.15           C  
ANISOU 1647  C   LYS A 215     7174   6834    108   -893    465   -370       C  
ATOM   1648  O   LYS A 215     -19.504 -27.988 -14.930  1.00 37.28           O  
ANISOU 1648  O   LYS A 215     6054   6403   1707  -1133   -613   -714       O  
ATOM   1649  CB  LYS A 215     -16.210 -27.667 -14.130  1.00 41.35           C  
ANISOU 1649  CB  LYS A 215     8230   7274    204  -1210    356   -992       C  
ATOM   1650  CG  LYS A 215     -16.111 -27.685 -15.657  1.00 44.63           C  
ANISOU 1650  CG  LYS A 215     9164   7588    205  -1211    773   -854       C  
ATOM   1651  CD  LYS A 215     -14.801 -28.263 -16.162  1.00 49.74           C  
ANISOU 1651  CD  LYS A 215     9654   8435    809  -1124    794   -674       C  
ATOM   1652  CE  LYS A 215     -14.655 -28.235 -17.668  1.00 49.55           C  
ANISOU 1652  CE  LYS A 215     9522   8508    794  -1157    -38   1369       C  
ATOM   1653  NZ  LYS A 215     -14.545 -26.851 -18.176  1.00 55.46           N  
ANISOU 1653  NZ  LYS A 215    10061   8559   2452  -1024    -65   2004       N  
ATOM   1654  N   ASP A 216     -18.466 -29.703 -13.842  1.00 38.13           N  
ANISOU 1654  N   ASP A 216     7175   7217     92   -966     60   -459       N  
ATOM   1655  CA  ASP A 216     -19.299 -30.796 -14.418  1.00 43.46           C  
ANISOU 1655  CA  ASP A 216     7537   7507   1467   -804    255  -1108       C  
ATOM   1656  C   ASP A 216     -20.745 -30.607 -13.965  1.00 40.59           C  
ANISOU 1656  C   ASP A 216     7191   7399    830   -507     80  -1190       C  
ATOM   1657  O   ASP A 216     -21.031 -30.626 -12.770  1.00 39.44           O  
ANISOU 1657  O   ASP A 216     7027   7416    543   -971   -287  -1797       O  
ATOM   1658  CB  ASP A 216     -18.764 -32.174 -14.018  1.00 47.94           C  
ANISOU 1658  CB  ASP A 216     8140   7883   2190   -121    154  -1338       C  
ATOM   1659  CG  ASP A 216     -17.328 -32.416 -14.448  1.00 53.93           C  
ANISOU 1659  CG  ASP A 216     9329   8497   2664    686    700  -1222       C  
ATOM   1660  OD1 ASP A 216     -16.941 -31.899 -15.518  1.00 54.80           O  
ANISOU 1660  OD1 ASP A 216     9563   8640   2616    530    688  -1108       O  
ATOM   1661  OD2 ASP A 216     -16.606 -33.114 -13.707  1.00 61.78           O  
ANISOU 1661  OD2 ASP A 216    11070   8840   3562   1803    877   -951       O  
ATOM   1662  N   PRO A 217     -21.696 -30.424 -14.905  1.00 40.24           N  
ANISOU 1662  N   PRO A 217     7241   6978   1068   -591   -109  -1086       N  
ATOM   1663  CA  PRO A 217     -23.091 -30.151 -14.557  1.00 38.92           C  
ANISOU 1663  CA  PRO A 217     7500   6519    767   -740   -146  -1058       C  
ATOM   1664  C   PRO A 217     -23.767 -31.333 -13.848  1.00 36.13           C  
ANISOU 1664  C   PRO A 217     7291   5849    586   -271   -263  -1066       C  
ATOM   1665  O   PRO A 217     -23.531 -32.459 -14.233  1.00 37.15           O  
ANISOU 1665  O   PRO A 217     7685   5823    605   -531   -373  -1704       O  
ATOM   1666  CB  PRO A 217     -23.797 -29.913 -15.904  1.00 42.15           C  
ANISOU 1666  CB  PRO A 217     7547   6948   1518   -415   -277   -383       C  
ATOM   1667  CG  PRO A 217     -22.688 -29.773 -16.930  1.00 41.91           C  
ANISOU 1667  CG  PRO A 217     7683   6972   1267   -236     65   -604       C  
ATOM   1668  CD  PRO A 217     -21.476 -30.475 -16.356  1.00 41.03           C  
ANISOU 1668  CD  PRO A 217     7458   7145    983   -343   -100  -1007       C  
ATOM   1669  N   LEU A 218     -24.594 -31.049 -12.838  1.00 34.94           N  
ANISOU 1669  N   LEU A 218     7144   5242    886   -588   -182   -847       N  
ATOM   1670  CA  LEU A 218     -25.435 -32.062 -12.144  1.00 35.90           C  
ANISOU 1670  CA  LEU A 218     6792   5335   1511   -879   -289   -614       C  
ATOM   1671  C   LEU A 218     -26.847 -31.509 -11.980  1.00 31.86           C  
ANISOU 1671  C   LEU A 218     6566   4702    835  -1049   -414   -721       C  
ATOM   1672  O   LEU A 218     -27.037 -30.310 -11.806  1.00 30.35           O  
ANISOU 1672  O   LEU A 218     6552   4858    119   -965   -318   -384       O  
ATOM   1673  CB  LEU A 218     -24.805 -32.414 -10.793  1.00 35.72           C  
ANISOU 1673  CB  LEU A 218     6697   5294   1580  -1016   -252   -246       C  
ATOM   1674  CG  LEU A 218     -23.451 -33.122 -10.863  1.00 35.81           C  
ANISOU 1674  CG  LEU A 218     7060   4896   1651   -866   -506   -349       C  
ATOM   1675  CD1 LEU A 218     -22.824 -33.243  -9.482  1.00 33.23           C  
ANISOU 1675  CD1 LEU A 218     7043   4769    813   -844    -45   -195       C  
ATOM   1676  CD2 LEU A 218     -23.580 -34.492 -11.505  1.00 36.31           C  
ANISOU 1676  CD2 LEU A 218     7252   4851   1693   -982   -437   -653       C  
ATOM   1677  N   PRO A 219     -27.887 -32.365 -12.059  1.00 30.62           N  
ANISOU 1677  N   PRO A 219     6303   4988    342  -1131   -780   -783       N  
ATOM   1678  CA  PRO A 219     -29.269 -31.908 -11.925  1.00 31.16           C  
ANISOU 1678  CA  PRO A 219     6463   5167    208  -1342   -686   -441       C  
ATOM   1679  C   PRO A 219     -29.510 -31.168 -10.601  1.00 31.77           C  
ANISOU 1679  C   PRO A 219     6615   5266    190   -821   -529   -587       C  
ATOM   1680  O   PRO A 219     -29.193 -31.712  -9.547  1.00 36.43           O  
ANISOU 1680  O   PRO A 219     7314   6313    214  -1127   -365   -842       O  
ATOM   1681  CB  PRO A 219     -30.083 -33.207 -12.002  1.00 30.82           C  
ANISOU 1681  CB  PRO A 219     6401   5162    145  -1329   -470   -376       C  
ATOM   1682  CG  PRO A 219     -29.193 -34.158 -12.781  1.00 31.97           C  
ANISOU 1682  CG  PRO A 219     6224   4835   1085  -1350   -643   -233       C  
ATOM   1683  CD  PRO A 219     -27.788 -33.805 -12.340  1.00 32.93           C  
ANISOU 1683  CD  PRO A 219     6442   4982   1087  -1294   -605   -250       C  
ATOM   1684  N   GLU A 220     -30.060 -29.954 -10.693  1.00 31.04           N  
ANISOU 1684  N   GLU A 220     6510   5133    149   -926   -601   -296       N  
ATOM   1685  CA  GLU A 220     -30.368 -29.084  -9.530  1.00 30.43           C  
ANISOU 1685  CA  GLU A 220     6242   5136    183   -876   -718   -325       C  
ATOM   1686  C   GLU A 220     -31.409 -29.777  -8.642  1.00 31.94           C  
ANISOU 1686  C   GLU A 220     6432   5287    416  -1079   -609   -405       C  
ATOM   1687  O   GLU A 220     -31.355 -29.598  -7.397  1.00 30.72           O  
ANISOU 1687  O   GLU A 220     6465   5041    166   -941   -419    352       O  
ATOM   1688  CB  GLU A 220     -30.852 -27.722 -10.023  1.00 33.49           C  
ANISOU 1688  CB  GLU A 220     6617   5533    572   -617   -432   -475       C  
ATOM   1689  CG  GLU A 220     -30.958 -26.682  -8.924  1.00 34.34           C  
ANISOU 1689  CG  GLU A 220     6877   5992    176   -682   -797   -261       C  
ATOM   1690  CD  GLU A 220     -31.233 -25.282  -9.439  1.00 35.01           C  
ANISOU 1690  CD  GLU A 220     7374   5841     85   -458    -31   -353       C  
ATOM   1691  OE1 GLU A 220     -31.014 -25.049 -10.644  1.00 40.12           O  
ANISOU 1691  OE1 GLU A 220     8704   6200    338   -125    437  -1251       O  
ATOM   1692  OE2 GLU A 220     -31.683 -24.438  -8.647  1.00 42.42           O  
ANISOU 1692  OE2 GLU A 220     8592   7433     90    251    180   -413       O  
ATOM   1693  N   LYS A 221     -32.308 -30.563  -9.242  1.00 30.92           N  
ANISOU 1693  N   LYS A 221     6159   5289    300  -1050   -623     34       N  
ATOM   1694  CA  LYS A 221     -33.383 -31.267  -8.491  1.00 33.01           C  
ANISOU 1694  CA  LYS A 221     6387   5107   1046  -1151   -427   -211       C  
ATOM   1695  C   LYS A 221     -32.745 -32.218  -7.465  1.00 31.36           C  
ANISOU 1695  C   LYS A 221     6436   5358    121  -1230   -141   -150       C  
ATOM   1696  O   LYS A 221     -33.411 -32.529  -6.465  1.00 32.90           O  
ANISOU 1696  O   LYS A 221     6956   5277    267  -2164   -379    465       O  
ATOM   1697  CB  LYS A 221     -34.329 -31.999  -9.447  1.00 33.12           C  
ANISOU 1697  CB  LYS A 221     6579   5374    629   -931   -440   -276       C  
ATOM   1698  CG  LYS A 221     -33.801 -33.309 -10.007  1.00 36.04           C  
ANISOU 1698  CG  LYS A 221     6728   5330   1636  -1129   -708   -532       C  
ATOM   1699  CD  LYS A 221     -34.794 -34.026 -10.904  1.00 38.60           C  
ANISOU 1699  CD  LYS A 221     6768   5680   2217  -1098  -1131   -548       C  
ATOM   1700  CE  LYS A 221     -34.285 -35.369 -11.383  1.00 38.06           C  
ANISOU 1700  CE  LYS A 221     6931   5846   1681   -962  -1016   -506       C  
ATOM   1701  NZ  LYS A 221     -34.074 -36.305 -10.252  1.00 37.84           N  
ANISOU 1701  NZ  LYS A 221     7003   5510   1861  -1005   -321   -586       N  
ATOM   1702  N   ASN A 222     -31.498 -32.642  -7.704  1.00 30.56           N  
ANISOU 1702  N   ASN A 222     6088   5307    213  -1251   -504   -186       N  
ATOM   1703  CA  ASN A 222     -30.773 -33.657  -6.894  1.00 31.07           C  
ANISOU 1703  CA  ASN A 222     6111   5448    245  -1084   -353   -423       C  
ATOM   1704  C   ASN A 222     -29.905 -32.964  -5.840  1.00 30.03           C  
ANISOU 1704  C   ASN A 222     5965   5135    308  -1200    107   -472       C  
ATOM   1705  O   ASN A 222     -29.905 -33.422  -4.684  1.00 30.38           O  
ANISOU 1705  O   ASN A 222     5962   5368    213   -929   -304   -783       O  
ATOM   1706  CB  ASN A 222     -29.891 -34.560  -7.759  1.00 31.90           C  
ANISOU 1706  CB  ASN A 222     6260   5427    433   -881   -567   -568       C  
ATOM   1707  CG  ASN A 222     -30.686 -35.506  -8.633  1.00 32.10           C  
ANISOU 1707  CG  ASN A 222     6195   5412    587   -821   -700   -635       C  
ATOM   1708  OD1 ASN A 222     -31.889 -35.675  -8.444  1.00 34.26           O  
ANISOU 1708  OD1 ASN A 222     5969   5683   1365   -880  -1064  -1043       O  
ATOM   1709  ND2 ASN A 222     -30.015 -36.137  -9.582  1.00 31.22           N  
ANISOU 1709  ND2 ASN A 222     6316   5416    128   -573   -561   -229       N  
ATOM   1710  N   THR A 223     -29.172 -31.918  -6.229  1.00 31.92           N  
ANISOU 1710  N   THR A 223     5799   5483    843  -1393    330   -522       N  
ATOM   1711  CA  THR A 223     -28.186 -31.231  -5.355  1.00 30.47           C  
ANISOU 1711  CA  THR A 223     5550   5938     87  -1289    362   -119       C  
ATOM   1712  C   THR A 223     -27.893 -29.823  -5.866  1.00 30.47           C  
ANISOU 1712  C   THR A 223     5622   5889     64  -1047     44    -71       C  
ATOM   1713  O   THR A 223     -27.941 -29.594  -7.105  1.00 35.24           O  
ANISOU 1713  O   THR A 223     6059   6675    656   -971   1850     74       O  
ATOM   1714  CB  THR A 223     -26.861 -31.999  -5.295  1.00 30.61           C  
ANISOU 1714  CB  THR A 223     5536   5964    129  -1568    489   -486       C  
ATOM   1715  OG1 THR A 223     -26.034 -31.400  -4.297  1.00 31.27           O  
ANISOU 1715  OG1 THR A 223     5758   5819    302  -1507    654  -1111       O  
ATOM   1716  CG2 THR A 223     -26.123 -31.991  -6.617  1.00 31.21           C  
ANISOU 1716  CG2 THR A 223     5864   5821    173  -1489    596   -667       C  
ATOM   1717  N   ILE A 224     -27.559 -28.931  -4.939  1.00 31.46           N  
ANISOU 1717  N   ILE A 224     5529   6285    138   -719    536   -443       N  
ATOM   1718  CA  ILE A 224     -26.928 -27.610  -5.212  1.00 30.82           C  
ANISOU 1718  CA  ILE A 224     5817   5798     92   -610   -128   -372       C  
ATOM   1719  C   ILE A 224     -25.884 -27.365  -4.117  1.00 28.64           C  
ANISOU 1719  C   ILE A 224     5164   5632     84   -642   -225   -217       C  
ATOM   1720  O   ILE A 224     -26.077 -27.885  -3.003  1.00 29.76           O  
ANISOU 1720  O   ILE A 224     5379   5684    245   -490   -629   -717       O  
ATOM   1721  CB  ILE A 224     -27.989 -26.498  -5.287  1.00 31.35           C  
ANISOU 1721  CB  ILE A 224     5987   5786    136   -490   -602   -212       C  
ATOM   1722  CG1 ILE A 224     -27.388 -25.192  -5.814  1.00 36.90           C  
ANISOU 1722  CG1 ILE A 224     6439   5773   1808   -312   -404    -48       C  
ATOM   1723  CG2 ILE A 224     -28.684 -26.307  -3.947  1.00 32.82           C  
ANISOU 1723  CG2 ILE A 224     5903   5556   1011   -468   -204   -341       C  
ATOM   1724  CD1 ILE A 224     -28.411 -24.237  -6.380  1.00 41.21           C  
ANISOU 1724  CD1 ILE A 224     6994   6072   2592   -338   -939     16       C  
ATOM   1725  N   GLU A 225     -24.814 -26.637  -4.441  1.00 27.06           N  
ANISOU 1725  N   GLU A 225     5168   5008    106   -722   -216   -373       N  
ATOM   1726  CA  GLU A 225     -23.671 -26.391  -3.525  1.00 27.42           C  
ANISOU 1726  CA  GLU A 225     5343   4946    128   -585    -88   -542       C  
ATOM   1727  C   GLU A 225     -23.941 -25.128  -2.709  1.00 27.75           C  
ANISOU 1727  C   GLU A 225     5381   5058    103   -418     78   -446       C  
ATOM   1728  O   GLU A 225     -24.527 -24.180  -3.256  1.00 30.19           O  
ANISOU 1728  O   GLU A 225     5750   5587    133   -567    134   -620       O  
ATOM   1729  CB  GLU A 225     -22.373 -26.236  -4.319  1.00 29.26           C  
ANISOU 1729  CB  GLU A 225     5792   5166    158   -343   -172   -665       C  
ATOM   1730  CG  GLU A 225     -22.014 -27.463  -5.129  1.00 30.75           C  
ANISOU 1730  CG  GLU A 225     6075   5490    117   -301   -128   -519       C  
ATOM   1731  CD  GLU A 225     -22.899 -27.688  -6.339  1.00 32.80           C  
ANISOU 1731  CD  GLU A 225     6293   5761    408   -495   -410  -1308       C  
ATOM   1732  OE1 GLU A 225     -23.400 -26.695  -6.909  1.00 39.51           O  
ANISOU 1732  OE1 GLU A 225     8315   6517    177   -646     13   -857       O  
ATOM   1733  OE2 GLU A 225     -23.092 -28.858  -6.696  1.00 36.53           O  
ANISOU 1733  OE2 GLU A 225     6865   5868   1145   -102  -1374  -1708       O  
ATOM   1734  N   SER A 226     -23.543 -25.130  -1.436  1.00 24.92           N  
ANISOU 1734  N   SER A 226     4832   4551     85   -360   -320    -15       N  
ATOM   1735  CA  SER A 226     -23.476 -23.913  -0.587  1.00 23.11           C  
ANISOU 1735  CA  SER A 226     4521   4188     72   -290   -116    161       C  
ATOM   1736  C   SER A 226     -22.028 -23.717  -0.133  1.00 24.11           C  
ANISOU 1736  C   SER A 226     4407   4415    337   -206   -158     32       C  
ATOM   1737  O   SER A 226     -21.296 -24.730  -0.059  1.00 24.00           O  
ANISOU 1737  O   SER A 226     4430   4546    139   -154   -528    257       O  
ATOM   1738  CB  SER A 226     -24.422 -23.989   0.578  1.00 23.66           C  
ANISOU 1738  CB  SER A 226     4628   4268     90   -328    153   -315       C  
ATOM   1739  OG  SER A 226     -24.844 -22.684   0.940  1.00 24.86           O  
ANISOU 1739  OG  SER A 226     4943   4342    158   -109    505    416       O  
ATOM   1740  N   PHE A 227     -21.632 -22.469   0.146  1.00 22.81           N  
ANISOU 1740  N   PHE A 227     4056   4471    137   -229    -94     13       N  
ATOM   1741  CA  PHE A 227     -20.230 -22.100   0.466  1.00 23.02           C  
ANISOU 1741  CA  PHE A 227     4115   4558     72   -298    103     12       C  
ATOM   1742  C   PHE A 227     -20.179 -21.336   1.792  1.00 23.37           C  
ANISOU 1742  C   PHE A 227     4118   4679     80   -188    185    192       C  
ATOM   1743  O   PHE A 227     -20.836 -20.284   1.947  1.00 24.36           O  
ANISOU 1743  O   PHE A 227     4251   4788    217   -390    469    644       O  
ATOM   1744  CB  PHE A 227     -19.615 -21.344  -0.709  1.00 23.08           C  
ANISOU 1744  CB  PHE A 227     4188   4511     69   -131    154     44       C  
ATOM   1745  CG  PHE A 227     -19.549 -22.179  -1.962  1.00 23.62           C  
ANISOU 1745  CG  PHE A 227     4012   4865     96     51    360      5       C  
ATOM   1746  CD1 PHE A 227     -18.460 -22.998  -2.213  1.00 25.21           C  
ANISOU 1746  CD1 PHE A 227     4374   5105     98    108    390    -10       C  
ATOM   1747  CD2 PHE A 227     -20.604 -22.192  -2.857  1.00 23.42           C  
ANISOU 1747  CD2 PHE A 227     3774   4992    131    116    500     53       C  
ATOM   1748  CE1 PHE A 227     -18.413 -23.783  -3.356  1.00 26.58           C  
ANISOU 1748  CE1 PHE A 227     4462   5515    120    108    500    -19       C  
ATOM   1749  CE2 PHE A 227     -20.555 -22.975  -4.000  1.00 25.38           C  
ANISOU 1749  CE2 PHE A 227     4170   5297    174     93    650    216       C  
ATOM   1750  CZ  PHE A 227     -19.465 -23.776  -4.241  1.00 26.24           C  
ANISOU 1750  CZ  PHE A 227     4226   5575    168    244    642    222       C  
ATOM   1751  N   GLU A 228     -19.392 -21.863   2.728  1.00 24.61           N  
ANISOU 1751  N   GLU A 228     4422   4858     70   -170     76    164       N  
ATOM   1752  CA  GLU A 228     -19.406 -21.418   4.148  1.00 24.03           C  
ANISOU 1752  CA  GLU A 228     4195   4848     86     27   -302     62       C  
ATOM   1753  C   GLU A 228     -18.104 -20.689   4.487  1.00 25.22           C  
ANISOU 1753  C   GLU A 228     4587   4908     84    -22   -302     82       C  
ATOM   1754  O   GLU A 228     -17.023 -21.336   4.511  1.00 26.47           O  
ANISOU 1754  O   GLU A 228     4005   5686    365   -136   -208   -113       O  
ATOM   1755  CB  GLU A 228     -19.619 -22.604   5.080  1.00 22.98           C  
ANISOU 1755  CB  GLU A 228     3961   4690     78      5   -240     -8       C  
ATOM   1756  CG  GLU A 228     -19.595 -22.207   6.541  1.00 23.87           C  
ANISOU 1756  CG  GLU A 228     4016   4876    178    162   -250   -299       C  
ATOM   1757  CD  GLU A 228     -19.919 -23.344   7.489  1.00 25.68           C  
ANISOU 1757  CD  GLU A 228     4691   4865    198    399   -479    -44       C  
ATOM   1758  OE1 GLU A 228     -20.175 -24.463   7.010  1.00 26.14           O  
ANISOU 1758  OE1 GLU A 228     4674   5137    120    415   -498     79       O  
ATOM   1759  OE2 GLU A 228     -19.918 -23.103   8.696  1.00 29.38           O  
ANISOU 1759  OE2 GLU A 228     5547   5251    365    339   -841   -494       O  
ATOM   1760  N   GLY A 229     -18.223 -19.390   4.758  1.00 25.52           N  
ANISOU 1760  N   GLY A 229     4751   4865     79   -331   -260    103       N  
ATOM   1761  CA  GLY A 229     -17.108 -18.537   5.193  1.00 25.60           C  
ANISOU 1761  CA  GLY A 229     4587   5068     70   -236   -103   -155       C  
ATOM   1762  C   GLY A 229     -16.918 -18.629   6.698  1.00 25.54           C  
ANISOU 1762  C   GLY A 229     4454   5147     99   -282     78   -426       C  
ATOM   1763  O   GLY A 229     -17.788 -19.210   7.377  1.00 25.41           O  
ANISOU 1763  O   GLY A 229     4509   5037    105   -153    185   -420       O  
ATOM   1764  N   LYS A 230     -15.797 -18.096   7.176  1.00 25.57           N  
ANISOU 1764  N   LYS A 230     4261   5275    176    -87     77   -547       N  
ATOM   1765  CA  LYS A 230     -15.414 -18.010   8.607  1.00 23.40           C  
ANISOU 1765  CA  LYS A 230     3928   4838    123     57    239   -376       C  
ATOM   1766  C   LYS A 230     -14.530 -16.772   8.751  1.00 22.25           C  
ANISOU 1766  C   LYS A 230     3745   4511    197     12    260   -513       C  
ATOM   1767  O   LYS A 230     -13.844 -16.438   7.767  1.00 22.01           O  
ANISOU 1767  O   LYS A 230     3814   4299    250   -272    164   -413       O  
ATOM   1768  CB  LYS A 230     -14.676 -19.288   9.009  1.00 24.62           C  
ANISOU 1768  CB  LYS A 230     3997   4787    568    370    613   -616       C  
ATOM   1769  CG  LYS A 230     -14.697 -19.631  10.486  1.00 25.67           C  
ANISOU 1769  CG  LYS A 230     3923   4869    959    308    625   -160       C  
ATOM   1770  CD  LYS A 230     -14.093 -20.987  10.747  1.00 28.61           C  
ANISOU 1770  CD  LYS A 230     4381   4870   1618    334    639   -312       C  
ATOM   1771  CE  LYS A 230     -14.162 -21.409  12.192  1.00 27.14           C  
ANISOU 1771  CE  LYS A 230     4100   4829   1383    256    341   -307       C  
ATOM   1772  NZ  LYS A 230     -13.627 -22.777  12.361  1.00 26.85           N  
ANISOU 1772  NZ  LYS A 230     4096   4874   1228    264    284   -259       N  
ATOM   1773  N   LEU A 231     -14.578 -16.089   9.894  1.00 21.70           N  
ANISOU 1773  N   LEU A 231     3676   4487     80    -42    158   -214       N  
ATOM   1774  CA  LEU A 231     -13.680 -14.942  10.179  1.00 21.08           C  
ANISOU 1774  CA  LEU A 231     3417   4501     91    -80    212   -259       C  
ATOM   1775  C   LEU A 231     -12.330 -15.489  10.659  1.00 21.08           C  
ANISOU 1775  C   LEU A 231     3320   4596     92    -24    248   -219       C  
ATOM   1776  O   LEU A 231     -11.284 -15.032  10.156  1.00 23.21           O  
ANISOU 1776  O   LEU A 231     3547   5173     98   -106    284   -253       O  
ATOM   1777  CB  LEU A 231     -14.321 -14.027  11.229  1.00 20.72           C  
ANISOU 1777  CB  LEU A 231     3134   4559    179     92    338   -172       C  
ATOM   1778  CG  LEU A 231     -13.476 -12.831  11.672  1.00 19.66           C  
ANISOU 1778  CG  LEU A 231     2887   4459    124     28    359   -254       C  
ATOM   1779  CD1 LEU A 231     -13.127 -11.931  10.501  1.00 20.61           C  
ANISOU 1779  CD1 LEU A 231     3010   4445    375    115     69     -9       C  
ATOM   1780  CD2 LEU A 231     -14.184 -12.023  12.748  1.00 20.53           C  
ANISOU 1780  CD2 LEU A 231     2867   4475    459    175    523   -306       C  
ATOM   1781  N   PHE A 232     -12.352 -16.419  11.618  1.00 21.60           N  
ANISOU 1781  N   PHE A 232     3245   4558    402    -47    208   -181       N  
ATOM   1782  CA  PHE A 232     -11.124 -16.954  12.257  1.00 21.26           C  
ANISOU 1782  CA  PHE A 232     2912   4850    313   -239    356   -191       C  
ATOM   1783  C   PHE A 232     -11.409 -18.288  12.952  1.00 22.66           C  
ANISOU 1783  C   PHE A 232     2982   4847    779   -100    429   -367       C  
ATOM   1784  O   PHE A 232     -12.532 -18.518  13.447  1.00 25.12           O  
ANISOU 1784  O   PHE A 232     2911   5096   1535   -284    478   -461       O  
ATOM   1785  CB  PHE A 232     -10.558 -15.924  13.235  1.00 21.75           C  
ANISOU 1785  CB  PHE A 232     2921   5168    173   -259    546   -216       C  
ATOM   1786  CG  PHE A 232     -11.246 -15.886  14.576  1.00 22.48           C  
ANISOU 1786  CG  PHE A 232     3094   5360     87   -142    260     83       C  
ATOM   1787  CD1 PHE A 232     -12.415 -15.167  14.749  1.00 23.24           C  
ANISOU 1787  CD1 PHE A 232     3109   5654     64   -106     34     76       C  
ATOM   1788  CD2 PHE A 232     -10.725 -16.569  15.661  1.00 23.24           C  
ANISOU 1788  CD2 PHE A 232     3193   5490    144   -125    144    165       C  
ATOM   1789  CE1 PHE A 232     -13.064 -15.142  15.973  1.00 24.35           C  
ANISOU 1789  CE1 PHE A 232     3438   5738     75    -53    119    215       C  
ATOM   1790  CE2 PHE A 232     -11.363 -16.527  16.892  1.00 24.17           C  
ANISOU 1790  CE2 PHE A 232     3375   5696    111    152    156    486       C  
ATOM   1791  CZ  PHE A 232     -12.527 -15.812  17.047  1.00 24.56           C  
ANISOU 1791  CZ  PHE A 232     3446   5671    211     49    182    568       C  
ATOM   1792  N   GLY A 233     -10.388 -19.144  12.987  1.00 21.90           N  
ANISOU 1792  N   GLY A 233     2979   4695    647   -148    297   -333       N  
ATOM   1793  CA  GLY A 233     -10.416 -20.454  13.659  1.00 21.70           C  
ANISOU 1793  CA  GLY A 233     3341   4700    204   -294    179   -192       C  
ATOM   1794  C   GLY A 233      -9.178 -20.645  14.513  1.00 21.33           C  
ANISOU 1794  C   GLY A 233     3365   4588    149   -346    144   -272       C  
ATOM   1795  O   GLY A 233      -8.198 -19.893  14.320  1.00 21.04           O  
ANISOU 1795  O   GLY A 233     3307   4524    160   -101    380   -495       O  
ATOM   1796  N   THR A 234      -9.230 -21.599  15.442  1.00 23.10           N  
ANISOU 1796  N   THR A 234     3790   4915     69   -440     39   -166       N  
ATOM   1797  CA  THR A 234      -8.094 -21.969  16.323  1.00 25.14           C  
ANISOU 1797  CA  THR A 234     3743   5127    681   -405    165    123       C  
ATOM   1798  C   THR A 234      -6.896 -22.341  15.451  1.00 23.48           C  
ANISOU 1798  C   THR A 234     4046   4788     87   -455    312    -62       C  
ATOM   1799  O   THR A 234      -7.060 -23.228  14.610  1.00 24.30           O  
ANISOU 1799  O   THR A 234     4149   4167    915   -331    430   -319       O  
ATOM   1800  CB  THR A 234      -8.463 -23.137  17.240  1.00 26.93           C  
ANISOU 1800  CB  THR A 234     4118   5862    252   -455    677    583       C  
ATOM   1801  OG1 THR A 234      -9.739 -22.799  17.773  1.00 32.15           O  
ANISOU 1801  OG1 THR A 234     4270   6647   1298   -147    313   1092       O  
ATOM   1802  CG2 THR A 234      -7.453 -23.374  18.342  1.00 28.15           C  
ANISOU 1802  CG2 THR A 234     4156   5969    569   -507    509    261       C  
ATOM   1803  N   GLY A 235      -5.749 -21.693  15.664  1.00 22.86           N  
ANISOU 1803  N   GLY A 235     3797   4781    106   -365    386   -155       N  
ATOM   1804  CA  GLY A 235      -4.488 -21.979  14.955  1.00 22.12           C  
ANISOU 1804  CA  GLY A 235     3733   4590     79      0    107   -240       C  
ATOM   1805  C   GLY A 235      -4.473 -21.387  13.557  1.00 22.51           C  
ANISOU 1805  C   GLY A 235     3785   4679     85     37    286    -11       C  
ATOM   1806  O   GLY A 235      -3.444 -21.546  12.882  1.00 23.17           O  
ANISOU 1806  O   GLY A 235     3815   4923     65    160     27    -86       O  
ATOM   1807  N   ILE A 236      -5.563 -20.727  13.145  1.00 22.49           N  
ANISOU 1807  N   ILE A 236     3663   4807     75     -5    206    -23       N  
ATOM   1808  CA  ILE A 236      -5.704 -20.050  11.815  1.00 22.39           C  
ANISOU 1808  CA  ILE A 236     3610   4815     81    -36    257      0       C  
ATOM   1809  C   ILE A 236      -6.366 -18.682  12.031  1.00 22.75           C  
ANISOU 1809  C   ILE A 236     3826   4734     81    -54    134   -249       C  
ATOM   1810  O   ILE A 236      -7.297 -18.345  11.282  1.00 25.54           O  
ANISOU 1810  O   ILE A 236     4402   5182    119    172    353   -357       O  
ATOM   1811  CB  ILE A 236      -6.512 -20.921  10.829  1.00 22.14           C  
ANISOU 1811  CB  ILE A 236     3642   4650    119      7    439     91       C  
ATOM   1812  CG1 ILE A 236      -6.314 -22.417  11.083  1.00 22.73           C  
ANISOU 1812  CG1 ILE A 236     3676   4769    190     66    348     99       C  
ATOM   1813  CG2 ILE A 236      -6.190 -20.545   9.384  1.00 23.30           C  
ANISOU 1813  CG2 ILE A 236     3860   4925     68    -86     77    137       C  
ATOM   1814  CD1 ILE A 236      -7.161 -23.314  10.206  1.00 23.04           C  
ANISOU 1814  CD1 ILE A 236     3754   4772    227     56    306     20       C  
ATOM   1815  N   GLU A 237      -5.902 -17.922  13.031  1.00 22.29           N  
ANISOU 1815  N   GLU A 237     3803   4589     74     86    156   -142       N  
ATOM   1816  CA  GLU A 237      -6.622 -16.738  13.578  1.00 22.38           C  
ANISOU 1816  CA  GLU A 237     3658   4770     75     88    120   -191       C  
ATOM   1817  C   GLU A 237      -6.542 -15.515  12.643  1.00 21.68           C  
ANISOU 1817  C   GLU A 237     3320   4660    256    317    190   -183       C  
ATOM   1818  O   GLU A 237      -7.507 -14.739  12.637  1.00 21.96           O  
ANISOU 1818  O   GLU A 237     3180   4970    191    639     23   -778       O  
ATOM   1819  CB  GLU A 237      -6.076 -16.388  14.963  1.00 21.60           C  
ANISOU 1819  CB  GLU A 237     3501   4628     77    -25    122   -213       C  
ATOM   1820  CG  GLU A 237      -6.473 -17.381  16.046  1.00 22.64           C  
ANISOU 1820  CG  GLU A 237     3563   4554    485    -93    -86     32       C  
ATOM   1821  CD  GLU A 237      -5.526 -18.552  16.238  1.00 23.44           C  
ANISOU 1821  CD  GLU A 237     3802   4634    470    -28    -52    156       C  
ATOM   1822  OE1 GLU A 237      -4.596 -18.705  15.414  1.00 23.87           O  
ANISOU 1822  OE1 GLU A 237     3912   5024    133   -246   -501    193       O  
ATOM   1823  OE2 GLU A 237      -5.704 -19.298  17.234  1.00 23.40           O  
ANISOU 1823  OE2 GLU A 237     3598   5190    102      5   -363     87       O  
ATOM   1824  N   SER A 238      -5.450 -15.318  11.894  1.00 22.24           N  
ANISOU 1824  N   SER A 238     3480   4840    127    194    176   -504       N  
ATOM   1825  CA  SER A 238      -5.088 -13.990  11.323  1.00 21.63           C  
ANISOU 1825  CA  SER A 238     3414   4715     89    286    151   -286       C  
ATOM   1826  C   SER A 238      -5.728 -13.779   9.943  1.00 23.28           C  
ANISOU 1826  C   SER A 238     3811   4927    104    204    166   -394       C  
ATOM   1827  O   SER A 238      -5.989 -12.620   9.565  1.00 26.30           O  
ANISOU 1827  O   SER A 238     4640   5284     68     59    -23    166       O  
ATOM   1828  CB  SER A 238      -3.592 -13.822  11.244  1.00 22.86           C  
ANISOU 1828  CB  SER A 238     3620   4919    144    405    -54   -628       C  
ATOM   1829  OG  SER A 238      -3.004 -13.730  12.531  1.00 22.62           O  
ANISOU 1829  OG  SER A 238     3396   5058    140    431    245   -509       O  
ATOM   1830  N   TYR A 239      -5.973 -14.857   9.212  1.00 24.00           N  
ANISOU 1830  N   TYR A 239     3887   5139     93   -132    164   -345       N  
ATOM   1831  CA  TYR A 239      -6.421 -14.782   7.796  1.00 23.73           C  
ANISOU 1831  CA  TYR A 239     3708   5216     92     32    -15   -388       C  
ATOM   1832  C   TYR A 239      -7.150 -16.070   7.435  1.00 23.35           C  
ANISOU 1832  C   TYR A 239     3778   4938    156     22    254   -606       C  
ATOM   1833  O   TYR A 239      -6.602 -17.162   7.663  1.00 24.27           O  
ANISOU 1833  O   TYR A 239     3718   5425     78    -77      6   -283       O  
ATOM   1834  CB  TYR A 239      -5.235 -14.487   6.879  1.00 23.28           C  
ANISOU 1834  CB  TYR A 239     3787   4940    118   -126    117   -504       C  
ATOM   1835  CG  TYR A 239      -5.552 -14.533   5.400  1.00 23.99           C  
ANISOU 1835  CG  TYR A 239     4181   4860     71    -64     26   -201       C  
ATOM   1836  CD1 TYR A 239      -5.971 -13.405   4.719  1.00 23.21           C  
ANISOU 1836  CD1 TYR A 239     3986   4761     72    -65    -35   -204       C  
ATOM   1837  CD2 TYR A 239      -5.429 -15.709   4.686  1.00 23.42           C  
ANISOU 1837  CD2 TYR A 239     3980   4829     87    -98    -57   -329       C  
ATOM   1838  CE1 TYR A 239      -6.257 -13.445   3.361  1.00 23.60           C  
ANISOU 1838  CE1 TYR A 239     4059   4829     76   -328     51   -247       C  
ATOM   1839  CE2 TYR A 239      -5.710 -15.768   3.331  1.00 23.36           C  
ANISOU 1839  CE2 TYR A 239     3935   4870     70   -176     80   -167       C  
ATOM   1840  CZ  TYR A 239      -6.122 -14.630   2.662  1.00 23.94           C  
ANISOU 1840  CZ  TYR A 239     4118   4896     80   -185    -55   -276       C  
ATOM   1841  OH  TYR A 239      -6.401 -14.687   1.321  1.00 26.87           O  
ANISOU 1841  OH  TYR A 239     4530   5543    134   -174    467   -365       O  
ATOM   1842  N   THR A 240      -8.376 -15.910   6.932  1.00 24.54           N  
ANISOU 1842  N   THR A 240     4146   5060    115     52    234   -434       N  
ATOM   1843  CA  THR A 240      -9.211 -16.988   6.346  1.00 23.47           C  
ANISOU 1843  CA  THR A 240     3895   4953     69    -11     25   -169       C  
ATOM   1844  C   THR A 240      -9.367 -16.735   4.838  1.00 24.06           C  
ANISOU 1844  C   THR A 240     3860   5138    144   -128    486   -322       C  
ATOM   1845  O   THR A 240      -9.968 -15.707   4.467  1.00 24.19           O  
ANISOU 1845  O   THR A 240     3975   5114    100   -309    380    -43       O  
ATOM   1846  CB  THR A 240     -10.579 -17.072   7.030  1.00 23.34           C  
ANISOU 1846  CB  THR A 240     3770   4989    110    115    256   -370       C  
ATOM   1847  OG1 THR A 240     -10.403 -17.006   8.449  1.00 21.75           O  
ANISOU 1847  OG1 THR A 240     3146   4893    224     47   -169   -859       O  
ATOM   1848  CG2 THR A 240     -11.322 -18.338   6.660  1.00 23.81           C  
ANISOU 1848  CG2 THR A 240     3911   4968    168    119    357   -581       C  
ATOM   1849  N   THR A 241      -8.849 -17.639   4.008  1.00 23.37           N  
ANISOU 1849  N   THR A 241     3770   5013     95   -129    144   -368       N  
ATOM   1850  CA  THR A 241      -8.910 -17.530   2.518  1.00 23.32           C  
ANISOU 1850  CA  THR A 241     3874   4870    115    -68    389   -252       C  
ATOM   1851  C   THR A 241     -10.372 -17.357   2.110  1.00 23.07           C  
ANISOU 1851  C   THR A 241     3827   4798    139    -76    402   -402       C  
ATOM   1852  O   THR A 241     -10.689 -16.316   1.505  1.00 24.83           O  
ANISOU 1852  O   THR A 241     4132   5069    231    243    739   -365       O  
ATOM   1853  CB  THR A 241      -8.247 -18.728   1.833  1.00 23.64           C  
ANISOU 1853  CB  THR A 241     4101   4753    125     60    358   -374       C  
ATOM   1854  OG1 THR A 241      -6.956 -18.836   2.430  1.00 23.65           O  
ANISOU 1854  OG1 THR A 241     4241   4419    323     60    691   -787       O  
ATOM   1855  CG2 THR A 241      -8.127 -18.573   0.326  1.00 24.51           C  
ANISOU 1855  CG2 THR A 241     4247   4930    135   -182    548     28       C  
ATOM   1856  N   GLY A 242     -11.224 -18.317   2.481  1.00 22.80           N  
ANISOU 1856  N   GLY A 242     3797   4675    191    -60    251   -367       N  
ATOM   1857  CA  GLY A 242     -12.679 -18.284   2.227  1.00 22.58           C  
ANISOU 1857  CA  GLY A 242     3580   4872    127   -196    356   -377       C  
ATOM   1858  C   GLY A 242     -13.408 -17.381   3.211  1.00 22.90           C  
ANISOU 1858  C   GLY A 242     3813   4782    103   -180    310   -272       C  
ATOM   1859  O   GLY A 242     -14.000 -17.911   4.173  1.00 24.08           O  
ANISOU 1859  O   GLY A 242     3581   5456    111   -178    119   -494       O  
ATOM   1860  N   SER A 243     -13.373 -16.067   2.974  1.00 22.51           N  
ANISOU 1860  N   SER A 243     3869   4608     76    -33    222     16       N  
ATOM   1861  CA  SER A 243     -14.047 -15.025   3.791  1.00 22.33           C  
ANISOU 1861  CA  SER A 243     3706   4691     86   -169    291     -8       C  
ATOM   1862  C   SER A 243     -15.541 -14.983   3.458  1.00 21.31           C  
ANISOU 1862  C   SER A 243     3505   4510     82   -201    188   -209       C  
ATOM   1863  O   SER A 243     -15.953 -15.587   2.446  1.00 21.54           O  
ANISOU 1863  O   SER A 243     3476   4572    136   -281    307   -477       O  
ATOM   1864  CB  SER A 243     -13.400 -13.673   3.609  1.00 22.37           C  
ANISOU 1864  CB  SER A 243     3749   4677     73   -199    180     62       C  
ATOM   1865  OG  SER A 243     -13.656 -13.127   2.317  1.00 23.54           O  
ANISOU 1865  OG  SER A 243     4128   4671    144   -301    537    179       O  
ATOM   1866  N   HIS A 244     -16.325 -14.305   4.298  1.00 20.52           N  
ANISOU 1866  N   HIS A 244     3298   4397    100   -167     28   -399       N  
ATOM   1867  CA  HIS A 244     -17.784 -14.090   4.107  1.00 21.13           C  
ANISOU 1867  CA  HIS A 244     3296   4620    109   -183    184   -415       C  
ATOM   1868  C   HIS A 244     -18.019 -13.258   2.843  1.00 21.34           C  
ANISOU 1868  C   HIS A 244     3440   4572     94   -340     92   -370       C  
ATOM   1869  O   HIS A 244     -18.992 -13.542   2.108  1.00 23.06           O  
ANISOU 1869  O   HIS A 244     3422   5262     76   -394    207    -23       O  
ATOM   1870  CB  HIS A 244     -18.384 -13.407   5.335  1.00 20.44           C  
ANISOU 1870  CB  HIS A 244     3073   4511    182   -256     20   -728       C  
ATOM   1871  CG  HIS A 244     -18.309 -14.250   6.558  1.00 20.92           C  
ANISOU 1871  CG  HIS A 244     3278   4488    180   -250    474   -494       C  
ATOM   1872  ND1 HIS A 244     -18.700 -15.577   6.563  1.00 21.90           N  
ANISOU 1872  ND1 HIS A 244     3415   4639    265   -131    673   -581       N  
ATOM   1873  CD2 HIS A 244     -17.901 -13.962   7.812  1.00 20.52           C  
ANISOU 1873  CD2 HIS A 244     3188   4338    268   -374    133   -714       C  
ATOM   1874  CE1 HIS A 244     -18.535 -16.068   7.781  1.00 22.97           C  
ANISOU 1874  CE1 HIS A 244     3736   4523    466   -327    177   -438       C  
ATOM   1875  NE2 HIS A 244     -18.044 -15.098   8.562  1.00 22.88           N  
ANISOU 1875  NE2 HIS A 244     3801   4624    267   -332    638   -714       N  
ATOM   1876  N   GLU A 245     -17.172 -12.251   2.627  1.00 21.20           N  
ANISOU 1876  N   GLU A 245     3430   4527     98   -311    114   -381       N  
ATOM   1877  CA  GLU A 245     -17.249 -11.340   1.463  1.00 21.86           C  
ANISOU 1877  CA  GLU A 245     3663   4568     74   -412    199    -61       C  
ATOM   1878  C   GLU A 245     -16.965 -12.154   0.200  1.00 21.81           C  
ANISOU 1878  C   GLU A 245     3713   4509     64   -272     40    -56       C  
ATOM   1879  O   GLU A 245     -17.716 -12.011  -0.773  1.00 24.12           O  
ANISOU 1879  O   GLU A 245     3748   5280    135   -559     11   -612       O  
ATOM   1880  CB  GLU A 245     -16.244 -10.201   1.603  1.00 22.90           C  
ANISOU 1880  CB  GLU A 245     4003   4632     63   -365     42     -9       C  
ATOM   1881  CG  GLU A 245     -16.719  -9.087   2.492  1.00 22.99           C  
ANISOU 1881  CG  GLU A 245     3902   4741     91   -210    328    -35       C  
ATOM   1882  CD  GLU A 245     -16.522  -9.376   3.968  1.00 24.67           C  
ANISOU 1882  CD  GLU A 245     4297   5003     71    -71    187    -18       C  
ATOM   1883  OE1 GLU A 245     -15.872 -10.382   4.307  1.00 27.07           O  
ANISOU 1883  OE1 GLU A 245     5121   5091     71    -77     66   -196       O  
ATOM   1884  OE2 GLU A 245     -17.021  -8.585   4.757  1.00 26.16           O  
ANISOU 1884  OE2 GLU A 245     4616   5257     66    -48   -120      1       O  
ATOM   1885  N   PHE A 246     -15.923 -12.986   0.245  1.00 21.46           N  
ANISOU 1885  N   PHE A 246     3679   4392     83   -371    265    -84       N  
ATOM   1886  CA  PHE A 246     -15.510 -13.863  -0.873  1.00 22.56           C  
ANISOU 1886  CA  PHE A 246     3994   4502     74   -312   -125   -169       C  
ATOM   1887  C   PHE A 246     -16.674 -14.780  -1.263  1.00 22.87           C  
ANISOU 1887  C   PHE A 246     3876   4716     94   -297   -343    -22       C  
ATOM   1888  O   PHE A 246     -17.008 -14.845  -2.470  1.00 22.40           O  
ANISOU 1888  O   PHE A 246     3923   4514     71    203    -97   -170       O  
ATOM   1889  CB  PHE A 246     -14.261 -14.680  -0.541  1.00 22.52           C  
ANISOU 1889  CB  PHE A 246     3984   4497     73   -169   -188    -66       C  
ATOM   1890  CG  PHE A 246     -13.826 -15.578  -1.672  1.00 21.86           C  
ANISOU 1890  CG  PHE A 246     3866   4276    161    -28    186   -210       C  
ATOM   1891  CD1 PHE A 246     -12.970 -15.120  -2.656  1.00 21.86           C  
ANISOU 1891  CD1 PHE A 246     3864   4371     68     31     52   -140       C  
ATOM   1892  CD2 PHE A 246     -14.317 -16.869  -1.779  1.00 23.31           C  
ANISOU 1892  CD2 PHE A 246     4278   4370    207    141    272   -288       C  
ATOM   1893  CE1 PHE A 246     -12.586 -15.948  -3.702  1.00 22.27           C  
ANISOU 1893  CE1 PHE A 246     4093   4262    107    -72     78   -419       C  
ATOM   1894  CE2 PHE A 246     -13.928 -17.695  -2.821  1.00 24.21           C  
ANISOU 1894  CE2 PHE A 246     4418   4705     75     44   -109   -208       C  
ATOM   1895  CZ  PHE A 246     -13.062 -17.232  -3.781  1.00 23.06           C  
ANISOU 1895  CZ  PHE A 246     4154   4490    118   -117    182   -462       C  
ATOM   1896  N   TYR A 247     -17.271 -15.474  -0.292  1.00 23.68           N  
ANISOU 1896  N   TYR A 247     4174   4744     77    -93    232    -66       N  
ATOM   1897  CA  TYR A 247     -18.283 -16.525  -0.561  1.00 23.82           C  
ANISOU 1897  CA  TYR A 247     4349   4618     80   -183    206   -193       C  
ATOM   1898  C   TYR A 247     -19.626 -15.890  -0.945  1.00 23.95           C  
ANISOU 1898  C   TYR A 247     4418   4604     76   -308    108   -227       C  
ATOM   1899  O   TYR A 247     -20.313 -16.486  -1.791  1.00 26.05           O  
ANISOU 1899  O   TYR A 247     4929   4865    102   -233   -356   -237       O  
ATOM   1900  CB  TYR A 247     -18.413 -17.508   0.604  1.00 23.07           C  
ANISOU 1900  CB  TYR A 247     4198   4442    126   -114    498   -121       C  
ATOM   1901  CG  TYR A 247     -17.311 -18.534   0.676  1.00 23.22           C  
ANISOU 1901  CG  TYR A 247     4235   4341    245     68    798   -341       C  
ATOM   1902  CD1 TYR A 247     -16.914 -19.253  -0.442  1.00 22.83           C  
ANISOU 1902  CD1 TYR A 247     3996   4378    299    266    707   -636       C  
ATOM   1903  CD2 TYR A 247     -16.665 -18.793   1.870  1.00 22.61           C  
ANISOU 1903  CD2 TYR A 247     3722   4339    531    421    677   -472       C  
ATOM   1904  CE1 TYR A 247     -15.904 -20.198  -0.373  1.00 21.98           C  
ANISOU 1904  CE1 TYR A 247     3445   4602    302     82    831   -376       C  
ATOM   1905  CE2 TYR A 247     -15.657 -19.734   1.957  1.00 23.14           C  
ANISOU 1905  CE2 TYR A 247     3766   4592    431    312    656   -654       C  
ATOM   1906  CZ  TYR A 247     -15.274 -20.440   0.833  1.00 22.96           C  
ANISOU 1906  CZ  TYR A 247     3440   4983    299     -6    864   -269       C  
ATOM   1907  OH  TYR A 247     -14.293 -21.374   0.951  1.00 24.95           O  
ANISOU 1907  OH  TYR A 247     3687   5542    248   -168    817   -102       O  
ATOM   1908  N   GLN A 248     -20.006 -14.737  -0.384  1.00 25.43           N  
ANISOU 1908  N   GLN A 248     4709   4884     69   -424   -117   -106       N  
ATOM   1909  CA  GLN A 248     -21.257 -14.067  -0.832  1.00 25.28           C  
ANISOU 1909  CA  GLN A 248     4573   4965     66   -493   -124     -8       C  
ATOM   1910  C   GLN A 248     -21.070 -13.693  -2.313  1.00 25.14           C  
ANISOU 1910  C   GLN A 248     4274   5100    175   -563    687    -90       C  
ATOM   1911  O   GLN A 248     -21.998 -13.938  -3.110  1.00 28.25           O  
ANISOU 1911  O   GLN A 248     5388   5248     96   -468    392   -185       O  
ATOM   1912  CB  GLN A 248     -21.656 -12.848   0.003  1.00 24.21           C  
ANISOU 1912  CB  GLN A 248     4161   4965     71   -508    181    -74       C  
ATOM   1913  CG  GLN A 248     -22.923 -12.178  -0.526  1.00 25.18           C  
ANISOU 1913  CG  GLN A 248     4185   5310     70   -440    153   -105       C  
ATOM   1914  CD  GLN A 248     -23.685 -11.339   0.474  1.00 24.41           C  
ANISOU 1914  CD  GLN A 248     4085   5117     69   -451     10   -180       C  
ATOM   1915  OE1 GLN A 248     -24.853 -11.008   0.263  1.00 24.49           O  
ANISOU 1915  OE1 GLN A 248     4130   5097     76   -668   -188   -118       O  
ATOM   1916  NE2 GLN A 248     -23.028 -10.975   1.568  1.00 24.90           N  
ANISOU 1916  NE2 GLN A 248     4085   5311     65   -208     80     18       N  
ATOM   1917  N   ASN A 249     -19.909 -13.131  -2.656  1.00 25.21           N  
ANISOU 1917  N   ASN A 249     4604   4873    102   -538    421    -71       N  
ATOM   1918  CA  ASN A 249     -19.581 -12.708  -4.044  1.00 25.34           C  
ANISOU 1918  CA  ASN A 249     4453   5063    111   -594    457      1       C  
ATOM   1919  C   ASN A 249     -19.574 -13.947  -4.945  1.00 25.44           C  
ANISOU 1919  C   ASN A 249     4640   4947     78   -562    261    -67       C  
ATOM   1920  O   ASN A 249     -20.114 -13.863  -6.071  1.00 24.93           O  
ANISOU 1920  O   ASN A 249     4619   4765     87   -791    123   -333       O  
ATOM   1921  CB  ASN A 249     -18.248 -11.962  -4.125  1.00 25.79           C  
ANISOU 1921  CB  ASN A 249     4504   5145    149   -522    415      0       C  
ATOM   1922  CG  ASN A 249     -18.260 -10.625  -3.413  1.00 29.32           C  
ANISOU 1922  CG  ASN A 249     5523   5516     99   -608    426     66       C  
ATOM   1923  OD1 ASN A 249     -19.326 -10.023  -3.225  1.00 31.25           O  
ANISOU 1923  OD1 ASN A 249     5590   6204     80   -671    297     54       O  
ATOM   1924  ND2 ASN A 249     -17.075 -10.134  -3.068  1.00 30.29           N  
ANISOU 1924  ND2 ASN A 249     5358   6034    115   -918    508   -224       N  
ATOM   1925  N   TYR A 250     -18.988 -15.052  -4.472  1.00 25.52           N  
ANISOU 1925  N   TYR A 250     4804   4820     71   -720    192    -13       N  
ATOM   1926  CA  TYR A 250     -18.857 -16.313  -5.246  1.00 25.09           C  
ANISOU 1926  CA  TYR A 250     4640   4691    202   -688    604   -181       C  
ATOM   1927  C   TYR A 250     -20.241 -16.921  -5.483  1.00 25.07           C  
ANISOU 1927  C   TYR A 250     4725   4693    105   -751    345   -326       C  
ATOM   1928  O   TYR A 250     -20.543 -17.294  -6.634  1.00 25.91           O  
ANISOU 1928  O   TYR A 250     5256   4312    277   -904    905   -637       O  
ATOM   1929  CB  TYR A 250     -17.940 -17.331  -4.566  1.00 25.09           C  
ANISOU 1929  CB  TYR A 250     4633   4789    108   -632    401   -266       C  
ATOM   1930  CG  TYR A 250     -17.650 -18.513  -5.455  1.00 25.78           C  
ANISOU 1930  CG  TYR A 250     4542   4591    661   -734    585   -243       C  
ATOM   1931  CD1 TYR A 250     -16.673 -18.440  -6.433  1.00 26.17           C  
ANISOU 1931  CD1 TYR A 250     4498   4712    731   -692    633   -509       C  
ATOM   1932  CD2 TYR A 250     -18.403 -19.673  -5.380  1.00 27.38           C  
ANISOU 1932  CD2 TYR A 250     4884   4419   1099   -612    540   -296       C  
ATOM   1933  CE1 TYR A 250     -16.418 -19.503  -7.284  1.00 26.84           C  
ANISOU 1933  CE1 TYR A 250     4728   4685    784   -720    745   -456       C  
ATOM   1934  CE2 TYR A 250     -18.166 -20.744  -6.227  1.00 26.50           C  
ANISOU 1934  CE2 TYR A 250     4780   4614    674   -720    903   -235       C  
ATOM   1935  CZ  TYR A 250     -17.167 -20.661  -7.181  1.00 27.30           C  
ANISOU 1935  CZ  TYR A 250     4760   4751    859   -762    797   -474       C  
ATOM   1936  OH  TYR A 250     -16.919 -21.714  -8.014  1.00 28.13           O  
ANISOU 1936  OH  TYR A 250     4867   5231    589   -651   1165   -581       O  
ATOM   1937  N   ALA A 251     -21.053 -17.025  -4.425  1.00 25.55           N  
ANISOU 1937  N   ALA A 251     4617   4917    172   -638    394   -652       N  
ATOM   1938  CA  ALA A 251     -22.414 -17.610  -4.467  1.00 25.83           C  
ANISOU 1938  CA  ALA A 251     4602   5077    134   -535    365   -496       C  
ATOM   1939  C   ALA A 251     -23.254 -16.856  -5.502  1.00 25.24           C  
ANISOU 1939  C   ALA A 251     4589   4886    113   -538    295   -416       C  
ATOM   1940  O   ALA A 251     -23.865 -17.505  -6.366  1.00 28.23           O  
ANISOU 1940  O   ALA A 251     5043   5532    148   -682   -640    216       O  
ATOM   1941  CB  ALA A 251     -23.049 -17.558  -3.095  1.00 26.87           C  
ANISOU 1941  CB  ALA A 251     4752   5315    139   -606    558   -297       C  
ATOM   1942  N   ILE A 252     -23.273 -15.527  -5.413  1.00 25.29           N  
ANISOU 1942  N   ILE A 252     4310   5191    105   -468    367   -265       N  
ATOM   1943  CA  ILE A 252     -24.132 -14.646  -6.255  1.00 25.19           C  
ANISOU 1943  CA  ILE A 252     4280   5185    104   -335    298    294       C  
ATOM   1944  C   ILE A 252     -23.670 -14.793  -7.707  1.00 25.13           C  
ANISOU 1944  C   ILE A 252     4008   5444     93   -216    310    155       C  
ATOM   1945  O   ILE A 252     -24.528 -14.918  -8.595  1.00 26.72           O  
ANISOU 1945  O   ILE A 252     4257   5703    192     31     73    849       O  
ATOM   1946  CB  ILE A 252     -24.066 -13.185  -5.764  1.00 25.43           C  
ANISOU 1946  CB  ILE A 252     4302   5279     80   -154    266     54       C  
ATOM   1947  CG1 ILE A 252     -24.842 -13.002  -4.455  1.00 24.60           C  
ANISOU 1947  CG1 ILE A 252     4065   5156    122   -152    485    -76       C  
ATOM   1948  CG2 ILE A 252     -24.538 -12.222  -6.847  1.00 25.31           C  
ANISOU 1948  CG2 ILE A 252     4287   5261     66      3    -95    -82       C  
ATOM   1949  CD1 ILE A 252     -24.593 -11.682  -3.764  1.00 25.69           C  
ANISOU 1949  CD1 ILE A 252     4480   5157    121   -174    507    -47       C  
ATOM   1950  N   SER A 253     -22.355 -14.813  -7.930  1.00 25.87           N  
ANISOU 1950  N   SER A 253     4415   5289    124     -6    325    439       N  
ATOM   1951  CA  SER A 253     -21.746 -14.755  -9.284  1.00 27.37           C  
ANISOU 1951  CA  SER A 253     4678   5650     69    279    109    148       C  
ATOM   1952  C   SER A 253     -21.805 -16.133  -9.957  1.00 27.85           C  
ANISOU 1952  C   SER A 253     4992   5521     68    152     26    166       C  
ATOM   1953  O   SER A 253     -21.917 -16.163 -11.202  1.00 29.31           O  
ANISOU 1953  O   SER A 253     5316   5680    139    118    421    498       O  
ATOM   1954  CB  SER A 253     -20.347 -14.218  -9.224  1.00 27.63           C  
ANISOU 1954  CB  SER A 253     4716   5705     77    453    179    215       C  
ATOM   1955  OG  SER A 253     -19.440 -15.231  -8.837  1.00 31.76           O  
ANISOU 1955  OG  SER A 253     5312   5947    805    742    245    678       O  
ATOM   1956  N   ARG A 254     -21.754 -17.224  -9.187  1.00 28.24           N  
ANISOU 1956  N   ARG A 254     5030   5613     84   -161    270    173       N  
ATOM   1957  CA  ARG A 254     -21.792 -18.618  -9.716  1.00 30.68           C  
ANISOU 1957  CA  ARG A 254     5346   5990    317   -671    -15    256       C  
ATOM   1958  C   ARG A 254     -23.173 -19.236  -9.472  1.00 29.56           C  
ANISOU 1958  C   ARG A 254     5380   5779     71   -730    -94    207       C  
ATOM   1959  O   ARG A 254     -23.307 -20.460  -9.655  1.00 32.98           O  
ANISOU 1959  O   ARG A 254     5960   6350    218  -1147    214   -985       O  
ATOM   1960  CB  ARG A 254     -20.715 -19.496  -9.071  1.00 30.22           C  
ANISOU 1960  CB  ARG A 254     5267   6124     90   -865   -210    366       C  
ATOM   1961  CG  ARG A 254     -19.355 -19.426  -9.750  1.00 31.30           C  
ANISOU 1961  CG  ARG A 254     5495   6303     93   -835   -393    -40       C  
ATOM   1962  CD  ARG A 254     -18.773 -18.025  -9.765  1.00 33.27           C  
ANISOU 1962  CD  ARG A 254     5884   6671     84  -1009   -268   -187       C  
ATOM   1963  NE  ARG A 254     -17.393 -18.034 -10.219  1.00 35.55           N  
ANISOU 1963  NE  ARG A 254     6302   7137     68  -1183    -78   -150       N  
ATOM   1964  CZ  ARG A 254     -16.681 -16.949 -10.497  1.00 35.14           C  
ANISOU 1964  CZ  ARG A 254     6537   6744     68  -1169   -109   -132       C  
ATOM   1965  NH1 ARG A 254     -17.219 -15.749 -10.370  1.00 37.22           N  
ANISOU 1965  NH1 ARG A 254     7180   6895     66   -930     52    120       N  
ATOM   1966  NH2 ARG A 254     -15.433 -17.073 -10.914  1.00 33.98           N  
ANISOU 1966  NH2 ARG A 254     6057   6487    364  -1469     96     21       N  
ATOM   1967  N   ASN A 255     -24.142 -18.418  -9.051  1.00 28.47           N  
ANISOU 1967  N   ASN A 255     5162   5577     76   -692   -153    235       N  
ATOM   1968  CA  ASN A 255     -25.562 -18.808  -8.838  1.00 29.06           C  
ANISOU 1968  CA  ASN A 255     5324   5634     82   -694   -314    -11       C  
ATOM   1969  C   ASN A 255     -25.633 -20.050  -7.933  1.00 27.46           C  
ANISOU 1969  C   ASN A 255     5202   5123    106   -999   -283   -312       C  
ATOM   1970  O   ASN A 255     -26.365 -21.004  -8.261  1.00 28.36           O  
ANISOU 1970  O   ASN A 255     5012   5576    188  -1122   -443   -570       O  
ATOM   1971  CB  ASN A 255     -26.296 -19.005 -10.168  1.00 29.83           C  
ANISOU 1971  CB  ASN A 255     5211   6004    119   -749   -345   -356       C  
ATOM   1972  CG  ASN A 255     -27.792 -18.833 -10.026  1.00 30.76           C  
ANISOU 1972  CG  ASN A 255     5308   6201    177   -613   -649   -378       C  
ATOM   1973  OD1 ASN A 255     -28.261 -18.085  -9.170  1.00 32.56           O  
ANISOU 1973  OD1 ASN A 255     5327   6475    567   -753    -87    -12       O  
ATOM   1974  ND2 ASN A 255     -28.554 -19.538 -10.836  1.00 32.05           N  
ANISOU 1974  ND2 ASN A 255     5224   6535    415   -732  -1199   -514       N  
ATOM   1975  N   LYS A 256     -24.915 -20.022  -6.813  1.00 26.25           N  
ANISOU 1975  N   LYS A 256     5006   4883     84   -797    -84   -291       N  
ATOM   1976  CA  LYS A 256     -24.959 -21.089  -5.780  1.00 27.16           C  
ANISOU 1976  CA  LYS A 256     5043   5086    189   -656    454   -706       C  
ATOM   1977  C   LYS A 256     -25.485 -20.486  -4.478  1.00 27.14           C  
ANISOU 1977  C   LYS A 256     4904   5267    141   -782    202   -627       C  
ATOM   1978  O   LYS A 256     -25.729 -19.270  -4.440  1.00 30.27           O  
ANISOU 1978  O   LYS A 256     5212   6011    275   -809    420  -1083       O  
ATOM   1979  CB  LYS A 256     -23.574 -21.713  -5.579  1.00 27.89           C  
ANISOU 1979  CB  LYS A 256     5037   5353    206   -693    477   -777       C  
ATOM   1980  CG  LYS A 256     -22.920 -22.233  -6.851  1.00 29.21           C  
ANISOU 1980  CG  LYS A 256     5305   5545    245   -737    763   -726       C  
ATOM   1981  CD  LYS A 256     -23.651 -23.401  -7.481  1.00 32.01           C  
ANISOU 1981  CD  LYS A 256     5780   6129    253   -955    853   -752       C  
ATOM   1982  CE  LYS A 256     -22.923 -23.969  -8.681  1.00 32.32           C  
ANISOU 1982  CE  LYS A 256     5731   6107    440   -581   1110  -1092       C  
ATOM   1983  NZ  LYS A 256     -23.582 -25.196  -9.188  1.00 34.28           N  
ANISOU 1983  NZ  LYS A 256     6207   6312    503   -844   1331  -1146       N  
ATOM   1984  N   LEU A 257     -25.676 -21.331  -3.473  1.00 25.83           N  
ANISOU 1984  N   LEU A 257     4655   5030    129   -540    192   -554       N  
ATOM   1985  CA  LEU A 257     -26.147 -20.922  -2.123  1.00 25.78           C  
ANISOU 1985  CA  LEU A 257     4756   4897    141   -515    159   -608       C  
ATOM   1986  C   LEU A 257     -24.970 -20.359  -1.319  1.00 25.82           C  
ANISOU 1986  C   LEU A 257     4753   4979     75   -405    164   -187       C  
ATOM   1987  O   LEU A 257     -23.813 -20.750  -1.580  1.00 27.84           O  
ANISOU 1987  O   LEU A 257     5060   5443     74   -741    178    127       O  
ATOM   1988  CB  LEU A 257     -26.780 -22.133  -1.432  1.00 24.76           C  
ANISOU 1988  CB  LEU A 257     4541   4763    104   -445    203   -402       C  
ATOM   1989  CG  LEU A 257     -28.252 -22.385  -1.761  1.00 27.00           C  
ANISOU 1989  CG  LEU A 257     4762   5035    462   -493    122   -717       C  
ATOM   1990  CD1 LEU A 257     -28.514 -22.273  -3.246  1.00 29.85           C  
ANISOU 1990  CD1 LEU A 257     5103   5573    663   -602   -226   -713       C  
ATOM   1991  CD2 LEU A 257     -28.702 -23.744  -1.254  1.00 27.58           C  
ANISOU 1991  CD2 LEU A 257     4684   4906    887   -557   -348  -1160       C  
ATOM   1992  N   TRP A 258     -25.276 -19.472  -0.366  1.00 24.86           N  
ANISOU 1992  N   TRP A 258     4694   4678     72   -523   -115   -154       N  
ATOM   1993  CA  TRP A 258     -24.305 -18.882   0.588  1.00 23.97           C  
ANISOU 1993  CA  TRP A 258     4226   4804     77   -645    175   -210       C  
ATOM   1994  C   TRP A 258     -24.658 -19.384   1.990  1.00 25.60           C  
ANISOU 1994  C   TRP A 258     4443   5206     74   -554    -93   -208       C  
ATOM   1995  O   TRP A 258     -25.843 -19.272   2.367  1.00 28.98           O  
ANISOU 1995  O   TRP A 258     4821   6062    128   -325   -106   -606       O  
ATOM   1996  CB  TRP A 258     -24.327 -17.352   0.497  1.00 23.37           C  
ANISOU 1996  CB  TRP A 258     4068   4738     70   -644     50   -185       C  
ATOM   1997  CG  TRP A 258     -23.391 -16.664   1.444  1.00 23.19           C  
ANISOU 1997  CG  TRP A 258     4090   4652     69   -523    -45   -153       C  
ATOM   1998  CD1 TRP A 258     -22.120 -17.041   1.763  1.00 23.11           C  
ANISOU 1998  CD1 TRP A 258     4186   4496     96   -490     66   -385       C  
ATOM   1999  CD2 TRP A 258     -23.641 -15.448   2.169  1.00 21.92           C  
ANISOU 1999  CD2 TRP A 258     3817   4440     70   -652   -144    -58       C  
ATOM   2000  NE1 TRP A 258     -21.569 -16.156   2.649  1.00 22.91           N  
ANISOU 2000  NE1 TRP A 258     4107   4511     85   -643   -274    -76       N  
ATOM   2001  CE2 TRP A 258     -22.480 -15.170   2.921  1.00 21.75           C  
ANISOU 2001  CE2 TRP A 258     3892   4292     77   -656    -56   -225       C  
ATOM   2002  CE3 TRP A 258     -24.732 -14.579   2.270  1.00 21.85           C  
ANISOU 2002  CE3 TRP A 258     3877   4342     80   -729   -182   -156       C  
ATOM   2003  CZ2 TRP A 258     -22.384 -14.062   3.758  1.00 21.23           C  
ANISOU 2003  CZ2 TRP A 258     3784   4196     85   -774   -217   -144       C  
ATOM   2004  CZ3 TRP A 258     -24.634 -13.484   3.097  1.00 21.55           C  
ANISOU 2004  CZ3 TRP A 258     3575   4121    490   -854   -215   -145       C  
ATOM   2005  CH2 TRP A 258     -23.477 -13.232   3.833  1.00 21.14           C  
ANISOU 2005  CH2 TRP A 258     3787   4140    104   -749   -386     24       C  
ATOM   2006  N   THR A 259     -23.680 -19.962   2.695  1.00 24.92           N  
ANISOU 2006  N   THR A 259     4259   5122     85   -521    144   -310       N  
ATOM   2007  CA  THR A 259     -23.843 -20.502   4.072  1.00 22.86           C  
ANISOU 2007  CA  THR A 259     3952   4663     68   -716   -128    -38       C  
ATOM   2008  C   THR A 259     -23.424 -19.443   5.091  1.00 24.20           C  
ANISOU 2008  C   THR A 259     4167   4950     76   -372     78   -245       C  
ATOM   2009  O   THR A 259     -22.251 -19.011   5.058  1.00 24.81           O  
ANISOU 2009  O   THR A 259     4248   5098     78   -583     82   -270       O  
ATOM   2010  CB  THR A 259     -23.041 -21.789   4.278  1.00 21.48           C  
ANISOU 2010  CB  THR A 259     3735   4310    114   -701    -18    -94       C  
ATOM   2011  OG1 THR A 259     -23.560 -22.762   3.366  1.00 21.69           O  
ANISOU 2011  OG1 THR A 259     3820   4302    118   -384    259   -422       O  
ATOM   2012  CG2 THR A 259     -23.120 -22.280   5.709  1.00 21.98           C  
ANISOU 2012  CG2 THR A 259     3603   4612    136   -605   -123    -77       C  
ATOM   2013  N   ILE A 260     -24.366 -19.064   5.957  1.00 22.56           N  
ANISOU 2013  N   ILE A 260     3428   4823    319   -263    -42    -49       N  
ATOM   2014  CA  ILE A 260     -24.159 -18.129   7.100  1.00 22.72           C  
ANISOU 2014  CA  ILE A 260     3616   4793    222   -184    -75   -172       C  
ATOM   2015  C   ILE A 260     -24.185 -18.939   8.398  1.00 22.66           C  
ANISOU 2015  C   ILE A 260     3487   4975    147   -373    -69    -64       C  
ATOM   2016  O   ILE A 260     -25.270 -19.413   8.777  1.00 23.53           O  
ANISOU 2016  O   ILE A 260     3277   5238    425   -571   -260   -527       O  
ATOM   2017  CB  ILE A 260     -25.233 -17.028   7.109  1.00 22.55           C  
ANISOU 2017  CB  ILE A 260     3664   4624    280   -261   -236   -339       C  
ATOM   2018  CG1 ILE A 260     -25.149 -16.155   5.854  1.00 22.22           C  
ANISOU 2018  CG1 ILE A 260     3672   4682     85   -113     11   -322       C  
ATOM   2019  CG2 ILE A 260     -25.148 -16.201   8.386  1.00 21.97           C  
ANISOU 2019  CG2 ILE A 260     3512   4757     77   -298   -123   -197       C  
ATOM   2020  CD1 ILE A 260     -26.415 -15.396   5.565  1.00 25.21           C  
ANISOU 2020  CD1 ILE A 260     3954   4817    806    -10    100   -216       C  
ATOM   2021  N   ASP A 261     -23.028 -19.109   9.037  1.00 22.26           N  
ANISOU 2021  N   ASP A 261     3467   4836    152   -433     21      8       N  
ATOM   2022  CA  ASP A 261     -22.925 -19.780  10.360  1.00 21.30           C  
ANISOU 2022  CA  ASP A 261     3470   4548     73   -391     88   -192       C  
ATOM   2023  C   ASP A 261     -22.866 -18.688  11.434  1.00 20.05           C  
ANISOU 2023  C   ASP A 261     3319   4228     70   -601     74   -157       C  
ATOM   2024  O   ASP A 261     -21.956 -17.850  11.391  1.00 20.49           O  
ANISOU 2024  O   ASP A 261     3376   4337     69   -638    -77    145       O  
ATOM   2025  CB  ASP A 261     -21.746 -20.753  10.417  1.00 21.35           C  
ANISOU 2025  CB  ASP A 261     3645   4350    114   -269    314   -341       C  
ATOM   2026  CG  ASP A 261     -21.621 -21.471  11.752  1.00 21.05           C  
ANISOU 2026  CG  ASP A 261     3703   4173    121     23    110   -474       C  
ATOM   2027  OD1 ASP A 261     -21.602 -20.778  12.786  1.00 23.21           O  
ANISOU 2027  OD1 ASP A 261     4032   4677    108   -253    175   -427       O  
ATOM   2028  OD2 ASP A 261     -21.569 -22.717  11.751  1.00 23.21           O  
ANISOU 2028  OD2 ASP A 261     4331   4111    376    -92     30   -705       O  
ATOM   2029  N   ALA A 262     -23.828 -18.700  12.354  1.00 20.30           N  
ANISOU 2029  N   ALA A 262     3288   4292    133   -403    -17   -537       N  
ATOM   2030  CA  ALA A 262     -24.072 -17.620  13.337  1.00 19.70           C  
ANISOU 2030  CA  ALA A 262     3135   4215    133   -331    178   -515       C  
ATOM   2031  C   ALA A 262     -22.889 -17.486  14.310  1.00 19.84           C  
ANISOU 2031  C   ALA A 262     3301   4138     97   -216    196   -313       C  
ATOM   2032  O   ALA A 262     -22.825 -16.469  15.009  1.00 19.97           O  
ANISOU 2032  O   ALA A 262     3647   3857     83   -315   -151   -211       O  
ATOM   2033  CB  ALA A 262     -25.370 -17.890  14.049  1.00 21.87           C  
ANISOU 2033  CB  ALA A 262     3258   4607    444   -368    234   -514       C  
ATOM   2034  N   GLY A 263     -21.966 -18.451  14.314  1.00 20.67           N  
ANISOU 2034  N   GLY A 263     3262   4500     92   -184     64   -354       N  
ATOM   2035  CA  GLY A 263     -20.796 -18.480  15.210  1.00 20.21           C  
ANISOU 2035  CA  GLY A 263     2971   4574    133   -264    120   -549       C  
ATOM   2036  C   GLY A 263     -19.543 -17.898  14.578  1.00 20.43           C  
ANISOU 2036  C   GLY A 263     2975   4689     95   -259    -39   -376       C  
ATOM   2037  O   GLY A 263     -18.551 -17.735  15.303  1.00 20.89           O  
ANISOU 2037  O   GLY A 263     3144   4685    109    -45   -255   -333       O  
ATOM   2038  N   HIS A 264     -19.563 -17.589  13.277  1.00 20.87           N  
ANISOU 2038  N   HIS A 264     2914   4858    158   -209   -198   -610       N  
ATOM   2039  CA  HIS A 264     -18.328 -17.385  12.474  1.00 20.85           C  
ANISOU 2039  CA  HIS A 264     3011   4800    111   -276    -66   -462       C  
ATOM   2040  C   HIS A 264     -18.109 -15.907  12.114  1.00 20.57           C  
ANISOU 2040  C   HIS A 264     2904   4805    106   -297     17   -450       C  
ATOM   2041  O   HIS A 264     -17.293 -15.648  11.211  1.00 21.58           O  
ANISOU 2041  O   HIS A 264     3179   4851    169   -161    404   -526       O  
ATOM   2042  CB  HIS A 264     -18.376 -18.306  11.243  1.00 21.77           C  
ANISOU 2042  CB  HIS A 264     3204   4895    172   -172    403   -548       C  
ATOM   2043  CG  HIS A 264     -18.304 -19.757  11.599  1.00 23.32           C  
ANISOU 2043  CG  HIS A 264     3533   4919    406    -89    530   -522       C  
ATOM   2044  ND1 HIS A 264     -18.236 -20.758  10.648  1.00 25.83           N  
ANISOU 2044  ND1 HIS A 264     3734   4996   1081    110    594   -573       N
[truncated: 1,962,955 more chars]
