# Supplementary material for: X-ray structure and characterization of a probiotic Lactobacillus rhamnosus Probio-M9 L-rhamnose isomerase
Source: Appl Microbiol Biotechnol. 2024 Mar 2;108(1):249. doi: 10.1007/s00253-024-13075-9 (PMC10908623; doi:10.1007/s00253-024-13075-9)
Supplement: Supplementary file 5 — Supplementary file5 (PDB 2459 KB) [file 253_2024_13075_MOESM5_ESM.pdb]

HEADER    ISOMERASE                               13-JUN-23   8JQ4              
TITLE     CRYSTAL STRUCTURE OF LACTOBACILLUS RHAMNOSUS L-RHAMNOSE ISOMERASE IN  
TITLE    2 COMPLEX WITH L-RHAMNOSE                                              
COMPND    MOL_ID: 1;                                                            
COMPND   2 MOLECULE: L-RHAMNOSE ISOMERASE;                                      
COMPND   3 CHAIN: A, B, C, D;                                                   
COMPND   4 ENGINEERED: YES                                                      
SOURCE    MOL_ID: 1;                                                            
SOURCE   2 ORGANISM_SCIENTIFIC: LACTICASEIBACILLUS RHAMNOSUS;                   
SOURCE   3 ORGANISM_TAXID: 47715;                                               
SOURCE   4 GENE: RHAA;                                                          
SOURCE   5 EXPRESSION_SYSTEM: ESCHERICHIA COLI;                                 
SOURCE   6 EXPRESSION_SYSTEM_TAXID: 562;                                        
SOURCE   7 EXPRESSION_SYSTEM_STRAIN: JM109;                                     
SOURCE   8 EXPRESSION_SYSTEM_VECTOR_TYPE: PLASMID;                              
SOURCE   9 EXPRESSION_SYSTEM_PLASMID: PQE60                                     
KEYWDS    TIM BARREL, ISOMERASE                                                 
EXPDTA    X-RAY DIFFRACTION                                                     
AUTHOR    H.YOSHIDA,A.YOSHIHARA                                                 
JRNL        AUTH   H.YOSHIDA                                                    
JRNL        TITL   CRYSTAL STRUCTURE OF LACTOBACILLUS RHAMNOSUS L-RHAMNOSE      
JRNL        TITL 2 ISOMERASE IN COMPLEX WITH L-RHAMNOSE                         
JRNL        REF    TO BE PUBLISHED                                              
JRNL        REFN                                                                
REMARK   2                                                                      
REMARK   2 RESOLUTION.    1.61 ANGSTROMS.                                       
REMARK   3                                                                      
REMARK   3 REFINEMENT.                                                          
REMARK   3   PROGRAM     : REFMAC 5.8                                           
REMARK   3   AUTHORS     : MURSHUDOV,SKUBAK,LEBEDEV,PANNU,STEINER,              
REMARK   3               : NICHOLLS,WINN,LONG,VAGIN                             
REMARK   3                                                                      
REMARK   3    REFINEMENT TARGET : MAXIMUM LIKELIHOOD                            
REMARK   3                                                                      
REMARK   3  DATA USED IN REFINEMENT.                                            
REMARK   3   RESOLUTION RANGE HIGH (ANGSTROMS) : 1.61                           
REMARK   3   RESOLUTION RANGE LOW  (ANGSTROMS) : 45.10                          
REMARK   3   DATA CUTOFF            (SIGMA(F)) : NULL                           
REMARK   3   COMPLETENESS FOR RANGE        (%) : 99.0                           
REMARK   3   NUMBER OF REFLECTIONS             : 227211                         
REMARK   3                                                                      
REMARK   3  FIT TO DATA USED IN REFINEMENT.                                     
REMARK   3   CROSS-VALIDATION METHOD          : THROUGHOUT                      
REMARK   3   FREE R VALUE TEST SET SELECTION  : RANDOM                          
REMARK   3   R VALUE     (WORKING + TEST SET) : 0.167                           
REMARK   3   R VALUE            (WORKING SET) : 0.165                           
REMARK   3   FREE R VALUE                     : 0.208                           
REMARK   3   FREE R VALUE TEST SET SIZE   (%) : 5.000                           
REMARK   3   FREE R VALUE TEST SET COUNT      : 11882                           
REMARK   3                                                                      
REMARK   3  FIT IN THE HIGHEST RESOLUTION BIN.                                  
REMARK   3   TOTAL NUMBER OF BINS USED           : 20                           
REMARK   3   BIN RESOLUTION RANGE HIGH       (A) : 1.61                         
REMARK   3   BIN RESOLUTION RANGE LOW        (A) : 1.65                         
REMARK   3   REFLECTION IN BIN     (WORKING SET) : 16841                        
REMARK   3   BIN COMPLETENESS (WORKING+TEST) (%) : 99.99                        
REMARK   3   BIN R VALUE           (WORKING SET) : 0.1980                       
REMARK   3   BIN FREE R VALUE SET COUNT          : 879                          
REMARK   3   BIN FREE R VALUE                    : 0.2660                       
REMARK   3                                                                      
REMARK   3  NUMBER OF NON-HYDROGEN ATOMS USED IN REFINEMENT.                    
REMARK   3   PROTEIN ATOMS            : 13334                                   
REMARK   3   NUCLEIC ACID ATOMS       : 0                                       
REMARK   3   HETEROGEN ATOMS          : 85                                      
REMARK   3   SOLVENT ATOMS            : 1598                                    
REMARK   3                                                                      
REMARK   3  B VALUES.                                                           
REMARK   3   FROM WILSON PLOT           (A**2) : NULL                           
REMARK   3   MEAN B VALUE      (OVERALL, A**2) : 19.68                          
REMARK   3   OVERALL ANISOTROPIC B VALUE.                                       
REMARK   3    B11 (A**2) : -0.12000                                             
REMARK   3    B22 (A**2) : -0.18000                                             
REMARK   3    B33 (A**2) : 0.29000                                              
REMARK   3    B12 (A**2) : 0.00000                                              
REMARK   3    B13 (A**2) : 0.00000                                              
REMARK   3    B23 (A**2) : 0.00000                                              
REMARK   3                                                                      
REMARK   3  ESTIMATED OVERALL COORDINATE ERROR.                                 
REMARK   3   ESU BASED ON R VALUE                            (A): 0.109         
REMARK   3   ESU BASED ON FREE R VALUE                       (A): 0.088         
REMARK   3   ESU BASED ON MAXIMUM LIKELIHOOD                 (A): 0.072         
REMARK   3   ESU FOR B VALUES BASED ON MAXIMUM LIKELIHOOD (A**2): 4.976         
REMARK   3                                                                      
REMARK   3 CORRELATION COEFFICIENTS.                                            
REMARK   3   CORRELATION COEFFICIENT FO-FC      : 0.960                         
REMARK   3   CORRELATION COEFFICIENT FO-FC FREE : 0.942                         
REMARK   3                                                                      
REMARK   3  RMS DEVIATIONS FROM IDEAL VALUES        COUNT    RMS    WEIGHT      
REMARK   3   BOND LENGTHS REFINED ATOMS        (A): 13775 ; 0.003 ; 0.013       
REMARK   3   BOND LENGTHS OTHERS               (A): 12504 ; 0.003 ; 0.017       
REMARK   3   BOND ANGLES REFINED ATOMS   (DEGREES): 18665 ; 1.101 ; 1.645       
REMARK   3   BOND ANGLES OTHERS          (DEGREES): 29053 ; 1.260 ; 1.588       
REMARK   3   TORSION ANGLES, PERIOD 1    (DEGREES):  1634 ; 6.822 ; 5.000       
REMARK   3   TORSION ANGLES, PERIOD 2    (DEGREES):   778 ;32.801 ;22.686       
REMARK   3   TORSION ANGLES, PERIOD 3    (DEGREES):  2322 ;14.507 ;15.000       
REMARK   3   TORSION ANGLES, PERIOD 4    (DEGREES):    80 ;18.520 ;15.000       
REMARK   3   CHIRAL-CENTER RESTRAINTS       (A**3):  1757 ; 0.054 ; 0.200       
REMARK   3   GENERAL PLANES REFINED ATOMS      (A): 15323 ; 0.008 ; 0.020       
REMARK   3   GENERAL PLANES OTHERS             (A):  3009 ; 0.001 ; 0.020       
REMARK   3   NON-BONDED CONTACTS REFINED ATOMS (A):  NULL ;  NULL ;  NULL       
REMARK   3   NON-BONDED CONTACTS OTHERS        (A):  NULL ;  NULL ;  NULL       
REMARK   3   NON-BONDED TORSION REFINED ATOMS  (A):  NULL ;  NULL ;  NULL       
REMARK   3   NON-BONDED TORSION OTHERS         (A):  NULL ;  NULL ;  NULL       
REMARK   3   H-BOND (X...Y) REFINED ATOMS      (A):  NULL ;  NULL ;  NULL       
REMARK   3   H-BOND (X...Y) OTHERS             (A):  NULL ;  NULL ;  NULL       
REMARK   3   POTENTIAL METAL-ION REFINED ATOMS (A):  NULL ;  NULL ;  NULL       
REMARK   3   POTENTIAL METAL-ION OTHERS        (A):  NULL ;  NULL ;  NULL       
REMARK   3   SYMMETRY VDW REFINED ATOMS        (A):  NULL ;  NULL ;  NULL       
REMARK   3   SYMMETRY VDW OTHERS               (A):  NULL ;  NULL ;  NULL       
REMARK   3   SYMMETRY H-BOND REFINED ATOMS     (A):  NULL ;  NULL ;  NULL       
REMARK   3   SYMMETRY H-BOND OTHERS            (A):  NULL ;  NULL ;  NULL       
REMARK   3   SYMMETRY METAL-ION REFINED ATOMS  (A):  NULL ;  NULL ;  NULL       
REMARK   3   SYMMETRY METAL-ION OTHERS         (A):  NULL ;  NULL ;  NULL       
REMARK   3                                                                      
REMARK   3  ISOTROPIC THERMAL FACTOR RESTRAINTS.     COUNT   RMS    WEIGHT      
REMARK   3   MAIN-CHAIN BOND REFINED ATOMS  (A**2):  6560 ; 1.447 ; 1.859       
REMARK   3   MAIN-CHAIN BOND OTHER ATOMS    (A**2):  6559 ; 1.439 ; 1.858       
REMARK   3   MAIN-CHAIN ANGLE REFINED ATOMS (A**2):  8186 ; 1.864 ; 2.796       
REMARK   3   MAIN-CHAIN ANGLE OTHER ATOMS   (A**2):  8187 ; 1.866 ; 2.797       
REMARK   3   SIDE-CHAIN BOND REFINED ATOMS  (A**2):  7215 ; 1.742 ; 2.122       
REMARK   3   SIDE-CHAIN BOND OTHER ATOMS    (A**2):  7215 ; 1.741 ; 2.122       
REMARK   3   SIDE-CHAIN ANGLE REFINED ATOMS (A**2):  NULL ;  NULL ;  NULL       
REMARK   3   SIDE-CHAIN ANGLE OTHER ATOMS   (A**2): 10480 ; 2.183 ; 3.088       
REMARK   3   LONG RANGE B REFINED ATOMS     (A**2): 16322 ; 3.130 ;23.261       
REMARK   3   LONG RANGE B OTHER ATOMS       (A**2): 15904 ; 2.806 ;22.656       
REMARK   3                                                                      
REMARK   3 ANISOTROPIC THERMAL FACTOR RESTRAINTS.    COUNT   RMS   WEIGHT       
REMARK   3   RIGID-BOND RESTRAINTS          (A**2): 26279 ; 6.625 ; 3.000       
REMARK   3   SPHERICITY; FREE ATOMS         (A**2):  NULL ;  NULL ;  NULL       
REMARK   3   SPHERICITY; BONDED ATOMS       (A**2):  NULL ;  NULL ;  NULL       
REMARK   3                                                                      
REMARK   3  NCS RESTRAINTS STATISTICS                                           
REMARK   3   NUMBER OF DIFFERENT NCS GROUPS : 6                                 
REMARK   3                                                                      
REMARK   3  NCS GROUP NUMBER               : 1                                  
REMARK   3     CHAIN NAMES                    : NULL                            
REMARK   3     NUMBER OF COMPONENTS NCS GROUP : 0                               
REMARK   3       COMPONENT C  SSSEQI  TO  C   SSSEQI   CODE                     
REMARK   3                   GROUP CHAIN        COUNT   RMS     WEIGHT          
REMARK   3   TIGHT THERMAL      1    A (A**2):   3315 ;  5.17 ;  0.87           
REMARK   3                                                                      
REMARK   3  NCS GROUP NUMBER               : 2                                  
REMARK   3     CHAIN NAMES                    : NULL                            
REMARK   3     NUMBER OF COMPONENTS NCS GROUP : 0                               
REMARK   3       COMPONENT C  SSSEQI  TO  C   SSSEQI   CODE                     
REMARK   3                   GROUP CHAIN        COUNT   RMS     WEIGHT          
REMARK   3   TIGHT THERMAL      2    A (A**2):   3315 ;  4.85 ;  0.87           
REMARK   3                                                                      
REMARK   3  NCS GROUP NUMBER               : 3                                  
REMARK   3     CHAIN NAMES                    : NULL                            
REMARK   3     NUMBER OF COMPONENTS NCS GROUP : 0                               
REMARK   3       COMPONENT C  SSSEQI  TO  C   SSSEQI   CODE                     
REMARK   3                   GROUP CHAIN        COUNT   RMS     WEIGHT          
REMARK   3   TIGHT THERMAL      3    A (A**2):   3304 ;  4.00 ;  0.87           
REMARK   3                                                                      
REMARK   3  NCS GROUP NUMBER               : 4                                  
REMARK   3     CHAIN NAMES                    : NULL                            
REMARK   3     NUMBER OF COMPONENTS NCS GROUP : 0                               
REMARK   3       COMPONENT C  SSSEQI  TO  C   SSSEQI   CODE                     
REMARK   3                   GROUP CHAIN        COUNT   RMS     WEIGHT          
REMARK   3   TIGHT THERMAL      4    A (A**2):   3322 ;  3.72 ;  0.87           
REMARK   3                                                                      
REMARK   3  NCS GROUP NUMBER               : 5                                  
REMARK   3     CHAIN NAMES                    : NULL                            
REMARK   3     NUMBER OF COMPONENTS NCS GROUP : 0                               
REMARK   3       COMPONENT C  SSSEQI  TO  C   SSSEQI   CODE                     
REMARK   3                   GROUP CHAIN        COUNT   RMS     WEIGHT          
REMARK   3   TIGHT THERMAL      5    A (A**2):   3311 ;  4.61 ;  0.87           
REMARK   3                                                                      
REMARK   3  NCS GROUP NUMBER               : 6                                  
REMARK   3     CHAIN NAMES                    : NULL                            
REMARK   3     NUMBER OF COMPONENTS NCS GROUP : 0                               
REMARK   3       COMPONENT C  SSSEQI  TO  C   SSSEQI   CODE                     
REMARK   3                   GROUP CHAIN        COUNT   RMS     WEIGHT          
REMARK   3   TIGHT THERMAL      6    A (A**2):   3311 ;  5.40 ;  0.87           
REMARK   3                                                                      
REMARK   3  TLS DETAILS                                                         
REMARK   3   NUMBER OF TLS GROUPS  : NULL                                       
REMARK   3                                                                      
REMARK   3  BULK SOLVENT MODELLING.                                             
REMARK   3   METHOD USED : MASK                                                 
REMARK   3   PARAMETERS FOR MASK CALCULATION                                    
REMARK   3   VDW PROBE RADIUS   : 1.20                                          
REMARK   3   ION PROBE RADIUS   : 0.80                                          
REMARK   3   SHRINKAGE RADIUS   : 0.80                                          
REMARK   3                                                                      
REMARK   3  OTHER REFINEMENT REMARKS: HYDROGENS HAVE BEEN ADDED IN THE RIDING   
REMARK   3  POSITIONS                                                           
REMARK   4                                                                      
REMARK   4 8JQ4 COMPLIES WITH FORMAT V. 3.30, 13-JUL-11                         
REMARK 100                                                                      
REMARK 100 THIS ENTRY HAS BEEN PROCESSED BY PDBJ ON 25-JUN-23.                  
REMARK 100 THE DEPOSITION ID IS D_1300034876.                                   
REMARK 200                                                                      
REMARK 200 EXPERIMENTAL DETAILS                                                 
REMARK 200  EXPERIMENT TYPE                : X-RAY DIFFRACTION                  
REMARK 200  DATE OF DATA COLLECTION        : 19-NOV-20                          
REMARK 200  TEMPERATURE           (KELVIN) : 100                                
REMARK 200  PH                             : 6.5                                
REMARK 200  NUMBER OF CRYSTALS USED        : 1                                  
REMARK 200                                                                      
REMARK 200  SYNCHROTRON              (Y/N) : Y                                  
REMARK 200  RADIATION SOURCE               : PHOTON FACTORY                     
REMARK 200  BEAMLINE                       : AR-NW12A                           
REMARK 200  X-RAY GENERATOR MODEL          : NULL                               
REMARK 200  MONOCHROMATIC OR LAUE    (M/L) : M                                  
REMARK 200  WAVELENGTH OR RANGE        (A) : 1.0                                
REMARK 200  MONOCHROMATOR                  : NULL                               
REMARK 200  OPTICS                         : NULL                               
REMARK 200                                                                      
REMARK 200  DETECTOR TYPE                  : PIXEL                              
REMARK 200  DETECTOR MANUFACTURER          : DECTRIS PILATUS3 S 2M              
REMARK 200  INTENSITY-INTEGRATION SOFTWARE : XDS                                
REMARK 200  DATA SCALING SOFTWARE          : AIMLESS                            
REMARK 200                                                                      
REMARK 200  NUMBER OF UNIQUE REFLECTIONS   : 241662                             
REMARK 200  RESOLUTION RANGE HIGH      (A) : 1.610                              
REMARK 200  RESOLUTION RANGE LOW       (A) : 46.930                             
REMARK 200  REJECTION CRITERIA  (SIGMA(I)) : NULL                               
REMARK 200                                                                      
REMARK 200 OVERALL.                                                             
REMARK 200  COMPLETENESS FOR RANGE     (%) : 100.0                              
REMARK 200  DATA REDUNDANCY                : 13.30                              
REMARK 200  R MERGE                    (I) : 0.11500                            
REMARK 200  R SYM                      (I) : NULL                               
REMARK 200  <I/SIGMA(I)> FOR THE DATA SET  : 16.7000                            
REMARK 200                                                                      
REMARK 200 IN THE HIGHEST RESOLUTION SHELL.                                     
REMARK 200  HIGHEST RESOLUTION SHELL, RANGE HIGH (A) : 1.61                     
REMARK 200  HIGHEST RESOLUTION SHELL, RANGE LOW  (A) : 1.64                     
REMARK 200  COMPLETENESS FOR SHELL     (%) : NULL                               
REMARK 200  DATA REDUNDANCY IN SHELL       : 13.40                              
REMARK 200  R MERGE FOR SHELL          (I) : 1.40200                            
REMARK 200  R SYM FOR SHELL            (I) : NULL                               
REMARK 200  <I/SIGMA(I)> FOR SHELL         : NULL                               
REMARK 200                                                                      
REMARK 200 DIFFRACTION PROTOCOL: SINGLE WAVELENGTH                              
REMARK 200 METHOD USED TO DETERMINE THE STRUCTURE: MOLECULAR REPLACEMENT        
REMARK 200 SOFTWARE USED: MOLREP                                                
REMARK 200 STARTING MODEL: NULL                                                 
REMARK 200                                                                      
REMARK 200 REMARK: NULL                                                         
REMARK 280                                                                      
REMARK 280 CRYSTAL                                                              
REMARK 280 SOLVENT CONTENT, VS   (%): 47.63                                     
REMARK 280 MATTHEWS COEFFICIENT, VM (ANGSTROMS**3/DA): 2.35                     
REMARK 280                                                                      
REMARK 280 CRYSTALLIZATION CONDITIONS: PEG 550MME, MES, PH 6.5, VAPOR           
REMARK 280  DIFFUSION, SITTING DROP, TEMPERATURE 293K                           
REMARK 290                                                                      
REMARK 290 CRYSTALLOGRAPHIC SYMMETRY                                            
REMARK 290 SYMMETRY OPERATORS FOR SPACE GROUP: P 21 21 21                       
REMARK 290                                                                      
REMARK 290      SYMOP   SYMMETRY                                                
REMARK 290     NNNMMM   OPERATOR                                                
REMARK 290       1555   X,Y,Z                                                   
REMARK 290       2555   -X+1/2,-Y,Z+1/2                                         
REMARK 290       3555   -X,Y+1/2,-Z+1/2                                         
REMARK 290       4555   X+1/2,-Y+1/2,-Z                                         
REMARK 290                                                                      
REMARK 290     WHERE NNN -> OPERATOR NUMBER                                     
REMARK 290           MMM -> TRANSLATION VECTOR                                  
REMARK 290                                                                      
REMARK 290 CRYSTALLOGRAPHIC SYMMETRY TRANSFORMATIONS                            
REMARK 290 THE FOLLOWING TRANSFORMATIONS OPERATE ON THE ATOM/HETATM             
REMARK 290 RECORDS IN THIS ENTRY TO PRODUCE CRYSTALLOGRAPHICALLY                
REMARK 290 RELATED MOLECULES.                                                   
REMARK 290   SMTRY1   1  1.000000  0.000000  0.000000        0.00000            
REMARK 290   SMTRY2   1  0.000000  1.000000  0.000000        0.00000            
REMARK 290   SMTRY3   1  0.000000  0.000000  1.000000        0.00000            
REMARK 290   SMTRY1   2 -1.000000  0.000000  0.000000       45.05800            
REMARK 290   SMTRY2   2  0.000000 -1.000000  0.000000        0.00000            
REMARK 290   SMTRY3   2  0.000000  0.000000  1.000000       73.67250            
REMARK 290   SMTRY1   3 -1.000000  0.000000  0.000000        0.00000            
REMARK 290   SMTRY2   3  0.000000  1.000000  0.000000       70.39300            
REMARK 290   SMTRY3   3  0.000000  0.000000 -1.000000       73.67250            
REMARK 290   SMTRY1   4  1.000000  0.000000  0.000000       45.05800            
REMARK 290   SMTRY2   4  0.000000 -1.000000  0.000000       70.39300            
REMARK 290   SMTRY3   4  0.000000  0.000000 -1.000000        0.00000            
REMARK 290                                                                      
REMARK 290 REMARK: NULL                                                         
REMARK 300                                                                      
REMARK 300 BIOMOLECULE: 1                                                       
REMARK 300 SEE REMARK 350 FOR THE AUTHOR PROVIDED AND/OR PROGRAM                
REMARK 300 GENERATED ASSEMBLY INFORMATION FOR THE STRUCTURE IN                  
REMARK 300 THIS ENTRY. THE REMARK MAY ALSO PROVIDE INFORMATION ON               
REMARK 300 BURIED SURFACE AREA.                                                 
REMARK 350                                                                      
REMARK 350 COORDINATES FOR A COMPLETE MULTIMER REPRESENTING THE KNOWN           
REMARK 350 BIOLOGICALLY SIGNIFICANT OLIGOMERIZATION STATE OF THE                
REMARK 350 MOLECULE CAN BE GENERATED BY APPLYING BIOMT TRANSFORMATIONS          
REMARK 350 GIVEN BELOW.  BOTH NON-CRYSTALLOGRAPHIC AND                          
REMARK 350 CRYSTALLOGRAPHIC OPERATIONS ARE GIVEN.                               
REMARK 350                                                                      
REMARK 350 BIOMOLECULE: 1                                                       
REMARK 350 AUTHOR DETERMINED BIOLOGICAL UNIT: TETRAMERIC                        
REMARK 350 SOFTWARE DETERMINED QUATERNARY STRUCTURE: TETRAMERIC                 
REMARK 350 SOFTWARE USED: PISA                                                  
REMARK 350 TOTAL BURIED SURFACE AREA: 21360 ANGSTROM**2                         
REMARK 350 SURFACE AREA OF THE COMPLEX: 53740 ANGSTROM**2                       
REMARK 350 CHANGE IN SOLVENT FREE ENERGY: -62.0 KCAL/MOL                        
REMARK 350 APPLY THE FOLLOWING TO CHAINS: A, B, C, D                            
REMARK 350   BIOMT1   1  1.000000  0.000000  0.000000        0.00000            
REMARK 350   BIOMT2   1  0.000000  1.000000  0.000000        0.00000            
REMARK 350   BIOMT3   1  0.000000  0.000000  1.000000        0.00000            
REMARK 465                                                                      
REMARK 465 MISSING RESIDUES                                                     
REMARK 465 THE FOLLOWING RESIDUES WERE NOT LOCATED IN THE                       
REMARK 465 EXPERIMENT. (M=MODEL NUMBER; RES=RESIDUE NAME; C=CHAIN               
REMARK 465 IDENTIFIER; SSSEQ=SEQUENCE NUMBER; I=INSERTION CODE.)                
REMARK 465                                                                      
REMARK 465   M RES C SSSEQI                                                     
REMARK 465     PRO A    53                                                      
REMARK 465     ASN A    54                                                      
REMARK 465     GLN A    55                                                      
REMARK 465     GLU A    56                                                      
REMARK 465     LEU A    57                                                      
REMARK 465     THR A    58                                                      
REMARK 465     GLY A    59                                                      
REMARK 465     GLY A    60                                                      
REMARK 465     ILE A    61                                                      
REMARK 465     GLY A    62                                                      
REMARK 465     VAL A    63                                                      
REMARK 465     SER A    64                                                      
REMARK 465     ASP A   421                                                      
REMARK 465     ALA A   422                                                      
REMARK 465     LYS A   423                                                      
REMARK 465     LEU A   424                                                      
REMARK 465     VAL A   425                                                      
REMARK 465     HIS A   426                                                      
REMARK 465     GLY A   427                                                      
REMARK 465     SER A   428                                                      
REMARK 465     HIS A   429                                                      
REMARK 465     HIS A   430                                                      
REMARK 465     HIS A   431                                                      
REMARK 465     HIS A   432                                                      
REMARK 465     HIS A   433                                                      
REMARK 465     HIS A   434                                                      
REMARK 465     ASN B    54                                                      
REMARK 465     GLN B    55                                                      
REMARK 465     GLU B    56                                                      
REMARK 465     LEU B    57                                                      
REMARK 465     THR B    58                                                      
REMARK 465     GLY B    59                                                      
REMARK 465     GLY B    60                                                      
REMARK 465     ILE B    61                                                      
REMARK 465     GLY B    62                                                      
REMARK 465     VAL B    63                                                      
REMARK 465     SER B    64                                                      
REMARK 465     ASP B   421                                                      
REMARK 465     ALA B   422                                                      
REMARK 465     LYS B   423                                                      
REMARK 465     LEU B   424                                                      
REMARK 465     VAL B   425                                                      
REMARK 465     HIS B   426                                                      
REMARK 465     GLY B   427                                                      
REMARK 465     SER B   428                                                      
REMARK 465     HIS B   429                                                      
REMARK 465     HIS B   430                                                      
REMARK 465     HIS B   431                                                      
REMARK 465     HIS B   432                                                      
REMARK 465     HIS B   433                                                      
REMARK 465     HIS B   434                                                      
REMARK 465     ASN C    54                                                      
REMARK 465     GLN C    55                                                      
REMARK 465     GLU C    56                                                      
REMARK 465     LEU C    57                                                      
REMARK 465     THR C    58                                                      
REMARK 465     GLY C    59                                                      
REMARK 465     GLY C    60                                                      
REMARK 465     ILE C    61                                                      
REMARK 465     GLY C    62                                                      
REMARK 465     VAL C    63                                                      
REMARK 465     SER C    64                                                      
REMARK 465     ASP C   421                                                      
REMARK 465     ALA C   422                                                      
REMARK 465     LYS C   423                                                      
REMARK 465     LEU C   424                                                      
REMARK 465     VAL C   425                                                      
REMARK 465     HIS C   426                                                      
REMARK 465     GLY C   427                                                      
REMARK 465     SER C   428                                                      
REMARK 465     HIS C   429                                                      
REMARK 465     HIS C   430                                                      
REMARK 465     HIS C   431                                                      
REMARK 465     HIS C   432                                                      
REMARK 465     HIS C   433                                                      
REMARK 465     HIS C   434                                                      
REMARK 465     ASN D    54                                                      
REMARK 465     GLN D    55                                                      
REMARK 465     GLU D    56                                                      
REMARK 465     LEU D    57                                                      
REMARK 465     THR D    58                                                      
REMARK 465     GLY D    59                                                      
REMARK 465     GLY D    60                                                      
REMARK 465     ILE D    61                                                      
REMARK 465     GLY D    62                                                      
REMARK 465     VAL D    63                                                      
REMARK 465     GLY D   427                                                      
REMARK 465     SER D   428                                                      
REMARK 465     HIS D   429                                                      
REMARK 465     HIS D   430                                                      
REMARK 465     HIS D   431                                                      
REMARK 465     HIS D   432                                                      
REMARK 465     HIS D   433                                                      
REMARK 465     HIS D   434                                                      
REMARK 500                                                                      
REMARK 500 GEOMETRY AND STEREOCHEMISTRY                                         
REMARK 500 SUBTOPIC: TORSION ANGLES                                             
REMARK 500                                                                      
REMARK 500 TORSION ANGLES OUTSIDE THE EXPECTED RAMACHANDRAN REGIONS:            
REMARK 500 (M=MODEL NUMBER; RES=RESIDUE NAME; C=CHAIN IDENTIFIER;               
REMARK 500 SSEQ=SEQUENCE NUMBER; I=INSERTION CODE).                             
REMARK 500                                                                      
REMARK 500 STANDARD TABLE:                                                      
REMARK 500 FORMAT:(10X,I3,1X,A3,1X,A1,I4,A1,4X,F7.2,3X,F7.2)                    
REMARK 500                                                                      
REMARK 500 EXPECTED VALUES: GJ KLEYWEGT AND TA JONES (1996). PHI/PSI-           
REMARK 500 CHOLOGY: RAMACHANDRAN REVISITED. STRUCTURE 4, 1395 - 1400            
REMARK 500                                                                      
REMARK 500  M RES CSSEQI        PSI       PHI                                   
REMARK 500    ASP A  45       28.90   -143.34                                   
REMARK 500    ASN A  66       41.14   -153.34                                   
REMARK 500    THR A 148      -95.62   -132.93                                   
REMARK 500    THR A 268       -1.80     77.11                                   
REMARK 500    ARG A 294      -12.06     80.50                                   
REMARK 500    VAL A 416      -70.85   -132.79                                   
REMARK 500    ASP B  45       28.57   -140.14                                   
REMARK 500    ASN B  66       44.00   -156.69                                   
REMARK 500    THR B 148      -96.95   -136.11                                   
REMARK 500    THR B 268       -0.10     74.78                                   
REMARK 500    ARG B 294       -8.36     77.58                                   
REMARK 500    VAL B 416      -70.07   -131.95                                   
REMARK 500    ASP C  45       28.63   -142.73                                   
REMARK 500    ASN C  66       43.52   -151.23                                   
REMARK 500    PHE C 137       40.23   -107.52                                   
REMARK 500    THR C 148      -97.82   -132.57                                   
REMARK 500    THR C 268       -2.84     77.56                                   
REMARK 500    ARG C 294       -5.84     75.19                                   
REMARK 500    VAL C 416      -70.13   -128.44                                   
REMARK 500    ASP D  45       25.99   -141.15                                   
REMARK 500    ASN D  66       -4.89   -149.80                                   
REMARK 500    PHE D 137       40.49   -107.29                                   
REMARK 500    THR D 148      -97.74   -134.65                                   
REMARK 500    THR D 268       -0.82     80.28                                   
REMARK 500    ARG D 294      -11.48     80.84                                   
REMARK 500    VAL D 416      -67.42   -131.75                                   
REMARK 500                                                                      
REMARK 500 REMARK: NULL                                                         
REMARK 525                                                                      
REMARK 525 SOLVENT                                                              
REMARK 525                                                                      
REMARK 525 THE SOLVENT MOLECULES HAVE CHAIN IDENTIFIERS THAT                    
REMARK 525 INDICATE THE POLYMER CHAIN WITH WHICH THEY ARE MOST                  
REMARK 525 CLOSELY ASSOCIATED. THE REMARK LISTS ALL THE SOLVENT                 
REMARK 525 MOLECULES WHICH ARE MORE THAN 5A AWAY FROM THE                       
REMARK 525 NEAREST POLYMER CHAIN (M = MODEL NUMBER;                             
REMARK 525 RES=RESIDUE NAME; C=CHAIN IDENTIFIER; SSEQ=SEQUENCE                  
REMARK 525 NUMBER; I=INSERTION CODE):                                           
REMARK 525                                                                      
REMARK 525  M RES CSSEQI                                                        
REMARK 525    HOH B 998        DISTANCE =  6.53 ANGSTROMS                       
REMARK 525    HOH B 999        DISTANCE =  6.91 ANGSTROMS                       
REMARK 525    HOH C 999        DISTANCE =  6.13 ANGSTROMS                       
REMARK 525    HOH C1000        DISTANCE =  6.82 ANGSTROMS                       
REMARK 525    HOH D1005        DISTANCE =  7.06 ANGSTROMS                       
REMARK 620                                                                      
REMARK 620 METAL COORDINATION                                                   
REMARK 620 (M=MODEL NUMBER; RES=RESIDUE NAME; C=CHAIN IDENTIFIER;               
REMARK 620 SSEQ=SEQUENCE NUMBER; I=INSERTION CODE):                             
REMARK 620                                                                      
REMARK 620 COORDINATION ANGLES FOR:  M RES CSSEQI METAL                         
REMARK 620                              MN A 501  MN                            
REMARK 620 N RES CSSEQI ATOM                                                    
REMARK 620 1 GLU A 228   OE2                                                    
REMARK 620 2 ASP A 261   OD1  97.6                                              
REMARK 620 3 HIS A 288   ND1  99.6 104.7                                        
REMARK 620 4 ASP A 328   OD1 151.7  94.1 102.3                                  
REMARK 620 5 RM4 A 503   O2   85.6  96.0 157.7  67.5                            
REMARK 620 6 RM4 A 503   O3   78.8 157.4  98.0  80.5  61.5                      
REMARK 620 N                    1     2     3     4     5                       
REMARK 620                                                                      
REMARK 620 COORDINATION ANGLES FOR:  M RES CSSEQI METAL                         
REMARK 620                              MN A 502  MN                            
REMARK 620 N RES CSSEQI ATOM                                                    
REMARK 620 1 HIS A 264   NE2                                                    
REMARK 620 2 ASP A 296   OD1  91.9                                              
REMARK 620 3 ASP A 298   OD1 172.3  94.6                                        
REMARK 620 4 HOH A 605   O    90.5 103.3  92.0                                  
REMARK 620 5 HOH A 623   O    92.5  86.6  83.8 169.6                            
REMARK 620 6 HOH A 676   O    87.0 168.0  85.8  88.7  81.5                      
REMARK 620 N                    1     2     3     4     5                       
REMARK 620                                                                      
REMARK 620 COORDINATION ANGLES FOR:  M RES CSSEQI METAL                         
REMARK 620                              MN B 501  MN                            
REMARK 620 N RES CSSEQI ATOM                                                    
REMARK 620 1 GLU B 228   OE2                                                    
REMARK 620 2 ASP B 261   OD1  96.0                                              
REMARK 620 3 HIS B 288   ND1  99.4 104.2                                        
REMARK 620 4 ASP B 328   OD2 152.7  96.9 100.5                                  
REMARK 620 5 RM4 B 503   O2   84.8  97.1 157.7  69.9                            
REMARK 620 6 RM4 B 503   O3   77.9 158.4  97.2  81.2  62.0                      
REMARK 620 N                    1     2     3     4     5                       
REMARK 620                                                                      
REMARK 620 COORDINATION ANGLES FOR:  M RES CSSEQI METAL                         
REMARK 620                              MN B 502  MN                            
REMARK 620 N RES CSSEQI ATOM                                                    
REMARK 620 1 HIS B 264   NE2                                                    
REMARK 620 2 ASP B 296   OD1  94.5                                              
REMARK 620 3 ASP B 298   OD1 175.1  90.2                                        
REMARK 620 4 HOH B 602   O    87.2  99.5  93.5                                  
REMARK 620 5 HOH B 629   O    93.1  87.9  85.6 172.6                            
REMARK 620 6 HOH B 668   O    86.2 169.8  88.9  90.7  81.9                      
REMARK 620 N                    1     2     3     4     5                       
REMARK 620                                                                      
REMARK 620 COORDINATION ANGLES FOR:  M RES CSSEQI METAL                         
REMARK 620                              MN C 501  MN                            
REMARK 620 N RES CSSEQI ATOM                                                    
REMARK 620 1 GLU C 228   OE2                                                    
REMARK 620 2 ASP C 261   OD1  97.6                                              
REMARK 620 3 HIS C 288   ND1 102.5 105.4                                        
REMARK 620 4 ASP C 328   OD2 149.6  97.0  99.1                                  
REMARK 620 5 RM4 C 503   O2   84.4  97.4 154.9  67.4                            
REMARK 620 N                    1     2     3     4                             
REMARK 620                                                                      
REMARK 620 COORDINATION ANGLES FOR:  M RES CSSEQI METAL                         
REMARK 620                              MN C 502  MN                            
REMARK 620 N RES CSSEQI ATOM                                                    
REMARK 620 1 HIS C 264   NE2                                                    
REMARK 620 2 ASP C 296   OD1  95.5                                              
REMARK 620 3 ASP C 298   OD1 171.5  92.7                                        
REMARK 620 4 HOH C 610   O    84.6 103.2  95.5                                  
REMARK 620 5 HOH C 617   O    94.0  87.1  84.4 169.7                            
REMARK 620 6 HOH C 761   O    87.4 167.7  84.1  88.9  80.8                      
REMARK 620 N                    1     2     3     4     5                       
REMARK 620                                                                      
REMARK 620 COORDINATION ANGLES FOR:  M RES CSSEQI METAL                         
REMARK 620                              MN D 501  MN                            
REMARK 620 N RES CSSEQI ATOM                                                    
REMARK 620 1 GLU D 228   OE2                                                    
REMARK 620 2 ASP D 261   OD1  95.6                                              
REMARK 620 3 HIS D 288   ND1  99.9 102.9                                        
REMARK 620 4 ASP D 328   OD1 153.5  95.6 100.9                                  
REMARK 620 5 RM4 D 503   O2   87.0  97.4 157.7  67.8                            
REMARK 620 6 RM4 D 503   O3   79.9 160.4  96.7  81.4  63.5                      
REMARK 620 N                    1     2     3     4     5                       
REMARK 620                                                                      
REMARK 620 COORDINATION ANGLES FOR:  M RES CSSEQI METAL                         
REMARK 620                              MN D 502  MN                            
REMARK 620 N RES CSSEQI ATOM                                                    
REMARK 620 1 HIS D 264   NE2                                                    
REMARK 620 2 ASP D 296   OD1  92.3                                              
REMARK 620 3 ASP D 298   OD1 177.3  89.8                                        
REMARK 620 4 HOH D 610   O    87.7 102.7  93.5                                  
REMARK 620 5 HOH D 626   O    92.4  81.4  86.2 175.8                            
REMARK 620 6 HOH D 757   O    90.2 168.3  87.4  88.8  87.1                      
REMARK 620 N                    1     2     3     4     5                       
REMARK 900                                                                      
REMARK 900 RELATED ENTRIES                                                      
REMARK 900 RELATED ID: 8JQ3   RELATED DB: PDB                                   
REMARK 900 SAME PROTEIN WITHOUT LIGAND                                          
DBREF  8JQ4 A    1   434  PDB    8JQ4     8JQ4             1    434             
DBREF  8JQ4 B    1   434  PDB    8JQ4     8JQ4             1    434             
DBREF  8JQ4 C    1   434  PDB    8JQ4     8JQ4             1    434             
DBREF  8JQ4 D    1   434  PDB    8JQ4     8JQ4             1    434             
SEQRES   1 A  434  MET VAL LYS PRO GLU GLU VAL ASP LYS ALA TYR GLU VAL          
SEQRES   2 A  434  ALA LYS GLN ARG TYR ALA GLU ILE GLY VAL ASP THR ASP          
SEQRES   3 A  434  ALA ALA MET LYS GLU LEU GLU LYS VAL PRO LEU SER VAL          
SEQRES   4 A  434  HIS CYS TRP GLN GLY ASP ASP ILE HIS GLY PHE LEU PHE          
SEQRES   5 A  434  PRO ASN GLN GLU LEU THR GLY GLY ILE GLY VAL SER GLY          
SEQRES   6 A  434  ASN TYR PRO GLY ILE ALA ARG THR PRO ASP GLU LEU ALA          
SEQRES   7 A  434  GLY ASP MET HIS GLU ALA LEU SER LEU ILE PRO GLY LYS          
SEQRES   8 A  434  HIS ARG VAL GLN LEU HIS ALA ILE TYR ALA VAL THR ASP          
SEQRES   9 A  434  LYS LYS ARG ASP LEU ASP THR LEU GLU PRO GLU ASP PHE          
SEQRES  10 A  434  ASP TYR TRP ILE ASP TRP ALA LYS GLN GLU GLY VAL GLY          
SEQRES  11 A  434  LEU ASP PHE ASN GLY THR PHE PHE SER HIS PRO MET VAL          
SEQRES  12 A  434  LYS ASP ASN MET THR VAL SER SER PRO ASP PRO LYS VAL          
SEQRES  13 A  434  ARG ASP PHE TRP ILE ARG HIS GLY LYS ILE SER ARG GLU          
SEQRES  14 A  434  ILE SER ASN TYR ILE GLY GLU LYS LEU GLY SER GLN VAL          
SEQRES  15 A  434  VAL ASN ASN PHE TRP LEU PRO ASP GLY PHE LYS ASP ASN          
SEQRES  16 A  434  PRO ILE ASP LYS LYS THR PRO ARG LEU ARG LEU LEU LYS          
SEQRES  17 A  434  ALA LEU ASP GLU ILE ILE LYS ASP PRO LEU PRO GLU LYS          
SEQRES  18 A  434  ASN THR ILE GLU SER PHE GLU GLY LYS LEU PHE GLY THR          
SEQRES  19 A  434  GLY ILE GLU SER TYR THR THR GLY SER HIS GLU PHE TYR          
SEQRES  20 A  434  GLN ASN TYR ALA ILE SER ARG ASN LYS LEU TRP THR ILE          
SEQRES  21 A  434  ASP ALA GLY HIS PHE HIS PRO THR GLU ASP VAL SER ASP          
SEQRES  22 A  434  LYS PHE SER ALA PHE PHE PRO PHE GLY LYS GLY LEU PHE          
SEQRES  23 A  434  MET HIS VAL SER ARG PRO VAL ARG TRP ASP SER ASP HIS          
SEQRES  24 A  434  VAL VAL ILE MET ASP ASP ALA LEU ILE ARG ILE THR ARG          
SEQRES  25 A  434  SER LEU VAL ARG ASP GLY TYR LEU ASP ARG THR HIS ILE          
SEQRES  26 A  434  GLY LEU ASP PHE PHE ASP ALA THR ILE ASN ARG VAL ALA          
SEQRES  27 A  434  ALA TRP VAL VAL GLY ALA ARG ALA THR GLN LYS SER LEU          
SEQRES  28 A  434  LEU GLN ALA MET LEU ALA PRO ILE ASP GLN LEU LYS LYS          
SEQRES  29 A  434  ASP GLU LEU ASN ALA ASP PHE THR THR ARG LEU ILE GLU          
SEQRES  30 A  434  THR GLU GLU LEU LYS SER PHE PRO PHE GLY ALA VAL TRP          
SEQRES  31 A  434  ASP LYS PHE CYS GLN ASP HIS ASN THR PRO VAL GLY PHE          
SEQRES  32 A  434  ASP TRP MET ASN ASN ILE HIS GLN TYR GLU LYS ASP VAL          
SEQRES  33 A  434  GLN PHE LYS ARG ASP ALA LYS LEU VAL HIS GLY SER HIS          
SEQRES  34 A  434  HIS HIS HIS HIS HIS                                          
SEQRES   1 B  434  MET VAL LYS PRO GLU GLU VAL ASP LYS ALA TYR GLU VAL          
SEQRES   2 B  434  ALA LYS GLN ARG TYR ALA GLU ILE GLY VAL ASP THR ASP          
SEQRES   3 B  434  ALA ALA MET LYS GLU LEU GLU LYS VAL PRO LEU SER VAL          
SEQRES   4 B  434  HIS CYS TRP GLN GLY ASP ASP ILE HIS GLY PHE LEU PHE          
SEQRES   5 B  434  PRO ASN GLN GLU LEU THR GLY GLY ILE GLY VAL SER GLY          
SEQRES   6 B  434  ASN TYR PRO GLY ILE ALA ARG THR PRO ASP GLU LEU ALA          
SEQRES   7 B  434  GLY ASP MET HIS GLU ALA LEU SER LEU ILE PRO GLY LYS          
SEQRES   8 B  434  HIS ARG VAL GLN LEU HIS ALA ILE TYR ALA VAL THR ASP          
SEQRES   9 B  434  LYS LYS ARG ASP LEU ASP THR LEU GLU PRO GLU ASP PHE          
SEQRES  10 B  434  ASP TYR TRP ILE ASP TRP ALA LYS GLN GLU GLY VAL GLY          
SEQRES  11 B  434  LEU ASP PHE ASN GLY THR PHE PHE SER HIS PRO MET VAL          
SEQRES  12 B  434  LYS ASP ASN MET THR VAL SER SER PRO ASP PRO LYS VAL          
SEQRES  13 B  434  ARG ASP PHE TRP ILE ARG HIS GLY LYS ILE SER ARG GLU          
SEQRES  14 B  434  ILE SER ASN TYR ILE GLY GLU LYS LEU GLY SER GLN VAL          
SEQRES  15 B  434  VAL ASN ASN PHE TRP LEU PRO ASP GLY PHE LYS ASP ASN          
SEQRES  16 B  434  PRO ILE ASP LYS LYS THR PRO ARG LEU ARG LEU LEU LYS          
SEQRES  17 B  434  ALA LEU ASP GLU ILE ILE LYS ASP PRO LEU PRO GLU LYS          
SEQRES  18 B  434  ASN THR ILE GLU SER PHE GLU GLY LYS LEU PHE GLY THR          
SEQRES  19 B  434  GLY ILE GLU SER TYR THR THR GLY SER HIS GLU PHE TYR          
SEQRES  20 B  434  GLN ASN TYR ALA ILE SER ARG ASN LYS LEU TRP THR ILE          
SEQRES  21 B  434  ASP ALA GLY HIS PHE HIS PRO THR GLU ASP VAL SER ASP          
SEQRES  22 B  434  LYS PHE SER ALA PHE PHE PRO PHE GLY LYS GLY LEU PHE          
SEQRES  23 B  434  MET HIS VAL SER ARG PRO VAL ARG TRP ASP SER ASP HIS          
SEQRES  24 B  434  VAL VAL ILE MET ASP ASP ALA LEU ILE ARG ILE THR ARG          
SEQRES  25 B  434  SER LEU VAL ARG ASP GLY TYR LEU ASP ARG THR HIS ILE          
SEQRES  26 B  434  GLY LEU ASP PHE PHE ASP ALA THR ILE ASN ARG VAL ALA          
SEQRES  27 B  434  ALA TRP VAL VAL GLY ALA ARG ALA THR GLN LYS SER LEU          
SEQRES  28 B  434  LEU GLN ALA MET LEU ALA PRO ILE ASP GLN LEU LYS LYS          
SEQRES  29 B  434  ASP GLU LEU ASN ALA ASP PHE THR THR ARG LEU ILE GLU          
SEQRES  30 B  434  THR GLU GLU LEU LYS SER PHE PRO PHE GLY ALA VAL TRP          
SEQRES  31 B  434  ASP LYS PHE CYS GLN ASP HIS ASN THR PRO VAL GLY PHE          
SEQRES  32 B  434  ASP TRP MET ASN ASN ILE HIS GLN TYR GLU LYS ASP VAL          
SEQRES  33 B  434  GLN PHE LYS ARG ASP ALA LYS LEU VAL HIS GLY SER HIS          
SEQRES  34 B  434  HIS HIS HIS HIS HIS                                          
SEQRES   1 C  434  MET VAL LYS PRO GLU GLU VAL ASP LYS ALA TYR GLU VAL          
SEQRES   2 C  434  ALA LYS GLN ARG TYR ALA GLU ILE GLY VAL ASP THR ASP          
SEQRES   3 C  434  ALA ALA MET LYS GLU LEU GLU LYS VAL PRO LEU SER VAL          
SEQRES   4 C  434  HIS CYS TRP GLN GLY ASP ASP ILE HIS GLY PHE LEU PHE          
SEQRES   5 C  434  PRO ASN GLN GLU LEU THR GLY GLY ILE GLY VAL SER GLY          
SEQRES   6 C  434  ASN TYR PRO GLY ILE ALA ARG THR PRO ASP GLU LEU ALA          
SEQRES   7 C  434  GLY ASP MET HIS GLU ALA LEU SER LEU ILE PRO GLY LYS          
SEQRES   8 C  434  HIS ARG VAL GLN LEU HIS ALA ILE TYR ALA VAL THR ASP          
SEQRES   9 C  434  LYS LYS ARG ASP LEU ASP THR LEU GLU PRO GLU ASP PHE          
SEQRES  10 C  434  ASP TYR TRP ILE ASP TRP ALA LYS GLN GLU GLY VAL GLY          
SEQRES  11 C  434  LEU ASP PHE ASN GLY THR PHE PHE SER HIS PRO MET VAL          
SEQRES  12 C  434  LYS ASP ASN MET THR VAL SER SER PRO ASP PRO LYS VAL          
SEQRES  13 C  434  ARG ASP PHE TRP ILE ARG HIS GLY LYS ILE SER ARG GLU          
SEQRES  14 C  434  ILE SER ASN TYR ILE GLY GLU LYS LEU GLY SER GLN VAL          
SEQRES  15 C  434  VAL ASN ASN PHE TRP LEU PRO ASP GLY PHE LYS ASP ASN          
SEQRES  16 C  434  PRO ILE ASP LYS LYS THR PRO ARG LEU ARG LEU LEU LYS          
SEQRES  17 C  434  ALA LEU ASP GLU ILE ILE LYS ASP PRO LEU PRO GLU LYS          
SEQRES  18 C  434  ASN THR ILE GLU SER PHE GLU GLY LYS LEU PHE GLY THR          
SEQRES  19 C  434  GLY ILE GLU SER TYR THR THR GLY SER HIS GLU PHE TYR          
SEQRES  20 C  434  GLN ASN TYR ALA ILE SER ARG ASN LYS LEU TRP THR ILE          
SEQRES  21 C  434  ASP ALA GLY HIS PHE HIS PRO THR GLU ASP VAL SER ASP          
SEQRES  22 C  434  LYS PHE SER ALA PHE PHE PRO PHE GLY LYS GLY LEU PHE          
SEQRES  23 C  434  MET HIS VAL SER ARG PRO VAL ARG TRP ASP SER ASP HIS          
SEQRES  24 C  434  VAL VAL ILE MET ASP ASP ALA LEU ILE ARG ILE THR ARG          
SEQRES  25 C  434  SER LEU VAL ARG ASP GLY TYR LEU ASP ARG THR HIS ILE          
SEQRES  26 C  434  GLY LEU ASP PHE PHE ASP ALA THR ILE ASN ARG VAL ALA          
SEQRES  27 C  434  ALA TRP VAL VAL GLY ALA ARG ALA THR GLN LYS SER LEU          
SEQRES  28 C  434  LEU GLN ALA MET LEU ALA PRO ILE ASP GLN LEU LYS LYS          
SEQRES  29 C  434  ASP GLU LEU ASN ALA ASP PHE THR THR ARG LEU ILE GLU          
SEQRES  30 C  434  THR GLU GLU LEU LYS SER PHE PRO PHE GLY ALA VAL TRP          
SEQRES  31 C  434  ASP LYS PHE CYS GLN ASP HIS ASN THR PRO VAL GLY PHE          
SEQRES  32 C  434  ASP TRP MET ASN ASN ILE HIS GLN TYR GLU LYS ASP VAL          
SEQRES  33 C  434  GLN PHE LYS ARG ASP ALA LYS LEU VAL HIS GLY SER HIS          
SEQRES  34 C  434  HIS HIS HIS HIS HIS                                          
SEQRES   1 D  434  MET VAL LYS PRO GLU GLU VAL ASP LYS ALA TYR GLU VAL          
SEQRES   2 D  434  ALA LYS GLN ARG TYR ALA GLU ILE GLY VAL ASP THR ASP          
SEQRES   3 D  434  ALA ALA MET LYS GLU LEU GLU LYS VAL PRO LEU SER VAL          
SEQRES   4 D  434  HIS CYS TRP GLN GLY ASP ASP ILE HIS GLY PHE LEU PHE          
SEQRES   5 D  434  PRO ASN GLN GLU LEU THR GLY GLY ILE GLY VAL SER GLY          
SEQRES   6 D  434  ASN TYR PRO GLY ILE ALA ARG THR PRO ASP GLU LEU ALA          
SEQRES   7 D  434  GLY ASP MET HIS GLU ALA LEU SER LEU ILE PRO GLY LYS          
SEQRES   8 D  434  HIS ARG VAL GLN LEU HIS ALA ILE TYR ALA VAL THR ASP          
SEQRES   9 D  434  LYS LYS ARG ASP LEU ASP THR LEU GLU PRO GLU ASP PHE          
SEQRES  10 D  434  ASP TYR TRP ILE ASP TRP ALA LYS GLN GLU GLY VAL GLY          
SEQRES  11 D  434  LEU ASP PHE ASN GLY THR PHE PHE SER HIS PRO MET VAL          
SEQRES  12 D  434  LYS ASP ASN MET THR VAL SER SER PRO ASP PRO LYS VAL          
SEQRES  13 D  434  ARG ASP PHE TRP ILE ARG HIS GLY LYS ILE SER ARG GLU          
SEQRES  14 D  434  ILE SER ASN TYR ILE GLY GLU LYS LEU GLY SER GLN VAL          
SEQRES  15 D  434  VAL ASN ASN PHE TRP LEU PRO ASP GLY PHE LYS ASP ASN          
SEQRES  16 D  434  PRO ILE ASP LYS LYS THR PRO ARG LEU ARG LEU LEU LYS          
SEQRES  17 D  434  ALA LEU ASP GLU ILE ILE LYS ASP PRO LEU PRO GLU LYS          
SEQRES  18 D  434  ASN THR ILE GLU SER PHE GLU GLY LYS LEU PHE GLY THR          
SEQRES  19 D  434  GLY ILE GLU SER TYR THR THR GLY SER HIS GLU PHE TYR          
SEQRES  20 D  434  GLN ASN TYR ALA ILE SER ARG ASN LYS LEU TRP THR ILE          
SEQRES  21 D  434  ASP ALA GLY HIS PHE HIS PRO THR GLU ASP VAL SER ASP          
SEQRES  22 D  434  LYS PHE SER ALA PHE PHE PRO PHE GLY LYS GLY LEU PHE          
SEQRES  23 D  434  MET HIS VAL SER ARG PRO VAL ARG TRP ASP SER ASP HIS          
SEQRES  24 D  434  VAL VAL ILE MET ASP ASP ALA LEU ILE ARG ILE THR ARG          
SEQRES  25 D  434  SER LEU VAL ARG ASP GLY TYR LEU ASP ARG THR HIS ILE          
SEQRES  26 D  434  GLY LEU ASP PHE PHE ASP ALA THR ILE ASN ARG VAL ALA          
SEQRES  27 D  434  ALA TRP VAL VAL GLY ALA ARG ALA THR GLN LYS SER LEU          
SEQRES  28 D  434  LEU GLN ALA MET LEU ALA PRO ILE ASP GLN LEU LYS LYS          
SEQRES  29 D  434  ASP GLU LEU ASN ALA ASP PHE THR THR ARG LEU ILE GLU          
SEQRES  30 D  434  THR GLU GLU LEU LYS SER PHE PRO PHE GLY ALA VAL TRP          
SEQRES  31 D  434  ASP LYS PHE CYS GLN ASP HIS ASN THR PRO VAL GLY PHE          
SEQRES  32 D  434  ASP TRP MET ASN ASN ILE HIS GLN TYR GLU LYS ASP VAL          
SEQRES  33 D  434  GLN PHE LYS ARG ASP ALA LYS LEU VAL HIS GLY SER HIS          
SEQRES  34 D  434  HIS HIS HIS HIS HIS                                          
HET     MN  A 501       1                                                       
HET     MN  A 502       1                                                       
HET    RM4  A 503      11                                                       
HET    RAM  A 504      11                                                       
HET     MN  B 501       1                                                       
HET     MN  B 502       1                                                       
HET    RM4  B 503      11                                                       
HET     MN  C 501       1                                                       
HET     MN  C 502       1                                                       
HET    RM4  C 503      11                                                       
HET     MN  D 501       1                                                       
HET     MN  D 502       1                                                       
HET    RM4  D 503      11                                                       
HET    RM4  D 504      11                                                       
HET    RAM  D 505      11                                                       
HETNAM      MN MANGANESE (II) ION                                               
HETNAM     RM4 BETA-L-RHAMNOPYRANOSE                                            
HETNAM     RAM ALPHA-L-RHAMNOPYRANOSE                                           
HETSYN     RM4 BETA-L-RHAMNOSE; 6-DEOXY-BETA-L-MANNOPYRANOSE; L-                
HETSYN   2 RM4  RHAMNOSE; RHAMNOSE                                              
HETSYN     RAM ALPHA-L-RHAMNOSE; 6-DEOXY-ALPHA-L-MANNOPYRANOSE; L-              
HETSYN   2 RAM  RHAMNOSE; RHAMNOSE                                              
FORMUL   5   MN    8(MN 2+)                                                     
FORMUL   7  RM4    5(C6 H12 O5)                                                 
FORMUL   8  RAM    2(C6 H12 O5)                                                 
FORMUL  20  HOH   *1598(H2 O)                                                   
HELIX    1 AA1 LYS A    3  GLU A   20  1                                  18    
HELIX    2 AA2 ASP A   24  GLU A   33  1                                  10    
HELIX    3 AA3 TRP A   42  ASP A   46  5                                   5    
HELIX    4 AA4 THR A   73  LEU A   87  1                                  15    
HELIX    5 AA5 ILE A   99  ALA A  101  5                                   3    
HELIX    6 AA6 GLU A  113  ASP A  116  5                                   4    
HELIX    7 AA7 PHE A  117  GLY A  128  1                                  12    
HELIX    8 AA8 ASP A  153  GLY A  179  1                                  27    
HELIX    9 AA9 LYS A  199  ILE A  214  1                                  16    
HELIX   10 AB1 SER A  243  ASN A  255  1                                  13    
HELIX   11 AB2 ASP A  270  ASP A  273  5                                   4    
HELIX   12 AB3 LYS A  274  PHE A  279  1                                   6    
HELIX   13 AB4 ASP A  304  ASP A  317  1                                  14    
HELIX   14 AB5 TYR A  319  ASP A  321  5                                   3    
HELIX   15 AB6 ASN A  335  LEU A  356  1                                  22    
HELIX   16 AB7 PRO A  358  ASN A  368  1                                  11    
HELIX   17 AB8 ASP A  370  LYS A  382  1                                  13    
HELIX   18 AB9 PRO A  385  HIS A  397  1                                  13    
HELIX   19 AC1 VAL A  401  PHE A  403  5                                   3    
HELIX   20 AC2 ASP A  404  VAL A  416  1                                  13    
HELIX   21 AC3 GLN A  417  ARG A  420  5                                   4    
HELIX   22 AC4 LYS B    3  ILE B   21  1                                  19    
HELIX   23 AC5 ASP B   24  GLU B   33  1                                  10    
HELIX   24 AC6 TRP B   42  ASP B   45  5                                   4    
HELIX   25 AC7 THR B   73  LEU B   87  1                                  15    
HELIX   26 AC8 ILE B   99  ALA B  101  5                                   3    
HELIX   27 AC9 GLU B  113  ASP B  116  5                                   4    
HELIX   28 AD1 PHE B  117  GLY B  128  1                                  12    
HELIX   29 AD2 ASP B  153  GLY B  179  1                                  27    
HELIX   30 AD3 LYS B  199  ILE B  214  1                                  16    
HELIX   31 AD4 SER B  243  ASN B  255  1                                  13    
HELIX   32 AD5 ASP B  270  ASP B  273  5                                   4    
HELIX   33 AD6 LYS B  274  PHE B  279  1                                   6    
HELIX   34 AD7 ASP B  304  ASP B  317  1                                  14    
HELIX   35 AD8 TYR B  319  ASP B  321  5                                   3    
HELIX   36 AD9 ASN B  335  LEU B  356  1                                  22    
HELIX   37 AE1 PRO B  358  ASN B  368  1                                  11    
HELIX   38 AE2 ASP B  370  LYS B  382  1                                  13    
HELIX   39 AE3 PRO B  385  HIS B  397  1                                  13    
HELIX   40 AE4 VAL B  401  PHE B  403  5                                   3    
HELIX   41 AE5 ASP B  404  VAL B  416  1                                  13    
HELIX   42 AE6 GLN B  417  ARG B  420  5                                   4    
HELIX   43 AE7 LYS C    3  GLU C   20  1                                  18    
HELIX   44 AE8 ASP C   24  LYS C   34  1                                  11    
HELIX   45 AE9 TRP C   42  ASP C   45  5                                   4    
HELIX   46 AF1 THR C   73  LEU C   87  1                                  15    
HELIX   47 AF2 ILE C   99  ALA C  101  5                                   3    
HELIX   48 AF3 GLU C  113  ASP C  116  5                                   4    
HELIX   49 AF4 PHE C  117  GLY C  128  1                                  12    
HELIX   50 AF5 ASP C  153  GLY C  179  1                                  27    
HELIX   51 AF6 LYS C  199  ILE C  214  1                                  16    
HELIX   52 AF7 SER C  243  ASN C  255  1                                  13    
HELIX   53 AF8 ASP C  270  ASP C  273  5                                   4    
HELIX   54 AF9 LYS C  274  PHE C  279  1                                   6    
HELIX   55 AG1 ASP C  304  ASP C  317  1                                  14    
HELIX   56 AG2 TYR C  319  ASP C  321  5                                   3    
HELIX   57 AG3 ASN C  335  LEU C  356  1                                  22    
HELIX   58 AG4 PRO C  358  ASN C  368  1                                  11    
HELIX   59 AG5 ASP C  370  LYS C  382  1                                  13    
HELIX   60 AG6 PRO C  385  HIS C  397  1                                  13    
HELIX   61 AG7 VAL C  401  PHE C  403  5                                   3    
HELIX   62 AG8 ASP C  404  VAL C  416  1                                  13    
HELIX   63 AG9 GLN C  417  ARG C  420  5                                   4    
HELIX   64 AH1 LYS D    3  GLU D   20  1                                  18    
HELIX   65 AH2 ASP D   24  LYS D   34  1                                  11    
HELIX   66 AH3 TRP D   42  ASP D   45  5                                   4    
HELIX   67 AH4 THR D   73  SER D   86  1                                  14    
HELIX   68 AH5 ILE D   99  ALA D  101  5                                   3    
HELIX   69 AH6 GLU D  113  ASP D  116  5                                   4    
HELIX   70 AH7 PHE D  117  GLY D  128  1                                  12    
HELIX   71 AH8 ASP D  153  GLY D  179  1                                  27    
HELIX   72 AH9 LYS D  199  ILE D  214  1                                  16    
HELIX   73 AI1 SER D  243  ASN D  255  1                                  13    
HELIX   74 AI2 ASP D  270  ASP D  273  5                                   4    
HELIX   75 AI3 LYS D  274  PHE D  279  1                                   6    
HELIX   76 AI4 ASP D  304  ASP D  317  1                                  14    
HELIX   77 AI5 TYR D  319  ASP D  321  5                                   3    
HELIX   78 AI6 ASN D  335  LEU D  356  1                                  22    
HELIX   79 AI7 PRO D  358  ASN D  368  1                                  11    
HELIX   80 AI8 ASP D  370  LYS D  382  1                                  13    
HELIX   81 AI9 PRO D  385  HIS D  397  1                                  13    
HELIX   82 AJ1 VAL D  401  PHE D  403  5                                   3    
HELIX   83 AJ2 ASP D  404  VAL D  416  1                                  13    
HELIX   84 AJ3 LYS D  419  LYS D  423  5                                   5    
SHEET    1 AA1 9 LEU A  37  HIS A  40  0                                        
SHEET    2 AA1 9 ARG A  93  HIS A  97  1  O  ARG A  93   N  VAL A  39           
SHEET    3 AA1 9 GLY A 130  ASN A 134  1  O  ASP A 132   N  VAL A  94           
SHEET    4 AA1 9 VAL A 182  TRP A 187  1  O  ASN A 185   N  PHE A 133           
SHEET    5 AA1 9 THR A 223  GLU A 228  1  O  GLU A 228   N  PHE A 186           
SHEET    6 AA1 9 LEU A 257  ASP A 261  1  O  THR A 259   N  PHE A 227           
SHEET    7 AA1 9 LEU A 285  VAL A 289  1  O  HIS A 288   N  ILE A 260           
SHEET    8 AA1 9 THR A 323  LEU A 327  1  O  HIS A 324   N  MET A 287           
SHEET    9 AA1 9 LEU A  37  HIS A  40  1  N  SER A  38   O  LEU A 327           
SHEET    1 AA2 2 GLY A 191  PHE A 192  0                                        
SHEET    2 AA2 2 TYR A 239  THR A 240 -1  O  TYR A 239   N  PHE A 192           
SHEET    1 AA3 9 LEU B  37  HIS B  40  0                                        
SHEET    2 AA3 9 ARG B  93  HIS B  97  1  O  ARG B  93   N  VAL B  39           
SHEET    3 AA3 9 GLY B 130  ASN B 134  1  O  ASP B 132   N  LEU B  96           
SHEET    4 AA3 9 VAL B 182  TRP B 187  1  O  ASN B 185   N  PHE B 133           
SHEET    5 AA3 9 THR B 223  GLU B 228  1  O  SER B 226   N  PHE B 186           
SHEET    6 AA3 9 LEU B 257  ASP B 261  1  O  THR B 259   N  PHE B 227           
SHEET    7 AA3 9 LEU B 285  VAL B 289  1  O  HIS B 288   N  ILE B 260           
SHEET    8 AA3 9 THR B 323  LEU B 327  1  O  HIS B 324   N  MET B 287           
SHEET    9 AA3 9 LEU B  37  HIS B  40  1  N  SER B  38   O  ILE B 325           
SHEET    1 AA4 2 GLY B 191  PHE B 192  0                                        
SHEET    2 AA4 2 TYR B 239  THR B 240 -1  O  TYR B 239   N  PHE B 192           
SHEET    1 AA5 9 LEU C  37  HIS C  40  0                                        
SHEET    2 AA5 9 ARG C  93  HIS C  97  1  O  ARG C  93   N  VAL C  39           
SHEET    3 AA5 9 GLY C 130  ASN C 134  1  O  ASP C 132   N  VAL C  94           
SHEET    4 AA5 9 VAL C 182  TRP C 187  1  O  ASN C 185   N  PHE C 133           
SHEET    5 AA5 9 THR C 223  GLU C 228  1  O  GLU C 228   N  PHE C 186           
SHEET    6 AA5 9 LEU C 257  ASP C 261  1  O  THR C 259   N  PHE C 227           
SHEET    7 AA5 9 LEU C 285  VAL C 289  1  O  HIS C 288   N  ILE C 260           
SHEET    8 AA5 9 THR C 323  LEU C 327  1  O  HIS C 324   N  MET C 287           
SHEET    9 AA5 9 LEU C  37  HIS C  40  1  N  SER C  38   O  ILE C 325           
SHEET    1 AA6 2 GLY C 191  PHE C 192  0                                        
SHEET    2 AA6 2 TYR C 239  THR C 240 -1  O  TYR C 239   N  PHE C 192           
SHEET    1 AA7 9 LEU D  37  HIS D  40  0                                        
SHEET    2 AA7 9 ARG D  93  HIS D  97  1  O  ARG D  93   N  VAL D  39           
SHEET    3 AA7 9 GLY D 130  ASN D 134  1  O  ASP D 132   N  LEU D  96           
SHEET    4 AA7 9 VAL D 182  PHE D 186  1  O  ASN D 185   N  PHE D 133           
SHEET    5 AA7 9 THR D 223  GLU D 228  1  O  GLU D 228   N  PHE D 186           
SHEET    6 AA7 9 LEU D 257  ASP D 261  1  O  THR D 259   N  PHE D 227           
SHEET    7 AA7 9 LEU D 285  VAL D 289  1  O  HIS D 288   N  ILE D 260           
SHEET    8 AA7 9 THR D 323  LEU D 327  1  O  HIS D 324   N  MET D 287           
SHEET    9 AA7 9 LEU D  37  HIS D  40  1  N  SER D  38   O  ILE D 325           
SHEET    1 AA8 2 GLY D 191  PHE D 192  0                                        
SHEET    2 AA8 2 TYR D 239  THR D 240 -1  O  TYR D 239   N  PHE D 192           
LINK         OE2 GLU A 228                MN    MN A 501     1555   1555  2.35  
LINK         OD1 ASP A 261                MN    MN A 501     1555   1555  2.36  
LINK         NE2 HIS A 264                MN    MN A 502     1555   1555  2.35  
LINK         ND1 HIS A 288                MN    MN A 501     1555   1555  2.73  
LINK         OD1 ASP A 296                MN    MN A 502     1555   1555  1.94  
LINK         OD1 ASP A 298                MN    MN A 502     1555   1555  2.06  
LINK         OD1 ASP A 328                MN    MN A 501     1555   1555  2.43  
LINK        MN    MN A 501                 O2  RM4 A 503     1555   1555  2.62  
LINK        MN    MN A 501                 O3  RM4 A 503     1555   1555  2.76  
LINK        MN    MN A 502                 O   HOH A 605     1555   1555  2.14  
LINK        MN    MN A 502                 O   HOH A 623     1555   1555  2.16  
LINK        MN    MN A 502                 O   HOH A 676     1555   1555  2.04  
LINK         OE2 GLU B 228                MN    MN B 501     1555   1555  2.37  
LINK         OD1 ASP B 261                MN    MN B 501     1555   1555  2.34  
LINK         NE2 HIS B 264                MN    MN B 502     1555   1555  2.36  
LINK         ND1 HIS B 288                MN    MN B 501     1555   1555  2.73  
LINK         OD1 ASP B 296                MN    MN B 502     1555   1555  1.99  
LINK         OD1 ASP B 298                MN    MN B 502     1555   1555  2.06  
LINK         OD2 ASP B 328                MN    MN B 501     1555   1555  2.37  
LINK        MN    MN B 501                 O2  RM4 B 503     1555   1555  2.56  
LINK        MN    MN B 501                 O3  RM4 B 503     1555   1555  2.75  
LINK        MN    MN B 502                 O   HOH B 602     1555   1555  2.05  
LINK        MN    MN B 502                 O   HOH B 629     1555   1555  2.08  
LINK        MN    MN B 502                 O   HOH B 668     1555   1555  2.03  
LINK         OE2 GLU C 228                MN    MN C 501     1555   1555  2.31  
LINK         OD1 ASP C 261                MN    MN C 501     1555   1555  2.36  
LINK         NE2 HIS C 264                MN    MN C 502     1555   1555  2.45  
LINK         ND1 HIS C 288                MN    MN C 501     1555   1555  2.62  
LINK         OD1 ASP C 296                MN    MN C 502     1555   1555  1.95  
LINK         OD1 ASP C 298                MN    MN C 502     1555   1555  2.11  
LINK         OD2 ASP C 328                MN    MN C 501     1555   1555  2.49  
LINK        MN    MN C 501                 O2  RM4 C 503     1555   1555  2.62  
LINK        MN    MN C 502                 O   HOH C 610     1555   1555  2.00  
LINK        MN    MN C 502                 O   HOH C 617     1555   1555  2.20  
LINK        MN    MN C 502                 O   HOH C 761     1555   1555  2.02  
LINK         OE2 GLU D 228                MN    MN D 501     1555   1555  2.36  
LINK         OD1 ASP D 261                MN    MN D 501     1555   1555  2.42  
LINK         NE2 HIS D 264                MN    MN D 502     1555   1555  2.38  
LINK         ND1 HIS D 288                MN    MN D 501     1555   1555  2.78  
LINK         OD1 ASP D 296                MN    MN D 502     1555   1555  2.01  
LINK         OD1 ASP D 298                MN    MN D 502     1555   1555  2.06  
LINK         OD1 ASP D 328                MN    MN D 501     1555   1555  2.40  
LINK        MN    MN D 501                 O2  RM4 D 503     1555   1555  2.51  
LINK        MN    MN D 501                 O3  RM4 D 503     1555   1555  2.71  
LINK        MN    MN D 502                 O   HOH D 610     1555   1555  2.10  
LINK        MN    MN D 502                 O   HOH D 626     1555   1555  2.12  
LINK        MN    MN D 502                 O   HOH D 757     1555   1555  2.03  
CRYST1   90.116  140.786  147.345  90.00  90.00  90.00 P 21 21 21   16          
ORIGX1      1.000000  0.000000  0.000000        0.00000                         
ORIGX2      0.000000  1.000000  0.000000        0.00000                         
ORIGX3      0.000000  0.000000  1.000000        0.00000                         
SCALE1      0.011097  0.000000  0.000000        0.00000                         
SCALE2      0.000000  0.007103  0.000000        0.00000                         
SCALE3      0.000000  0.000000  0.006787        0.00000                         
ATOM      1  N   MET A   1     -45.701 -35.268  35.522  1.00 32.39           N  
ANISOU    1  N   MET A   1     4910   5869   1525   -577    248    538       N  
ATOM      2  CA  MET A   1     -46.016 -35.128  34.065  1.00 30.31           C  
ANISOU    2  CA  MET A   1     4265   5715   1536   -492    426    593       C  
ATOM      3  C   MET A   1     -47.045 -34.011  33.881  1.00 27.93           C  
ANISOU    3  C   MET A   1     4238   5186   1186   -666    751    642       C  
ATOM      4  O   MET A   1     -47.989 -33.931  34.693  1.00 29.75           O  
ANISOU    4  O   MET A   1     3912   6135   1257   -470   1051    950       O  
ATOM      5  CB  MET A   1     -46.599 -36.422  33.488  1.00 36.30           C  
ANISOU    5  CB  MET A   1     4528   5993   3272   -412    361    438       C  
ATOM      6  CG  MET A   1     -45.692 -37.620  33.636  1.00 39.81           C  
ANISOU    6  CG  MET A   1     4930   6234   3960   -345    417    308       C  
ATOM      7  SD  MET A   1     -44.264 -37.519  32.539  1.00 46.74           S  
ANISOU    7  SD  MET A   1     4841   7390   5528    -73    494    418       S  
ATOM      8  CE  MET A   1     -45.064 -37.669  30.943  1.00 41.93           C  
ANISOU    8  CE  MET A   1     4899   6069   4963   -474    114    695       C  
ATOM      9  N   VAL A   2     -46.890 -33.210  32.827  1.00 26.36           N  
ANISOU    9  N   VAL A   2     3809   4889   1317   -639    582    491       N  
ATOM     10  CA  VAL A   2     -47.895 -32.196  32.399  1.00 26.93           C  
ANISOU   10  CA  VAL A   2     4027   4410   1793   -619    650    330       C  
ATOM     11  C   VAL A   2     -49.173 -32.929  31.980  1.00 26.11           C  
ANISOU   11  C   VAL A   2     3771   4602   1545   -349    439    250       C  
ATOM     12  O   VAL A   2     -49.078 -33.891  31.192  1.00 28.98           O  
ANISOU   12  O   VAL A   2     4770   5137   1102   -256   -327   -195       O  
ATOM     13  CB  VAL A   2     -47.348 -31.312  31.265  1.00 26.78           C  
ANISOU   13  CB  VAL A   2     3912   4382   1879   -379    925    492       C  
ATOM     14  CG1 VAL A   2     -48.375 -30.292  30.806  1.00 29.85           C  
ANISOU   14  CG1 VAL A   2     4084   4709   2547   -390    897    576       C  
ATOM     15  CG2 VAL A   2     -46.052 -30.629  31.675  1.00 27.00           C  
ANISOU   15  CG2 VAL A   2     3956   4311   1988   -496   1372    782       C  
ATOM     16  N   LYS A   3     -50.314 -32.508  32.525  1.00 24.42           N  
ANISOU   16  N   LYS A   3     3871   4588    816   -477    437    266       N  
ATOM     17  CA  LYS A   3     -51.654 -33.050  32.183  1.00 27.21           C  
ANISOU   17  CA  LYS A   3     3896   5003   1439   -813    466    336       C  
ATOM     18  C   LYS A   3     -52.099 -32.457  30.851  1.00 25.21           C  
ANISOU   18  C   LYS A   3     3538   4419   1621   -941    440    481       C  
ATOM     19  O   LYS A   3     -52.123 -31.240  30.686  1.00 25.57           O  
ANISOU   19  O   LYS A   3     3672   4371   1671   -896    426   -155       O  
ATOM     20  CB  LYS A   3     -52.652 -32.730  33.297  1.00 31.89           C  
ANISOU   20  CB  LYS A   3     4356   5899   1861   -723    770    310       C  
ATOM     21  CG  LYS A   3     -52.195 -33.136  34.691  1.00 35.86           C  
ANISOU   21  CG  LYS A   3     4964   6798   1861   -872    731    743       C  
ATOM     22  CD  LYS A   3     -53.279 -33.046  35.739  1.00 46.27           C  
ANISOU   22  CD  LYS A   3     5274   7891   4414   -915   1591    455       C  
ATOM     23  CE  LYS A   3     -54.277 -34.180  35.649  1.00 54.56           C  
ANISOU   23  CE  LYS A   3     6682   8704   5343   -819   1767    832       C  
ATOM     24  NZ  LYS A   3     -54.555 -34.768  36.980  1.00 58.85           N  
ANISOU   24  NZ  LYS A   3     7921   9440   4998   -189   1964    935       N  
ATOM     25  N   PRO A   4     -52.411 -33.303  29.846  1.00 23.98           N  
ANISOU   25  N   PRO A   4     3226   4325   1561  -1155    337    488       N  
ATOM     26  CA  PRO A   4     -52.881 -32.814  28.551  1.00 26.74           C  
ANISOU   26  CA  PRO A   4     3453   4457   2248  -1041     25   1025       C  
ATOM     27  C   PRO A   4     -54.050 -31.821  28.659  1.00 27.94           C  
ANISOU   27  C   PRO A   4     3316   4587   2713  -1003    558   1373       C  
ATOM     28  O   PRO A   4     -54.132 -30.943  27.823  1.00 29.46           O  
ANISOU   28  O   PRO A   4     3027   4609   3557   -664    230   1674       O  
ATOM     29  CB  PRO A   4     -53.301 -34.102  27.830  1.00 25.75           C  
ANISOU   29  CB  PRO A   4     3745   4397   1639  -1103   -532    631       C  
ATOM     30  CG  PRO A   4     -52.401 -35.166  28.421  1.00 25.64           C  
ANISOU   30  CG  PRO A   4     3700   4246   1796   -973   -308    327       C  
ATOM     31  CD  PRO A   4     -52.216 -34.760  29.869  1.00 24.60           C  
ANISOU   31  CD  PRO A   4     3471   4059   1814  -1150    -68    491       C  
ATOM     32  N   GLU A   5     -54.910 -31.972  29.673  1.00 33.90           N  
ANISOU   32  N   GLU A   5     3647   5162   4068   -756   1143   1657       N  
ATOM     33  CA  GLU A   5     -56.058 -31.058  29.929  1.00 36.51           C  
ANISOU   33  CA  GLU A   5     4305   5154   4410   -447   1612   1574       C  
ATOM     34  C   GLU A   5     -55.535 -29.646  30.209  1.00 33.77           C  
ANISOU   34  C   GLU A   5     4414   4970   3447   -257   2022   2468       C  
ATOM     35  O   GLU A   5     -56.165 -28.680  29.742  1.00 39.03           O  
ANISOU   35  O   GLU A   5     4858   4828   5144    504   2075   2029       O  
ATOM     36  CB  GLU A   5     -56.900 -31.528  31.117  1.00 38.39           C  
ANISOU   36  CB  GLU A   5     4556   5153   4876   -666   1609   2176       C  
ATOM     37  CG  GLU A   5     -57.659 -32.813  30.858  1.00 44.55           C  
ANISOU   37  CG  GLU A   5     5018   5661   6248   -529   1217   1342       C  
ATOM     38  CD  GLU A   5     -56.803 -34.067  30.885  1.00 48.31           C  
ANISOU   38  CD  GLU A   5     5981   5288   7086   -437    922    719       C  
ATOM     39  OE1 GLU A   5     -55.739 -34.049  31.542  1.00 38.31           O  
ANISOU   39  OE1 GLU A   5     4555   4571   5429  -1141    587   1035       O  
ATOM     40  OE2 GLU A   5     -57.205 -35.059  30.250  1.00 55.70           O  
ANISOU   40  OE2 GLU A   5     6882   5821   8460   -417    429   -224       O  
ATOM     41  N   GLU A   6     -54.472 -29.541  31.013  1.00 33.79           N  
ANISOU   41  N   GLU A   6     5206   4923   2708   -108   2259   1741       N  
ATOM     42  CA  GLU A   6     -53.792 -28.262  31.351  1.00 36.22           C  
ANISOU   42  CA  GLU A   6     5596   5476   2689    370   1948   1245       C  
ATOM     43  C   GLU A   6     -53.314 -27.602  30.053  1.00 31.07           C  
ANISOU   43  C   GLU A   6     4929   4433   2441    532   1469    963       C  
ATOM     44  O   GLU A   6     -53.599 -26.408  29.843  1.00 34.25           O  
ANISOU   44  O   GLU A   6     6279   4460   2273    804   1777   1292       O  
ATOM     45  CB  GLU A   6     -52.617 -28.511  32.301  1.00 42.81           C  
ANISOU   45  CB  GLU A   6     7091   6202   2972    853   1576    814       C  
ATOM     46  CG  GLU A   6     -53.032 -28.943  33.698  1.00 47.44           C  
ANISOU   46  CG  GLU A   6     8298   6669   3054   1032   1822    556       C  
ATOM     47  CD  GLU A   6     -51.889 -29.390  34.597  1.00 52.68           C  
ANISOU   47  CD  GLU A   6     9634   7292   3090   1277   1620   -183       C  
ATOM     48  OE1 GLU A   6     -50.924 -29.992  34.084  1.00 54.64           O  
ANISOU   48  OE1 GLU A   6     9785   7325   3650   1212   2449   -180       O  
ATOM     49  OE2 GLU A   6     -51.968 -29.140  35.814  1.00 62.11           O  
ANISOU   49  OE2 GLU A   6    11157   8747   3693   1834   1789   -570       O  
ATOM     50  N   VAL A   7     -52.614 -28.359  29.208  1.00 24.23           N  
ANISOU   50  N   VAL A   7     3555   3952   1699   -113    830    880       N  
ATOM     51  CA  VAL A   7     -52.085 -27.857  27.907  1.00 21.03           C  
ANISOU   51  CA  VAL A   7     2849   3757   1381   -204    632    586       C  
ATOM     52  C   VAL A   7     -53.262 -27.306  27.095  1.00 22.44           C  
ANISOU   52  C   VAL A   7     2760   3680   2086   -444    486    538       C  
ATOM     53  O   VAL A   7     -53.168 -26.161  26.612  1.00 20.62           O  
ANISOU   53  O   VAL A   7     2325   3748   1761   -473    485    684       O  
ATOM     54  CB  VAL A   7     -51.326 -28.958  27.146  1.00 20.16           C  
ANISOU   54  CB  VAL A   7     2737   3570   1351   -237    337    577       C  
ATOM     55  CG1 VAL A   7     -50.957 -28.517  25.740  1.00 20.57           C  
ANISOU   55  CG1 VAL A   7     2789   3813   1211   -384    237    535       C  
ATOM     56  CG2 VAL A   7     -50.089 -29.405  27.908  1.00 19.63           C  
ANISOU   56  CG2 VAL A   7     2993   3679    784   -178    197    606       C  
ATOM     57  N   ASP A   8     -54.353 -28.070  27.009  1.00 24.66           N  
ANISOU   57  N   ASP A   8     2787   3940   2640   -689    377    649       N  
ATOM     58  CA  ASP A   8     -55.559 -27.706  26.220  1.00 30.09           C  
ANISOU   58  CA  ASP A   8     3238   4541   3653   -583     72    636       C  
ATOM     59  C   ASP A   8     -56.177 -26.433  26.814  1.00 28.33           C  
ANISOU   59  C   ASP A   8     3360   4396   3007   -658      3    892       C  
ATOM     60  O   ASP A   8     -56.502 -25.523  26.035  1.00 30.96           O  
ANISOU   60  O   ASP A   8     2250   4878   4635   -315   -636   1711       O  
ATOM     61  CB  ASP A   8     -56.545 -28.875  26.155  1.00 33.49           C  
ANISOU   61  CB  ASP A   8     3620   4702   4403   -850   -173    448       C  
ATOM     62  CG  ASP A   8     -56.095 -29.987  25.222  1.00 35.52           C  
ANISOU   62  CG  ASP A   8     4037   4592   4865   -726   -408     65       C  
ATOM     63  OD1 ASP A   8     -55.118 -29.765  24.477  1.00 41.91           O  
ANISOU   63  OD1 ASP A   8     4291   5990   5642   -856   -384   -333       O  
ATOM     64  OD2 ASP A   8     -56.722 -31.061  25.248  1.00 44.39           O  
ANISOU   64  OD2 ASP A   8     4605   5181   7079   -796   -694    440       O  
ATOM     65  N   LYS A   9     -56.286 -26.354  28.145  1.00 30.04           N  
ANISOU   65  N   LYS A   9     3656   4486   3272   -300    627   1003       N  
ATOM     66  CA  LYS A   9     -56.884 -25.190  28.857  1.00 31.45           C  
ANISOU   66  CA  LYS A   9     4184   5139   2623   -217    806    941       C  
ATOM     67  C   LYS A   9     -56.022 -23.942  28.620  1.00 27.77           C  
ANISOU   67  C   LYS A   9     3240   5213   2096     24    227    775       C  
ATOM     68  O   LYS A   9     -56.588 -22.885  28.285  1.00 29.97           O  
ANISOU   68  O   LYS A   9     3216   4941   3227    -59   1061   1187       O  
ATOM     69  CB  LYS A   9     -57.024 -25.481  30.354  1.00 35.98           C  
ANISOU   69  CB  LYS A   9     4893   5920   2857   -194   1171    922       C  
ATOM     70  CG  LYS A   9     -58.358 -25.074  30.964  1.00 44.36           C  
ANISOU   70  CG  LYS A   9     6011   6792   4050    107    950    510       C  
ATOM     71  CD  LYS A   9     -59.341 -26.219  31.093  1.00 47.42           C  
ANISOU   71  CD  LYS A   9     7097   6995   3922   -382   1411   1113       C  
ATOM     72  CE  LYS A   9     -59.011 -27.161  32.232  1.00 49.49           C  
ANISOU   72  CE  LYS A   9     7705   7820   3278    205   1493    972       C  
ATOM     73  NZ  LYS A   9     -59.079 -26.476  33.544  1.00 54.73           N  
ANISOU   73  NZ  LYS A   9     8058   8356   4381     92   2493   1225       N  
ATOM     74  N   ALA A  10     -54.702 -24.051  28.791  1.00 24.85           N  
ANISOU   74  N   ALA A  10     3317   5037   1086   -360    655    794       N  
ATOM     75  CA  ALA A  10     -53.754 -22.933  28.581  1.00 22.60           C  
ANISOU   75  CA  ALA A  10     3252   4577    758   -294    309    655       C  
ATOM     76  C   ALA A  10     -53.838 -22.484  27.116  1.00 20.98           C  
ANISOU   76  C   ALA A  10     2866   4405    699   -248    112    489       C  
ATOM     77  O   ALA A  10     -53.821 -21.261  26.863  1.00 20.98           O  
ANISOU   77  O   ALA A  10     2399   4326   1243   -246    328    590       O  
ATOM     78  CB  ALA A  10     -52.353 -23.345  28.963  1.00 21.88           C  
ANISOU   78  CB  ALA A  10     3237   4426    648   -254    345    460       C  
ATOM     79  N   TYR A  11     -53.966 -23.430  26.182  1.00 21.92           N  
ANISOU   79  N   TYR A  11     2686   3999   1641   -395     74    220       N  
ATOM     80  CA  TYR A  11     -53.995 -23.123  24.728  1.00 21.72           C  
ANISOU   80  CA  TYR A  11     2418   4271   1562   -523    -83    254       C  
ATOM     81  C   TYR A  11     -55.260 -22.322  24.386  1.00 21.58           C  
ANISOU   81  C   TYR A  11     2157   4062   1977   -841    153     67       C  
ATOM     82  O   TYR A  11     -55.151 -21.325  23.652  1.00 22.16           O  
ANISOU   82  O   TYR A  11     2673   4304   1441   -674   -268     49       O  
ATOM     83  CB  TYR A  11     -53.884 -24.378  23.861  1.00 20.42           C  
ANISOU   83  CB  TYR A  11     2160   4298   1301   -388   -210    287       C  
ATOM     84  CG  TYR A  11     -53.915 -24.053  22.390  1.00 20.54           C  
ANISOU   84  CG  TYR A  11     2238   4452   1114   -422   -142    143       C  
ATOM     85  CD1 TYR A  11     -52.874 -23.354  21.801  1.00 19.29           C  
ANISOU   85  CD1 TYR A  11     2237   4232    858   -416   -143    105       C  
ATOM     86  CD2 TYR A  11     -55.050 -24.284  21.631  1.00 21.32           C  
ANISOU   86  CD2 TYR A  11     2478   4497   1124   -418   -191    -33       C  
ATOM     87  CE1 TYR A  11     -52.923 -22.971  20.471  1.00 20.23           C  
ANISOU   87  CE1 TYR A  11     2622   4227    837   -384   -203    105       C  
ATOM     88  CE2 TYR A  11     -55.112 -23.912  20.300  1.00 21.32           C  
ANISOU   88  CE2 TYR A  11     2517   4627    955   -250    -75     49       C  
ATOM     89  CZ  TYR A  11     -54.048 -23.249  19.719  1.00 20.83           C  
ANISOU   89  CZ  TYR A  11     2618   4094   1201   -442   -378    -11       C  
ATOM     90  OH  TYR A  11     -54.106 -22.881  18.405  1.00 21.10           O  
ANISOU   90  OH  TYR A  11     2889   4073   1054   -411     -5    131       O  
ATOM     91  N   GLU A  12     -56.430 -22.735  24.877  1.00 24.20           N  
ANISOU   91  N   GLU A  12     2514   4635   2046   -815    269    263       N  
ATOM     92  CA  GLU A  12     -57.708 -22.067  24.509  1.00 26.96           C  
ANISOU   92  CA  GLU A  12     2810   4685   2749   -684    171    429       C  
ATOM     93  C   GLU A  12     -57.629 -20.595  24.935  1.00 22.73           C  
ANISOU   93  C   GLU A  12     2320   4505   1810   -818     13    497       C  
ATOM     94  O   GLU A  12     -58.023 -19.727  24.136  1.00 24.67           O  
ANISOU   94  O   GLU A  12     2834   4061   2477   -832    -42    548       O  
ATOM     95  CB  GLU A  12     -58.916 -22.791  25.111  1.00 31.18           C  
ANISOU   95  CB  GLU A  12     3493   4746   3607   -985     70    625       C  
ATOM     96  CG  GLU A  12     -59.328 -24.035  24.336  1.00 36.81           C  
ANISOU   96  CG  GLU A  12     4632   5118   4234   -801   -227    507       C  
ATOM     97  CD  GLU A  12     -59.358 -23.904  22.819  1.00 38.42           C  
ANISOU   97  CD  GLU A  12     5144   5461   3992   -613     45    661       C  
ATOM     98  OE1 GLU A  12     -59.993 -22.953  22.314  1.00 39.21           O  
ANISOU   98  OE1 GLU A  12     4915   6486   3496   -781  -1158    725       O  
ATOM     99  OE2 GLU A  12     -58.773 -24.773  22.144  1.00 40.35           O  
ANISOU   99  OE2 GLU A  12     5098   5304   4928   -475   -180    291       O  
ATOM    100  N   VAL A  13     -57.045 -20.315  26.104  1.00 22.50           N  
ANISOU  100  N   VAL A  13     2504   4167   1877   -739    254    506       N  
ATOM    101  CA  VAL A  13     -56.897 -18.925  26.633  1.00 20.88           C  
ANISOU  101  CA  VAL A  13     2491   4372   1070   -468    114    152       C  
ATOM    102  C   VAL A  13     -55.883 -18.168  25.768  1.00 18.32           C  
ANISOU  102  C   VAL A  13     2067   3931    960   -404   -250    286       C  
ATOM    103  O   VAL A  13     -56.149 -16.997  25.446  1.00 20.95           O  
ANISOU  103  O   VAL A  13     2399   4418   1143   -283   -225    411       O  
ATOM    104  CB  VAL A  13     -56.493 -18.899  28.119  1.00 21.76           C  
ANISOU  104  CB  VAL A  13     2749   4569    950   -194    218    305       C  
ATOM    105  CG1 VAL A  13     -56.241 -17.476  28.591  1.00 23.76           C  
ANISOU  105  CG1 VAL A  13     3160   4994    871   -261     -1    171       C  
ATOM    106  CG2 VAL A  13     -57.529 -19.580  28.999  1.00 24.96           C  
ANISOU  106  CG2 VAL A  13     3280   4920   1281   -324    437    225       C  
ATOM    107  N   ALA A  14     -54.758 -18.801  25.426  1.00 18.52           N  
ANISOU  107  N   ALA A  14     2200   3785   1048   -309   -445    353       N  
ATOM    108  CA  ALA A  14     -53.696 -18.210  24.578  1.00 19.03           C  
ANISOU  108  CA  ALA A  14     1996   3844   1388   -275   -384    244       C  
ATOM    109  C   ALA A  14     -54.288 -17.861  23.209  1.00 19.05           C  
ANISOU  109  C   ALA A  14     1968   3666   1602   -277   -515    214       C  
ATOM    110  O   ALA A  14     -54.057 -16.737  22.718  1.00 19.22           O  
ANISOU  110  O   ALA A  14     2275   3701   1324   -311   -345    395       O  
ATOM    111  CB  ALA A  14     -52.537 -19.166  24.448  1.00 19.50           C  
ANISOU  111  CB  ALA A  14     1949   3841   1619   -131   -298    130       C  
ATOM    112  N   LYS A  15     -55.027 -18.801  22.619  1.00 20.08           N  
ANISOU  112  N   LYS A  15     1712   4151   1764   -286   -341    124       N  
ATOM    113  CA  LYS A  15     -55.709 -18.622  21.312  1.00 19.53           C  
ANISOU  113  CA  LYS A  15     1819   4279   1322   -412   -193    -69       C  
ATOM    114  C   LYS A  15     -56.551 -17.340  21.357  1.00 19.83           C  
ANISOU  114  C   LYS A  15     2059   4435   1040   -494    -29    -16       C  
ATOM    115  O   LYS A  15     -56.457 -16.537  20.411  1.00 19.37           O  
ANISOU  115  O   LYS A  15     2401   4084    876   -486   -159    -58       O  
ATOM    116  CB  LYS A  15     -56.557 -19.856  20.998  1.00 22.92           C  
ANISOU  116  CB  LYS A  15     2311   4478   1918   -421      3   -302       C  
ATOM    117  CG  LYS A  15     -57.368 -19.773  19.713  1.00 23.93           C  
ANISOU  117  CG  LYS A  15     2591   4644   1855   -401    -57   -304       C  
ATOM    118  CD  LYS A  15     -58.005 -21.088  19.333  1.00 26.52           C  
ANISOU  118  CD  LYS A  15     2807   4707   2561   -618   -299   -722       C  
ATOM    119  CE  LYS A  15     -58.802 -21.011  18.050  1.00 30.78           C  
ANISOU  119  CE  LYS A  15     3482   5176   3033   -431   -524   -442       C  
ATOM    120  NZ  LYS A  15     -59.499 -22.288  17.770  1.00 32.51           N  
ANISOU  120  NZ  LYS A  15     3676   5311   3364   -467   -514   -676       N  
ATOM    121  N   GLN A  16     -57.300 -17.128  22.443  1.00 20.44           N  
ANISOU  121  N   GLN A  16     2120   4666    978   -382    -65    220       N  
ATOM    122  CA  GLN A  16     -58.191 -15.950  22.615  1.00 21.73           C  
ANISOU  122  CA  GLN A  16     2343   4365   1549   -233     59    420       C  
ATOM    123  C   GLN A  16     -57.339 -14.680  22.760  1.00 18.32           C  
ANISOU  123  C   GLN A  16     1868   4149    943   -114    120    623       C  
ATOM    124  O   GLN A  16     -57.628 -13.701  22.045  1.00 20.64           O  
ANISOU  124  O   GLN A  16     2463   4235   1144     66   -464    868       O  
ATOM    125  CB  GLN A  16     -59.130 -16.158  23.805  1.00 25.90           C  
ANISOU  125  CB  GLN A  16     2904   4724   2213   -279    363    674       C  
ATOM    126  CG  GLN A  16     -60.112 -15.014  24.020  1.00 31.12           C  
ANISOU  126  CG  GLN A  16     3418   5074   3331   -215    264    722       C  
ATOM    127  CD  GLN A  16     -60.994 -14.767  22.820  1.00 37.44           C  
ANISOU  127  CD  GLN A  16     4233   5720   4272    -80    -88    524       C  
ATOM    128  OE1 GLN A  16     -61.232 -15.653  22.001  1.00 48.38           O  
ANISOU  128  OE1 GLN A  16     5114   6707   6561   -975    206   -637       O  
ATOM    129  NE2 GLN A  16     -61.501 -13.549  22.715  1.00 46.07           N  
ANISOU  129  NE2 GLN A  16     5714   5817   5972    104    -54    700       N  
ATOM    130  N   ARG A  17     -56.314 -14.693  23.618  1.00 17.18           N  
ANISOU  130  N   ARG A  17     2068   3867    591   -142    154    537       N  
ATOM    131  CA  ARG A  17     -55.428 -13.518  23.845  1.00 17.10           C  
ANISOU  131  CA  ARG A  17     2022   3810    662   -365    -97    386       C  
ATOM    132  C   ARG A  17     -54.844 -13.068  22.500  1.00 17.68           C  
ANISOU  132  C   ARG A  17     2203   3720    795   -271    -15    329       C  
ATOM    133  O   ARG A  17     -54.835 -11.853  22.241  1.00 17.98           O  
ANISOU  133  O   ARG A  17     2108   3811    909   -294   -267    415       O  
ATOM    134  CB  ARG A  17     -54.298 -13.831  24.834  1.00 19.22           C  
ANISOU  134  CB  ARG A  17     2293   4160    847   -404   -253    349       C  
ATOM    135  CG  ARG A  17     -54.714 -13.832  26.300  1.00 20.51           C  
ANISOU  135  CG  ARG A  17     2549   4267    976   -402    -53    185       C  
ATOM    136  CD  ARG A  17     -55.207 -12.489  26.817  1.00 20.16           C  
ANISOU  136  CD  ARG A  17     2853   4266    541   -530   -121     88       C  
ATOM    137  NE  ARG A  17     -54.232 -11.418  26.656  1.00 20.69           N  
ANISOU  137  NE  ARG A  17     2972   4376    511   -594   -401     -3       N  
ATOM    138  CZ  ARG A  17     -53.205 -11.205  27.474  1.00 20.31           C  
ANISOU  138  CZ  ARG A  17     3046   4291    377   -651   -290    258       C  
ATOM    139  NH1 ARG A  17     -53.017 -11.991  28.522  1.00 20.95           N  
ANISOU  139  NH1 ARG A  17     3317   4454    187   -701   -439    316       N  
ATOM    140  NH2 ARG A  17     -52.376 -10.201  27.247  1.00 19.59           N  
ANISOU  140  NH2 ARG A  17     2799   4519    122   -608    272    310       N  
ATOM    141  N   TYR A  18     -54.362 -14.011  21.685  1.00 18.01           N  
ANISOU  141  N   TYR A  18     2158   3900    783   -353   -177     95       N  
ATOM    142  CA  TYR A  18     -53.731 -13.733  20.369  1.00 17.28           C  
ANISOU  142  CA  TYR A  18     1923   3763    877   -385   -133    171       C  
ATOM    143  C   TYR A  18     -54.806 -13.260  19.381  1.00 18.53           C  
ANISOU  143  C   TYR A  18     1860   3961   1218   -404   -166     83       C  
ATOM    144  O   TYR A  18     -54.546 -12.291  18.638  1.00 19.86           O  
ANISOU  144  O   TYR A  18     1962   3888   1693   -613   -325     55       O  
ATOM    145  CB  TYR A  18     -52.939 -14.948  19.872  1.00 16.60           C  
ANISOU  145  CB  TYR A  18     1892   3597    817   -368   -219    196       C  
ATOM    146  CG  TYR A  18     -51.549 -15.069  20.453  1.00 15.34           C  
ANISOU  146  CG  TYR A  18     1824   3660    344   -441    -75     17       C  
ATOM    147  CD1 TYR A  18     -50.556 -14.158  20.132  1.00 14.50           C  
ANISOU  147  CD1 TYR A  18     1870   3559     78   -469   -119   -121       C  
ATOM    148  CD2 TYR A  18     -51.213 -16.102  21.314  1.00 15.56           C  
ANISOU  148  CD2 TYR A  18     1766   3731    415   -448    -19     79       C  
ATOM    149  CE1 TYR A  18     -49.274 -14.265  20.645  1.00 14.01           C  
ANISOU  149  CE1 TYR A  18     1685   3464    171   -344    174    -31       C  
ATOM    150  CE2 TYR A  18     -49.938 -16.214  21.850  1.00 15.34           C  
ANISOU  150  CE2 TYR A  18     1908   3673    245   -364    -62     78       C  
ATOM    151  CZ  TYR A  18     -48.963 -15.293  21.515  1.00 14.23           C  
ANISOU  151  CZ  TYR A  18     1753   3587     64   -345      3    -69       C  
ATOM    152  OH  TYR A  18     -47.700 -15.396  22.025  1.00 15.27           O  
ANISOU  152  OH  TYR A  18     1943   3682    176   -241     68   -259       O  
ATOM    153  N   ALA A  19     -55.993 -13.876  19.395  1.00 16.96           N  
ANISOU  153  N   ALA A  19     1902   3936    606   -326     -7    299       N  
ATOM    154  CA  ALA A  19     -57.120 -13.481  18.517  1.00 18.49           C  
ANISOU  154  CA  ALA A  19     1802   4245    978   -298   -148    -35       C  
ATOM    155  C   ALA A  19     -57.451 -12.004  18.766  1.00 18.57           C  
ANISOU  155  C   ALA A  19     1882   4336    837   -187   -353    313       C  
ATOM    156  O   ALA A  19     -57.713 -11.286  17.792  1.00 21.41           O  
ANISOU  156  O   ALA A  19     2237   4791   1106   -191   -460    579       O  
ATOM    157  CB  ALA A  19     -58.318 -14.371  18.745  1.00 19.50           C  
ANISOU  157  CB  ALA A  19     1911   4341   1154   -266   -122     44       C  
ATOM    158  N   GLU A  20     -57.382 -11.558  20.026  1.00 19.60           N  
ANISOU  158  N   GLU A  20     2214   4331    901   -225   -151    156       N  
ATOM    159  CA  GLU A  20     -57.755 -10.177  20.436  1.00 20.03           C  
ANISOU  159  CA  GLU A  20     2095   4464   1051   -133    -66    180       C  
ATOM    160  C   GLU A  20     -56.831  -9.163  19.751  1.00 19.89           C  
ANISOU  160  C   GLU A  20     2523   4105    926     75   -173    546       C  
ATOM    161  O   GLU A  20     -57.277  -8.017  19.555  1.00 22.34           O  
ANISOU  161  O   GLU A  20     2760   4258   1468    200   -122    506       O  
ATOM    162  CB  GLU A  20     -57.714 -10.033  21.959  1.00 22.39           C  
ANISOU  162  CB  GLU A  20     2614   4763   1128    -70   -267     75       C  
ATOM    163  CG  GLU A  20     -58.915 -10.654  22.653  1.00 27.06           C  
ANISOU  163  CG  GLU A  20     2827   5203   2251    149    268    -92       C  
ATOM    164  CD  GLU A  20     -58.764 -10.859  24.151  1.00 31.97           C  
ANISOU  164  CD  GLU A  20     3650   5836   2659   -233    453    291       C  
ATOM    165  OE1 GLU A  20     -57.816 -10.295  24.739  1.00 36.53           O  
ANISOU  165  OE1 GLU A  20     4541   6941   2398    367   -155   -305       O  
ATOM    166  OE2 GLU A  20     -59.595 -11.585  24.727  1.00 42.31           O  
ANISOU  166  OE2 GLU A  20     5129   6531   4414   -454   1508    393       O  
ATOM    167  N   ILE A  21     -55.603  -9.561  19.395  1.00 19.02           N  
ANISOU  167  N   ILE A  21     2356   3985    886   -248    -18    696       N  
ATOM    168  CA  ILE A  21     -54.597  -8.656  18.758  1.00 20.26           C  
ANISOU  168  CA  ILE A  21     2455   4081   1159   -272     66    311       C  
ATOM    169  C   ILE A  21     -54.395  -9.044  17.288  1.00 20.95           C  
ANISOU  169  C   ILE A  21     2464   4304   1192   -295     97    209       C  
ATOM    170  O   ILE A  21     -53.425  -8.550  16.692  1.00 20.78           O  
ANISOU  170  O   ILE A  21     2599   4591    704   -582    -21    290       O  
ATOM    171  CB  ILE A  21     -53.263  -8.645  19.532  1.00 20.88           C  
ANISOU  171  CB  ILE A  21     2640   4153   1140   -272     12    228       C  
ATOM    172  CG1 ILE A  21     -52.573 -10.012  19.517  1.00 21.80           C  
ANISOU  172  CG1 ILE A  21     2785   4201   1294   -386    -40     64       C  
ATOM    173  CG2 ILE A  21     -53.472  -8.127  20.946  1.00 20.10           C  
ANISOU  173  CG2 ILE A  21     2547   4046   1042   -507     20    244       C  
ATOM    174  CD1 ILE A  21     -51.075  -9.948  19.698  1.00 21.88           C  
ANISOU  174  CD1 ILE A  21     2717   4249   1346   -341     10   -225       C  
ATOM    175  N   GLY A  22     -55.299  -9.849  16.719  1.00 21.81           N  
ANISOU  175  N   GLY A  22     2695   4393   1199   -262     91    234       N  
ATOM    176  CA  GLY A  22     -55.337 -10.151  15.272  1.00 21.96           C  
ANISOU  176  CA  GLY A  22     2665   4551   1126    -83    371    369       C  
ATOM    177  C   GLY A  22     -54.327 -11.214  14.877  1.00 20.52           C  
ANISOU  177  C   GLY A  22     2730   4483    584    -48    389    525       C  
ATOM    178  O   GLY A  22     -53.826 -11.160  13.738  1.00 22.25           O  
ANISOU  178  O   GLY A  22     3040   4661    751    115    671    768       O  
ATOM    179  N   VAL A  23     -54.046 -12.161  15.775  1.00 20.02           N  
ANISOU  179  N   VAL A  23     2557   4556    493      6   -106    232       N  
ATOM    180  CA  VAL A  23     -53.100 -13.289  15.530  1.00 19.46           C  
ANISOU  180  CA  VAL A  23     2359   4386    648    -95      0    114       C  
ATOM    181  C   VAL A  23     -53.861 -14.613  15.643  1.00 20.43           C  
ANISOU  181  C   VAL A  23     2223   4597    942   -114   -180    141       C  
ATOM    182  O   VAL A  23     -54.629 -14.781  16.609  1.00 22.70           O  
ANISOU  182  O   VAL A  23     2477   4805   1342   -245    224    200       O  
ATOM    183  CB  VAL A  23     -51.904 -13.238  16.498  1.00 19.05           C  
ANISOU  183  CB  VAL A  23     2245   4273    718   -193     59   -150       C  
ATOM    184  CG1 VAL A  23     -51.081 -14.518  16.454  1.00 20.61           C  
ANISOU  184  CG1 VAL A  23     2635   4542    653   -262     77   -123       C  
ATOM    185  CG2 VAL A  23     -51.034 -12.019  16.229  1.00 20.02           C  
ANISOU  185  CG2 VAL A  23     2497   4186    923   -271    238   -175       C  
ATOM    186  N   ASP A  24     -53.626 -15.512  14.686  1.00 22.16           N  
ANISOU  186  N   ASP A  24     2615   4382   1421    -52   -275    -53       N  
ATOM    187  CA  ASP A  24     -54.292 -16.836  14.565  1.00 22.01           C  
ANISOU  187  CA  ASP A  24     2668   4398   1296   -193   -346    228       C  
ATOM    188  C   ASP A  24     -53.295 -17.922  14.980  1.00 19.05           C  
ANISOU  188  C   ASP A  24     2478   4287    473   -114   -168    377       C  
ATOM    189  O   ASP A  24     -52.390 -18.235  14.184  1.00 19.14           O  
ANISOU  189  O   ASP A  24     2481   3866    924   -302     34    138       O  
ATOM    190  CB  ASP A  24     -54.798 -17.050  13.137  1.00 22.82           C  
ANISOU  190  CB  ASP A  24     2923   4596   1151   -198   -499    262       C  
ATOM    191  CG  ASP A  24     -55.540 -18.358  12.918  1.00 25.00           C  
ANISOU  191  CG  ASP A  24     2916   4875   1705   -315   -964    128       C  
ATOM    192  OD1 ASP A  24     -55.405 -19.264  13.765  1.00 24.04           O  
ANISOU  192  OD1 ASP A  24     2667   4679   1786   -151  -1091     11       O  
ATOM    193  OD2 ASP A  24     -56.251 -18.459  11.897  1.00 30.67           O  
ANISOU  193  OD2 ASP A  24     3438   5912   2301   -383  -1565    -85       O  
ATOM    194  N   THR A  25     -53.453 -18.466  16.188  1.00 18.03           N  
ANISOU  194  N   THR A  25     2487   4132    228   -393   -190     -9       N  
ATOM    195  CA  THR A  25     -52.512 -19.444  16.795  1.00 17.18           C  
ANISOU  195  CA  THR A  25     2275   4067    185   -326     45     28       C  
ATOM    196  C   THR A  25     -52.546 -20.755  16.002  1.00 17.24           C  
ANISOU  196  C   THR A  25     2099   4163    286   -456   -244   -106       C  
ATOM    197  O   THR A  25     -51.478 -21.382  15.872  1.00 18.05           O  
ANISOU  197  O   THR A  25     2160   4175    522   -339      4   -222       O  
ATOM    198  CB  THR A  25     -52.815 -19.659  18.282  1.00 16.51           C  
ANISOU  198  CB  THR A  25     1923   4223    124   -549    -67    -59       C  
ATOM    199  OG1 THR A  25     -54.180 -20.048  18.426  1.00 18.39           O  
ANISOU  199  OG1 THR A  25     2120   4459    408   -571     73    114       O  
ATOM    200  CG2 THR A  25     -52.554 -18.414  19.099  1.00 18.30           C  
ANISOU  200  CG2 THR A  25     1939   4147    866   -560    159     23       C  
ATOM    201  N   ASP A  26     -53.718 -21.159  15.502  1.00 18.96           N  
ANISOU  201  N   ASP A  26     2394   4361    447   -367   -501   -249       N  
ATOM    202  CA  ASP A  26     -53.876 -22.419  14.729  1.00 20.58           C  
ANISOU  202  CA  ASP A  26     2750   4337    730   -442   -415    -75       C  
ATOM    203  C   ASP A  26     -53.046 -22.285  13.447  1.00 20.67           C  
ANISOU  203  C   ASP A  26     2747   4327    778   -514   -502    100       C  
ATOM    204  O   ASP A  26     -52.294 -23.225  13.123  1.00 21.40           O  
ANISOU  204  O   ASP A  26     2721   4349   1058   -302   -758     15       O  
ATOM    205  CB  ASP A  26     -55.352 -22.732  14.461  1.00 21.74           C  
ANISOU  205  CB  ASP A  26     2763   4569    928   -486   -503    -93       C  
ATOM    206  CG  ASP A  26     -56.141 -23.045  15.723  1.00 24.89           C  
ANISOU  206  CG  ASP A  26     2814   5021   1619   -357   -360    159       C  
ATOM    207  OD1 ASP A  26     -55.599 -23.752  16.596  1.00 24.91           O  
ANISOU  207  OD1 ASP A  26     3266   5002   1195   -441   -590   -471       O  
ATOM    208  OD2 ASP A  26     -57.288 -22.568  15.833  1.00 32.25           O  
ANISOU  208  OD2 ASP A  26     3198   5939   3116   -496    -38    262       O  
ATOM    209  N   ALA A  27     -53.108 -21.117  12.804  1.00 21.38           N  
ANISOU  209  N   ALA A  27     2903   4521    699   -600   -832    -32       N  
ATOM    210  CA  ALA A  27     -52.406 -20.826  11.532  1.00 21.78           C  
ANISOU  210  CA  ALA A  27     3027   4337    912   -475   -481    -72       C  
ATOM    211  C   ALA A  27     -50.893 -20.785  11.783  1.00 19.74           C  
ANISOU  211  C   ALA A  27     2882   4101    516   -307   -620   -324       C  
ATOM    212  O   ALA A  27     -50.140 -21.328  10.956  1.00 20.07           O  
ANISOU  212  O   ALA A  27     2612   4504    507   -250   -276   -197       O  
ATOM    213  CB  ALA A  27     -52.915 -19.534  10.942  1.00 22.12           C  
ANISOU  213  CB  ALA A  27     3304   4514    585   -143   -878     15       C  
ATOM    214  N   ALA A  28     -50.465 -20.195  12.901  1.00 18.62           N  
ANISOU  214  N   ALA A  28     2731   4005    338   -478   -607    -46       N  
ATOM    215  CA  ALA A  28     -49.037 -20.092  13.279  1.00 17.55           C  
ANISOU  215  CA  ALA A  28     2577   3861    229   -596   -520   -274       C  
ATOM    216  C   ALA A  28     -48.441 -21.501  13.406  1.00 18.03           C  
ANISOU  216  C   ALA A  28     2533   3830    485   -704   -272   -150       C  
ATOM    217  O   ALA A  28     -47.313 -21.713  12.934  1.00 19.63           O  
ANISOU  217  O   ALA A  28     2754   3969    733   -741    -32   -396       O  
ATOM    218  CB  ALA A  28     -48.886 -19.303  14.557  1.00 19.00           C  
ANISOU  218  CB  ALA A  28     2713   4241    262   -467   -349   -511       C  
ATOM    219  N   MET A  29     -49.155 -22.429  14.048  1.00 17.64           N  
ANISOU  219  N   MET A  29     2402   3651    646   -663   -273   -205       N  
ATOM    220  CA  MET A  29     -48.660 -23.814  14.263  1.00 17.78           C  
ANISOU  220  CA  MET A  29     2473   3854    427   -556   -248   -124       C  
ATOM    221  C   MET A  29     -48.563 -24.536  12.911  1.00 18.18           C  
ANISOU  221  C   MET A  29     2618   3858    428   -482   -247   -160       C  
ATOM    222  O   MET A  29     -47.555 -25.231  12.686  1.00 18.63           O  
ANISOU  222  O   MET A  29     2587   4393     96   -359    181   -317       O  
ATOM    223  CB  MET A  29     -49.566 -24.590  15.223  1.00 17.38           C  
ANISOU  223  CB  MET A  29     2191   3904    509   -496   -294    -68       C  
ATOM    224  CG  MET A  29     -49.501 -24.055  16.640  1.00 17.33           C  
ANISOU  224  CG  MET A  29     2318   3951    312   -541   -296     89       C  
ATOM    225  SD  MET A  29     -50.241 -25.156  17.867  1.00 20.02           S  
ANISOU  225  SD  MET A  29     2689   4468    448   -630   -177    237       S  
ATOM    226  CE  MET A  29     -51.945 -25.155  17.311  1.00 18.51           C  
ANISOU  226  CE  MET A  29     2422   4327    282   -660     -4    152       C  
ATOM    227  N   LYS A  30     -49.535 -24.333  12.019  1.00 19.38           N  
ANISOU  227  N   LYS A  30     2895   4078    389   -464   -278   -298       N  
ATOM    228  CA  LYS A  30     -49.500 -24.902  10.643  1.00 20.25           C  
ANISOU  228  CA  LYS A  30     3082   4101    509   -662   -344   -444       C  
ATOM    229  C   LYS A  30     -48.256 -24.388   9.908  1.00 19.52           C  
ANISOU  229  C   LYS A  30     2980   4041    394   -627   -566   -385       C  
ATOM    230  O   LYS A  30     -47.624 -25.192   9.199  1.00 22.50           O  
ANISOU  230  O   LYS A  30     3119   4465    964   -523   -275   -454       O  
ATOM    231  CB  LYS A  30     -50.779 -24.564   9.875  1.00 21.48           C  
ANISOU  231  CB  LYS A  30     3304   4132    726   -588   -554   -381       C  
ATOM    232  CG  LYS A  30     -52.046 -25.207  10.421  1.00 25.87           C  
ANISOU  232  CG  LYS A  30     3736   4491   1600   -825   -352   -708       C  
ATOM    233  CD  LYS A  30     -52.093 -26.715  10.301  1.00 30.39           C  
ANISOU  233  CD  LYS A  30     4173   4702   2671   -903   -186   -636       C  
ATOM    234  CE  LYS A  30     -53.469 -27.268  10.613  1.00 33.52           C  
ANISOU  234  CE  LYS A  30     4916   5013   2805  -1290   -373   -793       C  
ATOM    235  NZ  LYS A  30     -53.488 -28.749  10.622  1.00 36.02           N  
ANISOU  235  NZ  LYS A  30     5434   5390   2861  -1283   -771   -595       N  
ATOM    236  N   GLU A  31     -47.899 -23.114  10.088  1.00 19.17           N  
ANISOU  236  N   GLU A  31     3015   3998    270   -442   -483    -49       N  
ATOM    237  CA  GLU A  31     -46.685 -22.521   9.465  1.00 20.92           C  
ANISOU  237  CA  GLU A  31     2872   4566    509   -418   -422   -159       C  
ATOM    238  C   GLU A  31     -45.436 -23.193  10.039  1.00 18.90           C  
ANISOU  238  C   GLU A  31     2883   4215     83   -413   -198   -131       C  
ATOM    239  O   GLU A  31     -44.507 -23.462   9.272  1.00 20.59           O  
ANISOU  239  O   GLU A  31     3068   4691     64    -94    -64     19       O  
ATOM    240  CB  GLU A  31     -46.603 -21.014   9.698  1.00 24.82           C  
ANISOU  240  CB  GLU A  31     3191   5032   1207   -430   -323    108       C  
ATOM    241  CG  GLU A  31     -47.619 -20.226   8.905  1.00 30.42           C  
ANISOU  241  CG  GLU A  31     3758   5992   1808   -263   -474    186       C  
ATOM    242  CD  GLU A  31     -47.526 -20.488   7.411  1.00 37.98           C  
ANISOU  242  CD  GLU A  31     4641   7311   2477   -102   -102    677       C  
ATOM    243  OE1 GLU A  31     -46.438 -20.268   6.841  1.00 45.98           O  
ANISOU  243  OE1 GLU A  31     5285   8195   3988   -139    683   1428       O  
ATOM    244  OE2 GLU A  31     -48.519 -20.969   6.833  1.00 50.39           O  
ANISOU  244  OE2 GLU A  31     5874   9788   3480     -9  -1022    809       O  
ATOM    245  N   LEU A  32     -45.382 -23.386  11.357  1.00 19.34           N  
ANISOU  245  N   LEU A  32     2813   4444     90   -403   -233   -139       N  
ATOM    246  CA  LEU A  32     -44.173 -23.941  12.011  1.00 17.87           C  
ANISOU  246  CA  LEU A  32     2701   4012     77   -593   -160    -97       C  
ATOM    247  C   LEU A  32     -43.894 -25.337  11.448  1.00 18.15           C  
ANISOU  247  C   LEU A  32     2767   4033     96   -684   -147   -204       C  
ATOM    248  O   LEU A  32     -42.709 -25.670  11.264  1.00 18.53           O  
ANISOU  248  O   LEU A  32     2626   4226    187   -651   -318   -184       O  
ATOM    249  CB  LEU A  32     -44.370 -23.987  13.527  1.00 18.33           C  
ANISOU  249  CB  LEU A  32     2710   4166     86   -524   -202   -136       C  
ATOM    250  CG  LEU A  32     -43.177 -24.545  14.298  1.00 18.25           C  
ANISOU  250  CG  LEU A  32     2723   4101    107   -632   -335     -1       C  
ATOM    251  CD1 LEU A  32     -41.916 -23.744  13.996  1.00 20.72           C  
ANISOU  251  CD1 LEU A  32     3227   4551     94   -704   -291    -70       C  
ATOM    252  CD2 LEU A  32     -43.464 -24.568  15.790  1.00 19.35           C  
ANISOU  252  CD2 LEU A  32     3247   3992    111   -663   -238   -288       C  
ATOM    253  N   GLU A  33     -44.936 -26.128  11.175  1.00 19.32           N  
ANISOU  253  N   GLU A  33     3029   4027    283   -540   -333   -175       N  
ATOM    254  CA  GLU A  33     -44.756 -27.565  10.832  1.00 23.83           C  
ANISOU  254  CA  GLU A  33     3653   4088   1312   -697   -372   -232       C  
ATOM    255  C   GLU A  33     -44.216 -27.669   9.394  1.00 23.15           C  
ANISOU  255  C   GLU A  33     3831   3673   1291   -584   -437   -598       C  
ATOM    256  O   GLU A  33     -43.720 -28.754   9.040  1.00 24.46           O  
ANISOU  256  O   GLU A  33     3753   4273   1266     33   -277  -1018       O  
ATOM    257  CB  GLU A  33     -46.025 -28.356  11.179  1.00 29.56           C  
ANISOU  257  CB  GLU A  33     4004   4908   2318   -478   -269   -377       C  
ATOM    258  CG  GLU A  33     -47.000 -28.588  10.046  1.00 34.94           C  
ANISOU  258  CG  GLU A  33     4497   5694   3084   -509   -384     38       C  
ATOM    259  CD  GLU A  33     -48.333 -29.168  10.501  1.00 32.61           C  
ANISOU  259  CD  GLU A  33     4047   5362   2979   -809   -328    456       C  
ATOM    260  OE1 GLU A  33     -48.348 -29.963  11.469  1.00 32.32           O  
ANISOU  260  OE1 GLU A  33     4517   5703   2057   -815   -993     59       O  
ATOM    261  OE2 GLU A  33     -49.358 -28.803   9.908  1.00 35.17           O  
ANISOU  261  OE2 GLU A  33     4498   5942   2920   -548   -295    474       O  
ATOM    262  N   LYS A  34     -44.084 -26.538   8.687  1.00 21.19           N  
ANISOU  262  N   LYS A  34     3272   4047    730   -644   -481   -710       N  
ATOM    263  CA  LYS A  34     -43.529 -26.480   7.305  1.00 21.79           C  
ANISOU  263  CA  LYS A  34     3171   4270    835   -435   -243   -517       C  
ATOM    264  C   LYS A  34     -42.032 -26.136   7.319  1.00 20.28           C  
ANISOU  264  C   LYS A  34     3054   4514    136   -308    111   -563       C  
ATOM    265  O   LYS A  34     -41.457 -26.020   6.219  1.00 23.28           O  
ANISOU  265  O   LYS A  34     3419   5352     74   -485     53   -243       O  
ATOM    266  CB  LYS A  34     -44.244 -25.426   6.452  1.00 23.41           C  
ANISOU  266  CB  LYS A  34     3479   5152    263   -103   -467   -405       C  
ATOM    267  CG  LYS A  34     -45.718 -25.678   6.166  1.00 27.29           C  
ANISOU  267  CG  LYS A  34     3639   5830    897   -268     44   -197       C  
ATOM    268  CD  LYS A  34     -46.302 -24.612   5.257  1.00 31.97           C  
ANISOU  268  CD  LYS A  34     4181   6062   1902   -337   -286     20       C  
ATOM    269  CE  LYS A  34     -47.813 -24.555   5.264  1.00 34.86           C  
ANISOU  269  CE  LYS A  34     4582   6581   2083   -849   -337   -365       C  
ATOM    270  NZ  LYS A  34     -48.408 -25.903   5.123  1.00 42.10           N  
ANISOU  270  NZ  LYS A  34     5623   7093   3281   -911   -197   -564       N  
ATOM    271  N   VAL A  35     -41.441 -25.893   8.492  1.00 18.74           N  
ANISOU  271  N   VAL A  35     3015   4028     76   -272      1   -230       N  
ATOM    272  CA  VAL A  35     -40.004 -25.508   8.623  1.00 18.58           C  
ANISOU  272  CA  VAL A  35     3064   3912     83   -468     80   -272       C  
ATOM    273  C   VAL A  35     -39.210 -26.702   9.142  1.00 18.88           C  
ANISOU  273  C   VAL A  35     3258   3851     65   -388    -27    -70       C  
ATOM    274  O   VAL A  35     -39.122 -26.916  10.353  1.00 20.57           O  
ANISOU  274  O   VAL A  35     3426   4314     74   -152    184     56       O  
ATOM    275  CB  VAL A  35     -39.807 -24.284   9.537  1.00 17.90           C  
ANISOU  275  CB  VAL A  35     2924   3579    295   -452    116   -266       C  
ATOM    276  CG1 VAL A  35     -38.362 -23.818   9.522  1.00 16.84           C  
ANISOU  276  CG1 VAL A  35     2904   3349    143   -527     87   -169       C  
ATOM    277  CG2 VAL A  35     -40.744 -23.143   9.173  1.00 19.33           C  
ANISOU  277  CG2 VAL A  35     3087   3680    577   -600    236   -136       C  
ATOM    278  N   PRO A  36     -38.565 -27.486   8.252  1.00 17.12           N  
ANISOU  278  N   PRO A  36     2742   3688     71   -489    -15   -168       N  
ATOM    279  CA  PRO A  36     -37.684 -28.569   8.680  1.00 16.65           C  
ANISOU  279  CA  PRO A  36     2694   3564     68   -632     42   -130       C  
ATOM    280  C   PRO A  36     -36.312 -28.031   9.102  1.00 17.95           C  
ANISOU  280  C   PRO A  36     2961   3784     76   -699   -114   -145       C  
ATOM    281  O   PRO A  36     -35.793 -27.141   8.451  1.00 20.49           O  
ANISOU  281  O   PRO A  36     2932   3963    891  -1074   -271     60       O  
ATOM    282  CB  PRO A  36     -37.570 -29.436   7.422  1.00 16.86           C  
ANISOU  282  CB  PRO A  36     2793   3410    201   -620   -249   -362       C  
ATOM    283  CG  PRO A  36     -37.653 -28.426   6.303  1.00 19.22           C  
ANISOU  283  CG  PRO A  36     3224   3751    327   -411    -94   -242       C  
ATOM    284  CD  PRO A  36     -38.645 -27.384   6.787  1.00 18.88           C  
ANISOU  284  CD  PRO A  36     3137   3961     73   -366     49   -199       C  
ATOM    285  N   LEU A  37     -35.772 -28.572  10.191  1.00 18.29           N  
ANISOU  285  N   LEU A  37     2846   3758    344   -498   -213    108       N  
ATOM    286  CA  LEU A  37     -34.392 -28.285  10.653  1.00 17.22           C  
ANISOU  286  CA  LEU A  37     2689   3756     98   -648    -57   -330       C  
ATOM    287  C   LEU A  37     -33.491 -29.434  10.211  1.00 16.45           C  
ANISOU  287  C   LEU A  37     2613   3488    147   -769     41   -332       C  
ATOM    288  O   LEU A  37     -33.896 -30.601  10.354  1.00 17.42           O  
ANISOU  288  O   LEU A  37     2589   3437    591   -643    214   -410       O  
ATOM    289  CB  LEU A  37     -34.378 -28.130  12.176  1.00 17.99           C  
ANISOU  289  CB  LEU A  37     3041   3719     74   -543     81   -189       C  
ATOM    290  CG  LEU A  37     -35.391 -27.141  12.741  1.00 18.42           C  
ANISOU  290  CG  LEU A  37     3044   3815    138   -450    -76   -507       C  
ATOM    291  CD1 LEU A  37     -35.242 -27.046  14.254  1.00 19.77           C  
ANISOU  291  CD1 LEU A  37     3187   4154    168   -336   -203   -590       C  
ATOM    292  CD2 LEU A  37     -35.233 -25.770  12.104  1.00 18.53           C  
ANISOU  292  CD2 LEU A  37     2997   3882    161   -288    200   -586       C  
ATOM    293  N   SER A  38     -32.319 -29.103   9.678  1.00 18.03           N  
ANISOU  293  N   SER A  38     2797   3954     99   -776     46   -375       N  
ATOM    294  CA  SER A  38     -31.295 -30.086   9.259  1.00 17.69           C  
ANISOU  294  CA  SER A  38     2784   3849     86   -615      8   -289       C  
ATOM    295  C   SER A  38     -30.390 -30.402  10.457  1.00 17.97           C  
ANISOU  295  C   SER A  38     2870   3685    273   -585     -3   -434       C  
ATOM    296  O   SER A  38     -29.512 -29.581  10.796  1.00 18.03           O  
ANISOU  296  O   SER A  38     2924   3834     90   -566    -11   -311       O  
ATOM    297  CB  SER A  38     -30.541 -29.594   8.051  1.00 20.29           C  
ANISOU  297  CB  SER A  38     3292   4209    205   -681    504   -491       C  
ATOM    298  OG  SER A  38     -30.029 -30.686   7.308  1.00 25.03           O  
ANISOU  298  OG  SER A  38     3966   4711    830   -627    370   -366       O  
ATOM    299  N   VAL A  39     -30.688 -31.511  11.133  1.00 17.12           N  
ANISOU  299  N   VAL A  39     2535   3888     80   -476     33   -256       N  
ATOM    300  CA  VAL A  39     -29.989 -31.978  12.365  1.00 18.62           C  
ANISOU  300  CA  VAL A  39     3033   3914    127   -281   -152   -450       C  
ATOM    301  C   VAL A  39     -28.661 -32.624  11.954  1.00 18.02           C  
ANISOU  301  C   VAL A  39     2941   3807     99   -353    -58   -354       C  
ATOM    302  O   VAL A  39     -28.674 -33.571  11.135  1.00 19.23           O  
ANISOU  302  O   VAL A  39     2961   3890    452   -199     60   -667       O  
ATOM    303  CB  VAL A  39     -30.879 -32.948  13.162  1.00 18.54           C  
ANISOU  303  CB  VAL A  39     2901   3970    172   -203    135   -642       C  
ATOM    304  CG1 VAL A  39     -30.153 -33.509  14.373  1.00 20.90           C  
ANISOU  304  CG1 VAL A  39     3615   4244     82   -245    109   -266       C  
ATOM    305  CG2 VAL A  39     -32.191 -32.296  13.568  1.00 20.31           C  
ANISOU  305  CG2 VAL A  39     3055   4288    372   -207    346   -648       C  
ATOM    306  N   HIS A  40     -27.552 -32.096  12.474  1.00 18.06           N  
ANISOU  306  N   HIS A  40     2979   3754    125   -405    197   -448       N  
ATOM    307  CA  HIS A  40     -26.168 -32.489  12.102  1.00 17.52           C  
ANISOU  307  CA  HIS A  40     2921   3620    117   -255    238   -367       C  
ATOM    308  C   HIS A  40     -25.789 -33.782  12.832  1.00 18.20           C  
ANISOU  308  C   HIS A  40     3194   3536    181   -198    331   -557       C  
ATOM    309  O   HIS A  40     -25.915 -33.828  14.072  1.00 19.14           O  
ANISOU  309  O   HIS A  40     3389   3785     98   -159    -21   -357       O  
ATOM    310  CB  HIS A  40     -25.206 -31.336  12.398  1.00 17.10           C  
ANISOU  310  CB  HIS A  40     2830   3436    229   -201    252   -711       C  
ATOM    311  CG  HIS A  40     -25.215 -30.904  13.825  1.00 17.51           C  
ANISOU  311  CG  HIS A  40     2903   3607    142   -263    109   -525       C  
ATOM    312  ND1 HIS A  40     -26.373 -30.516  14.472  1.00 18.37           N  
ANISOU  312  ND1 HIS A  40     3204   3609    165   -247    251   -557       N  
ATOM    313  CD2 HIS A  40     -24.213 -30.765  14.718  1.00 18.17           C  
ANISOU  313  CD2 HIS A  40     3091   3703    108   -186     -7   -403       C  
ATOM    314  CE1 HIS A  40     -26.080 -30.157  15.708  1.00 18.54           C  
ANISOU  314  CE1 HIS A  40     2984   3843    217   -176    -27   -759       C  
ATOM    315  NE2 HIS A  40     -24.763 -30.314  15.887  1.00 18.50           N  
ANISOU  315  NE2 HIS A  40     3214   3643    171   -180     68   -461       N  
ATOM    316  N   CYS A  41     -25.345 -34.801  12.096  1.00 17.73           N  
ANISOU  316  N   CYS A  41     3156   3386    194   -268    307   -602       N  
ATOM    317  CA  CYS A  41     -25.073 -36.155  12.643  1.00 17.99           C  
ANISOU  317  CA  CYS A  41     3331   3335    169   -355    352   -508       C  
ATOM    318  C   CYS A  41     -23.867 -36.110  13.593  1.00 17.23           C  
ANISOU  318  C   CYS A  41     3201   3127    217   -408    334   -422       C  
ATOM    319  O   CYS A  41     -23.810 -36.959  14.503  1.00 19.23           O  
ANISOU  319  O   CYS A  41     3433   3802     68   -500     58   -138       O  
ATOM    320  CB  CYS A  41     -24.877 -37.186  11.535  1.00 19.40           C  
ANISOU  320  CB  CYS A  41     3614   3531    224   -319    461   -632       C  
ATOM    321  SG  CYS A  41     -23.366 -36.961  10.562  1.00 20.40           S  
ANISOU  321  SG  CYS A  41     3445   4161    143   -335    242   -530       S  
ATOM    322  N   TRP A  42     -22.958 -35.145  13.421  1.00 17.12           N  
ANISOU  322  N   TRP A  42     3068   3347     89   -460    199   -233       N  
ATOM    323  CA  TRP A  42     -21.586 -35.214  13.991  1.00 17.08           C  
ANISOU  323  CA  TRP A  42     2916   3466    106   -408    226   -320       C  
ATOM    324  C   TRP A  42     -21.597 -34.864  15.483  1.00 17.99           C  
ANISOU  324  C   TRP A  42     3010   3728     97   -397   -114   -310       C  
ATOM    325  O   TRP A  42     -20.611 -35.192  16.158  1.00 18.35           O  
ANISOU  325  O   TRP A  42     3158   3746     65   -499     65    -69       O  
ATOM    326  CB  TRP A  42     -20.576 -34.361  13.209  1.00 16.84           C  
ANISOU  326  CB  TRP A  42     2812   3503     83   -488     43   -260       C  
ATOM    327  CG  TRP A  42     -20.984 -32.961  12.872  1.00 17.70           C  
ANISOU  327  CG  TRP A  42     2714   3876    134   -453    -58    -65       C  
ATOM    328  CD1 TRP A  42     -20.616 -31.827  13.533  1.00 18.22           C  
ANISOU  328  CD1 TRP A  42     2700   3878    343   -456    -65   -178       C  
ATOM    329  CD2 TRP A  42     -21.623 -32.517  11.660  1.00 18.35           C  
ANISOU  329  CD2 TRP A  42     2803   3923    245   -409     78    168       C  
ATOM    330  NE1 TRP A  42     -21.067 -30.718  12.875  1.00 19.68           N  
ANISOU  330  NE1 TRP A  42     2830   4307    339   -309      0    -66       N  
ATOM    331  CE2 TRP A  42     -21.695 -31.110  11.723  1.00 18.35           C  
ANISOU  331  CE2 TRP A  42     2609   3947    413   -382    -87    154       C  
ATOM    332  CE3 TRP A  42     -22.221 -33.172  10.579  1.00 18.74           C  
ANISOU  332  CE3 TRP A  42     2998   3922    199   -313     15    278       C  
ATOM    333  CZ2 TRP A  42     -22.295 -30.349  10.722  1.00 20.84           C  
ANISOU  333  CZ2 TRP A  42     3128   4138    652   -317     59    169       C  
ATOM    334  CZ3 TRP A  42     -22.812 -32.418   9.590  1.00 20.14           C  
ANISOU  334  CZ3 TRP A  42     3039   3937    674    -59    136    439       C  
ATOM    335  CH2 TRP A  42     -22.861 -31.029   9.671  1.00 19.52           C  
ANISOU  335  CH2 TRP A  42     3085   4017    314   -321      5    442       C  
ATOM    336  N   GLN A  43     -22.694 -34.307  15.992  1.00 18.40           N  
ANISOU  336  N   GLN A  43     3173   3733     83   -357    -38   -261       N  
ATOM    337  CA  GLN A  43     -22.839 -34.061  17.455  1.00 18.12           C  
ANISOU  337  CA  GLN A  43     3260   3533     89   -368    -56   -289       C  
ATOM    338  C   GLN A  43     -22.876 -35.407  18.193  1.00 18.03           C  
ANISOU  338  C   GLN A  43     3167   3523    160   -279   -278   -471       C  
ATOM    339  O   GLN A  43     -22.420 -35.452  19.356  1.00 19.04           O  
ANISOU  339  O   GLN A  43     3278   3865     89     -1   -190   -237       O  
ATOM    340  CB  GLN A  43     -24.070 -33.202  17.749  1.00 18.97           C  
ANISOU  340  CB  GLN A  43     3461   3674     72   -433    -14   -174       C  
ATOM    341  CG  GLN A  43     -24.598 -33.344  19.174  1.00 20.03           C  
ANISOU  341  CG  GLN A  43     3745   3796     67   -735     69   -113       C  
ATOM    342  CD  GLN A  43     -23.676 -32.753  20.211  1.00 21.17           C  
ANISOU  342  CD  GLN A  43     4104   3867     71  -1029     59   -171       C  
ATOM    343  OE1 GLN A  43     -22.892 -31.853  19.939  1.00 28.49           O  
ANISOU  343  OE1 GLN A  43     5371   4978    474  -2065   -681   -200       O  
ATOM    344  NE2 GLN A  43     -23.774 -33.260  21.426  1.00 21.44           N  
ANISOU  344  NE2 GLN A  43     4182   3756    209   -612   -296    176       N  
ATOM    345  N   GLY A  44     -23.369 -36.467  17.545  1.00 17.41           N  
ANISOU  345  N   GLY A  44     3131   3221    261   -274    -58   -559       N  
ATOM    346  CA  GLY A  44     -23.615 -37.776  18.182  1.00 16.59           C  
ANISOU  346  CA  GLY A  44     2945   3251    105   -171     -7   -363       C  
ATOM    347  C   GLY A  44     -22.331 -38.519  18.511  1.00 17.41           C  
ANISOU  347  C   GLY A  44     2860   3421    333   -178    -86   -349       C  
ATOM    348  O   GLY A  44     -22.381 -39.404  19.385  1.00 18.88           O  
ANISOU  348  O   GLY A  44     2913   3588    672   -119    -80   -195       O  
ATOM    349  N   ASP A  45     -21.222 -38.201  17.835  1.00 18.28           N  
ANISOU  349  N   ASP A  45     2974   3594    374    -91   -127   -307       N  
ATOM    350  CA  ASP A  45     -19.949 -38.961  17.973  1.00 17.98           C  
ANISOU  350  CA  ASP A  45     2794   3605    433     -7     64   -473       C  
ATOM    351  C   ASP A  45     -18.744 -38.015  17.901  1.00 17.77           C  
ANISOU  351  C   ASP A  45     2947   3557    247      6    192   -379       C  
ATOM    352  O   ASP A  45     -17.648 -38.487  17.522  1.00 18.18           O  
ANISOU  352  O   ASP A  45     2885   3887    134     26    349   -311       O  
ATOM    353  CB  ASP A  45     -19.837 -40.053  16.907  1.00 18.20           C  
ANISOU  353  CB  ASP A  45     3068   3640    204   -174    190   -418       C  
ATOM    354  CG  ASP A  45     -19.529 -39.504  15.529  1.00 19.56           C  
ANISOU  354  CG  ASP A  45     3493   3709    228   -151     88   -456       C  
ATOM    355  OD1 ASP A  45     -19.880 -38.332  15.278  1.00 21.25           O  
ANISOU  355  OD1 ASP A  45     3752   3810    509   -289    -10   -773       O  
ATOM    356  OD2 ASP A  45     -18.917 -40.244  14.730  1.00 22.53           O  
ANISOU  356  OD2 ASP A  45     3590   4233    734   -207    292   -715       O  
ATOM    357  N   ASP A  46     -18.911 -36.756  18.317  1.00 18.48           N  
ANISOU  357  N   ASP A  46     2881   3785    354     39    172   -416       N  
ATOM    358  CA  ASP A  46     -17.794 -35.783  18.459  1.00 18.20           C  
ANISOU  358  CA  ASP A  46     2754   3870    291    -85     36   -398       C  
ATOM    359  C   ASP A  46     -17.020 -35.721  17.135  1.00 19.14           C  
ANISOU  359  C   ASP A  46     2618   4282    370   -147    -45   -447       C  
ATOM    360  O   ASP A  46     -15.780 -35.668  17.165  1.00 21.22           O  
ANISOU  360  O   ASP A  46     2839   4682    542   -293   -346   -465       O  
ATOM    361  CB  ASP A  46     -16.896 -36.168  19.637  1.00 18.25           C  
ANISOU  361  CB  ASP A  46     2632   4148    152     -9    155   -434       C  
ATOM    362  CG  ASP A  46     -17.636 -36.214  20.964  1.00 18.90           C  
ANISOU  362  CG  ASP A  46     2621   4399    160    139    183   -396       C  
ATOM    363  OD1 ASP A  46     -18.836 -35.911  20.967  1.00 19.02           O  
ANISOU  363  OD1 ASP A  46     2565   4446    213    -57    350   -544       O  
ATOM    364  OD2 ASP A  46     -17.005 -36.565  21.980  1.00 20.54           O  
ANISOU  364  OD2 ASP A  46     2993   4516    295    -38   -122   -649       O  
ATOM    365  N   ILE A  47     -17.761 -35.741  16.024  1.00 19.00           N  
ANISOU  365  N   ILE A  47     3258   3843    118   -245     51   -456       N  
ATOM    366  CA  ILE A  47     -17.263 -35.693  14.614  1.00 20.19           C  
ANISOU  366  CA  ILE A  47     3304   4231    135   -244    238   -492       C  
ATOM    367  C   ILE A  47     -16.116 -36.681  14.383  1.00 19.21           C  
ANISOU  367  C   ILE A  47     2742   4117    438   -493    -37   -363       C  
ATOM    368  O   ILE A  47     -15.251 -36.380  13.543  1.00 19.74           O  
ANISOU  368  O   ILE A  47     3003   4210    286    -32    433   -648       O  
ATOM    369  CB  ILE A  47     -16.851 -34.273  14.194  1.00 22.05           C  
ANISOU  369  CB  ILE A  47     3529   4263    584   -165     29    -78       C  
ATOM    370  CG1 ILE A  47     -16.883 -34.150  12.673  1.00 23.32           C  
ANISOU  370  CG1 ILE A  47     3612   4640    606   -227     74    123       C  
ATOM    371  CG2 ILE A  47     -15.481 -33.886  14.719  1.00 25.14           C  
ANISOU  371  CG2 ILE A  47     3744   4918    887    -54   -443   -113       C  
ATOM    372  CD1 ILE A  47     -17.208 -32.773  12.195  1.00 29.32           C  
ANISOU  372  CD1 ILE A  47     4186   4718   2235   -389    265    274       C  
ATOM    373  N   HIS A  48     -16.192 -37.886  14.939  1.00 18.89           N  
ANISOU  373  N   HIS A  48     2844   4058    274   -264     65   -407       N  
ATOM    374  CA  HIS A  48     -15.200 -38.952  14.643  1.00 20.55           C  
ANISOU  374  CA  HIS A  48     3002   4264    540   -244    186   -616       C  
ATOM    375  C   HIS A  48     -15.446 -39.524  13.245  1.00 19.60           C  
ANISOU  375  C   HIS A  48     2795   4057    594   -378    104   -567       C  
ATOM    376  O   HIS A  48     -14.463 -39.854  12.561  1.00 23.03           O  
ANISOU  376  O   HIS A  48     3149   4410   1189    129    169   -756       O  
ATOM    377  CB  HIS A  48     -15.262 -40.072  15.680  1.00 21.42           C  
ANISOU  377  CB  HIS A  48     3321   4585    232   -153    226   -692       C  
ATOM    378  CG  HIS A  48     -14.765 -39.665  17.022  1.00 22.11           C  
ANISOU  378  CG  HIS A  48     3418   4557    424   -176    -53   -570       C  
ATOM    379  ND1 HIS A  48     -15.189 -40.286  18.172  1.00 25.08           N  
ANISOU  379  ND1 HIS A  48     3867   5042    620   -135    141   -582       N  
ATOM    380  CD2 HIS A  48     -13.934 -38.674  17.406  1.00 23.82           C  
ANISOU  380  CD2 HIS A  48     3938   4892    219   -328   -166   -804       C  
ATOM    381  CE1 HIS A  48     -14.612 -39.719  19.210  1.00 24.10           C  
ANISOU  381  CE1 HIS A  48     3690   4868    597   -225     70   -651       C  
ATOM    382  NE2 HIS A  48     -13.838 -38.728  18.769  1.00 24.03           N  
ANISOU  382  NE2 HIS A  48     4135   4749    245   -341   -139   -628       N  
ATOM    383  N   GLY A  49     -16.714 -39.743  12.896  1.00 19.07           N  
ANISOU  383  N   GLY A  49     2736   3970    540   -480     62   -684       N  
ATOM    384  CA  GLY A  49     -17.108 -40.486  11.685  1.00 18.81           C  
ANISOU  384  CA  GLY A  49     2922   3943    279   -319     23   -538       C  
ATOM    385  C   GLY A  49     -16.611 -41.924  11.720  1.00 19.23           C  
ANISOU  385  C   GLY A  49     3106   3993    205   -100    160   -516       C  
ATOM    386  O   GLY A  49     -16.253 -42.411  12.811  1.00 20.66           O  
ANISOU  386  O   GLY A  49     2994   4055    798    155    310    161       O  
ATOM    387  N   PHE A  50     -16.592 -42.591  10.564  1.00 20.08           N  
ANISOU  387  N   PHE A  50     3595   3872    161    -84    355   -447       N  
ATOM    388  CA  PHE A  50     -16.399 -44.061  10.450  1.00 21.39           C  
ANISOU  388  CA  PHE A  50     3754   3749    623    -67    273   -278       C  
ATOM    389  C   PHE A  50     -15.239 -44.370   9.505  1.00 21.25           C  
ANISOU  389  C   PHE A  50     3742   3541    788    285    223   -354       C  
ATOM    390  O   PHE A  50     -14.781 -45.523   9.482  1.00 26.29           O  
ANISOU  390  O   PHE A  50     4214   3763   2011    330    550   -137       O  
ATOM    391  CB  PHE A  50     -17.692 -44.724   9.975  1.00 21.53           C  
ANISOU  391  CB  PHE A  50     3647   3830    701      2     81   -407       C  
ATOM    392  CG  PHE A  50     -18.887 -44.403  10.833  1.00 22.59           C  
ANISOU  392  CG  PHE A  50     3338   3980   1265    176    200   -561       C  
ATOM    393  CD1 PHE A  50     -18.840 -44.588  12.206  1.00 22.93           C  
ANISOU  393  CD1 PHE A  50     3216   4161   1332   -140    173   -783       C  
ATOM    394  CD2 PHE A  50     -20.044 -43.884  10.276  1.00 23.81           C  
ANISOU  394  CD2 PHE A  50     3416   4103   1526     96    255   -829       C  
ATOM    395  CE1 PHE A  50     -19.934 -44.283  12.998  1.00 23.50           C  
ANISOU  395  CE1 PHE A  50     3112   4194   1622   -444    180   -890       C  
ATOM    396  CE2 PHE A  50     -21.137 -43.580  11.073  1.00 25.56           C  
ANISOU  396  CE2 PHE A  50     3103   4339   2269    -11    367   -559       C  
ATOM    397  CZ  PHE A  50     -21.078 -43.775  12.431  1.00 24.11           C  
ANISOU  397  CZ  PHE A  50     2883   4140   2137   -117    636   -511       C  
ATOM    398  N   LEU A  51     -14.792 -43.367   8.749  1.00 23.67           N  
ANISOU  398  N   LEU A  51     3979   3838   1176     88    655   -674       N  
ATOM    399  CA  LEU A  51     -13.840 -43.541   7.622  1.00 25.35           C  
ANISOU  399  CA  LEU A  51     4381   3860   1389    309    871   -444       C  
ATOM    400  C   LEU A  51     -12.429 -43.762   8.178  1.00 26.62           C  
ANISOU  400  C   LEU A  51     4358   4222   1531    515   1082   -323       C  
ATOM    401  O   LEU A  51     -11.726 -44.651   7.663  1.00 30.18           O  
ANISOU  401  O   LEU A  51     5502   4070   1896    905   1377   -201       O  
ATOM    402  CB  LEU A  51     -13.905 -42.298   6.732  1.00 25.97           C  
ANISOU  402  CB  LEU A  51     4708   3676   1482    463    452   -388       C  
ATOM    403  CG  LEU A  51     -13.301 -42.458   5.341  1.00 27.93           C  
ANISOU  403  CG  LEU A  51     5476   3830   1306    179    -38   -519       C  
ATOM    404  CD1 LEU A  51     -13.869 -43.683   4.641  1.00 28.48           C  
ANISOU  404  CD1 LEU A  51     5793   3841   1184    170   -629   -461       C  
ATOM    405  CD2 LEU A  51     -13.534 -41.204   4.515  1.00 28.77           C  
ANISOU  405  CD2 LEU A  51     5803   3817   1309    258    -52   -266       C  
ATOM    406  N   PHE A  52     -12.043 -42.994   9.200  1.00 28.89           N  
ANISOU  406  N   PHE A  52     4359   4853   1764    447    779   -183       N  
ATOM    407  CA  PHE A  52     -10.690 -43.036   9.816  1.00 28.81           C  
ANISOU  407  CA  PHE A  52     4525   5223   1199    547    682     18       C  
ATOM    408  C   PHE A  52     -10.818 -43.269  11.328  1.00 33.52           C  
ANISOU  408  C   PHE A  52     5185   6601    950    864    443    -68       C  
ATOM    409  O   PHE A  52     -10.862 -42.268  12.063  1.00 37.92           O  
ANISOU  409  O   PHE A  52     5951   7188   1266   1217   -226   1090       O  
ATOM    410  CB  PHE A  52      -9.919 -41.756   9.479  1.00 27.99           C  
ANISOU  410  CB  PHE A  52     4062   5326   1245    558    899    -73       C  
ATOM    411  CG  PHE A  52      -9.867 -41.425   8.008  1.00 25.94           C  
ANISOU  411  CG  PHE A  52     3757   4961   1138    314    733   -127       C  
ATOM    412  CD1 PHE A  52      -9.304 -42.308   7.100  1.00 27.03           C  
ANISOU  412  CD1 PHE A  52     3870   4962   1438    223    650   -182       C  
ATOM    413  CD2 PHE A  52     -10.381 -40.231   7.532  1.00 24.51           C  
ANISOU  413  CD2 PHE A  52     3611   4470   1231    232   1117   -452       C  
ATOM    414  CE1 PHE A  52      -9.263 -42.003   5.748  1.00 26.09           C  
ANISOU  414  CE1 PHE A  52     3765   4792   1354    198    855   -236       C  
ATOM    415  CE2 PHE A  52     -10.332 -39.923   6.182  1.00 24.79           C  
ANISOU  415  CE2 PHE A  52     3672   4463   1281    175    996   -220       C  
ATOM    416  CZ  PHE A  52      -9.775 -40.812   5.292  1.00 25.04           C  
ANISOU  416  CZ  PHE A  52     4207   4552    755    123    936   -419       C  
ATOM    417  N   GLY A  65     -15.502 -32.005  26.287  1.00 40.29           N  
ANISOU  417  N   GLY A  65     2938   6507   5864  -1451   -138  -1225       N  
ATOM    418  CA  GLY A  65     -16.465 -32.790  27.084  1.00 40.55           C  
ANISOU  418  CA  GLY A  65     3378   7012   5017  -1048     10   -276       C  
ATOM    419  C   GLY A  65     -16.193 -34.284  27.013  1.00 41.68           C  
ANISOU  419  C   GLY A  65     3726   7261   4848   -334    229    286       C  
ATOM    420  O   GLY A  65     -15.480 -34.716  26.086  1.00 39.36           O  
ANISOU  420  O   GLY A  65     3479   7868   3608  -1075   -556     -8       O  
ATOM    421  N   ASN A  66     -16.772 -35.048  27.946  1.00 40.70           N  
ANISOU  421  N   ASN A  66     4590   6555   4319    132   -277    433       N  
ATOM    422  CA  ASN A  66     -16.612 -36.524  28.038  1.00 38.34           C  
ANISOU  422  CA  ASN A  66     4853   5896   3815    -21   -222    538       C  
ATOM    423  C   ASN A  66     -17.838 -37.146  28.719  1.00 28.12           C  
ANISOU  423  C   ASN A  66     4105   4958   1619    577   -305    109       C  
ATOM    424  O   ASN A  66     -17.651 -38.106  29.484  1.00 28.61           O  
ANISOU  424  O   ASN A  66     4256   5426   1187    395   -625    238       O  
ATOM    425  CB  ASN A  66     -15.330 -36.912  28.781  1.00 42.91           C  
ANISOU  425  CB  ASN A  66     5870   6511   3920   -142   -717   1079       C  
ATOM    426  CG  ASN A  66     -15.149 -36.183  30.096  1.00 49.49           C  
ANISOU  426  CG  ASN A  66     7377   6472   4953    499   -702    963       C  
ATOM    427  OD1 ASN A  66     -15.644 -35.073  30.270  1.00 55.95           O  
ANISOU  427  OD1 ASN A  66     8001   6725   6532   1270    269   1426       O  
ATOM    428  ND2 ASN A  66     -14.419 -36.790  31.019  1.00 54.10           N  
ANISOU  428  ND2 ASN A  66     9137   7787   3630    -94  -1709   1420       N  
ATOM    429  N   TYR A  67     -19.051 -36.683  28.401  1.00 24.14           N  
ANISOU  429  N   TYR A  67     3560   4541   1070    387    267   -112       N  
ATOM    430  CA  TYR A  67     -20.308 -37.325  28.868  1.00 21.19           C  
ANISOU  430  CA  TYR A  67     3614   4118    317    228     18   -289       C  
ATOM    431  C   TYR A  67     -20.319 -38.767  28.378  1.00 20.40           C  
ANISOU  431  C   TYR A  67     3343   4280    128    475    325   -320       C  
ATOM    432  O   TYR A  67     -19.858 -39.056  27.275  1.00 21.77           O  
ANISOU  432  O   TYR A  67     3980   4217     71    463    181      0       O  
ATOM    433  CB  TYR A  67     -21.557 -36.573  28.401  1.00 20.84           C  
ANISOU  433  CB  TYR A  67     3635   4041    239    283    -35   -213       C  
ATOM    434  CG  TYR A  67     -22.781 -36.832  29.245  1.00 20.63           C  
ANISOU  434  CG  TYR A  67     3603   4153     80    113      3   -263       C  
ATOM    435  CD1 TYR A  67     -22.965 -36.172  30.451  1.00 20.93           C  
ANISOU  435  CD1 TYR A  67     3656   4070    226    194     45   -573       C  
ATOM    436  CD2 TYR A  67     -23.717 -37.790  28.890  1.00 19.85           C  
ANISOU  436  CD2 TYR A  67     3390   4081     71    209    -82   -167       C  
ATOM    437  CE1 TYR A  67     -24.075 -36.407  31.244  1.00 20.63           C  
ANISOU  437  CE1 TYR A  67     3433   4077    328    137    -19     56       C  
ATOM    438  CE2 TYR A  67     -24.828 -38.047  29.679  1.00 18.62           C  
ANISOU  438  CE2 TYR A  67     3177   3704    192      8   -279   -148       C  
ATOM    439  CZ  TYR A  67     -25.007 -37.355  30.863  1.00 19.49           C  
ANISOU  439  CZ  TYR A  67     3199   4077    128     65    104   -104       C  
ATOM    440  OH  TYR A  67     -26.096 -37.591  31.654  1.00 21.02           O  
ANISOU  440  OH  TYR A  67     3404   4108    473     73    378   -110       O  
ATOM    441  N   PRO A  68     -20.801 -39.726  29.197  1.00 20.87           N  
ANISOU  441  N   PRO A  68     3750   4105     72    369   -176    -68       N  
ATOM    442  CA  PRO A  68     -20.898 -41.119  28.764  1.00 21.72           C  
ANISOU  442  CA  PRO A  68     3726   4028    497    398   -124    -52       C  
ATOM    443  C   PRO A  68     -21.794 -41.320  27.531  1.00 20.80           C  
ANISOU  443  C   PRO A  68     3683   3760    457    315      6    -29       C  
ATOM    444  O   PRO A  68     -22.665 -40.503  27.274  1.00 22.58           O  
ANISOU  444  O   PRO A  68     4067   3963    549    523   -315   -269       O  
ATOM    445  CB  PRO A  68     -21.517 -41.865  29.956  1.00 22.38           C  
ANISOU  445  CB  PRO A  68     3841   4182    481    442   -261    -65       C  
ATOM    446  CG  PRO A  68     -21.362 -40.935  31.146  1.00 22.87           C  
ANISOU  446  CG  PRO A  68     4088   4438    163    312   -164     -5       C  
ATOM    447  CD  PRO A  68     -21.203 -39.532  30.597  1.00 22.06           C  
ANISOU  447  CD  PRO A  68     3972   4324     83    521   -277      3       C  
ATOM    448  N   GLY A  69     -21.571 -42.426  26.817  1.00 20.75           N  
ANISOU  448  N   GLY A  69     3598   3589    695     88    127    127       N  
ATOM    449  CA  GLY A  69     -22.542 -43.024  25.884  1.00 21.82           C  
ANISOU  449  CA  GLY A  69     3653   3874    760   -103    180    114       C  
ATOM    450  C   GLY A  69     -22.363 -42.522  24.463  1.00 22.70           C  
ANISOU  450  C   GLY A  69     3746   4155    720   -208    120     55       C  
ATOM    451  O   GLY A  69     -23.337 -42.597  23.694  1.00 21.36           O  
ANISOU  451  O   GLY A  69     3874   3989    250   -103    -46   -274       O  
ATOM    452  N   ILE A  70     -21.172 -42.023  24.117  1.00 21.50           N  
ANISOU  452  N   ILE A  70     3591   4103    475    -42     94   -202       N  
ATOM    453  CA  ILE A  70     -20.860 -41.554  22.735  1.00 20.99           C  
ANISOU  453  CA  ILE A  70     3549   4075    351     66    109   -336       C  
ATOM    454  C   ILE A  70     -21.212 -42.688  21.763  1.00 20.27           C  
ANISOU  454  C   ILE A  70     3356   3922    420    196    -46   -259       C  
ATOM    455  O   ILE A  70     -20.971 -43.862  22.108  1.00 19.93           O  
ANISOU  455  O   ILE A  70     3584   3793    194     52     60   -271       O  
ATOM    456  CB  ILE A  70     -19.389 -41.106  22.603  1.00 20.28           C  
ANISOU  456  CB  ILE A  70     3574   3905    224     18    167   -284       C  
ATOM    457  CG1 ILE A  70     -19.143 -40.377  21.279  1.00 20.83           C  
ANISOU  457  CG1 ILE A  70     3478   3986    450    218    467   -129       C  
ATOM    458  CG2 ILE A  70     -18.438 -42.279  22.791  1.00 21.87           C  
ANISOU  458  CG2 ILE A  70     3712   4301    294    146    373   -888       C  
ATOM    459  CD1 ILE A  70     -17.710 -39.948  21.067  1.00 21.45           C  
ANISOU  459  CD1 ILE A  70     3857   4059    231    164    698    156       C  
ATOM    460  N   ALA A  71     -21.836 -42.357  20.629  1.00 18.79           N  
ANISOU  460  N   ALA A  71     3094   3938    104     92    182   -338       N  
ATOM    461  CA  ALA A  71     -22.041 -43.285  19.492  1.00 20.57           C  
ANISOU  461  CA  ALA A  71     3452   3793    568    162     11   -534       C  
ATOM    462  C   ALA A  71     -20.674 -43.682  18.921  1.00 21.51           C  
ANISOU  462  C   ALA A  71     3643   4115    414     56     21   -700       C  
ATOM    463  O   ALA A  71     -19.806 -42.793  18.794  1.00 23.34           O  
ANISOU  463  O   ALA A  71     4086   4094    689   -128   -126   -366       O  
ATOM    464  CB  ALA A  71     -22.916 -42.645  18.446  1.00 20.36           C  
ANISOU  464  CB  ALA A  71     3269   4153    314    192    149   -549       C  
ATOM    465  N   ARG A  72     -20.497 -44.962  18.585  1.00 24.20           N  
ANISOU  465  N   ARG A  72     3900   4071   1223    250    104   -741       N  
ATOM    466  CA  ARG A  72     -19.205 -45.517  18.097  1.00 24.81           C  
ANISOU  466  CA  ARG A  72     4295   4209    920    397    233   -987       C  
ATOM    467  C   ARG A  72     -19.388 -46.178  16.727  1.00 23.88           C  
ANISOU  467  C   ARG A  72     3915   4423    734    102    389   -869       C  
ATOM    468  O   ARG A  72     -18.373 -46.391  16.041  1.00 27.37           O  
ANISOU  468  O   ARG A  72     3715   5166   1516   -124    472  -1078       O  
ATOM    469  CB  ARG A  72     -18.662 -46.548  19.088  1.00 26.33           C  
ANISOU  469  CB  ARG A  72     4774   4765    466    689    318   -841       C  
ATOM    470  CG  ARG A  72     -18.286 -45.973  20.445  1.00 31.37           C  
ANISOU  470  CG  ARG A  72     5529   5381   1007    463    296  -1226       C  
ATOM    471  CD  ARG A  72     -18.243 -47.033  21.531  1.00 39.61           C  
ANISOU  471  CD  ARG A  72     6524   6506   2016    545   -123   -612       C  
ATOM    472  NE  ARG A  72     -19.451 -47.847  21.606  1.00 43.02           N  
ANISOU  472  NE  ARG A  72     6526   7387   2433    108    -95   -125       N  
ATOM    473  CZ  ARG A  72     -19.635 -48.832  22.477  1.00 43.65           C  
ANISOU  473  CZ  ARG A  72     6213   8237   2133    278   -227   -132       C  
ATOM    474  NH1 ARG A  72     -18.690 -49.121  23.355  1.00 47.25           N  
ANISOU  474  NH1 ARG A  72     6908   8994   2049   1182   -531    592       N  
ATOM    475  NH2 ARG A  72     -20.756 -49.527  22.471  1.00 46.16           N  
ANISOU  475  NH2 ARG A  72     5817   8546   3175    674     80   -369       N  
ATOM    476  N   THR A  73     -20.622 -46.546  16.378  1.00 22.65           N  
ANISOU  476  N   THR A  73     3886   4312    408    -47    629   -449       N  
ATOM    477  CA  THR A  73     -20.955 -47.300  15.139  1.00 22.46           C  
ANISOU  477  CA  THR A  73     3671   3992    869    139    316   -575       C  
ATOM    478  C   THR A  73     -22.066 -46.576  14.389  1.00 20.72           C  
ANISOU  478  C   THR A  73     3502   3829    539     45    327   -423       C  
ATOM    479  O   THR A  73     -22.766 -45.742  14.960  1.00 20.68           O  
ANISOU  479  O   THR A  73     3481   3775    601     74    169   -479       O  
ATOM    480  CB  THR A  73     -21.375 -48.737  15.467  1.00 22.95           C  
ANISOU  480  CB  THR A  73     3593   4061   1065    153    339   -249       C  
ATOM    481  OG1 THR A  73     -22.635 -48.660  16.135  1.00 21.98           O  
ANISOU  481  OG1 THR A  73     3915   3878    557     73    733   -311       O  
ATOM    482  CG2 THR A  73     -20.366 -49.464  16.329  1.00 24.83           C  
ANISOU  482  CG2 THR A  73     3630   4353   1449    145    326   -370       C  
ATOM    483  N   PRO A  74     -22.261 -46.873  13.085  1.00 20.69           N  
ANISOU  483  N   PRO A  74     3605   3676    577     54    478   -584       N  
ATOM    484  CA  PRO A  74     -23.395 -46.331  12.340  1.00 20.10           C  
ANISOU  484  CA  PRO A  74     3536   3473    628     38    300   -540       C  
ATOM    485  C   PRO A  74     -24.731 -46.632  13.037  1.00 18.57           C  
ANISOU  485  C   PRO A  74     3606   3161    287   -162    254   -393       C  
ATOM    486  O   PRO A  74     -25.525 -45.723  13.187  1.00 20.37           O  
ANISOU  486  O   PRO A  74     3744   3533    463     25    212   -235       O  
ATOM    487  CB  PRO A  74     -23.276 -47.019  10.970  1.00 20.79           C  
ANISOU  487  CB  PRO A  74     3591   3694    612    -67    475   -526       C  
ATOM    488  CG  PRO A  74     -21.795 -47.312  10.839  1.00 21.15           C  
ANISOU  488  CG  PRO A  74     3957   3725    353     42    394   -518       C  
ATOM    489  CD  PRO A  74     -21.362 -47.677  12.244  1.00 20.94           C  
ANISOU  489  CD  PRO A  74     3865   3744    345    138    766   -204       C  
ATOM    490  N   ASP A  75     -24.925 -47.872  13.495  1.00 19.82           N  
ANISOU  490  N   ASP A  75     3782   3336    412   -171     51   -398       N  
ATOM    491  CA  ASP A  75     -26.182 -48.326  14.151  1.00 20.72           C  
ANISOU  491  CA  ASP A  75     3915   3552    402   -246    267   -448       C  
ATOM    492  C   ASP A  75     -26.431 -47.489  15.413  1.00 20.36           C  
ANISOU  492  C   ASP A  75     3691   3665    380   -236    179   -403       C  
ATOM    493  O   ASP A  75     -27.589 -47.100  15.652  1.00 21.34           O  
ANISOU  493  O   ASP A  75     3984   4017    107     91    299   -281       O  
ATOM    494  CB  ASP A  75     -26.132 -49.819  14.479  1.00 22.64           C  
ANISOU  494  CB  ASP A  75     4308   3460    833   -329    431   -279       C  
ATOM    495  CG  ASP A  75     -26.413 -50.720  13.290  1.00 24.80           C  
ANISOU  495  CG  ASP A  75     4797   3384   1240   -518     65   -227       C  
ATOM    496  OD1 ASP A  75     -26.600 -50.187  12.174  1.00 26.57           O  
ANISOU  496  OD1 ASP A  75     5134   3950   1009   -372    175   -755       O  
ATOM    497  OD2 ASP A  75     -26.446 -51.948  13.487  1.00 27.54           O  
ANISOU  497  OD2 ASP A  75     5035   3483   1946   -523    235   -127       O  
ATOM    498  N   GLU A  76     -25.382 -47.217  16.191  1.00 20.72           N  
ANISOU  498  N   GLU A  76     3572   3690    608     -9    274   -214       N  
ATOM    499  CA  GLU A  76     -25.489 -46.441  17.454  1.00 20.61           C  
ANISOU  499  CA  GLU A  76     3363   3668    801    -47    314   -395       C  
ATOM    500  C   GLU A  76     -25.841 -44.988  17.116  1.00 18.73           C  
ANISOU  500  C   GLU A  76     3202   3639    273   -189    562   -144       C  
ATOM    501  O   GLU A  76     -26.743 -44.436  17.765  1.00 18.39           O  
ANISOU  501  O   GLU A  76     3280   3589    117   -140    381   -196       O  
ATOM    502  CB  GLU A  76     -24.200 -46.550  18.269  1.00 21.75           C  
ANISOU  502  CB  GLU A  76     3621   3761    880    209    218   -376       C  
ATOM    503  CG  GLU A  76     -24.047 -47.888  18.965  1.00 22.44           C  
ANISOU  503  CG  GLU A  76     3908   3812    805    -40    241   -380       C  
ATOM    504  CD  GLU A  76     -22.776 -48.028  19.783  1.00 26.95           C  
ANISOU  504  CD  GLU A  76     4197   3994   2048    205    -76    -56       C  
ATOM    505  OE1 GLU A  76     -21.994 -47.052  19.832  1.00 26.34           O  
ANISOU  505  OE1 GLU A  76     4023   3846   2139    308   -226   -201       O  
ATOM    506  OE2 GLU A  76     -22.571 -49.111  20.370  1.00 27.66           O  
ANISOU  506  OE2 GLU A  76     4846   4144   1516    264     26   -259       O  
ATOM    507  N   LEU A  77     -25.208 -44.405  16.094  1.00 17.66           N  
ANISOU  507  N   LEU A  77     3144   3451    114   -327    327   -268       N  
ATOM    508  CA  LEU A  77     -25.453 -42.989  15.717  1.00 17.78           C  
ANISOU  508  CA  LEU A  77     3073   3558    123   -380    193   -430       C  
ATOM    509  C   LEU A  77     -26.869 -42.862  15.143  1.00 17.59           C  
ANISOU  509  C   LEU A  77     3033   3506    144   -424    297   -457       C  
ATOM    510  O   LEU A  77     -27.584 -41.917  15.529  1.00 18.74           O  
ANISOU  510  O   LEU A  77     3231   3663    224   -348    414   -425       O  
ATOM    511  CB  LEU A  77     -24.391 -42.523  14.720  1.00 17.65           C  
ANISOU  511  CB  LEU A  77     3054   3383    270   -477    237   -391       C  
ATOM    512  CG  LEU A  77     -24.457 -41.043  14.347  1.00 17.36           C  
ANISOU  512  CG  LEU A  77     2799   3307    489   -431    279   -509       C  
ATOM    513  CD1 LEU A  77     -24.333 -40.163  15.582  1.00 18.27           C  
ANISOU  513  CD1 LEU A  77     2976   3405    560   -605    270   -549       C  
ATOM    514  CD2 LEU A  77     -23.385 -40.695  13.328  1.00 18.51           C  
ANISOU  514  CD2 LEU A  77     3217   3492    324   -335    580   -372       C  
ATOM    515  N   ALA A  78     -27.276 -43.796  14.283  1.00 17.70           N  
ANISOU  515  N   ALA A  78     2846   3605    273   -380    223   -575       N  
ATOM    516  CA  ALA A  78     -28.639 -43.841  13.702  1.00 18.69           C  
ANISOU  516  CA  ALA A  78     2935   3843    322   -331    256   -624       C  
ATOM    517  C   ALA A  78     -29.678 -43.889  14.832  1.00 18.53           C  
ANISOU  517  C   ALA A  78     3250   3693     98   -233    247   -259       C  
ATOM    518  O   ALA A  78     -30.645 -43.103  14.787  1.00 18.47           O  
ANISOU  518  O   ALA A  78     3126   3681    209   -332     64   -281       O  
ATOM    519  CB  ALA A  78     -28.773 -45.020  12.773  1.00 19.28           C  
ANISOU  519  CB  ALA A  78     3106   4022    195   -252    202   -699       C  
ATOM    520  N   GLY A  79     -29.480 -44.765  15.821  1.00 18.98           N  
ANISOU  520  N   GLY A  79     3236   3694    279   -163    155   -339       N  
ATOM    521  CA  GLY A  79     -30.401 -44.912  16.964  1.00 19.34           C  
ANISOU  521  CA  GLY A  79     3292   3481    572   -180    305   -250       C  
ATOM    522  C   GLY A  79     -30.494 -43.629  17.773  1.00 18.08           C  
ANISOU  522  C   GLY A  79     3177   3355    334   -309     86   -262       C  
ATOM    523  O   GLY A  79     -31.616 -43.245  18.153  1.00 19.35           O  
ANISOU  523  O   GLY A  79     3318   3565    467   -287    152   -476       O  
ATOM    524  N   ASP A  80     -29.355 -42.975  18.014  1.00 19.15           N  
ANISOU  524  N   ASP A  80     3221   3464    590   -309    172   -320       N  
ATOM    525  CA  ASP A  80     -29.269 -41.705  18.785  1.00 18.50           C  
ANISOU  525  CA  ASP A  80     3156   3502    371   -356    -12   -457       C  
ATOM    526  C   ASP A  80     -30.036 -40.607  18.034  1.00 17.37           C  
ANISOU  526  C   ASP A  80     3058   3409    130   -441     19   -308       C  
ATOM    527  O   ASP A  80     -30.823 -39.881  18.668  1.00 18.39           O  
ANISOU  527  O   ASP A  80     3310   3574    100   -391    177   -327       O  
ATOM    528  CB  ASP A  80     -27.810 -41.326  19.048  1.00 17.32           C  
ANISOU  528  CB  ASP A  80     2857   3513    207   -107    153   -458       C  
ATOM    529  CG  ASP A  80     -27.096 -42.284  19.989  1.00 18.37           C  
ANISOU  529  CG  ASP A  80     2952   3451    575   -129    172   -273       C  
ATOM    530  OD1 ASP A  80     -27.777 -43.143  20.586  1.00 19.42           O  
ANISOU  530  OD1 ASP A  80     3275   3422    682   -136    -45   -292       O  
ATOM    531  OD2 ASP A  80     -25.868 -42.161  20.120  1.00 19.56           O  
ANISOU  531  OD2 ASP A  80     3228   3750    451    -37    161   -345       O  
ATOM    532  N   MET A  81     -29.864 -40.512  16.716  1.00 17.45           N  
ANISOU  532  N   MET A  81     2905   3581    144   -390    119   -528       N  
ATOM    533  CA  MET A  81     -30.577 -39.497  15.899  1.00 17.42           C  
ANISOU  533  CA  MET A  81     3017   3493    107   -348    129   -375       C  
ATOM    534  C   MET A  81     -32.078 -39.813  15.894  1.00 16.99           C  
ANISOU  534  C   MET A  81     3118   3244     92   -306    182   -260       C  
ATOM    535  O   MET A  81     -32.871 -38.872  16.064  1.00 16.86           O  
ANISOU  535  O   MET A  81     3178   3088    140   -108    188   -266       O  
ATOM    536  CB  MET A  81     -30.029 -39.445  14.470  1.00 17.30           C  
ANISOU  536  CB  MET A  81     2901   3472    199   -436    217   -666       C  
ATOM    537  CG  MET A  81     -28.618 -38.891  14.406  1.00 18.85           C  
ANISOU  537  CG  MET A  81     3173   3757    231   -424     99   -788       C  
ATOM    538  SD  MET A  81     -28.122 -38.413  12.735  1.00 20.29           S  
ANISOU  538  SD  MET A  81     3387   3952    370   -619     95   -296       S  
ATOM    539  CE  MET A  81     -28.013 -40.019  11.947  1.00 21.11           C  
ANISOU  539  CE  MET A  81     3350   3944    726   -456    129   -402       C  
ATOM    540  N   HIS A  82     -32.463 -41.088  15.780  1.00 17.37           N  
ANISOU  540  N   HIS A  82     2938   3502    157   -356    191    -51       N  
ATOM    541  CA  HIS A  82     -33.885 -41.513  15.902  1.00 17.24           C  
ANISOU  541  CA  HIS A  82     2808   3454    288   -348    134   -224       C  
ATOM    542  C   HIS A  82     -34.449 -41.026  17.243  1.00 16.99           C  
ANISOU  542  C   HIS A  82     2825   3542     86   -281   -118   -239       C  
ATOM    543  O   HIS A  82     -35.563 -40.468  17.250  1.00 16.69           O  
ANISOU  543  O   HIS A  82     2604   3474    262   -356    186   -306       O  
ATOM    544  CB  HIS A  82     -34.062 -43.029  15.751  1.00 18.59           C  
ANISOU  544  CB  HIS A  82     2922   3546    595   -237     84    -48       C  
ATOM    545  CG  HIS A  82     -35.466 -43.466  16.010  1.00 19.66           C  
ANISOU  545  CG  HIS A  82     2846   3701    919   -237   -187     -6       C  
ATOM    546  ND1 HIS A  82     -36.483 -43.274  15.090  1.00 21.76           N  
ANISOU  546  ND1 HIS A  82     3047   4020   1199   -292   -248    111       N  
ATOM    547  CD2 HIS A  82     -36.042 -44.019  17.101  1.00 20.59           C  
ANISOU  547  CD2 HIS A  82     2954   4040    826   -163   -293    -19       C  
ATOM    548  CE1 HIS A  82     -37.616 -43.724  15.591  1.00 22.87           C  
ANISOU  548  CE1 HIS A  82     3112   4371   1205   -429   -233    -82       C  
ATOM    549  NE2 HIS A  82     -37.372 -44.185  16.829  1.00 22.06           N  
ANISOU  549  NE2 HIS A  82     2896   3982   1502   -241   -129    350       N  
ATOM    550  N   GLU A  83     -33.714 -41.230  18.340  1.00 16.64           N  
ANISOU  550  N   GLU A  83     2766   3489     64   -388     49    -55       N  
ATOM    551  CA  GLU A  83     -34.182 -40.854  19.701  1.00 17.61           C  
ANISOU  551  CA  GLU A  83     3042   3559     89   -357     35   -300       C  
ATOM    552  C   GLU A  83     -34.412 -39.338  19.751  1.00 17.17           C  
ANISOU  552  C   GLU A  83     2870   3575     77   -361     67   -214       C  
ATOM    553  O   GLU A  83     -35.510 -38.925  20.168  1.00 17.50           O  
ANISOU  553  O   GLU A  83     3043   3539     68   -336     20   -127       O  
ATOM    554  CB  GLU A  83     -33.191 -41.319  20.771  1.00 18.46           C  
ANISOU  554  CB  GLU A  83     3271   3647     93    -72    206   -248       C  
ATOM    555  CG  GLU A  83     -33.578 -40.902  22.180  1.00 18.88           C  
ANISOU  555  CG  GLU A  83     3562   3509    100   -246    217   -302       C  
ATOM    556  CD  GLU A  83     -34.896 -41.461  22.695  1.00 21.47           C  
ANISOU  556  CD  GLU A  83     3714   3752    689   -332    138   -509       C  
ATOM    557  OE1 GLU A  83     -35.402 -42.432  22.102  1.00 20.52           O  
ANISOU  557  OE1 GLU A  83     3130   3792    874   -526     -7   -324       O  
ATOM    558  OE2 GLU A  83     -35.398 -40.940  23.714  1.00 23.24           O  
ANISOU  558  OE2 GLU A  83     4015   3990    823   -191    662     34       O  
ATOM    559  N   ALA A  84     -33.430 -38.536  19.326  1.00 17.60           N  
ANISOU  559  N   ALA A  84     3016   3580     91   -395    144   -287       N  
ATOM    560  CA  ALA A  84     -33.519 -37.057  19.331  1.00 17.05           C  
ANISOU  560  CA  ALA A  84     2849   3551     78   -348     43   -227       C  
ATOM    561  C   ALA A  84     -34.721 -36.613  18.489  1.00 17.51           C  
ANISOU  561  C   ALA A  84     2943   3604    103   -338    -63   -361       C  
ATOM    562  O   ALA A  84     -35.536 -35.815  18.985  1.00 18.01           O  
ANISOU  562  O   ALA A  84     3117   3641     85   -448    227   -172       O  
ATOM    563  CB  ALA A  84     -32.235 -36.437  18.842  1.00 17.30           C  
ANISOU  563  CB  ALA A  84     2763   3741     69   -193     85   -111       C  
ATOM    564  N   LEU A  85     -34.857 -37.128  17.264  1.00 17.28           N  
ANISOU  564  N   LEU A  85     2919   3504    143   -278    -45   -515       N  
ATOM    565  CA  LEU A  85     -35.962 -36.718  16.361  1.00 17.43           C  
ANISOU  565  CA  LEU A  85     2927   3607     88   -219     42   -296       C  
ATOM    566  C   LEU A  85     -37.315 -37.068  16.996  1.00 17.24           C  
ANISOU  566  C   LEU A  85     2964   3475    111   -173    160   -377       C  
ATOM    567  O   LEU A  85     -38.267 -36.291  16.797  1.00 19.13           O  
ANISOU  567  O   LEU A  85     2929   3807    533   -182     83   -506       O  
ATOM    568  CB  LEU A  85     -35.778 -37.383  14.994  1.00 17.14           C  
ANISOU  568  CB  LEU A  85     2831   3581     99   -116   -146   -309       C  
ATOM    569  CG  LEU A  85     -34.600 -36.846  14.183  1.00 18.35           C  
ANISOU  569  CG  LEU A  85     2748   3580    644   -100   -212   -150       C  
ATOM    570  CD1 LEU A  85     -34.337 -37.709  12.959  1.00 19.53           C  
ANISOU  570  CD1 LEU A  85     3027   3747    646    239    124    -93       C  
ATOM    571  CD2 LEU A  85     -34.836 -35.399  13.781  1.00 19.53           C  
ANISOU  571  CD2 LEU A  85     2768   3626   1027   -125   -130   -139       C  
ATOM    572  N   SER A  86     -37.392 -38.146  17.783  1.00 17.52           N  
ANISOU  572  N   SER A  86     2833   3450    374   -297    327   -319       N  
ATOM    573  CA  SER A  86     -38.654 -38.612  18.420  1.00 16.92           C  
ANISOU  573  CA  SER A  86     2702   3407    318   -421     43   -292       C  
ATOM    574  C   SER A  86     -39.114 -37.606  19.485  1.00 16.70           C  
ANISOU  574  C   SER A  86     2436   3375    532   -393    142    -98       C  
ATOM    575  O   SER A  86     -40.294 -37.664  19.870  1.00 17.63           O  
ANISOU  575  O   SER A  86     2332   3808    557   -183    135   -487       O  
ATOM    576  CB  SER A  86     -38.511 -40.000  18.993  1.00 18.05           C  
ANISOU  576  CB  SER A  86     2918   3569    368   -274    -45   -235       C  
ATOM    577  OG  SER A  86     -37.886 -39.968  20.265  1.00 19.12           O  
ANISOU  577  OG  SER A  86     3442   3669    153   -240    -43   -238       O  
ATOM    578  N   LEU A  87     -38.218 -36.722  19.937  1.00 14.81           N  
ANISOU  578  N   LEU A  87     2263   3297     64   -422     28    -63       N  
ATOM    579  CA  LEU A  87     -38.490 -35.724  21.009  1.00 16.78           C  
ANISOU  579  CA  LEU A  87     2478   3461    436   -361    169   -213       C  
ATOM    580  C   LEU A  87     -38.555 -34.315  20.412  1.00 17.06           C  
ANISOU  580  C   LEU A  87     2689   3468    323   -413    250   -234       C  
ATOM    581  O   LEU A  87     -38.785 -33.359  21.172  1.00 19.26           O  
ANISOU  581  O   LEU A  87     3383   3821    111   -502    303   -321       O  
ATOM    582  CB  LEU A  87     -37.397 -35.818  22.077  1.00 16.55           C  
ANISOU  582  CB  LEU A  87     2468   3551    267   -303    164   -303       C  
ATOM    583  CG  LEU A  87     -37.289 -37.171  22.776  1.00 17.76           C  
ANISOU  583  CG  LEU A  87     2553   3724    471   -489    157   -123       C  
ATOM    584  CD1 LEU A  87     -36.071 -37.213  23.685  1.00 18.78           C  
ANISOU  584  CD1 LEU A  87     2554   3724    857   -443    -33     18       C  
ATOM    585  CD2 LEU A  87     -38.559 -37.479  23.558  1.00 18.24           C  
ANISOU  585  CD2 LEU A  87     2775   3857    296   -651     85    325       C  
ATOM    586  N   ILE A  88     -38.383 -34.197  19.095  1.00 17.31           N  
ANISOU  586  N   ILE A  88     2588   3599    387   -268    478   -157       N  
ATOM    587  CA  ILE A  88     -38.507 -32.909  18.353  1.00 16.60           C  
ANISOU  587  CA  ILE A  88     2330   3421    553   -252    287   -255       C  
ATOM    588  C   ILE A  88     -39.789 -32.957  17.530  1.00 15.79           C  
ANISOU  588  C   ILE A  88     2327   3409    261   -207    123   -421       C  
ATOM    589  O   ILE A  88     -39.929 -33.791  16.634  1.00 18.32           O  
ANISOU  589  O   ILE A  88     2889   3888    181   -238   -288   -555       O  
ATOM    590  CB  ILE A  88     -37.263 -32.663  17.479  1.00 17.01           C  
ANISOU  590  CB  ILE A  88     2078   3390    993   -267    237   -154       C  
ATOM    591  CG1 ILE A  88     -35.987 -32.652  18.325  1.00 16.91           C  
ANISOU  591  CG1 ILE A  88     2267   3248    909   -254    -29    -29       C  
ATOM    592  CG2 ILE A  88     -37.418 -31.387  16.663  1.00 16.70           C  
ANISOU  592  CG2 ILE A  88     2158   3652    533    -62    185    -26       C  
ATOM    593  CD1 ILE A  88     -34.722 -32.856  17.529  1.00 18.39           C  
ANISOU  593  CD1 ILE A  88     2338   3371   1278   -295    141    101       C  
ATOM    594  N   PRO A  89     -40.772 -32.078  17.820  1.00 15.56           N  
ANISOU  594  N   PRO A  89     2347   3457    106   -323     13   -383       N  
ATOM    595  CA  PRO A  89     -42.073 -32.152  17.160  1.00 16.11           C  
ANISOU  595  CA  PRO A  89     2378   3578    164   -335    -24   -214       C  
ATOM    596  C   PRO A  89     -41.967 -31.803  15.669  1.00 16.79           C  
ANISOU  596  C   PRO A  89     2573   3688    116   -360   -282   -234       C  
ATOM    597  O   PRO A  89     -41.217 -30.907  15.322  1.00 18.55           O  
ANISOU  597  O   PRO A  89     2718   4175    153   -536   -385   -290       O  
ATOM    598  CB  PRO A  89     -42.924 -31.123  17.913  1.00 16.80           C  
ANISOU  598  CB  PRO A  89     2380   3622    380   -384     96   -220       C  
ATOM    599  CG  PRO A  89     -41.918 -30.129  18.458  1.00 15.83           C  
ANISOU  599  CG  PRO A  89     2285   3663     68   -444     50   -123       C  
ATOM    600  CD  PRO A  89     -40.677 -30.949  18.758  1.00 15.28           C  
ANISOU  600  CD  PRO A  89     2297   3431     77   -323     52   -211       C  
ATOM    601  N   GLY A  90     -42.710 -32.529  14.832  1.00 17.47           N  
ANISOU  601  N   GLY A  90     2697   3706    233   -311   -276   -265       N  
ATOM    602  CA  GLY A  90     -42.772 -32.294  13.380  1.00 19.08           C  
ANISOU  602  CA  GLY A  90     2732   4209    309   -181   -267     -6       C  
ATOM    603  C   GLY A  90     -41.749 -33.133  12.641  1.00 19.05           C  
ANISOU  603  C   GLY A  90     3003   3996    236   -208   -410   -232       C  
ATOM    604  O   GLY A  90     -41.174 -34.050  13.253  1.00 20.56           O  
ANISOU  604  O   GLY A  90     3136   4214    461   -241   -221     27       O  
ATOM    605  N   LYS A  91     -41.528 -32.827  11.364  1.00 19.48           N  
ANISOU  605  N   LYS A  91     2899   4095    406   -231    -47     12       N  
ATOM    606  CA  LYS A  91     -40.657 -33.621  10.462  1.00 21.06           C  
ANISOU  606  CA  LYS A  91     3083   4034    882   -329     26   -265       C  
ATOM    607  C   LYS A  91     -39.452 -32.771  10.063  1.00 17.72           C  
ANISOU  607  C   LYS A  91     3050   3560    121   -277    133   -411       C  
ATOM    608  O   LYS A  91     -39.634 -31.588   9.719  1.00 19.47           O  
ANISOU  608  O   LYS A  91     3101   3600    694   -411    335    -73       O  
ATOM    609  CB  LYS A  91     -41.435 -34.085   9.229  1.00 24.15           C  
ANISOU  609  CB  LYS A  91     3340   4528   1308   -534   -392   -145       C  
ATOM    610  CG  LYS A  91     -42.461 -35.179   9.493  1.00 28.92           C  
ANISOU  610  CG  LYS A  91     3908   4917   2160   -272    -32    284       C  
ATOM    611  CD  LYS A  91     -41.879 -36.426  10.128  1.00 33.24           C  
ANISOU  611  CD  LYS A  91     4632   5240   2754   -173     83     70       C  
ATOM    612  CE  LYS A  91     -40.851 -37.115   9.255  1.00 34.64           C  
ANISOU  612  CE  LYS A  91     4916   5519   2724     67    264     50       C  
ATOM    613  NZ  LYS A  91     -40.418 -38.411   9.830  1.00 32.42           N  
ANISOU  613  NZ  LYS A  91     4712   5443   2161   -396    -79    261       N  
ATOM    614  N   HIS A  92     -38.267 -33.369  10.098  1.00 16.94           N  
ANISOU  614  N   HIS A  92     2750   3610     77   -575     81   -214       N  
ATOM    615  CA  HIS A  92     -36.985 -32.642   9.962  1.00 17.69           C  
ANISOU  615  CA  HIS A  92     2807   3678    233   -628    -54   -456       C  
ATOM    616  C   HIS A  92     -36.070 -33.378   8.988  1.00 17.67           C  
ANISOU  616  C   HIS A  92     2872   3700    141   -696     71   -531       C  
ATOM    617  O   HIS A  92     -36.570 -34.216   8.217  1.00 20.83           O  
ANISOU  617  O   HIS A  92     3436   3953    523   -834   -105   -704       O  
ATOM    618  CB  HIS A  92     -36.393 -32.419  11.352  1.00 16.63           C  
ANISOU  618  CB  HIS A  92     2505   3690    122   -560     67   -321       C  
ATOM    619  CG  HIS A  92     -37.304 -31.590  12.185  1.00 16.61           C  
ANISOU  619  CG  HIS A  92     2561   3576    172   -458     72   -393       C  
ATOM    620  ND1 HIS A  92     -37.459 -30.237  11.961  1.00 16.97           N  
ANISOU  620  ND1 HIS A  92     2745   3581    122   -244    240   -279       N  
ATOM    621  CD2 HIS A  92     -38.225 -31.934  13.109  1.00 18.56           C  
ANISOU  621  CD2 HIS A  92     2853   3657    541   -536    404   -231       C  
ATOM    622  CE1 HIS A  92     -38.375 -29.764  12.781  1.00 17.72           C  
ANISOU  622  CE1 HIS A  92     2553   3656    522   -199    426   -235       C  
ATOM    623  NE2 HIS A  92     -38.870 -30.788  13.487  1.00 18.07           N  
ANISOU  623  NE2 HIS A  92     2976   3690    197   -384    244   -310       N  
ATOM    624  N   ARG A  93     -34.813 -32.954   8.936  1.00 17.96           N  
ANISOU  624  N   ARG A  93     2887   3832    105   -626    170   -380       N  
ATOM    625  CA  ARG A  93     -33.801 -33.485   7.995  1.00 17.20           C  
ANISOU  625  CA  ARG A  93     2779   3587    166   -475    286   -487       C  
ATOM    626  C   ARG A  93     -32.559 -33.841   8.805  1.00 17.54           C  
ANISOU  626  C   ARG A  93     2738   3584    341   -505    277   -293       C  
ATOM    627  O   ARG A  93     -32.468 -33.400   9.974  1.00 17.35           O  
ANISOU  627  O   ARG A  93     2738   3489    365   -499    206   -307       O  
ATOM    628  CB  ARG A  93     -33.497 -32.447   6.911  1.00 17.72           C  
ANISOU  628  CB  ARG A  93     2868   3696    165   -538    289   -350       C  
ATOM    629  CG  ARG A  93     -34.668 -32.156   5.984  1.00 19.59           C  
ANISOU  629  CG  ARG A  93     2974   3754    713   -592    190   -295       C  
ATOM    630  CD  ARG A  93     -34.397 -30.994   5.044  1.00 19.02           C  
ANISOU  630  CD  ARG A  93     3118   4003    106   -689    268   -328       C  
ATOM    631  NE  ARG A  93     -33.365 -31.287   4.060  1.00 18.84           N  
ANISOU  631  NE  ARG A  93     2883   4179     96   -848    122   -364       N  
ATOM    632  CZ  ARG A  93     -33.561 -31.995   2.953  1.00 19.39           C  
ANISOU  632  CZ  ARG A  93     2826   4398    140   -861    356   -467       C  
ATOM    633  NH1 ARG A  93     -34.753 -32.504   2.691  1.00 21.11           N  
ANISOU  633  NH1 ARG A  93     2820   4798    401   -608    191   -119       N  
ATOM    634  NH2 ARG A  93     -32.558 -32.205   2.123  1.00 21.21           N  
ANISOU  634  NH2 ARG A  93     3283   4621    153   -641    345   -556       N  
ATOM    635  N   VAL A  94     -31.652 -34.614   8.212  1.00 17.73           N  
ANISOU  635  N   VAL A  94     2861   3679    196   -399    286   -649       N  
ATOM    636  CA  VAL A  94     -30.332 -34.945   8.819  1.00 18.01           C  
ANISOU  636  CA  VAL A  94     2880   3774    187   -319    134   -619       C  
ATOM    637  C   VAL A  94     -29.223 -34.518   7.853  1.00 18.74           C  
ANISOU  637  C   VAL A  94     2892   4069    157   -470     17   -609       C  
ATOM    638  O   VAL A  94     -29.397 -34.687   6.610  1.00 18.97           O  
ANISOU  638  O   VAL A  94     3273   3811    122   -446    106   -468       O  
ATOM    639  CB  VAL A  94     -30.252 -36.437   9.195  1.00 18.05           C  
ANISOU  639  CB  VAL A  94     2788   3633    434   -432    243   -553       C  
ATOM    640  CG1 VAL A  94     -28.818 -36.901   9.388  1.00 18.66           C  
ANISOU  640  CG1 VAL A  94     2931   3565    594   -446    372   -360       C  
ATOM    641  CG2 VAL A  94     -31.083 -36.741  10.432  1.00 19.42           C  
ANISOU  641  CG2 VAL A  94     2723   3904    749   -405    286   -651       C  
ATOM    642  N   GLN A  95     -28.170 -33.903   8.398  1.00 19.00           N  
ANISOU  642  N   GLN A  95     2957   4018    241   -543    259   -564       N  
ATOM    643  CA  GLN A  95     -26.917 -33.560   7.675  1.00 19.71           C  
ANISOU  643  CA  GLN A  95     2856   4127    506   -442    172   -480       C  
ATOM    644  C   GLN A  95     -25.880 -34.655   7.917  1.00 19.82           C  
ANISOU  644  C   GLN A  95     3068   3990    473   -404    439   -538       C  
ATOM    645  O   GLN A  95     -25.603 -34.954   9.100  1.00 20.08           O  
ANISOU  645  O   GLN A  95     3166   4029    432   -536    160   -499       O  
ATOM    646  CB  GLN A  95     -26.304 -32.260   8.192  1.00 21.59           C  
ANISOU  646  CB  GLN A  95     2930   4008   1263   -408    379   -123       C  
ATOM    647  CG  GLN A  95     -27.137 -31.020   7.936  1.00 24.67           C  
ANISOU  647  CG  GLN A  95     3472   4459   1443   -300    516   -360       C  
ATOM    648  CD  GLN A  95     -26.337 -29.798   8.301  1.00 22.55           C  
ANISOU  648  CD  GLN A  95     2951   4448   1168   -512    358   -274       C  
ATOM    649  OE1 GLN A  95     -25.291 -29.525   7.714  1.00 21.20           O  
ANISOU  649  OE1 GLN A  95     2826   4212   1017   -419    120     60       O  
ATOM    650  NE2 GLN A  95     -26.781 -29.100   9.335  1.00 23.78           N  
ANISOU  650  NE2 GLN A  95     3393   4543   1096   -339    318   -384       N  
ATOM    651  N   LEU A  96     -25.241 -35.125   6.846  1.00 19.21           N  
ANISOU  651  N   LEU A  96     3374   3823    103   -526    111   -381       N  
ATOM    652  CA  LEU A  96     -24.086 -36.053   6.912  1.00 19.27           C  
ANISOU  652  CA  LEU A  96     3244   3854    221   -529    174   -546       C  
ATOM    653  C   LEU A  96     -22.805 -35.273   6.618  1.00 17.87           C  
ANISOU  653  C   LEU A  96     3094   3515    181   -374    157   -437       C  
ATOM    654  O   LEU A  96     -22.878 -34.246   5.914  1.00 18.30           O  
ANISOU  654  O   LEU A  96     2901   3671    380   -250     95    -75       O  
ATOM    655  CB  LEU A  96     -24.274 -37.180   5.894  1.00 20.79           C  
ANISOU  655  CB  LEU A  96     3512   4214    172   -507    187   -662       C  
ATOM    656  CG  LEU A  96     -25.517 -38.051   6.069  1.00 22.26           C  
ANISOU  656  CG  LEU A  96     3753   4363    340   -510    455   -603       C  
ATOM    657  CD1 LEU A  96     -25.632 -39.042   4.920  1.00 25.99           C  
ANISOU  657  CD1 LEU A  96     4368   4558    946   -513    110   -718       C  
ATOM    658  CD2 LEU A  96     -25.492 -38.780   7.404  1.00 22.85           C  
ANISOU  658  CD2 LEU A  96     3681   4514    488   -554    542   -579       C  
ATOM    659  N   HIS A  97     -21.681 -35.754   7.150  1.00 16.86           N  
ANISOU  659  N   HIS A  97     2721   3543    142   -372    181   -495       N  
ATOM    660  CA  HIS A  97     -20.311 -35.428   6.680  1.00 16.84           C  
ANISOU  660  CA  HIS A  97     2784   3461    154   -492    348   -455       C  
ATOM    661  C   HIS A  97     -19.790 -36.609   5.861  1.00 16.24           C  
ANISOU  661  C   HIS A  97     2637   3366    168   -504    441   -396       C  
ATOM    662  O   HIS A  97     -20.263 -37.737   6.085  1.00 17.17           O  
ANISOU  662  O   HIS A  97     2905   3439    176   -469    339   -546       O  
ATOM    663  CB  HIS A  97     -19.399 -35.076   7.860  1.00 17.29           C  
ANISOU  663  CB  HIS A  97     2436   3691    439   -482    212   -430       C  
ATOM    664  CG  HIS A  97     -18.957 -33.652   7.861  1.00 16.94           C  
ANISOU  664  CG  HIS A  97     2502   3589    346   -572    317   -291       C  
ATOM    665  ND1 HIS A  97     -17.943 -33.196   7.039  1.00 16.78           N  
ANISOU  665  ND1 HIS A  97     2418   3547    408   -505    268   -305       N  
ATOM    666  CD2 HIS A  97     -19.389 -32.581   8.563  1.00 17.55           C  
ANISOU  666  CD2 HIS A  97     2542   3640    484   -624    408   -250       C  
ATOM    667  CE1 HIS A  97     -17.765 -31.906   7.241  1.00 17.78           C  
ANISOU  667  CE1 HIS A  97     2607   3505    642   -611    117   -339       C  
ATOM    668  NE2 HIS A  97     -18.636 -31.506   8.178  1.00 16.27           N  
ANISOU  668  NE2 HIS A  97     2390   3534    255   -624      0   -315       N  
ATOM    669  N   ALA A  98     -18.898 -36.344   4.905  1.00 16.79           N  
ANISOU  669  N   ALA A  98     2659   3466    251   -720    617   -536       N  
ATOM    670  CA  ALA A  98     -18.308 -37.369   4.018  1.00 17.55           C  
ANISOU  670  CA  ALA A  98     2970   3410    286   -528    459   -519       C  
ATOM    671  C   ALA A  98     -17.706 -38.496   4.868  1.00 17.63           C  
ANISOU  671  C   ALA A  98     2921   3508    269   -534    312   -625       C  
ATOM    672  O   ALA A  98     -17.788 -39.657   4.445  1.00 18.18           O  
ANISOU  672  O   ALA A  98     2677   3721    508   -482    360   -747       O  
ATOM    673  CB  ALA A  98     -17.286 -36.733   3.108  1.00 18.40           C  
ANISOU  673  CB  ALA A  98     3048   3445    497   -499    722   -524       C  
ATOM    674  N   ILE A  99     -17.179 -38.185   6.057  1.00 18.57           N  
ANISOU  674  N   ILE A  99     2989   3676    390   -380    191   -699       N  
ATOM    675  CA  ILE A  99     -16.429 -39.182   6.880  1.00 17.60           C  
ANISOU  675  CA  ILE A  99     2755   3710    222   -242    320   -691       C  
ATOM    676  C   ILE A  99     -17.415 -40.151   7.549  1.00 17.94           C  
ANISOU  676  C   ILE A  99     2913   3655    248   -221     80   -814       C  
ATOM    677  O   ILE A  99     -16.940 -41.103   8.189  1.00 19.12           O  
ANISOU  677  O   ILE A  99     3041   3663    559    -65    353   -435       O  
ATOM    678  CB  ILE A  99     -15.482 -38.508   7.896  1.00 17.73           C  
ANISOU  678  CB  ILE A  99     2784   3740    213   -240    356   -646       C  
ATOM    679  CG1 ILE A  99     -16.185 -37.442   8.741  1.00 18.93           C  
ANISOU  679  CG1 ILE A  99     3107   3795    288   -131     68   -915       C  
ATOM    680  CG2 ILE A  99     -14.250 -37.951   7.197  1.00 18.49           C  
ANISOU  680  CG2 ILE A  99     2775   3714    535   -180    356   -842       C  
ATOM    681  CD1 ILE A  99     -15.404 -37.029   9.979  1.00 19.36           C  
ANISOU  681  CD1 ILE A  99     3047   4179    130   -312   -117   -493       C  
ATOM    682  N   TYR A 100     -18.725 -39.980   7.337  1.00 18.67           N  
ANISOU  682  N   TYR A 100     3099   3772    222   -235     67   -767       N  
ATOM    683  CA  TYR A 100     -19.777 -40.889   7.869  1.00 18.50           C  
ANISOU  683  CA  TYR A 100     3188   3566    272   -347    149   -629       C  
ATOM    684  C   TYR A 100     -20.141 -41.945   6.819  1.00 17.78           C  
ANISOU  684  C   TYR A 100     3044   3571    139   -534    308   -444       C  
ATOM    685  O   TYR A 100     -21.121 -42.679   7.031  1.00 18.54           O  
ANISOU  685  O   TYR A 100     3097   3709    236   -522    155   -721       O  
ATOM    686  CB  TYR A 100     -20.981 -40.088   8.369  1.00 17.91           C  
ANISOU  686  CB  TYR A 100     3230   3429    144   -307     35   -423       C  
ATOM    687  CG  TYR A 100     -20.658 -39.314   9.618  1.00 18.05           C  
ANISOU  687  CG  TYR A 100     3099   3617    141   -348    240   -483       C  
ATOM    688  CD1 TYR A 100     -20.884 -39.854  10.872  1.00 18.14           C  
ANISOU  688  CD1 TYR A 100     2993   3729    168   -661    179   -359       C  
ATOM    689  CD2 TYR A 100     -19.939 -38.136   9.543  1.00 18.07           C  
ANISOU  689  CD2 TYR A 100     3136   3572    158   -420    243   -545       C  
ATOM    690  CE1 TYR A 100     -20.482 -39.197  12.024  1.00 17.84           C  
ANISOU  690  CE1 TYR A 100     2837   3765    174   -548    419   -496       C  
ATOM    691  CE2 TYR A 100     -19.530 -37.464  10.681  1.00 17.84           C  
ANISOU  691  CE2 TYR A 100     3008   3654    117   -394    109   -436       C  
ATOM    692  CZ  TYR A 100     -19.811 -37.993  11.925  1.00 18.43           C  
ANISOU  692  CZ  TYR A 100     3159   3697    144   -404    145   -410       C  
ATOM    693  OH  TYR A 100     -19.400 -37.319  13.034  1.00 19.29           O  
ANISOU  693  OH  TYR A 100     3230   3946    152   -269     91   -586       O  
ATOM    694  N   ALA A 101     -19.323 -42.073   5.768  1.00 18.37           N  
ANISOU  694  N   ALA A 101     2903   3689    386   -404    490   -513       N  
ATOM    695  CA  ALA A 101     -19.380 -43.192   4.798  1.00 18.53           C  
ANISOU  695  CA  ALA A 101     3174   3645    220   -448    551   -447       C  
ATOM    696  C   ALA A 101     -19.417 -44.522   5.559  1.00 20.92           C  
ANISOU  696  C   ALA A 101     3434   3725    787   -338    454   -476       C  
ATOM    697  O   ALA A 101     -18.688 -44.656   6.568  1.00 21.93           O  
ANISOU  697  O   ALA A 101     3762   3925    642   -171    447   -644       O  
ATOM    698  CB  ALA A 101     -18.204 -43.135   3.854  1.00 20.02           C  
ANISOU  698  CB  ALA A 101     3160   3920    525   -549    590   -628       C  
ATOM    699  N   VAL A 102     -20.248 -45.458   5.091  1.00 21.02           N  
ANISOU  699  N   VAL A 102     4005   3635    344   -425    176   -398       N  
ATOM    700  CA  VAL A 102     -20.407 -46.819   5.682  1.00 23.72           C  
ANISOU  700  CA  VAL A 102     4176   3694   1142   -364    393   -472       C  
ATOM    701  C   VAL A 102     -20.033 -47.852   4.618  1.00 24.69           C  
ANISOU  701  C   VAL A 102     4529   3902    947   -214    501   -302       C  
ATOM    702  O   VAL A 102     -20.840 -48.078   3.698  1.00 26.72           O  
ANISOU  702  O   VAL A 102     4834   4274   1043   -635    493   -443       O  
ATOM    703  CB  VAL A 102     -21.834 -47.043   6.215  1.00 22.28           C  
ANISOU  703  CB  VAL A 102     4155   3584    727   -335    441   -669       C  
ATOM    704  CG1 VAL A 102     -22.026 -48.463   6.722  1.00 22.85           C  
ANISOU  704  CG1 VAL A 102     4129   3696    857   -514    490   -663       C  
ATOM    705  CG2 VAL A 102     -22.189 -46.032   7.294  1.00 23.43           C  
ANISOU  705  CG2 VAL A 102     4409   3783    710   -526    369   -814       C  
ATOM    706  N   THR A 103     -18.845 -48.446   4.741  1.00 26.01           N  
ANISOU  706  N   THR A 103     4926   4035    920    198    600   -360       N  
ATOM    707  CA  THR A 103     -18.255 -49.354   3.724  1.00 28.54           C  
ANISOU  707  CA  THR A 103     5315   4330   1195    644    827   -523       C  
ATOM    708  C   THR A 103     -17.190 -50.237   4.381  1.00 30.08           C  
ANISOU  708  C   THR A 103     5787   4102   1539    696    784   -303       C  
ATOM    709  O   THR A 103     -16.540 -49.767   5.335  1.00 32.47           O  
ANISOU  709  O   THR A 103     5977   4331   2028    546    858   -218       O  
ATOM    710  CB  THR A 103     -17.681 -48.542   2.557  1.00 30.63           C  
ANISOU  710  CB  THR A 103     5633   4531   1474    763    795    -99       C  
ATOM    711  OG1 THR A 103     -17.039 -49.449   1.661  1.00 33.78           O  
ANISOU  711  OG1 THR A 103     6570   5542    721   1483    561    -79       O  
ATOM    712  CG2 THR A 103     -16.701 -47.481   3.008  1.00 31.58           C  
ANISOU  712  CG2 THR A 103     5332   4541   2126    628   1187    140       C  
ATOM    713  N   ASP A 104     -17.012 -51.460   3.874  1.00 32.06           N  
ANISOU  713  N   ASP A 104     5861   4109   2211    394    429   -780       N  
ATOM    714  CA  ASP A 104     -15.919 -52.382   4.285  1.00 36.64           C  
ANISOU  714  CA  ASP A 104     6070   4514   3337    884    674   -956       C  
ATOM    715  C   ASP A 104     -14.761 -52.249   3.292  1.00 36.80           C  
ANISOU  715  C   ASP A 104     5632   4501   3847    707    434   -745       C  
ATOM    716  O   ASP A 104     -13.739 -52.937   3.480  1.00 38.90           O  
ANISOU  716  O   ASP A 104     5690   5186   3900    847    987   -678       O  
ATOM    717  CB  ASP A 104     -16.411 -53.828   4.386  1.00 43.14           C  
ANISOU  717  CB  ASP A 104     6559   5008   4823   1163    543  -1094       C  
ATOM    718  CG  ASP A 104     -17.659 -54.110   3.568  1.00 52.50           C  
ANISOU  718  CG  ASP A 104     7425   6111   6410   1412    491  -1554       C  
ATOM    719  OD1 ASP A 104     -17.666 -55.124   2.843  1.00 59.82           O  
ANISOU  719  OD1 ASP A 104     7847   7019   7863   2791   1003  -2298       O  
ATOM    720  OD2 ASP A 104     -18.618 -53.319   3.673  1.00 65.41           O  
ANISOU  720  OD2 ASP A 104     8006   8824   8022   1841   2187  -2745       O  
ATOM    721  N   LYS A 105     -14.919 -51.391   2.280  1.00 34.29           N  
ANISOU  721  N   LYS A 105     5054   4841   3134    512    784  -1047       N  
ATOM    722  CA  LYS A 105     -13.877 -51.111   1.258  1.00 35.09           C  
ANISOU  722  CA  LYS A 105     5048   5217   3064    656    682   -689       C  
ATOM    723  C   LYS A 105     -12.921 -50.045   1.800  1.00 35.03           C  
ANISOU  723  C   LYS A 105     5210   4608   3492    874   1292   -272       C  
ATOM    724  O   LYS A 105     -13.391 -49.122   2.493  1.00 38.07           O  
ANISOU  724  O   LYS A 105     6337   4601   3523    552    888   -318       O  
ATOM    725  CB  LYS A 105     -14.527 -50.686  -0.061  1.00 38.05           C  
ANISOU  725  CB  LYS A 105     5479   5868   3109    690    779   -183       C  
ATOM    726  CG  LYS A 105     -15.155 -51.826  -0.851  1.00 40.14           C  
ANISOU  726  CG  LYS A 105     5658   6988   2604    516     -6   -166       C  
ATOM    727  CD  LYS A 105     -16.088 -51.368  -1.945  1.00 48.01           C  
ANISOU  727  CD  LYS A 105     6833   7814   3593    711   -772   -110       C  
ATOM    728  CE  LYS A 105     -16.152 -52.340  -3.103  1.00 52.53           C  
ANISOU  728  CE  LYS A 105     7470   8574   3915    731  -1471   -622       C  
ATOM    729  NZ  LYS A 105     -16.739 -51.713  -4.313  1.00 60.39           N  
ANISOU  729  NZ  LYS A 105     8347   9844   4753   1118  -2114   -451       N  
ATOM    730  N   LYS A 106     -11.620 -50.219   1.558  1.00 38.63           N  
ANISOU  730  N   LYS A 106     5099   5054   4522    435    643    -30       N  
ATOM    731  CA  LYS A 106     -10.575 -49.214   1.881  1.00 41.98           C  
ANISOU  731  CA  LYS A 106     5921   5634   4395    438    619   -227       C  
ATOM    732  C   LYS A 106     -10.831 -47.962   1.040  1.00 35.33           C  
ANISOU  732  C   LYS A 106     5066   5076   3281    674   1127   -400       C  
ATOM    733  O   LYS A 106     -10.669 -48.039  -0.192  1.00 42.91           O  
ANISOU  733  O   LYS A 106     6561   5812   3931    862   1194   -839       O  
ATOM    734  CB  LYS A 106      -9.176 -49.769   1.601  1.00 48.88           C  
ANISOU  734  CB  LYS A 106     6160   6813   5599    416    808   -394       C  
ATOM    735  CG  LYS A 106      -8.037 -48.958   2.204  1.00 59.72           C  
ANISOU  735  CG  LYS A 106     7820   8275   6593    286    333   -208       C  
ATOM    736  CD  LYS A 106      -7.402 -49.614   3.410  1.00 67.23           C  
ANISOU  736  CD  LYS A 106     9346   9287   6910    635    247   -242       C  
ATOM    737  CE  LYS A 106      -6.411 -48.718   4.123  1.00 69.21           C  
ANISOU  737  CE  LYS A 106    10019   9207   7071    572    525   -818       C  
ATOM    738  NZ  LYS A 106      -7.006 -48.092   5.326  1.00 72.64           N  
ANISOU  738  NZ  LYS A 106    10574   9475   7551   1089    732   -768       N  
ATOM    739  N   ARG A 107     -11.273 -46.876   1.676  1.00 29.35           N  
ANISOU  739  N   ARG A 107     4805   4466   1880   -219    493   -500       N  
ATOM    740  CA  ARG A 107     -11.550 -45.583   0.999  1.00 25.64           C  
ANISOU  740  CA  ARG A 107     4001   4321   1421     -7    462   -674       C  
ATOM    741  C   ARG A 107     -10.654 -44.496   1.591  1.00 24.57           C  
ANISOU  741  C   ARG A 107     3897   4220   1218    174    450   -812       C  
ATOM    742  O   ARG A 107     -10.254 -44.617   2.765  1.00 27.19           O  
ANISOU  742  O   ARG A 107     3714   4775   1842    -45   -308   -604       O  
ATOM    743  CB  ARG A 107     -13.018 -45.177   1.146  1.00 26.65           C  
ANISOU  743  CB  ARG A 107     4072   4269   1785    -48    422   -829       C  
ATOM    744  CG  ARG A 107     -14.006 -46.176   0.565  1.00 26.82           C  
ANISOU  744  CG  ARG A 107     4349   4251   1591    -28    369   -644       C  
ATOM    745  CD  ARG A 107     -13.948 -46.289  -0.946  1.00 26.57           C  
ANISOU  745  CD  ARG A 107     4144   4203   1747    -41    278   -747       C  
ATOM    746  NE  ARG A 107     -15.230 -46.762  -1.439  1.00 25.63           N  
ANISOU  746  NE  ARG A 107     3814   4481   1442   -158    236   -728       N  
ATOM    747  CZ  ARG A 107     -15.400 -47.598  -2.456  1.00 26.79           C  
ANISOU  747  CZ  ARG A 107     3920   4777   1483    -71    235   -929       C  
ATOM    748  NH1 ARG A 107     -14.359 -48.052  -3.138  1.00 28.17           N  
ANISOU  748  NH1 ARG A 107     3828   4869   2004    -60   -119  -1127       N  
ATOM    749  NH2 ARG A 107     -16.622 -47.970  -2.791  1.00 26.13           N  
ANISOU  749  NH2 ARG A 107     4137   4867    924   -356    250   -932       N  
ATOM    750  N   ASP A 108     -10.350 -43.484   0.781  1.00 22.60           N  
ANISOU  750  N   ASP A 108     3517   4232    838    139    -16   -652       N  
ATOM    751  CA  ASP A 108      -9.833 -42.169   1.231  1.00 22.63           C  
ANISOU  751  CA  ASP A 108     3623   4197    779    281    116  -1058       C  
ATOM    752  C   ASP A 108     -10.821 -41.112   0.732  1.00 23.41           C  
ANISOU  752  C   ASP A 108     3631   4136   1127    145     84   -986       C  
ATOM    753  O   ASP A 108     -11.767 -41.490   0.014  1.00 22.56           O  
ANISOU  753  O   ASP A 108     3263   4001   1308    366   -237   -876       O  
ATOM    754  CB  ASP A 108      -8.400 -41.959   0.739  1.00 23.77           C  
ANISOU  754  CB  ASP A 108     3524   4626    881    364    -18   -935       C  
ATOM    755  CG  ASP A 108      -7.590 -40.993   1.583  1.00 26.25           C  
ANISOU  755  CG  ASP A 108     3225   4793   1953    229    288  -1238       C  
ATOM    756  OD1 ASP A 108      -8.187 -40.330   2.454  1.00 25.85           O  
ANISOU  756  OD1 ASP A 108     3296   4853   1671      8    408  -1185       O  
ATOM    757  OD2 ASP A 108      -6.365 -40.918   1.363  1.00 30.41           O  
ANISOU  757  OD2 ASP A 108     3086   5365   3103    563   -207   -983       O  
ATOM    758  N   LEU A 109     -10.652 -39.852   1.133  1.00 20.69           N  
ANISOU  758  N   LEU A 109     3467   3845    546    -65    161   -924       N  
ATOM    759  CA  LEU A 109     -11.627 -38.778   0.809  1.00 22.26           C  
ANISOU  759  CA  LEU A 109     3528   4015    916   -102    415   -753       C  
ATOM    760  C   LEU A 109     -11.702 -38.575  -0.710  1.00 21.84           C  
ANISOU  760  C   LEU A 109     3428   3996    874   -105    467  -1019       C  
ATOM    761  O   LEU A 109     -12.739 -38.073  -1.185  1.00 23.42           O  
ANISOU  761  O   LEU A 109     3663   4247    988   -265    111   -788       O  
ATOM    762  CB  LEU A 109     -11.221 -37.502   1.548  1.00 21.66           C  
ANISOU  762  CB  LEU A 109     3485   3840    904   -258    405   -578       C  
ATOM    763  CG  LEU A 109     -11.413 -37.582   3.061  1.00 22.52           C  
ANISOU  763  CG  LEU A 109     3794   3892    871   -232    487   -671       C  
ATOM    764  CD1 LEU A 109     -10.945 -36.308   3.745  1.00 21.74           C  
ANISOU  764  CD1 LEU A 109     3724   3929    604   -335    276   -700       C  
ATOM    765  CD2 LEU A 109     -12.869 -37.876   3.390  1.00 22.50           C  
ANISOU  765  CD2 LEU A 109     3640   3979    928   -243    398   -438       C  
ATOM    766  N   ASP A 110     -10.684 -39.016  -1.453  1.00 22.48           N  
ANISOU  766  N   ASP A 110     3514   4187    838   -242    651   -685       N  
ATOM    767  CA  ASP A 110     -10.620 -38.824  -2.926  1.00 23.63           C  
ANISOU  767  CA  ASP A 110     3635   4557    784   -244    421   -924       C  
ATOM    768  C   ASP A 110     -11.005 -40.118  -3.652  1.00 22.47           C  
ANISOU  768  C   ASP A 110     3680   4439    416   -150    707   -997       C  
ATOM    769  O   ASP A 110     -10.896 -40.135  -4.896  1.00 23.44           O  
ANISOU  769  O   ASP A 110     3646   4926    333     90    599   -544       O  
ATOM    770  CB  ASP A 110      -9.241 -38.332  -3.375  1.00 24.61           C  
ANISOU  770  CB  ASP A 110     3325   4869   1154   -338    372  -1255       C  
ATOM    771  CG  ASP A 110      -8.143 -39.370  -3.242  1.00 24.53           C  
ANISOU  771  CG  ASP A 110     3251   4909   1161   -192    782  -1374       C  
ATOM    772  OD1 ASP A 110      -8.251 -40.225  -2.345  1.00 28.24           O  
ANISOU  772  OD1 ASP A 110     3624   5097   2008   -109    893  -1075       O  
ATOM    773  OD2 ASP A 110      -7.195 -39.320  -4.047  1.00 27.31           O  
ANISOU  773  OD2 ASP A 110     3683   5480   1212   -660    972  -1779       O  
ATOM    774  N   THR A 111     -11.493 -41.140  -2.938  1.00 21.57           N  
ANISOU  774  N   THR A 111     3416   4145    632     37    656   -705       N  
ATOM    775  CA  THR A 111     -11.931 -42.420  -3.564  1.00 23.55           C  
ANISOU  775  CA  THR A 111     3959   4176    811   -126    307   -936       C  
ATOM    776  C   THR A 111     -13.288 -42.873  -3.015  1.00 22.25           C  
ANISOU  776  C   THR A 111     3789   3854    811   -168    385  -1262       C  
ATOM    777  O   THR A 111     -13.714 -43.988  -3.374  1.00 23.76           O  
ANISOU  777  O   THR A 111     3996   3926   1103   -355   -336  -1178       O  
ATOM    778  CB  THR A 111     -10.873 -43.519  -3.408  1.00 23.54           C  
ANISOU  778  CB  THR A 111     3748   4250    944    -54    426  -1161       C  
ATOM    779  OG1 THR A 111     -10.736 -43.826  -2.020  1.00 25.25           O  
ANISOU  779  OG1 THR A 111     4458   4390    745     65    354  -1036       O  
ATOM    780  CG2 THR A 111      -9.536 -43.118  -3.991  1.00 24.00           C  
ANISOU  780  CG2 THR A 111     3849   4482    787   -169    632  -1393       C  
ATOM    781  N   LEU A 112     -13.975 -42.021  -2.248  1.00 22.34           N  
ANISOU  781  N   LEU A 112     3493   4009    986   -101    584   -929       N  
ATOM    782  CA  LEU A 112     -15.370 -42.276  -1.803  1.00 22.06           C  
ANISOU  782  CA  LEU A 112     3329   4065    986   -203    299   -995       C  
ATOM    783  C   LEU A 112     -16.260 -42.460  -3.033  1.00 22.59           C  
ANISOU  783  C   LEU A 112     3623   4282    675   -355    421   -706       C  
ATOM    784  O   LEU A 112     -16.028 -41.768  -4.048  1.00 24.50           O  
ANISOU  784  O   LEU A 112     3904   4638    766   -644     25   -681       O  
ATOM    785  CB  LEU A 112     -15.862 -41.113  -0.937  1.00 22.04           C  
ANISOU  785  CB  LEU A 112     3314   4075    985     43    352   -795       C  
ATOM    786  CG  LEU A 112     -15.288 -41.068   0.475  1.00 21.95           C  
ANISOU  786  CG  LEU A 112     3419   3978    942     10    301   -609       C  
ATOM    787  CD1 LEU A 112     -15.763 -39.825   1.209  1.00 22.98           C  
ANISOU  787  CD1 LEU A 112     3452   4022   1254     13    303   -610       C  
ATOM    788  CD2 LEU A 112     -15.661 -42.324   1.247  1.00 22.43           C  
ANISOU  788  CD2 LEU A 112     3827   4112    582     53    331   -625       C  
ATOM    789  N   GLU A 113     -17.235 -43.367  -2.935  1.00 21.74           N  
ANISOU  789  N   GLU A 113     3817   4098    345   -464    386  -1029       N  
ATOM    790  CA  GLU A 113     -18.248 -43.634  -3.986  1.00 22.45           C  
ANISOU  790  CA  GLU A 113     3746   4136    646   -417    301   -741       C  
ATOM    791  C   GLU A 113     -19.635 -43.383  -3.409  1.00 22.51           C  
ANISOU  791  C   GLU A 113     3922   4350    279   -138    533   -798       C  
ATOM    792  O   GLU A 113     -19.838 -43.498  -2.202  1.00 22.58           O  
ANISOU  792  O   GLU A 113     3814   4491    273   -635    219   -960       O  
ATOM    793  CB  GLU A 113     -18.124 -45.071  -4.487  1.00 25.57           C  
ANISOU  793  CB  GLU A 113     4489   4149   1076   -209    224   -803       C  
ATOM    794  CG  GLU A 113     -16.713 -45.446  -4.889  1.00 30.37           C  
ANISOU  794  CG  GLU A 113     5053   4587   1898   -366    208   -921       C  
ATOM    795  CD  GLU A 113     -16.474 -45.456  -6.385  1.00 36.82           C  
ANISOU  795  CD  GLU A 113     6931   5153   1906   -343    250  -1039       C  
ATOM    796  OE1 GLU A 113     -16.483 -46.556  -6.973  1.00 54.05           O  
ANISOU  796  OE1 GLU A 113     8816   6825   4895    572    220  -1714       O  
ATOM    797  OE2 GLU A 113     -16.284 -44.365  -6.958  1.00 39.17           O  
ANISOU  797  OE2 GLU A 113     9810   3928   1142     68     26  -1422       O  
ATOM    798  N   PRO A 114     -20.617 -43.003  -4.253  1.00 22.55           N  
ANISOU  798  N   PRO A 114     3602   4506    458   -185    244   -865       N  
ATOM    799  CA  PRO A 114     -21.981 -42.751  -3.787  1.00 22.19           C  
ANISOU  799  CA  PRO A 114     3422   4339    668   -313    483   -826       C  
ATOM    800  C   PRO A 114     -22.576 -43.893  -2.947  1.00 22.62           C  
ANISOU  800  C   PRO A 114     3611   4078    904   -383    295  -1039       C  
ATOM    801  O   PRO A 114     -23.214 -43.600  -1.953  1.00 22.35           O  
ANISOU  801  O   PRO A 114     3515   4439    539   -297    193   -749       O  
ATOM    802  CB  PRO A 114     -22.754 -42.552  -5.098  1.00 22.97           C  
ANISOU  802  CB  PRO A 114     3266   4298   1164   -184    437   -840       C  
ATOM    803  CG  PRO A 114     -21.721 -41.968  -6.040  1.00 22.33           C  
ANISOU  803  CG  PRO A 114     3362   4188    931   -204    259   -564       C  
ATOM    804  CD  PRO A 114     -20.438 -42.691  -5.680  1.00 22.23           C  
ANISOU  804  CD  PRO A 114     3467   4338    639   -372    280   -869       C  
ATOM    805  N   GLU A 115     -22.349 -45.151  -3.339  1.00 22.32           N  
ANISOU  805  N   GLU A 115     3391   4122    967   -548    -60  -1079       N  
ATOM    806  CA  GLU A 115     -23.001 -46.330  -2.705  1.00 21.98           C  
ANISOU  806  CA  GLU A 115     3818   4208    323   -633    345   -842       C  
ATOM    807  C   GLU A 115     -22.454 -46.522  -1.282  1.00 21.88           C  
ANISOU  807  C   GLU A 115     3767   3962    584   -795     95   -731       C  
ATOM    808  O   GLU A 115     -23.067 -47.294  -0.518  1.00 21.58           O  
ANISOU  808  O   GLU A 115     3926   3909    364   -863    586  -1011       O  
ATOM    809  CB  GLU A 115     -22.826 -47.590  -3.553  1.00 24.70           C  
ANISOU  809  CB  GLU A 115     3993   4214   1174   -727    346   -835       C  
ATOM    810  CG  GLU A 115     -21.385 -48.017  -3.734  1.00 27.80           C  
ANISOU  810  CG  GLU A 115     4279   4716   1565   -596    663   -936       C  
ATOM    811  CD  GLU A 115     -20.736 -47.527  -5.018  1.00 30.06           C  
ANISOU  811  CD  GLU A 115     4812   5088   1519   -294   1000  -1108       C  
ATOM    812  OE1 GLU A 115     -21.155 -46.472  -5.532  1.00 26.83           O  
ANISOU  812  OE1 GLU A 115     4070   4875   1248   -148    338  -1511       O  
ATOM    813  OE2 GLU A 115     -19.802 -48.198  -5.490  1.00 37.51           O  
ANISOU  813  OE2 GLU A 115     4736   5987   3529   -443   1507  -1297       O  
ATOM    814  N   ASP A 116     -21.374 -45.816  -0.927  1.00 21.01           N  
ANISOU  814  N   ASP A 116     3718   3954    310   -621    223   -673       N  
ATOM    815  CA  ASP A 116     -20.807 -45.798   0.449  1.00 21.18           C  
ANISOU  815  CA  ASP A 116     3661   3779    607   -515    -55   -594       C  
ATOM    816  C   ASP A 116     -21.802 -45.112   1.391  1.00 20.93           C  
ANISOU  816  C   ASP A 116     3882   3867    202   -455    -42   -716       C  
ATOM    817  O   ASP A 116     -21.568 -45.129   2.625  1.00 22.12           O  
ANISOU  817  O   ASP A 116     4270   4035     98   -355     56   -375       O  
ATOM    818  CB  ASP A 116     -19.454 -45.085   0.501  1.00 21.65           C  
ANISOU  818  CB  ASP A 116     3508   3755    962   -396   -143   -575       C  
ATOM    819  CG  ASP A 116     -18.367 -45.757  -0.318  1.00 22.13           C  
ANISOU  819  CG  ASP A 116     3275   3733   1399   -271    -84   -748       C  
ATOM    820  OD1 ASP A 116     -18.581 -46.911  -0.737  1.00 25.91           O  
ANISOU  820  OD1 ASP A 116     3651   4236   1956   -298    252   -943       O  
ATOM    821  OD2 ASP A 116     -17.320 -45.114  -0.535  1.00 21.16           O  
ANISOU  821  OD2 ASP A 116     3148   3819   1071    -37    -76   -725       O  
ATOM    822  N   PHE A 117     -22.865 -44.517   0.842  1.00 20.25           N  
ANISOU  822  N   PHE A 117     3825   3644    225   -504      6   -755       N  
ATOM    823  CA  PHE A 117     -23.881 -43.768   1.627  1.00 20.23           C  
ANISOU  823  CA  PHE A 117     3596   3650    440   -442    170   -629       C  
ATOM    824  C   PHE A 117     -25.249 -44.450   1.511  1.00 19.35           C  
ANISOU  824  C   PHE A 117     3480   3550    319   -392    102   -498       C  
ATOM    825  O   PHE A 117     -26.228 -43.893   2.037  1.00 20.93           O  
ANISOU  825  O   PHE A 117     3495   3700    755   -285    526   -967       O  
ATOM    826  CB  PHE A 117     -23.883 -42.294   1.216  1.00 20.42           C  
ANISOU  826  CB  PHE A 117     3574   3686    496   -333     54   -640       C  
ATOM    827  CG  PHE A 117     -22.628 -41.575   1.636  1.00 20.58           C  
ANISOU  827  CG  PHE A 117     3818   3681    317   -494     42   -649       C  
ATOM    828  CD1 PHE A 117     -22.522 -41.016   2.902  1.00 22.04           C  
ANISOU  828  CD1 PHE A 117     4137   3861    375   -716     29   -699       C  
ATOM    829  CD2 PHE A 117     -21.500 -41.603   0.833  1.00 21.40           C  
ANISOU  829  CD2 PHE A 117     3674   3611    844   -656   -126   -590       C  
ATOM    830  CE1 PHE A 117     -21.342 -40.418   3.316  1.00 21.57           C  
ANISOU  830  CE1 PHE A 117     4100   3937    159   -797   -109   -158       C  
ATOM    831  CE2 PHE A 117     -20.318 -41.016   1.253  1.00 23.16           C  
ANISOU  831  CE2 PHE A 117     3814   3765   1221   -763    209   -713       C  
ATOM    832  CZ  PHE A 117     -20.243 -40.419   2.489  1.00 23.26           C  
ANISOU  832  CZ  PHE A 117     3893   3976    968   -775    -73   -516       C  
ATOM    833  N   ASP A 118     -25.287 -45.660   0.943  1.00 19.99           N  
ANISOU  833  N   ASP A 118     3759   3620    214   -555    414   -458       N  
ATOM    834  CA  ASP A 118     -26.502 -46.517   0.874  1.00 19.87           C  
ANISOU  834  CA  ASP A 118     3509   3727    311   -602    338   -459       C  
ATOM    835  C   ASP A 118     -27.070 -46.718   2.282  1.00 19.48           C  
ANISOU  835  C   ASP A 118     3439   3769    191   -629    120   -467       C  
ATOM    836  O   ASP A 118     -28.309 -46.675   2.434  1.00 22.25           O  
ANISOU  836  O   ASP A 118     4036   4178    237  -1015    500   -398       O  
ATOM    837  CB  ASP A 118     -26.201 -47.872   0.230  1.00 20.41           C  
ANISOU  837  CB  ASP A 118     3826   3726    203   -685    594   -511       C  
ATOM    838  CG  ASP A 118     -26.042 -47.796  -1.275  1.00 21.09           C  
ANISOU  838  CG  ASP A 118     3801   4017    192   -593    502   -566       C  
ATOM    839  OD1 ASP A 118     -26.276 -46.702  -1.825  1.00 25.38           O  
ANISOU  839  OD1 ASP A 118     4563   3986   1094   -581    546   -589       O  
ATOM    840  OD2 ASP A 118     -25.701 -48.835  -1.882  1.00 22.55           O  
ANISOU  840  OD2 ASP A 118     3711   4177    680   -608    244  -1199       O  
ATOM    841  N   TYR A 119     -26.206 -46.947   3.275  1.00 19.92           N  
ANISOU  841  N   TYR A 119     3289   3826    450   -385     69   -518       N  
ATOM    842  CA  TYR A 119     -26.627 -47.179   4.680  1.00 20.48           C  
ANISOU  842  CA  TYR A 119     3436   3754    591   -522    195   -351       C  
ATOM    843  C   TYR A 119     -27.536 -46.023   5.113  1.00 20.20           C  
ANISOU  843  C   TYR A 119     3562   3756    357   -432     84   -322       C  
ATOM    844  O   TYR A 119     -28.607 -46.281   5.702  1.00 21.00           O  
ANISOU  844  O   TYR A 119     3383   4068    525   -633    207   -557       O  
ATOM    845  CB  TYR A 119     -25.426 -47.315   5.620  1.00 20.40           C  
ANISOU  845  CB  TYR A 119     3652   3659    439   -551    195   -248       C  
ATOM    846  CG  TYR A 119     -25.807 -47.473   7.070  1.00 20.71           C  
ANISOU  846  CG  TYR A 119     3997   3502    369   -453    238   -629       C  
ATOM    847  CD1 TYR A 119     -25.956 -48.729   7.635  1.00 20.73           C  
ANISOU  847  CD1 TYR A 119     4146   3532    198   -335     77   -368       C  
ATOM    848  CD2 TYR A 119     -26.091 -46.370   7.859  1.00 20.97           C  
ANISOU  848  CD2 TYR A 119     3823   3416    726   -286    264   -652       C  
ATOM    849  CE1 TYR A 119     -26.333 -48.884   8.959  1.00 22.09           C  
ANISOU  849  CE1 TYR A 119     4345   3691    355   -455    366   -548       C  
ATOM    850  CE2 TYR A 119     -26.473 -46.508   9.183  1.00 21.77           C  
ANISOU  850  CE2 TYR A 119     4024   3495    750   -539     67   -511       C  
ATOM    851  CZ  TYR A 119     -26.593 -47.769   9.736  1.00 22.99           C  
ANISOU  851  CZ  TYR A 119     4230   3595    907   -591     -7   -600       C  
ATOM    852  OH  TYR A 119     -26.979 -47.914  11.036  1.00 24.97           O  
ANISOU  852  OH  TYR A 119     4579   4006    901   -591     36   -432       O  
ATOM    853  N   TRP A 120     -27.127 -44.787   4.810  1.00 19.51           N  
ANISOU  853  N   TRP A 120     3575   3757     80   -503    140   -220       N  
ATOM    854  CA  TRP A 120     -27.804 -43.549   5.283  1.00 20.53           C  
ANISOU  854  CA  TRP A 120     3707   3804    289   -495    238   -518       C  
ATOM    855  C   TRP A 120     -29.056 -43.265   4.446  1.00 18.70           C  
ANISOU  855  C   TRP A 120     3289   3646    168   -677    253   -595       C  
ATOM    856  O   TRP A 120     -30.042 -42.770   5.012  1.00 18.22           O  
ANISOU  856  O   TRP A 120     3425   3302    193   -525    283   -500       O  
ATOM    857  CB  TRP A 120     -26.829 -42.367   5.302  1.00 19.55           C  
ANISOU  857  CB  TRP A 120     3421   3924     82   -556    239   -133       C  
ATOM    858  CG  TRP A 120     -25.825 -42.483   6.406  1.00 20.32           C  
ANISOU  858  CG  TRP A 120     3460   4044    214   -567    173   -771       C  
ATOM    859  CD1 TRP A 120     -24.475 -42.634   6.278  1.00 20.95           C  
ANISOU  859  CD1 TRP A 120     3488   4001    469   -361     19   -552       C  
ATOM    860  CD2 TRP A 120     -26.107 -42.581   7.813  1.00 20.77           C  
ANISOU  860  CD2 TRP A 120     3726   3928    237   -588    152   -818       C  
ATOM    861  NE1 TRP A 120     -23.896 -42.789   7.508  1.00 21.56           N  
ANISOU  861  NE1 TRP A 120     3661   4172    358   -617   -156   -985       N  
ATOM    862  CE2 TRP A 120     -24.871 -42.755   8.470  1.00 21.24           C  
ANISOU  862  CE2 TRP A 120     3850   3922    298   -382    256   -937       C  
ATOM    863  CE3 TRP A 120     -27.280 -42.542   8.574  1.00 21.83           C  
ANISOU  863  CE3 TRP A 120     3984   4059    248   -486    157   -858       C  
ATOM    864  CZ2 TRP A 120     -24.778 -42.869   9.857  1.00 22.11           C  
ANISOU  864  CZ2 TRP A 120     3938   4091    369   -115    -20   -867       C  
ATOM    865  CZ3 TRP A 120     -27.185 -42.644   9.944  1.00 22.78           C  
ANISOU  865  CZ3 TRP A 120     4110   4294    251   -497    234   -882       C  
ATOM    866  CH2 TRP A 120     -25.951 -42.815  10.573  1.00 22.84           C  
ANISOU  866  CH2 TRP A 120     3939   4285    454   -345    254   -749       C  
ATOM    867  N   ILE A 121     -29.043 -43.601   3.156  1.00 20.66           N  
ANISOU  867  N   ILE A 121     3485   4149    214   -681    222   -779       N  
ATOM    868  CA  ILE A 121     -30.255 -43.493   2.292  1.00 20.52           C  
ANISOU  868  CA  ILE A 121     3510   4096    191   -598    262   -698       C  
ATOM    869  C   ILE A 121     -31.325 -44.441   2.843  1.00 21.22           C  
ANISOU  869  C   ILE A 121     3770   4144    147   -603    368   -493       C  
ATOM    870  O   ILE A 121     -32.476 -44.001   3.016  1.00 21.28           O  
ANISOU  870  O   ILE A 121     3831   4143    109   -751    282   -372       O  
ATOM    871  CB  ILE A 121     -29.916 -43.791   0.819  1.00 21.15           C  
ANISOU  871  CB  ILE A 121     3572   4339    123   -652    -55   -485       C  
ATOM    872  CG1 ILE A 121     -29.033 -42.691   0.223  1.00 20.38           C  
ANISOU  872  CG1 ILE A 121     3128   4483    132   -579    -21   -539       C  
ATOM    873  CG2 ILE A 121     -31.188 -44.003   0.011  1.00 23.23           C  
ANISOU  873  CG2 ILE A 121     3589   4588    649   -878    115   -538       C  
ATOM    874  CD1 ILE A 121     -28.397 -43.057  -1.096  1.00 21.77           C  
ANISOU  874  CD1 ILE A 121     3461   4726     83   -356     12   -308       C  
ATOM    875  N   ASP A 122     -30.949 -45.696   3.097  1.00 21.12           N  
ANISOU  875  N   ASP A 122     3639   4277    108   -603    369   -236       N  
ATOM    876  CA  ASP A 122     -31.837 -46.734   3.682  1.00 22.05           C  
ANISOU  876  CA  ASP A 122     3996   4270    112   -731    227   -423       C  
ATOM    877  C   ASP A 122     -32.399 -46.203   5.005  1.00 21.29           C  
ANISOU  877  C   ASP A 122     3738   4239    111   -807    268   -394       C  
ATOM    878  O   ASP A 122     -33.626 -46.304   5.219  1.00 23.11           O  
ANISOU  878  O   ASP A 122     3821   4571    387   -784    714   -489       O  
ATOM    879  CB  ASP A 122     -31.083 -48.045   3.910  1.00 23.61           C  
ANISOU  879  CB  ASP A 122     4109   4409    450   -612    173   -561       C  
ATOM    880  CG  ASP A 122     -30.753 -48.814   2.644  1.00 25.82           C  
ANISOU  880  CG  ASP A 122     4307   4567    935   -162    361   -679       C  
ATOM    881  OD1 ASP A 122     -31.065 -48.312   1.542  1.00 28.31           O  
ANISOU  881  OD1 ASP A 122     4383   4894   1478   -434    135   -126       O  
ATOM    882  OD2 ASP A 122     -30.190 -49.918   2.773  1.00 29.04           O  
ANISOU  882  OD2 ASP A 122     4429   4977   1626   -149      3   -402       O  
ATOM    883  N   TRP A 123     -31.536 -45.644   5.857  1.00 21.20           N  
ANISOU  883  N   TRP A 123     3971   3989     95   -827    144   -346       N  
ATOM    884  CA  TRP A 123     -31.937 -45.143   7.197  1.00 20.16           C  
ANISOU  884  CA  TRP A 123     3705   3847    108   -661     29   -412       C  
ATOM    885  C   TRP A 123     -32.918 -43.977   7.042  1.00 20.12           C  
ANISOU  885  C   TRP A 123     3751   3813     78   -728    127   -220       C  
ATOM    886  O   TRP A 123     -33.934 -43.964   7.756  1.00 21.57           O  
ANISOU  886  O   TRP A 123     3894   4216     85   -730    288    -35       O  
ATOM    887  CB  TRP A 123     -30.729 -44.748   8.052  1.00 20.17           C  
ANISOU  887  CB  TRP A 123     3571   4008     82   -475    -12   -267       C  
ATOM    888  CG  TRP A 123     -31.146 -44.214   9.388  1.00 19.89           C  
ANISOU  888  CG  TRP A 123     3515   3946     96   -469    -97   -328       C  
ATOM    889  CD1 TRP A 123     -31.560 -44.942  10.467  1.00 20.34           C  
ANISOU  889  CD1 TRP A 123     3884   3642    200   -398   -124   -310       C  
ATOM    890  CD2 TRP A 123     -31.316 -42.831   9.753  1.00 19.65           C  
ANISOU  890  CD2 TRP A 123     3509   3878     77   -559    -77   -198       C  
ATOM    891  NE1 TRP A 123     -31.927 -44.110  11.490  1.00 20.98           N  
ANISOU  891  NE1 TRP A 123     3898   3972    101   -512    -25   -377       N  
ATOM    892  CE2 TRP A 123     -31.790 -42.810  11.081  1.00 20.46           C  
ANISOU  892  CE2 TRP A 123     3686   3993     92   -644    -31   -325       C  
ATOM    893  CE3 TRP A 123     -31.085 -41.614   9.103  1.00 20.21           C  
ANISOU  893  CE3 TRP A 123     3682   3922     74   -560   -165    -91       C  
ATOM    894  CZ2 TRP A 123     -32.036 -41.619  11.763  1.00 20.84           C  
ANISOU  894  CZ2 TRP A 123     3489   3959    467   -520    266   -113       C  
ATOM    895  CZ3 TRP A 123     -31.335 -40.438   9.775  1.00 21.21           C  
ANISOU  895  CZ3 TRP A 123     3818   4170     68   -552    -83   -103       C  
ATOM    896  CH2 TRP A 123     -31.801 -40.443  11.089  1.00 20.85           C  
ANISOU  896  CH2 TRP A 123     3740   4108     72   -444    140   -135       C  
ATOM    897  N   ALA A 124     -32.622 -43.028   6.152  1.00 21.08           N  
ANISOU  897  N   ALA A 124     3897   3981    129   -713    398   -382       N  
ATOM    898  CA  ALA A 124     -33.439 -41.810   5.937  1.00 20.96           C  
ANISOU  898  CA  ALA A 124     3570   4235    157   -631    387   -526       C  
ATOM    899  C   ALA A 124     -34.828 -42.200   5.416  1.00 21.06           C  
ANISOU  899  C   ALA A 124     3757   4061    183   -886    274   -681       C  
ATOM    900  O   ALA A 124     -35.806 -41.539   5.793  1.00 21.02           O  
ANISOU  900  O   ALA A 124     3763   4111    111   -811    231   -409       O  
ATOM    901  CB  ALA A 124     -32.732 -40.864   4.999  1.00 21.55           C  
ANISOU  901  CB  ALA A 124     3557   4293    336   -714    224   -521       C  
ATOM    902  N   LYS A 125     -34.925 -43.222   4.562  1.00 21.05           N  
ANISOU  902  N   LYS A 125     3567   4091    337   -816    520   -843       N  
ATOM    903  CA  LYS A 125     -36.239 -43.681   4.035  1.00 21.89           C  
ANISOU  903  CA  LYS A 125     3521   4342    451   -941    209   -717       C  
ATOM    904  C   LYS A 125     -37.062 -44.291   5.174  1.00 22.64           C  
ANISOU  904  C   LYS A 125     3526   4624    451   -875    457   -555       C  
ATOM    905  O   LYS A 125     -38.274 -44.020   5.223  1.00 24.54           O  
ANISOU  905  O   LYS A 125     3350   4901   1071   -765    499   -248       O  
ATOM    906  CB  LYS A 125     -36.066 -44.665   2.877  1.00 20.78           C  
ANISOU  906  CB  LYS A 125     3347   4083    463  -1066      8   -771       C  
ATOM    907  CG  LYS A 125     -35.515 -44.031   1.614  1.00 21.33           C  
ANISOU  907  CG  LYS A 125     3203   4237    663   -998     16   -713       C  
ATOM    908  CD  LYS A 125     -35.766 -44.841   0.369  1.00 22.15           C  
ANISOU  908  CD  LYS A 125     3606   4087    721   -816     25   -822       C  
ATOM    909  CE  LYS A 125     -35.561 -44.023  -0.886  1.00 21.14           C  
ANISOU  909  CE  LYS A 125     3141   4130    760   -908    142   -855       C  
ATOM    910  NZ  LYS A 125     -35.702 -44.855  -2.099  1.00 22.75           N  
ANISOU  910  NZ  LYS A 125     3210   4378   1054   -900   -109  -1134       N  
ATOM    911  N   GLN A 126     -36.420 -45.069   6.052  1.00 24.19           N  
ANISOU  911  N   GLN A 126     4065   4375    750  -1104    685   -603       N  
ATOM    912  CA  GLN A 126     -37.059 -45.732   7.224  1.00 26.61           C  
ANISOU  912  CA  GLN A 126     4421   4670   1019  -1134   1173   -826       C  
ATOM    913  C   GLN A 126     -37.494 -44.656   8.225  1.00 24.72           C  
ANISOU  913  C   GLN A 126     4221   4247    923  -1195    832   -451       C  
ATOM    914  O   GLN A 126     -38.627 -44.744   8.737  1.00 23.68           O  
ANISOU  914  O   GLN A 126     3965   4440    589  -1191    623   -868       O  
ATOM    915  CB  GLN A 126     -36.081 -46.731   7.848  1.00 33.30           C  
ANISOU  915  CB  GLN A 126     5622   4791   2237   -790   1430   -834       C  
ATOM    916  CG  GLN A 126     -36.378 -47.072   9.301  1.00 41.79           C  
ANISOU  916  CG  GLN A 126     6659   5734   3486   -661   1857   -569       C  
ATOM    917  CD  GLN A 126     -37.172 -48.347   9.445  1.00 51.56           C  
ANISOU  917  CD  GLN A 126     8241   6157   5191   -824   2262   -852       C  
ATOM    918  OE1 GLN A 126     -36.901 -49.347   8.783  1.00 65.51           O  
ANISOU  918  OE1 GLN A 126    10045   6961   7882   -668   2663  -1238       O  
ATOM    919  NE2 GLN A 126     -38.153 -48.326  10.333  1.00 58.92           N  
ANISOU  919  NE2 GLN A 126     9176   7259   5950  -1618   2540   -215       N  
ATOM    920  N   GLU A 127     -36.625 -43.672   8.473  1.00 23.93           N  
ANISOU  920  N   GLU A 127     3966   4368    755  -1250    600   -414       N  
ATOM    921  CA  GLU A 127     -36.848 -42.578   9.454  1.00 22.69           C  
ANISOU  921  CA  GLU A 127     3760   4524    335  -1167    590   -565       C  
ATOM    922  C   GLU A 127     -37.867 -41.576   8.895  1.00 23.24           C  
ANISOU  922  C   GLU A 127     3932   4683    216   -935    538   -306       C  
ATOM    923  O   GLU A 127     -38.599 -40.970   9.701  1.00 23.26           O  
ANISOU  923  O   GLU A 127     3537   5040    260   -899    346   -451       O  
ATOM    924  CB  GLU A 127     -35.520 -41.901   9.799  1.00 22.57           C  
ANISOU  924  CB  GLU A 127     3513   4535    527   -928    582   -817       C  
ATOM    925  CG  GLU A 127     -35.644 -40.831  10.869  1.00 21.19           C  
ANISOU  925  CG  GLU A 127     3364   4500    187   -705    294   -711       C  
ATOM    926  CD  GLU A 127     -36.121 -41.321  12.225  1.00 22.99           C  
ANISOU  926  CD  GLU A 127     3797   4408    527   -622    546   -373       C  
ATOM    927  OE1 GLU A 127     -35.795 -42.469  12.591  1.00 23.28           O  
ANISOU  927  OE1 GLU A 127     3709   4545    589   -627    246   -433       O  
ATOM    928  OE2 GLU A 127     -36.821 -40.552  12.914  1.00 24.28           O  
ANISOU  928  OE2 GLU A 127     4135   4569    520   -395    169   -504       O  
ATOM    929  N   GLY A 128     -37.902 -41.399   7.571  1.00 23.26           N  
ANISOU  929  N   GLY A 128     3871   4675    292   -884    157   -200       N  
ATOM    930  CA  GLY A 128     -38.826 -40.477   6.882  1.00 23.92           C  
ANISOU  930  CA  GLY A 128     3654   4464    969   -610    189   -173       C  
ATOM    931  C   GLY A 128     -38.294 -39.054   6.862  1.00 22.52           C  
ANISOU  931  C   GLY A 128     3361   4494    702   -467    109   -342       C  
ATOM    932  O   GLY A 128     -39.092 -38.119   7.081  1.00 23.92           O  
ANISOU  932  O   GLY A 128     3419   4567   1100   -413    385   -408       O  
ATOM    933  N   VAL A 129     -36.992 -38.888   6.611  1.00 20.80           N  
ANISOU  933  N   VAL A 129     3464   4135    304   -578    234    -81       N  
ATOM    934  CA  VAL A 129     -36.317 -37.557   6.595  1.00 20.78           C  
ANISOU  934  CA  VAL A 129     3240   4091    564   -518    253   -211       C  
ATOM    935  C   VAL A 129     -35.520 -37.403   5.298  1.00 19.62           C  
ANISOU  935  C   VAL A 129     3090   3907    455   -474    152   -276       C  
ATOM    936  O   VAL A 129     -35.045 -38.422   4.756  1.00 19.37           O  
ANISOU  936  O   VAL A 129     2830   3705    822   -488   -177   -341       O  
ATOM    937  CB  VAL A 129     -35.415 -37.357   7.826  1.00 21.75           C  
ANISOU  937  CB  VAL A 129     3430   4086    746   -699    181   -319       C  
ATOM    938  CG1 VAL A 129     -36.226 -37.351   9.111  1.00 21.79           C  
ANISOU  938  CG1 VAL A 129     3551   4207    518   -663    181     -7       C  
ATOM    939  CG2 VAL A 129     -34.299 -38.390   7.891  1.00 21.87           C  
ANISOU  939  CG2 VAL A 129     3232   4321    757   -590    168   -426       C  
ATOM    940  N   GLY A 130     -35.367 -36.158   4.845  1.00 21.19           N  
ANISOU  940  N   GLY A 130     2958   4219    873   -377    236   -414       N  
ATOM    941  CA  GLY A 130     -34.382 -35.769   3.820  1.00 21.21           C  
ANISOU  941  CA  GLY A 130     3092   4300    667   -585     79   -207       C  
ATOM    942  C   GLY A 130     -32.983 -35.703   4.405  1.00 19.30           C  
ANISOU  942  C   GLY A 130     3037   4209     87   -375    108   -302       C  
ATOM    943  O   GLY A 130     -32.857 -35.619   5.657  1.00 19.78           O  
ANISOU  943  O   GLY A 130     2911   4498    106   -531    293   -292       O  
ATOM    944  N   LEU A 131     -31.969 -35.749   3.540  1.00 19.31           N  
ANISOU  944  N   LEU A 131     3083   4004    247   -537    348   -592       N  
ATOM    945  CA  LEU A 131     -30.541 -35.635   3.927  1.00 18.81           C  
ANISOU  945  CA  LEU A 131     3008   3956    180   -507    234   -365       C  
ATOM    946  C   LEU A 131     -29.924 -34.422   3.231  1.00 18.71           C  
ANISOU  946  C   LEU A 131     2950   3815    342   -509    -51   -409       C  
ATOM    947  O   LEU A 131     -30.180 -34.221   2.026  1.00 18.92           O  
ANISOU  947  O   LEU A 131     2803   4066    317   -518   -245   -480       O  
ATOM    948  CB  LEU A 131     -29.791 -36.908   3.532  1.00 19.31           C  
ANISOU  948  CB  LEU A 131     3335   3662    340   -680    126   -750       C  
ATOM    949  CG  LEU A 131     -30.204 -38.181   4.263  1.00 19.31           C  
ANISOU  949  CG  LEU A 131     3335   3706    293   -678    150   -916       C  
ATOM    950  CD1 LEU A 131     -29.457 -39.384   3.700  1.00 20.68           C  
ANISOU  950  CD1 LEU A 131     3362   3801    690   -518    271   -695       C  
ATOM    951  CD2 LEU A 131     -29.967 -38.046   5.759  1.00 19.75           C  
ANISOU  951  CD2 LEU A 131     3421   3910    171   -684    287   -615       C  
ATOM    952  N   ASP A 132     -29.094 -33.686   3.963  1.00 18.95           N  
ANISOU  952  N   ASP A 132     3095   3909    196   -463     21   -710       N  
ATOM    953  CA  ASP A 132     -28.140 -32.698   3.407  1.00 18.18           C  
ANISOU  953  CA  ASP A 132     2861   3888    158   -501     49   -600       C  
ATOM    954  C   ASP A 132     -26.732 -33.257   3.621  1.00 18.14           C  
ANISOU  954  C   ASP A 132     3090   3676    126   -549    -30   -465       C  
ATOM    955  O   ASP A 132     -26.601 -34.285   4.317  1.00 17.84           O  
ANISOU  955  O   ASP A 132     3105   3555    116   -469    328   -299       O  
ATOM    956  CB  ASP A 132     -28.392 -31.316   4.009  1.00 18.88           C  
ANISOU  956  CB  ASP A 132     2905   3987    279   -688    -21   -606       C  
ATOM    957  CG  ASP A 132     -29.796 -30.808   3.720  1.00 19.20           C  
ANISOU  957  CG  ASP A 132     2934   4262     95   -606      0   -364       C  
ATOM    958  OD1 ASP A 132     -30.150 -30.728   2.523  1.00 19.87           O  
ANISOU  958  OD1 ASP A 132     3286   4190     71   -903    163    -74       O  
ATOM    959  OD2 ASP A 132     -30.552 -30.579   4.689  1.00 19.91           O  
ANISOU  959  OD2 ASP A 132     3063   4235    265   -841    452   -170       O  
ATOM    960  N   PHE A 133     -25.734 -32.669   2.967  1.00 17.73           N  
ANISOU  960  N   PHE A 133     2749   3845    141   -276    136   -532       N  
ATOM    961  CA  PHE A 133     -24.378 -33.255   2.854  1.00 17.61           C  
ANISOU  961  CA  PHE A 133     2843   3684    163   -334    -73   -584       C  
ATOM    962  C   PHE A 133     -23.328 -32.173   3.101  1.00 16.56           C  
ANISOU  962  C   PHE A 133     2615   3524    153   -161     10   -557       C  
ATOM    963  O   PHE A 133     -23.577 -30.981   2.825  1.00 15.30           O  
ANISOU  963  O   PHE A 133     2368   3344     99   -276   -102   -308       O  
ATOM    964  CB  PHE A 133     -24.176 -33.927   1.491  1.00 18.56           C  
ANISOU  964  CB  PHE A 133     2961   3978    113   -329    112   -434       C  
ATOM    965  CG  PHE A 133     -23.044 -34.923   1.469  1.00 18.71           C  
ANISOU  965  CG  PHE A 133     2979   3971    157   -357    163   -594       C  
ATOM    966  CD1 PHE A 133     -23.210 -36.198   1.984  1.00 19.16           C  
ANISOU  966  CD1 PHE A 133     2971   4134    173   -150    267   -603       C  
ATOM    967  CD2 PHE A 133     -21.789 -34.561   1.007  1.00 20.44           C  
ANISOU  967  CD2 PHE A 133     3239   4406    121   -294    122   -492       C  
ATOM    968  CE1 PHE A 133     -22.160 -37.101   1.999  1.00 19.34           C  
ANISOU  968  CE1 PHE A 133     2987   4235    124   -236     48   -504       C  
ATOM    969  CE2 PHE A 133     -20.741 -35.468   1.019  1.00 21.32           C  
ANISOU  969  CE2 PHE A 133     3300   4697    102   -109   -152   -382       C  
ATOM    970  CZ  PHE A 133     -20.931 -36.739   1.503  1.00 19.40           C  
ANISOU  970  CZ  PHE A 133     2886   4273    211   -204   -136   -761       C  
ATOM    971  N   ASN A 134     -22.181 -32.609   3.618  1.00 17.68           N  
ANISOU  971  N   ASN A 134     2916   3667    133   -106   -347   -305       N  
ATOM    972  CA  ASN A 134     -20.969 -31.780   3.818  1.00 16.94           C  
ANISOU  972  CA  ASN A 134     2683   3619    134   -208   -327   -301       C  
ATOM    973  C   ASN A 134     -19.756 -32.595   3.376  1.00 17.21           C  
ANISOU  973  C   ASN A 134     2764   3635    137   -288   -115   -482       C  
ATOM    974  O   ASN A 134     -19.549 -33.700   3.926  1.00 18.11           O  
ANISOU  974  O   ASN A 134     2951   3737    193   -345   -177   -636       O  
ATOM    975  CB  ASN A 134     -20.804 -31.354   5.281  1.00 17.46           C  
ANISOU  975  CB  ASN A 134     2685   3832    115   -141   -270   -290       C  
ATOM    976  CG  ASN A 134     -21.969 -30.539   5.800  1.00 17.95           C  
ANISOU  976  CG  ASN A 134     2771   3942    107   -172   -319   -136       C  
ATOM    977  OD1 ASN A 134     -21.875 -29.320   5.918  1.00 18.78           O  
ANISOU  977  OD1 ASN A 134     2898   3964    274    104    304      3       O  
ATOM    978  ND2 ASN A 134     -23.078 -31.200   6.090  1.00 18.91           N  
ANISOU  978  ND2 ASN A 134     2975   4131     79    -27    203     83       N  
ATOM    979  N   GLY A 135     -18.980 -32.067   2.432  1.00 17.69           N  
ANISOU  979  N   GLY A 135     2598   3879    242   -299   -140   -122       N  
ATOM    980  CA  GLY A 135     -17.598 -32.515   2.194  1.00 16.87           C  
ANISOU  980  CA  GLY A 135     2511   3564    332   -181    125   -280       C  
ATOM    981  C   GLY A 135     -16.769 -32.327   3.450  1.00 16.15           C  
ANISOU  981  C   GLY A 135     2456   3561    119   -171    323   -231       C  
ATOM    982  O   GLY A 135     -17.047 -31.372   4.202  1.00 17.53           O  
ANISOU  982  O   GLY A 135     2711   3728    219   -439    192   -362       O  
ATOM    983  N   THR A 136     -15.836 -33.241   3.714  1.00 17.24           N  
ANISOU  983  N   THR A 136     2747   3644    157   -125     97   -331       N  
ATOM    984  CA  THR A 136     -14.939 -33.186   4.896  1.00 16.95           C  
ANISOU  984  CA  THR A 136     2687   3655     95   -130     79   -330       C  
ATOM    985  C   THR A 136     -13.548 -32.719   4.462  1.00 17.46           C  
ANISOU  985  C   THR A 136     2916   3381    335    -40    149   -374       C  
ATOM    986  O   THR A 136     -12.781 -33.546   3.934  1.00 20.02           O  
ANISOU  986  O   THR A 136     2898   3630   1080    114    371   -431       O  
ATOM    987  CB  THR A 136     -14.875 -34.534   5.619  1.00 17.34           C  
ANISOU  987  CB  THR A 136     2670   3626    289   -178    -96   -548       C  
ATOM    988  OG1 THR A 136     -16.212 -35.002   5.816  1.00 18.18           O  
ANISOU  988  OG1 THR A 136     2847   3960    101   -248    -50   -376       O  
ATOM    989  CG2 THR A 136     -14.143 -34.421   6.938  1.00 18.06           C  
ANISOU  989  CG2 THR A 136     2518   3826    516   -164   -313   -374       C  
ATOM    990  N   PHE A 137     -13.244 -31.439   4.678  1.00 17.21           N  
ANISOU  990  N   PHE A 137     2906   3458    174   -113    142   -455       N  
ATOM    991  CA  PHE A 137     -12.002 -30.780   4.202  1.00 16.45           C  
ANISOU  991  CA  PHE A 137     2798   3174    276   -119    198   -410       C  
ATOM    992  C   PHE A 137     -11.085 -30.503   5.396  1.00 16.93           C  
ANISOU  992  C   PHE A 137     2853   3162    416   -215    141   -262       C  
ATOM    993  O   PHE A 137     -10.440 -29.446   5.417  1.00 17.64           O  
ANISOU  993  O   PHE A 137     3292   2953    455     43     55   -570       O  
ATOM    994  CB  PHE A 137     -12.345 -29.501   3.433  1.00 16.57           C  
ANISOU  994  CB  PHE A 137     2794   3344    156   -106    214   -508       C  
ATOM    995  CG  PHE A 137     -13.099 -29.731   2.147  1.00 16.43           C  
ANISOU  995  CG  PHE A 137     2515   3474    251    -65    236   -756       C  
ATOM    996  CD1 PHE A 137     -12.422 -30.035   0.979  1.00 17.20           C  
ANISOU  996  CD1 PHE A 137     2666   3677    190     30    367   -508       C  
ATOM    997  CD2 PHE A 137     -14.483 -29.657   2.106  1.00 16.75           C  
ANISOU  997  CD2 PHE A 137     2606   3443    313   -195     16   -841       C  
ATOM    998  CE1 PHE A 137     -13.110 -30.248  -0.204  1.00 17.11           C  
ANISOU  998  CE1 PHE A 137     2581   3566    354   -214    394   -847       C  
ATOM    999  CE2 PHE A 137     -15.168 -29.866   0.919  1.00 17.19           C  
ANISOU  999  CE2 PHE A 137     2529   3726    276    -40    109   -764       C  
ATOM   1000  CZ  PHE A 137     -14.479 -30.153  -0.235  1.00 18.20           C  
ANISOU 1000  CZ  PHE A 137     2781   3719    414     -2    277   -748       C  
ATOM   1001  N   PHE A 138     -11.017 -31.434   6.352  1.00 18.37           N  
ANISOU 1001  N   PHE A 138     3085   3521    373   -271     49   -172       N  
ATOM   1002  CA  PHE A 138     -10.231 -31.273   7.604  1.00 20.00           C  
ANISOU 1002  CA  PHE A 138     3226   3733    639   -196    -54   -321       C  
ATOM   1003  C   PHE A 138      -9.930 -32.641   8.230  1.00 19.30           C  
ANISOU 1003  C   PHE A 138     3274   3661    395   -342    134    121       C  
ATOM   1004  O   PHE A 138     -10.461 -33.664   7.757  1.00 20.15           O  
ANISOU 1004  O   PHE A 138     3315   3871    468   -106     26     84       O  
ATOM   1005  CB  PHE A 138     -10.975 -30.352   8.574  1.00 19.38           C  
ANISOU 1005  CB  PHE A 138     3279   3700    381   -256    129   -330       C  
ATOM   1006  CG  PHE A 138     -12.357 -30.819   8.954  1.00 19.40           C  
ANISOU 1006  CG  PHE A 138     3180   3569    619   -272     42   -468       C  
ATOM   1007  CD1 PHE A 138     -12.534 -31.785   9.930  1.00 20.88           C  
ANISOU 1007  CD1 PHE A 138     3196   3815    922   -303    298   -359       C  
ATOM   1008  CD2 PHE A 138     -13.480 -30.288   8.340  1.00 19.73           C  
ANISOU 1008  CD2 PHE A 138     3020   3526    948   -297    279   -713       C  
ATOM   1009  CE1 PHE A 138     -13.805 -32.207  10.287  1.00 19.98           C  
ANISOU 1009  CE1 PHE A 138     3189   3708    693   -350    520   -375       C  
ATOM   1010  CE2 PHE A 138     -14.750 -30.712   8.698  1.00 20.04           C  
ANISOU 1010  CE2 PHE A 138     3116   3654    844   -208    479   -503       C  
ATOM   1011  CZ  PHE A 138     -14.911 -31.669   9.673  1.00 19.35           C  
ANISOU 1011  CZ  PHE A 138     3133   3762    457   -172    428   -397       C  
ATOM   1012  N   SER A 139      -9.052 -32.649   9.235  1.00 23.10           N  
ANISOU 1012  N   SER A 139     3745   4257    775   -299   -136   -301       N  
ATOM   1013  CA  SER A 139      -8.648 -33.853  10.012  1.00 23.52           C  
ANISOU 1013  CA  SER A 139     3948   4055    934    -73     45   -248       C  
ATOM   1014  C   SER A 139      -8.094 -34.914   9.057  1.00 23.44           C  
ANISOU 1014  C   SER A 139     3500   4148   1256   -219    242   -219       C  
ATOM   1015  O   SER A 139      -8.631 -36.039   9.019  1.00 23.62           O  
ANISOU 1015  O   SER A 139     3536   3992   1447    102    467   -609       O  
ATOM   1016  CB  SER A 139      -9.801 -34.383  10.815  1.00 25.34           C  
ANISOU 1016  CB  SER A 139     4125   4608    894    159    139   -159       C  
ATOM   1017  OG  SER A 139     -10.211 -33.427  11.782  1.00 27.39           O  
ANISOU 1017  OG  SER A 139     4395   4988   1024    181    253   -223       O  
ATOM   1018  N   HIS A 140      -7.065 -34.552   8.295  1.00 20.46           N  
ANISOU 1018  N   HIS A 140     3217   4088    467   -206   -313   -514       N  
ATOM   1019  CA  HIS A 140      -6.481 -35.405   7.231  1.00 20.96           C  
ANISOU 1019  CA  HIS A 140     3177   3817    970   -206     -1   -435       C  
ATOM   1020  C   HIS A 140      -5.043 -34.976   6.973  1.00 20.89           C  
ANISOU 1020  C   HIS A 140     3057   3819   1061   -291   -217   -470       C  
ATOM   1021  O   HIS A 140      -4.725 -33.790   7.030  1.00 21.01           O  
ANISOU 1021  O   HIS A 140     3325   3812    843   -223   -157   -520       O  
ATOM   1022  CB  HIS A 140      -7.359 -35.339   5.975  1.00 20.02           C  
ANISOU 1022  CB  HIS A 140     3201   3845    560   -520    105   -343       C  
ATOM   1023  CG  HIS A 140      -7.050 -36.399   4.972  1.00 22.23           C  
ANISOU 1023  CG  HIS A 140     3477   3742   1228   -381    143   -542       C  
ATOM   1024  ND1 HIS A 140      -5.999 -36.287   4.083  1.00 23.34           N  
ANISOU 1024  ND1 HIS A 140     3642   4233    992   -390    135   -676       N  
ATOM   1025  CD2 HIS A 140      -7.649 -37.580   4.709  1.00 24.70           C  
ANISOU 1025  CD2 HIS A 140     3689   4148   1546   -547     71   -625       C  
ATOM   1026  CE1 HIS A 140      -5.963 -37.359   3.316  1.00 25.29           C  
ANISOU 1026  CE1 HIS A 140     3890   4097   1621   -560    217   -695       C  
ATOM   1027  NE2 HIS A 140      -6.968 -38.164   3.676  1.00 26.21           N  
ANISOU 1027  NE2 HIS A 140     3816   4170   1969   -520    204   -598       N  
ATOM   1028  N   PRO A 141      -4.134 -35.937   6.698  1.00 23.93           N  
ANISOU 1028  N   PRO A 141     3269   4117   1707    -59   -477   -255       N  
ATOM   1029  CA  PRO A 141      -2.731 -35.623   6.431  1.00 23.61           C  
ANISOU 1029  CA  PRO A 141     3104   4154   1711   -243   -224   -305       C  
ATOM   1030  C   PRO A 141      -2.533 -34.726   5.199  1.00 22.79           C  
ANISOU 1030  C   PRO A 141     2691   4064   1903   -227   -144   -369       C  
ATOM   1031  O   PRO A 141      -1.499 -34.102   5.105  1.00 23.98           O  
ANISOU 1031  O   PRO A 141     2420   4710   1981   -246   -214   -377       O  
ATOM   1032  CB  PRO A 141      -2.051 -36.988   6.228  1.00 25.99           C  
ANISOU 1032  CB  PRO A 141     3316   4286   2272   -182   -376   -209       C  
ATOM   1033  CG  PRO A 141      -3.185 -37.983   6.039  1.00 28.97           C  
ANISOU 1033  CG  PRO A 141     3661   4526   2818    -32   -195   -286       C  
ATOM   1034  CD  PRO A 141      -4.403 -37.381   6.710  1.00 25.02           C  
ANISOU 1034  CD  PRO A 141     3584   4079   1843   -131   -215   -354       C  
ATOM   1035  N   MET A 142      -3.530 -34.643   4.314  1.00 21.17           N  
ANISOU 1035  N   MET A 142     2992   3968   1082    -72     61   -552       N  
ATOM   1036  CA  MET A 142      -3.453 -33.824   3.074  1.00 21.89           C  
ANISOU 1036  CA  MET A 142     2826   4072   1419   -182    117   -361       C  
ATOM   1037  C   MET A 142      -3.903 -32.385   3.355  1.00 19.58           C  
ANISOU 1037  C   MET A 142     2931   3916    590   -254    366   -517       C  
ATOM   1038  O   MET A 142      -3.871 -31.572   2.410  1.00 19.11           O  
ANISOU 1038  O   MET A 142     3014   3484    763   -382    336   -473       O  
ATOM   1039  CB  MET A 142      -4.311 -34.417   1.954  1.00 21.31           C  
ANISOU 1039  CB  MET A 142     3055   4314    727   -112    108   -299       C  
ATOM   1040  CG  MET A 142      -3.720 -35.679   1.360  1.00 24.41           C  
ANISOU 1040  CG  MET A 142     3442   4708   1125    -46    411   -119       C  
ATOM   1041  SD  MET A 142      -2.039 -35.436   0.721  1.00 29.09           S  
ANISOU 1041  SD  MET A 142     4008   5870   1174     73    199   -224       S  
ATOM   1042  CE  MET A 142      -2.405 -34.680  -0.862  1.00 27.75           C  
ANISOU 1042  CE  MET A 142     3508   5432   1601     29    856    720       C  
ATOM   1043  N   VAL A 143      -4.255 -32.053   4.601  1.00 17.45           N  
ANISOU 1043  N   VAL A 143     2617   3568    445   -435    334   -283       N  
ATOM   1044  CA  VAL A 143      -4.386 -30.629   5.028  1.00 19.70           C  
ANISOU 1044  CA  VAL A 143     2589   3875   1020   -228    434   -170       C  
ATOM   1045  C   VAL A 143      -2.980 -30.086   5.282  1.00 20.19           C  
ANISOU 1045  C   VAL A 143     2781   3809   1081   -272    107   -480       C  
ATOM   1046  O   VAL A 143      -2.358 -30.501   6.276  1.00 24.06           O  
ANISOU 1046  O   VAL A 143     2929   4348   1865   -131   -264     21       O  
ATOM   1047  CB  VAL A 143      -5.275 -30.442   6.270  1.00 18.09           C  
ANISOU 1047  CB  VAL A 143     2597   3658    618   -313    233   -359       C  
ATOM   1048  CG1 VAL A 143      -5.363 -28.974   6.656  1.00 21.21           C  
ANISOU 1048  CG1 VAL A 143     2855   3671   1533   -365    393     95       C  
ATOM   1049  CG2 VAL A 143      -6.660 -31.034   6.074  1.00 19.37           C  
ANISOU 1049  CG2 VAL A 143     2524   3905    930   -343     14   -244       C  
ATOM   1050  N   LYS A 144      -2.480 -29.248   4.374  1.00 19.80           N  
ANISOU 1050  N   LYS A 144     2619   3780   1122   -333     34   -351       N  
ATOM   1051  CA  LYS A 144      -1.083 -28.748   4.405  1.00 20.70           C  
ANISOU 1051  CA  LYS A 144     2646   4070   1146   -382    -36   -495       C  
ATOM   1052  C   LYS A 144      -1.092 -27.297   4.888  1.00 19.33           C  
ANISOU 1052  C   LYS A 144     2467   3849   1026   -114   -250   -482       C  
ATOM   1053  O   LYS A 144      -1.643 -26.441   4.177  1.00 19.08           O  
ANISOU 1053  O   LYS A 144     2163   4053   1033    -16   -265   -373       O  
ATOM   1054  CB  LYS A 144      -0.428 -28.879   3.026  1.00 22.41           C  
ANISOU 1054  CB  LYS A 144     2636   4328   1549   -316    306   -555       C  
ATOM   1055  CG  LYS A 144       1.060 -28.560   3.004  1.00 24.44           C  
ANISOU 1055  CG  LYS A 144     2720   4675   1888   -567    523   -741       C  
ATOM   1056  CD  LYS A 144       1.685 -28.637   1.627  1.00 24.88           C  
ANISOU 1056  CD  LYS A 144     2646   4967   1837   -595    516   -823       C  
ATOM   1057  CE  LYS A 144       3.191 -28.506   1.672  1.00 27.79           C  
ANISOU 1057  CE  LYS A 144     2818   5351   2390   -854    989  -1004       C  
ATOM   1058  NZ  LYS A 144       3.770 -28.393   0.313  1.00 32.46           N  
ANISOU 1058  NZ  LYS A 144     3622   5891   2820   -662    674   -649       N  
ATOM   1059  N   ASP A 145      -0.483 -27.035   6.047  1.00 19.01           N  
ANISOU 1059  N   ASP A 145     2779   3864    578    -67      3   -276       N  
ATOM   1060  CA  ASP A 145      -0.457 -25.686   6.669  1.00 21.21           C  
ANISOU 1060  CA  ASP A 145     3026   4076    956   -179   -304   -532       C  
ATOM   1061  C   ASP A 145      -1.871 -25.095   6.617  1.00 20.20           C  
ANISOU 1061  C   ASP A 145     3048   3804    823    -27    -77   -627       C  
ATOM   1062  O   ASP A 145      -2.022 -23.954   6.137  1.00 22.34           O  
ANISOU 1062  O   ASP A 145     3152   4004   1329   -141   -373   -727       O  
ATOM   1063  CB  ASP A 145       0.570 -24.793   5.970  1.00 21.14           C  
ANISOU 1063  CB  ASP A 145     2723   4275   1033    -55   -122   -671       C  
ATOM   1064  CG  ASP A 145       1.970 -25.375   6.001  1.00 25.94           C  
ANISOU 1064  CG  ASP A 145     2959   4666   2229     15   -379   -400       C  
ATOM   1065  OD1 ASP A 145       2.466 -25.627   7.115  1.00 29.14           O  
ANISOU 1065  OD1 ASP A 145     3126   5123   2823    424   -576    -42       O  
ATOM   1066  OD2 ASP A 145       2.531 -25.617   4.911  1.00 27.00           O  
ANISOU 1066  OD2 ASP A 145     3322   4554   2380   -135   -334   -446       O  
ATOM   1067  N   ASN A 146      -2.867 -25.880   7.039  1.00 20.50           N  
ANISOU 1067  N   ASN A 146     3237   3823    726    138    256   -725       N  
ATOM   1068  CA  ASN A 146      -4.277 -25.448   7.245  1.00 21.02           C  
ANISOU 1068  CA  ASN A 146     3411   4035    540    503     81   -437       C  
ATOM   1069  C   ASN A 146      -4.947 -25.101   5.913  1.00 19.74           C  
ANISOU 1069  C   ASN A 146     3166   4098    236    498    343   -676       C  
ATOM   1070  O   ASN A 146      -5.936 -24.345   5.945  1.00 22.77           O  
ANISOU 1070  O   ASN A 146     3767   4647    236    785    278   -388       O  
ATOM   1071  CB  ASN A 146      -4.386 -24.211   8.136  1.00 22.42           C  
ANISOU 1071  CB  ASN A 146     3770   3964    783    525    169   -336       C  
ATOM   1072  CG  ASN A 146      -3.625 -24.353   9.433  1.00 24.93           C  
ANISOU 1072  CG  ASN A 146     4129   4247   1097    517     16   -281       C  
ATOM   1073  OD1 ASN A 146      -3.825 -25.317  10.166  1.00 26.00           O  
ANISOU 1073  OD1 ASN A 146     4904   4347    627    657    417    298       O  
ATOM   1074  ND2 ASN A 146      -2.757 -23.397   9.719  1.00 29.58           N  
ANISOU 1074  ND2 ASN A 146     3902   5166   2172    239    -68   -404       N  
ATOM   1075  N   MET A 147      -4.430 -25.598   4.787  1.00 18.29           N  
ANISOU 1075  N   MET A 147     2736   3892    318    186    458   -646       N  
ATOM   1076  CA  MET A 147      -5.013 -25.299   3.456  1.00 17.62           C  
ANISOU 1076  CA  MET A 147     2784   3516    393    -95    407   -425       C  
ATOM   1077  C   MET A 147      -5.285 -26.603   2.698  1.00 17.64           C  
ANISOU 1077  C   MET A 147     2743   3545    415     80    338   -460       C  
ATOM   1078  O   MET A 147      -4.571 -27.602   2.925  1.00 17.75           O  
ANISOU 1078  O   MET A 147     2645   3617    482    123    636   -645       O  
ATOM   1079  CB  MET A 147      -4.084 -24.397   2.638  1.00 17.91           C  
ANISOU 1079  CB  MET A 147     2910   3442    453   -272    563   -321       C  
ATOM   1080  CG  MET A 147      -3.889 -23.016   3.244  1.00 18.57           C  
ANISOU 1080  CG  MET A 147     3024   3556    475   -286    345   -267       C  
ATOM   1081  SD  MET A 147      -2.853 -21.967   2.194  1.00 20.05           S  
ANISOU 1081  SD  MET A 147     2952   4030    633   -272    217   -316       S  
ATOM   1082  CE  MET A 147      -2.894 -20.421   3.100  1.00 22.21           C  
ANISOU 1082  CE  MET A 147     3239   3848   1349   -331    300   -432       C  
ATOM   1083  N   THR A 148      -6.320 -26.586   1.858  1.00 17.36           N  
ANISOU 1083  N   THR A 148     2541   3574    479    -55    263   -531       N  
ATOM   1084  CA  THR A 148      -6.864 -27.767   1.142  1.00 17.94           C  
ANISOU 1084  CA  THR A 148     2838   3667    312   -205    267   -548       C  
ATOM   1085  C   THR A 148      -7.065 -27.393  -0.330  1.00 18.08           C  
ANISOU 1085  C   THR A 148     2659   3997    214    -47    259   -599       C  
ATOM   1086  O   THR A 148      -6.071 -27.390  -1.094  1.00 19.16           O  
ANISOU 1086  O   THR A 148     2476   4102    700   -317    250   -510       O  
ATOM   1087  CB  THR A 148      -8.157 -28.254   1.812  1.00 18.17           C  
ANISOU 1087  CB  THR A 148     2678   3719    505   -234    234   -559       C  
ATOM   1088  OG1 THR A 148      -9.147 -27.228   1.725  1.00 18.10           O  
ANISOU 1088  OG1 THR A 148     2789   3558    531   -144    330   -751       O  
ATOM   1089  CG2 THR A 148      -7.965 -28.626   3.267  1.00 19.32           C  
ANISOU 1089  CG2 THR A 148     2817   3978    545   -157    567   -402       C  
ATOM   1090  N   VAL A 149      -8.285 -26.993  -0.687  1.00 18.52           N  
ANISOU 1090  N   VAL A 149     2851   4047    139   -262    -86   -530       N  
ATOM   1091  CA  VAL A 149      -8.678 -26.646  -2.086  1.00 18.75           C  
ANISOU 1091  CA  VAL A 149     2999   3987    138   -311    -23   -536       C  
ATOM   1092  C   VAL A 149      -7.805 -25.489  -2.596  1.00 19.75           C  
ANISOU 1092  C   VAL A 149     3117   4224    162   -382    156   -631       C  
ATOM   1093  O   VAL A 149      -7.464 -25.503  -3.790  1.00 19.37           O  
ANISOU 1093  O   VAL A 149     3030   4167    163   -425    330   -553       O  
ATOM   1094  CB  VAL A 149     -10.179 -26.313  -2.154  1.00 19.44           C  
ANISOU 1094  CB  VAL A 149     2647   4188    549   -402   -234   -413       C  
ATOM   1095  CG1 VAL A 149     -10.568 -25.682  -3.478  1.00 22.33           C  
ANISOU 1095  CG1 VAL A 149     3219   4312    954   -476   -302   -494       C  
ATOM   1096  CG2 VAL A 149     -11.027 -27.544  -1.875  1.00 21.11           C  
ANISOU 1096  CG2 VAL A 149     2799   4199   1022   -112   -354   -562       C  
ATOM   1097  N   SER A 150      -7.437 -24.534  -1.733  1.00 18.87           N  
ANISOU 1097  N   SER A 150     3179   3845    145   -372    129   -550       N  
ATOM   1098  CA  SER A 150      -6.745 -23.280  -2.134  1.00 19.34           C  
ANISOU 1098  CA  SER A 150     3044   4118    185   -416    356   -612       C  
ATOM   1099  C   SER A 150      -5.269 -23.310  -1.717  1.00 19.22           C  
ANISOU 1099  C   SER A 150     3073   3999    230   -244    448   -664       C  
ATOM   1100  O   SER A 150      -4.614 -22.252  -1.803  1.00 19.03           O  
ANISOU 1100  O   SER A 150     2818   4235    179   -396    157   -685       O  
ATOM   1101  CB  SER A 150      -7.456 -22.054  -1.608  1.00 18.94           C  
ANISOU 1101  CB  SER A 150     2937   4116    141   -522    223   -532       C  
ATOM   1102  OG  SER A 150      -7.367 -21.966  -0.194  1.00 19.51           O  
ANISOU 1102  OG  SER A 150     2860   4293    257   -235    389   -799       O  
ATOM   1103  N   SER A 151      -4.740 -24.488  -1.376  1.00 19.71           N  
ANISOU 1103  N   SER A 151     3032   4224    232   -226    597   -497       N  
ATOM   1104  CA  SER A 151      -3.294 -24.702  -1.101  1.00 20.58           C  
ANISOU 1104  CA  SER A 151     2838   4357    622   -329    589   -716       C  
ATOM   1105  C   SER A 151      -2.463 -24.197  -2.278  1.00 21.84           C  
ANISOU 1105  C   SER A 151     2756   4454   1086   -503    700   -714       C  
ATOM   1106  O   SER A 151      -2.875 -24.312  -3.431  1.00 23.53           O  
ANISOU 1106  O   SER A 151     3285   4341   1312   -603    673   -643       O  
ATOM   1107  CB  SER A 151      -2.992 -26.149  -0.805  1.00 20.94           C  
ANISOU 1107  CB  SER A 151     2751   4353    851   -182    789   -696       C  
ATOM   1108  OG  SER A 151      -1.595 -26.344  -0.625  1.00 21.80           O  
ANISOU 1108  OG  SER A 151     2566   4510   1205    -45   1174   -753       O  
ATOM   1109  N   PRO A 152      -1.273 -23.610  -2.020  1.00 22.01           N  
ANISOU 1109  N   PRO A 152     2542   4614   1204   -450    805   -811       N  
ATOM   1110  CA  PRO A 152      -0.330 -23.275  -3.087  1.00 22.16           C  
ANISOU 1110  CA  PRO A 152     2544   4826   1048   -538    706   -790       C  
ATOM   1111  C   PRO A 152       0.292 -24.522  -3.735  1.00 24.86           C  
ANISOU 1111  C   PRO A 152     2694   5103   1647   -428   1420  -1057       C  
ATOM   1112  O   PRO A 152       0.851 -24.398  -4.811  1.00 27.71           O  
ANISOU 1112  O   PRO A 152     3591   5590   1344   -464   1436  -1132       O  
ATOM   1113  CB  PRO A 152       0.746 -22.433  -2.387  1.00 24.64           C  
ANISOU 1113  CB  PRO A 152     2945   4988   1426   -775    658   -524       C  
ATOM   1114  CG  PRO A 152       0.650 -22.823  -0.923  1.00 23.89           C  
ANISOU 1114  CG  PRO A 152     2618   5029   1430   -553    760   -675       C  
ATOM   1115  CD  PRO A 152      -0.803 -23.185  -0.693  1.00 23.30           C  
ANISOU 1115  CD  PRO A 152     2530   5054   1268   -613    744   -549       C  
ATOM   1116  N   ASP A 153       0.151 -25.681  -3.083  1.00 23.64           N  
ANISOU 1116  N   ASP A 153     2860   4923   1198   -430   1254  -1383       N  
ATOM   1117  CA  ASP A 153       0.655 -27.003  -3.551  1.00 26.61           C  
ANISOU 1117  CA  ASP A 153     2925   5280   1906   -304   1030  -1461       C  
ATOM   1118  C   ASP A 153      -0.382 -27.643  -4.475  1.00 26.83           C  
ANISOU 1118  C   ASP A 153     2995   5398   1798   -500   1119  -1444       C  
ATOM   1119  O   ASP A 153      -1.466 -28.012  -4.031  1.00 23.43           O  
ANISOU 1119  O   ASP A 153     2461   5170   1271   -437    437  -1212       O  
ATOM   1120  CB  ASP A 153       0.968 -27.893  -2.344  1.00 28.39           C  
ANISOU 1120  CB  ASP A 153     3044   5599   2142   -158   1134  -1197       C  
ATOM   1121  CG  ASP A 153       1.618 -29.228  -2.666  1.00 29.97           C  
ANISOU 1121  CG  ASP A 153     3373   5877   2134     55    902  -1385       C  
ATOM   1122  OD1 ASP A 153       1.368 -29.758  -3.768  1.00 31.18           O  
ANISOU 1122  OD1 ASP A 153     3212   5754   2877   -261    620  -2224       O  
ATOM   1123  OD2 ASP A 153       2.354 -29.737  -1.797  1.00 28.55           O  
ANISOU 1123  OD2 ASP A 153     3562   5687   1596     40    911   -802       O  
ATOM   1124  N   PRO A 154      -0.090 -27.795  -5.789  1.00 28.17           N  
ANISOU 1124  N   PRO A 154     3527   5368   1805   -706   1202  -1249       N  
ATOM   1125  CA  PRO A 154      -1.054 -28.367  -6.731  1.00 26.83           C  
ANISOU 1125  CA  PRO A 154     3407   5295   1489   -565   1266  -1091       C  
ATOM   1126  C   PRO A 154      -1.495 -29.803  -6.403  1.00 24.79           C  
ANISOU 1126  C   PRO A 154     3471   4897   1050   -310   1382  -1307       C  
ATOM   1127  O   PRO A 154      -2.645 -30.122  -6.656  1.00 25.96           O  
ANISOU 1127  O   PRO A 154     4104   4635   1122   -766    750   -998       O  
ATOM   1128  CB  PRO A 154      -0.340 -28.326  -8.092  1.00 29.24           C  
ANISOU 1128  CB  PRO A 154     3746   5876   1487   -541   1372  -1127       C  
ATOM   1129  CG  PRO A 154       1.125 -28.089  -7.771  1.00 32.17           C  
ANISOU 1129  CG  PRO A 154     3895   6006   2322   -660   1497  -1201       C  
ATOM   1130  CD  PRO A 154       1.146 -27.352  -6.449  1.00 32.00           C  
ANISOU 1130  CD  PRO A 154     3782   5850   2524   -837   1380  -1371       C  
ATOM   1131  N   LYS A 155      -0.594 -30.634  -5.869  1.00 25.82           N  
ANISOU 1131  N   LYS A 155     3654   4776   1378   -154   1391  -1227       N  
ATOM   1132  CA  LYS A 155      -0.919 -32.017  -5.418  1.00 26.89           C  
ANISOU 1132  CA  LYS A 155     3367   4853   1994   -425   1243  -1092       C  
ATOM   1133  C   LYS A 155      -2.056 -31.951  -4.395  1.00 24.76           C  
ANISOU 1133  C   LYS A 155     3235   4319   1851   -435   1055  -1630       C  
ATOM   1134  O   LYS A 155      -3.002 -32.757  -4.484  1.00 25.55           O  
ANISOU 1134  O   LYS A 155     3060   4311   2336   -399    967  -1310       O  
ATOM   1135  CB  LYS A 155       0.295 -32.695  -4.775  1.00 29.48           C  
ANISOU 1135  CB  LYS A 155     2976   5962   2263   -409    751   -958       C  
ATOM   1136  CG  LYS A 155       1.350 -33.211  -5.742  1.00 34.65           C  
ANISOU 1136  CG  LYS A 155     3522   6307   3334    157    624   -650       C  
ATOM   1137  CD  LYS A 155       2.500 -33.904  -5.042  1.00 40.55           C  
ANISOU 1137  CD  LYS A 155     3567   7153   4686    659    153   -647       C  
ATOM   1138  CE  LYS A 155       3.605 -34.333  -5.983  1.00 42.47           C  
ANISOU 1138  CE  LYS A 155     3838   7890   4407   1366    -61   -388       C  
ATOM   1139  NZ  LYS A 155       4.837 -34.698  -5.244  1.00 45.56           N  
ANISOU 1139  NZ  LYS A 155     4309   7804   5195   2149   -258     23       N  
ATOM   1140  N   VAL A 156      -1.941 -31.031  -3.440  1.00 22.22           N  
ANISOU 1140  N   VAL A 156     2964   4401   1076   -490    972  -1265       N  
ATOM   1141  CA  VAL A 156      -2.910 -30.864  -2.319  1.00 21.40           C  
ANISOU 1141  CA  VAL A 156     3268   4095    766   -351    968  -1387       C  
ATOM   1142  C   VAL A 156      -4.230 -30.332  -2.889  1.00 22.90           C  
ANISOU 1142  C   VAL A 156     3811   4278    609   -608    916  -1299       C  
ATOM   1143  O   VAL A 156      -5.280 -30.944  -2.628  1.00 25.33           O  
ANISOU 1143  O   VAL A 156     3810   5037    775   -759   1052  -1040       O  
ATOM   1144  CB  VAL A 156      -2.328 -29.939  -1.236  1.00 22.70           C  
ANISOU 1144  CB  VAL A 156     3245   3876   1501   -553    575  -1141       C  
ATOM   1145  CG1 VAL A 156      -3.368 -29.549  -0.199  1.00 22.44           C  
ANISOU 1145  CG1 VAL A 156     2936   3897   1692   -611    829   -874       C  
ATOM   1146  CG2 VAL A 156      -1.111 -30.567  -0.575  1.00 25.94           C  
ANISOU 1146  CG2 VAL A 156     3552   4045   2259   -375    562   -915       C  
ATOM   1147  N   ARG A 157      -4.159 -29.270  -3.693  1.00 24.10           N  
ANISOU 1147  N   ARG A 157     4024   4217    913   -396    986  -1004       N  
ATOM   1148  CA  ARG A 157      -5.321 -28.679  -4.411  1.00 25.22           C  
ANISOU 1148  CA  ARG A 157     3863   4634   1085   -547    927   -925       C  
ATOM   1149  C   ARG A 157      -6.061 -29.784  -5.178  1.00 23.18           C  
ANISOU 1149  C   ARG A 157     3869   4439    499   -325   1069   -749       C  
ATOM   1150  O   ARG A 157      -7.299 -29.879  -5.042  1.00 22.85           O  
ANISOU 1150  O   ARG A 157     3769   4501    411   -462    991   -726       O  
ATOM   1151  CB  ARG A 157      -4.825 -27.557  -5.328  1.00 27.69           C  
ANISOU 1151  CB  ARG A 157     4245   5145   1127   -660   1241   -494       C  
ATOM   1152  CG  ARG A 157      -5.837 -27.061  -6.351  1.00 32.24           C  
ANISOU 1152  CG  ARG A 157     4795   5952   1503   -277   1370   -627       C  
ATOM   1153  CD  ARG A 157      -5.145 -26.335  -7.495  1.00 37.34           C  
ANISOU 1153  CD  ARG A 157     5242   6463   2480   -208   2058   -475       C  
ATOM   1154  NE  ARG A 157      -4.712 -27.246  -8.545  1.00 35.98           N  
ANISOU 1154  NE  ARG A 157     5844   6534   1290   -763   1960   -629       N  
ATOM   1155  CZ  ARG A 157      -3.678 -27.032  -9.352  1.00 43.98           C  
ANISOU 1155  CZ  ARG A 157     6260   7405   3043   -759   2284  -1027       C  
ATOM   1156  NH1 ARG A 157      -3.359 -27.928 -10.270  1.00 46.14           N  
ANISOU 1156  NH1 ARG A 157     6104   7045   4379   -337   2122  -1618       N  
ATOM   1157  NH2 ARG A 157      -2.961 -25.928  -9.236  1.00 47.43           N  
ANISOU 1157  NH2 ARG A 157     6409   7554   4057   -846   2571   -301       N  
ATOM   1158  N   ASP A 158      -5.334 -30.610  -5.932  1.00 23.54           N  
ANISOU 1158  N   ASP A 158     3515   4380   1046   -336    928   -832       N  
ATOM   1159  CA  ASP A 158      -5.933 -31.616  -6.849  1.00 24.14           C  
ANISOU 1159  CA  ASP A 158     3876   4366    928   -437    674   -812       C  
ATOM   1160  C   ASP A 158      -6.663 -32.678  -6.019  1.00 22.09           C  
ANISOU 1160  C   ASP A 158     3050   4606    735   -318    952   -901       C  
ATOM   1161  O   ASP A 158      -7.785 -33.054  -6.396  1.00 24.69           O  
ANISOU 1161  O   ASP A 158     3378   4328   1672   -785    510  -1124       O  
ATOM   1162  CB  ASP A 158      -4.876 -32.223  -7.771  1.00 26.11           C  
ANISOU 1162  CB  ASP A 158     4206   4794    920   -393   1043   -782       C  
ATOM   1163  CG  ASP A 158      -4.438 -31.278  -8.877  1.00 30.82           C  
ANISOU 1163  CG  ASP A 158     4951   5219   1540   -353   1297   -473       C  
ATOM   1164  OD1 ASP A 158      -5.031 -30.181  -8.984  1.00 30.08           O  
ANISOU 1164  OD1 ASP A 158     5646   5235    545   -373    809   -328       O  
ATOM   1165  OD2 ASP A 158      -3.501 -31.637  -9.613  1.00 34.02           O  
ANISOU 1165  OD2 ASP A 158     5708   5888   1331   -343   1679   -658       O  
ATOM   1166  N   PHE A 159      -6.057 -33.127  -4.918  1.00 21.61           N  
ANISOU 1166  N   PHE A 159     3457   4192    562   -367    852   -971       N  
ATOM   1167  CA  PHE A 159      -6.657 -34.109  -3.977  1.00 22.13           C  
ANISOU 1167  CA  PHE A 159     3457   3951    998   -287    853   -802       C  
ATOM   1168  C   PHE A 159      -8.024 -33.597  -3.505  1.00 21.56           C  
ANISOU 1168  C   PHE A 159     3353   3807   1030   -370    626   -830       C  
ATOM   1169  O   PHE A 159      -9.010 -34.354  -3.547  1.00 21.99           O  
ANISOU 1169  O   PHE A 159     3193   4292    868   -344    595  -1075       O  
ATOM   1170  CB  PHE A 159      -5.714 -34.357  -2.799  1.00 21.67           C  
ANISOU 1170  CB  PHE A 159     2998   4218   1015   -229    814   -675       C  
ATOM   1171  CG  PHE A 159      -6.257 -35.289  -1.746  1.00 23.93           C  
ANISOU 1171  CG  PHE A 159     3368   4354   1370   -282    764   -427       C  
ATOM   1172  CD1 PHE A 159      -6.009 -36.652  -1.805  1.00 25.78           C  
ANISOU 1172  CD1 PHE A 159     3722   4482   1589   -259    668   -638       C  
ATOM   1173  CD2 PHE A 159      -7.021 -34.802  -0.698  1.00 23.44           C  
ANISOU 1173  CD2 PHE A 159     3074   5036    796   -506    925     93       C  
ATOM   1174  CE1 PHE A 159      -6.508 -37.506  -0.833  1.00 25.31           C  
ANISOU 1174  CE1 PHE A 159     3474   4283   1860   -294   1115   -702       C  
ATOM   1175  CE2 PHE A 159      -7.513 -35.658   0.277  1.00 27.53           C  
ANISOU 1175  CE2 PHE A 159     3368   5178   1914   -752   1052    187       C  
ATOM   1176  CZ  PHE A 159      -7.252 -37.006   0.210  1.00 25.23           C  
ANISOU 1176  CZ  PHE A 159     3003   4922   1659   -531    891   -591       C  
ATOM   1177  N   TRP A 160      -8.074 -32.344  -3.049  1.00 21.51           N  
ANISOU 1177  N   TRP A 160     3292   4035    842   -129    806   -660       N  
ATOM   1178  CA  TRP A 160      -9.273 -31.737  -2.414  1.00 19.61           C  
ANISOU 1178  CA  TRP A 160     3036   3803    608    -75    468   -826       C  
ATOM   1179  C   TRP A 160     -10.303 -31.357  -3.483  1.00 19.17           C  
ANISOU 1179  C   TRP A 160     3035   3952    296   -258    557   -753       C  
ATOM   1180  O   TRP A 160     -11.513 -31.437  -3.206  1.00 19.72           O  
ANISOU 1180  O   TRP A 160     2953   4360    179   -670    266   -677       O  
ATOM   1181  CB  TRP A 160      -8.858 -30.550  -1.538  1.00 19.32           C  
ANISOU 1181  CB  TRP A 160     3000   3848    492    -34    319   -726       C  
ATOM   1182  CG  TRP A 160      -8.093 -30.984  -0.327  1.00 19.43           C  
ANISOU 1182  CG  TRP A 160     2808   3826    747     -8    298   -504       C  
ATOM   1183  CD1 TRP A 160      -6.776 -30.756  -0.054  1.00 18.65           C  
ANISOU 1183  CD1 TRP A 160     2813   3693    579      0    441   -659       C  
ATOM   1184  CD2 TRP A 160      -8.586 -31.812   0.741  1.00 18.26           C  
ANISOU 1184  CD2 TRP A 160     2706   3876    355     -6    237   -368       C  
ATOM   1185  NE1 TRP A 160      -6.426 -31.354   1.127  1.00 19.55           N  
ANISOU 1185  NE1 TRP A 160     2913   4121    392   -168    308   -352       N  
ATOM   1186  CE2 TRP A 160      -7.515 -32.011   1.636  1.00 19.35           C  
ANISOU 1186  CE2 TRP A 160     2740   3943    669   -130    303    -69       C  
ATOM   1187  CE3 TRP A 160      -9.826 -32.391   1.030  1.00 18.10           C  
ANISOU 1187  CE3 TRP A 160     2924   3698    255    120    476   -218       C  
ATOM   1188  CZ2 TRP A 160      -7.661 -32.744   2.814  1.00 20.15           C  
ANISOU 1188  CZ2 TRP A 160     2873   4118    663     39    351    -22       C  
ATOM   1189  CZ3 TRP A 160      -9.965 -33.127   2.185  1.00 18.88           C  
ANISOU 1189  CZ3 TRP A 160     2956   3814    404    213    235    -55       C  
ATOM   1190  CH2 TRP A 160      -8.893 -33.305   3.059  1.00 18.76           C  
ANISOU 1190  CH2 TRP A 160     2747   3950    432    283    239   -124       C  
ATOM   1191  N   ILE A 161      -9.855 -31.035  -4.694  1.00 19.51           N  
ANISOU 1191  N   ILE A 161     2890   4253    269   -295    624   -598       N  
ATOM   1192  CA  ILE A 161     -10.779 -30.822  -5.842  1.00 19.98           C  
ANISOU 1192  CA  ILE A 161     3137   4260    191   -326    407   -599       C  
ATOM   1193  C   ILE A 161     -11.461 -32.161  -6.155  1.00 20.29           C  
ANISOU 1193  C   ILE A 161     3406   4017    284   -156    681   -556       C  
ATOM   1194  O   ILE A 161     -12.698 -32.166  -6.340  1.00 21.30           O  
ANISOU 1194  O   ILE A 161     3359   4022    711   -374    696   -579       O  
ATOM   1195  CB  ILE A 161     -10.032 -30.210  -7.042  1.00 20.32           C  
ANISOU 1195  CB  ILE A 161     3120   4143    455   -442    396   -347       C  
ATOM   1196  CG1 ILE A 161      -9.710 -28.735  -6.787  1.00 20.14           C  
ANISOU 1196  CG1 ILE A 161     3219   4180    251   -207    562   -637       C  
ATOM   1197  CG2 ILE A 161     -10.820 -30.409  -8.330  1.00 20.26           C  
ANISOU 1197  CG2 ILE A 161     3487   4046    164   -386    452   -453       C  
ATOM   1198  CD1 ILE A 161      -8.922 -28.070  -7.888  1.00 22.15           C  
ANISOU 1198  CD1 ILE A 161     3115   4123   1177   -399    663   -295       C  
ATOM   1199  N   ARG A 162     -10.720 -33.271  -6.089  1.00 21.13           N  
ANISOU 1199  N   ARG A 162     3471   4296    258   -262    653   -591       N  
ATOM   1200  CA  ARG A 162     -11.286 -34.629  -6.320  1.00 22.45           C  
ANISOU 1200  CA  ARG A 162     3601   4421    505   -423    625   -584       C  
ATOM   1201  C   ARG A 162     -12.354 -34.896  -5.258  1.00 20.39           C  
ANISOU 1201  C   ARG A 162     3283   4010    453   -571    379   -965       C  
ATOM   1202  O   ARG A 162     -13.454 -35.347  -5.627  1.00 20.87           O  
ANISOU 1202  O   ARG A 162     3196   4185    546   -671    355   -572       O  
ATOM   1203  CB  ARG A 162     -10.202 -35.711  -6.326  1.00 25.08           C  
ANISOU 1203  CB  ARG A 162     3987   4454   1086   -298    814   -418       C  
ATOM   1204  CG  ARG A 162      -9.367 -35.723  -7.600  1.00 28.23           C  
ANISOU 1204  CG  ARG A 162     4152   4933   1639   -114   1058   -600       C  
ATOM   1205  CD  ARG A 162      -8.654 -37.042  -7.831  1.00 31.96           C  
ANISOU 1205  CD  ARG A 162     4612   4932   2599   -121    744   -687       C  
ATOM   1206  NE  ARG A 162      -7.734 -37.367  -6.750  1.00 32.01           N  
ANISOU 1206  NE  ARG A 162     4889   5247   2025     55   1033   -333       N  
ATOM   1207  CZ  ARG A 162      -6.555 -36.784  -6.565  1.00 31.82           C  
ANISOU 1207  CZ  ARG A 162     5181   5369   1537     34    825   -804       C  
ATOM   1208  NH1 ARG A 162      -6.146 -35.834  -7.389  1.00 33.30           N  
ANISOU 1208  NH1 ARG A 162     4816   5312   2522   -252   1426   -979       N  
ATOM   1209  NH2 ARG A 162      -5.784 -37.157  -5.561  1.00 33.59           N  
ANISOU 1209  NH2 ARG A 162     5866   5710   1183    219    807   -902       N  
ATOM   1210  N   HIS A 163     -12.074 -34.563  -3.996  1.00 19.73           N  
ANISOU 1210  N   HIS A 163     3229   3948    320   -461    394   -665       N  
ATOM   1211  CA  HIS A 163     -13.061 -34.752  -2.906  1.00 19.51           C  
ANISOU 1211  CA  HIS A 163     3605   3536    271   -474    305   -828       C  
ATOM   1212  C   HIS A 163     -14.276 -33.852  -3.153  1.00 20.06           C  
ANISOU 1212  C   HIS A 163     3664   3747    209   -490    246   -718       C  
ATOM   1213  O   HIS A 163     -15.405 -34.344  -2.991  1.00 20.34           O  
ANISOU 1213  O   HIS A 163     3417   4123    186   -345    426   -570       O  
ATOM   1214  CB  HIS A 163     -12.458 -34.509  -1.526  1.00 19.19           C  
ANISOU 1214  CB  HIS A 163     3783   3347    159   -408    157   -556       C  
ATOM   1215  CG  HIS A 163     -13.454 -34.777  -0.455  1.00 18.45           C  
ANISOU 1215  CG  HIS A 163     4032   2570    406   -307    472    100       C  
ATOM   1216  ND1 HIS A 163     -13.998 -36.039  -0.259  1.00 15.73           N  
ANISOU 1216  ND1 HIS A 163     3831   1884    261   -504    331   -498       N  
ATOM   1217  CD2 HIS A 163     -14.030 -33.962   0.454  1.00 17.47           C  
ANISOU 1217  CD2 HIS A 163     4101   2202    334   -407    243   -356       C  
ATOM   1218  CE1 HIS A 163     -14.851 -35.984   0.746  1.00 15.87           C  
ANISOU 1218  CE1 HIS A 163     4092   1613    322   -340    366    358       C  
ATOM   1219  NE2 HIS A 163     -14.894 -34.722   1.193  1.00 16.66           N  
ANISOU 1219  NE2 HIS A 163     4154   2098     78   -236    211   -103       N  
ATOM   1220  N   GLY A 164     -14.054 -32.590  -3.526  1.00 19.44           N  
ANISOU 1220  N   GLY A 164     3493   3723    170   -471    325   -567       N  
ATOM   1221  CA  GLY A 164     -15.135 -31.636  -3.843  1.00 19.51           C  
ANISOU 1221  CA  GLY A 164     3392   3783    236   -481    369   -748       C  
ATOM   1222  C   GLY A 164     -16.078 -32.192  -4.899  1.00 19.31           C  
ANISOU 1222  C   GLY A 164     3258   3825    253   -613    491   -740       C  
ATOM   1223  O   GLY A 164     -17.309 -32.142  -4.697  1.00 19.24           O  
ANISOU 1223  O   GLY A 164     3125   3970    215   -821    444   -686       O  
ATOM   1224  N   LYS A 165     -15.528 -32.696  -6.004  1.00 19.19           N  
ANISOU 1224  N   LYS A 165     3065   3957    266   -330    433   -784       N  
ATOM   1225  CA  LYS A 165     -16.320 -33.265  -7.125  1.00 19.10           C  
ANISOU 1225  CA  LYS A 165     3033   3929    294   -387    389   -879       C  
ATOM   1226  C   LYS A 165     -17.102 -34.483  -6.623  1.00 19.01           C  
ANISOU 1226  C   LYS A 165     2944   3996    281   -237    260   -894       C  
ATOM   1227  O   LYS A 165     -18.305 -34.593  -6.936  1.00 20.56           O  
ANISOU 1227  O   LYS A 165     3094   4326    392   -664    118   -855       O  
ATOM   1228  CB  LYS A 165     -15.394 -33.619  -8.291  1.00 20.11           C  
ANISOU 1228  CB  LYS A 165     3280   4106    254   -459    367   -822       C  
ATOM   1229  CG  LYS A 165     -14.826 -32.412  -9.024  1.00 21.63           C  
ANISOU 1229  CG  LYS A 165     3566   4105    547   -580    377  -1064       C  
ATOM   1230  CD  LYS A 165     -13.957 -32.769 -10.211  1.00 24.34           C  
ANISOU 1230  CD  LYS A 165     4223   4155    868   -368    820  -1053       C  
ATOM   1231  CE  LYS A 165     -13.487 -31.548 -10.970  1.00 26.33           C  
ANISOU 1231  CE  LYS A 165     4285   4279   1438   -277   1090   -883       C  
ATOM   1232  NZ  LYS A 165     -12.652 -31.916 -12.136  1.00 30.05           N  
ANISOU 1232  NZ  LYS A 165     5010   4725   1683   -212   1058  -1203       N  
ATOM   1233  N   ILE A 166     -16.450 -35.338  -5.836  1.00 19.03           N  
ANISOU 1233  N   ILE A 166     2727   3721    781   -148    300   -919       N  
ATOM   1234  CA  ILE A 166     -17.055 -36.574  -5.261  1.00 20.13           C  
ANISOU 1234  CA  ILE A 166     2943   3866    839   -297    309   -793       C  
ATOM   1235  C   ILE A 166     -18.220 -36.190  -4.341  1.00 17.81           C  
ANISOU 1235  C   ILE A 166     3031   3482    253   -470    218   -798       C  
ATOM   1236  O   ILE A 166     -19.231 -36.906  -4.359  1.00 19.38           O  
ANISOU 1236  O   ILE A 166     3111   3887    363   -645    169   -967       O  
ATOM   1237  CB  ILE A 166     -15.990 -37.415  -4.533  1.00 22.08           C  
ANISOU 1237  CB  ILE A 166     2973   3846   1571    -11    593   -592       C  
ATOM   1238  CG1 ILE A 166     -15.081 -38.141  -5.527  1.00 22.21           C  
ANISOU 1238  CG1 ILE A 166     3077   3991   1370    -97    710   -537       C  
ATOM   1239  CG2 ILE A 166     -16.639 -38.383  -3.557  1.00 23.32           C  
ANISOU 1239  CG2 ILE A 166     3061   4214   1584    -44    907   -487       C  
ATOM   1240  CD1 ILE A 166     -13.887 -38.804  -4.888  1.00 24.61           C  
ANISOU 1240  CD1 ILE A 166     3332   4185   1831     33    555   -808       C  
ATOM   1241  N   SER A 167     -18.100 -35.110  -3.564  1.00 17.43           N  
ANISOU 1241  N   SER A 167     3050   3352    219   -407    335   -664       N  
ATOM   1242  CA  SER A 167     -19.180 -34.662  -2.643  1.00 17.40           C  
ANISOU 1242  CA  SER A 167     2875   3484    251   -419    361   -472       C  
ATOM   1243  C   SER A 167     -20.440 -34.334  -3.456  1.00 17.43           C  
ANISOU 1243  C   SER A 167     2957   3533    132   -535    316   -397       C  
ATOM   1244  O   SER A 167     -21.545 -34.679  -2.993  1.00 18.31           O  
ANISOU 1244  O   SER A 167     3002   3846    107   -513    119   -400       O  
ATOM   1245  CB  SER A 167     -18.747 -33.512  -1.762  1.00 17.09           C  
ANISOU 1245  CB  SER A 167     2810   3541    142   -432    176   -507       C  
ATOM   1246  OG  SER A 167     -18.699 -32.287  -2.474  1.00 18.67           O  
ANISOU 1246  OG  SER A 167     3247   3529    315   -568    254   -928       O  
ATOM   1247  N   ARG A 168     -20.271 -33.792  -4.669  1.00 17.94           N  
ANISOU 1247  N   ARG A 168     2996   3674    146   -297    303   -461       N  
ATOM   1248  CA  ARG A 168     -21.397 -33.421  -5.569  1.00 18.72           C  
ANISOU 1248  CA  ARG A 168     2893   3765    453   -358    231   -554       C  
ATOM   1249  C   ARG A 168     -22.013 -34.694  -6.161  1.00 19.26           C  
ANISOU 1249  C   ARG A 168     3005   4118    193   -342    142   -587       C  
ATOM   1250  O   ARG A 168     -23.252 -34.775  -6.230  1.00 19.24           O  
ANISOU 1250  O   ARG A 168     2909   4252    148   -868    299   -550       O  
ATOM   1251  CB  ARG A 168     -20.931 -32.480  -6.683  1.00 18.00           C  
ANISOU 1251  CB  ARG A 168     2944   3694    198   -415    178   -691       C  
ATOM   1252  CG  ARG A 168     -20.363 -31.154  -6.197  1.00 17.79           C  
ANISOU 1252  CG  ARG A 168     2616   3646    498   -514    139   -369       C  
ATOM   1253  CD  ARG A 168     -19.967 -30.274  -7.371  1.00 18.21           C  
ANISOU 1253  CD  ARG A 168     2794   4003    121   -613    215   -442       C  
ATOM   1254  NE  ARG A 168     -21.119 -29.952  -8.199  1.00 18.19           N  
ANISOU 1254  NE  ARG A 168     2867   3887    157   -579    179   -531       N  
ATOM   1255  CZ  ARG A 168     -21.202 -30.180  -9.508  1.00 19.42           C  
ANISOU 1255  CZ  ARG A 168     2947   4221    211   -561     34   -653       C  
ATOM   1256  NH1 ARG A 168     -22.306 -29.866 -10.161  1.00 20.96           N  
ANISOU 1256  NH1 ARG A 168     3280   4318    362   -616     97   -332       N  
ATOM   1257  NH2 ARG A 168     -20.173 -30.680 -10.169  1.00 20.71           N  
ANISOU 1257  NH2 ARG A 168     3140   4494    234   -515    194   -864       N  
ATOM   1258  N   GLU A 169     -21.175 -35.656  -6.553  1.00 20.13           N  
ANISOU 1258  N   GLU A 169     3242   4039    367   -519     98   -491       N  
ATOM   1259  CA  GLU A 169     -21.620 -36.964  -7.098  1.00 22.20           C  
ANISOU 1259  CA  GLU A 169     3428   4231    773   -434    177   -660       C  
ATOM   1260  C   GLU A 169     -22.410 -37.711  -6.019  1.00 20.55           C  
ANISOU 1260  C   GLU A 169     3420   4093    294   -548     79   -611       C  
ATOM   1261  O   GLU A 169     -23.510 -38.194  -6.330  1.00 20.29           O  
ANISOU 1261  O   GLU A 169     3455   4004    251   -500    379   -748       O  
ATOM   1262  CB  GLU A 169     -20.420 -37.767  -7.598  1.00 25.45           C  
ANISOU 1262  CB  GLU A 169     3754   4766   1149   -476    280   -870       C  
ATOM   1263  CG  GLU A 169     -19.781 -37.162  -8.832  1.00 29.44           C  
ANISOU 1263  CG  GLU A 169     4108   5207   1869   -550    552   -885       C  
ATOM   1264  CD  GLU A 169     -18.509 -37.855  -9.278  1.00 33.54           C  
ANISOU 1264  CD  GLU A 169     5081   5956   1706     11   1050  -1019       C  
ATOM   1265  OE1 GLU A 169     -17.834 -38.454  -8.422  1.00 39.63           O  
ANISOU 1265  OE1 GLU A 169     5205   7218   2634     61    -62  -1761       O  
ATOM   1266  OE2 GLU A 169     -18.202 -37.797 -10.479  1.00 44.84           O  
ANISOU 1266  OE2 GLU A 169     7350   8169   1517    267   1041  -1497       O  
ATOM   1267  N   ILE A 170     -21.898 -37.754  -4.784  1.00 19.16           N  
ANISOU 1267  N   ILE A 170     3075   3826    378   -529    192   -605       N  
ATOM   1268  CA  ILE A 170     -22.583 -38.429  -3.641  1.00 19.27           C  
ANISOU 1268  CA  ILE A 170     3264   3819    239   -702    186   -802       C  
ATOM   1269  C   ILE A 170     -23.936 -37.748  -3.421  1.00 19.35           C  
ANISOU 1269  C   ILE A 170     3220   3994    138   -758     71   -541       C  
ATOM   1270  O   ILE A 170     -24.939 -38.462  -3.293  1.00 19.32           O  
ANISOU 1270  O   ILE A 170     3145   3965    231   -841    350   -782       O  
ATOM   1271  CB  ILE A 170     -21.722 -38.402  -2.366  1.00 19.83           C  
ANISOU 1271  CB  ILE A 170     3056   4157    321   -659    141   -316       C  
ATOM   1272  CG1 ILE A 170     -20.449 -39.236  -2.520  1.00 21.71           C  
ANISOU 1272  CG1 ILE A 170     3275   4167    806   -683    214   -454       C  
ATOM   1273  CG2 ILE A 170     -22.541 -38.840  -1.160  1.00 20.65           C  
ANISOU 1273  CG2 ILE A 170     3255   4035    554   -804    208   -340       C  
ATOM   1274  CD1 ILE A 170     -19.408 -38.953  -1.459  1.00 22.34           C  
ANISOU 1274  CD1 ILE A 170     3520   4678    288   -645    230   -114       C  
ATOM   1275  N   SER A 171     -23.943 -36.414  -3.383  1.00 19.67           N  
ANISOU 1275  N   SER A 171     3417   3949    105   -707    177   -387       N  
ATOM   1276  CA  SER A 171     -25.140 -35.575  -3.126  1.00 19.22           C  
ANISOU 1276  CA  SER A 171     3161   4010    132   -636    259   -479       C  
ATOM   1277  C   SER A 171     -26.193 -35.817  -4.211  1.00 19.52           C  
ANISOU 1277  C   SER A 171     3093   4093    229   -685    367   -768       C  
ATOM   1278  O   SER A 171     -27.380 -35.950  -3.874  1.00 19.31           O  
ANISOU 1278  O   SER A 171     3005   4145    185   -784    254   -691       O  
ATOM   1279  CB  SER A 171     -24.763 -34.123  -3.027  1.00 18.51           C  
ANISOU 1279  CB  SER A 171     3031   3890    112   -845     46   -429       C  
ATOM   1280  OG  SER A 171     -23.991 -33.886  -1.858  1.00 20.06           O  
ANISOU 1280  OG  SER A 171     3219   4106    295   -867    -43   -927       O  
ATOM   1281  N   ASN A 172     -25.767 -35.897  -5.473  1.00 20.10           N  
ANISOU 1281  N   ASN A 172     3222   4200    213   -973    199   -788       N  
ATOM   1282  CA  ASN A 172     -26.680 -36.119  -6.621  1.00 19.83           C  
ANISOU 1282  CA  ASN A 172     3111   4269    151   -808    145   -606       C  
ATOM   1283  C   ASN A 172     -27.379 -37.472  -6.447  1.00 20.07           C  
ANISOU 1283  C   ASN A 172     3103   4355    166   -782    252   -644       C  
ATOM   1284  O   ASN A 172     -28.612 -37.541  -6.645  1.00 20.48           O  
ANISOU 1284  O   ASN A 172     2978   4306    496   -675    454   -379       O  
ATOM   1285  CB  ASN A 172     -25.925 -36.061  -7.947  1.00 20.53           C  
ANISOU 1285  CB  ASN A 172     3228   4358    212   -727    -57   -768       C  
ATOM   1286  CG  ASN A 172     -26.852 -36.271  -9.122  1.00 20.54           C  
ANISOU 1286  CG  ASN A 172     3506   4155    142   -564   -343   -367       C  
ATOM   1287  OD1 ASN A 172     -27.811 -35.522  -9.289  1.00 22.81           O  
ANISOU 1287  OD1 ASN A 172     4260   4272    133   -381     54   -542       O  
ATOM   1288  ND2 ASN A 172     -26.625 -37.333  -9.877  1.00 20.55           N  
ANISOU 1288  ND2 ASN A 172     3767   3948     93   -167    -14   -338       N  
ATOM   1289  N   TYR A 173     -26.596 -38.504  -6.123  1.00 20.59           N  
ANISOU 1289  N   TYR A 173     3355   4303    164   -795    126   -653       N  
ATOM   1290  CA  TYR A 173     -27.036 -39.908  -5.913  1.00 20.26           C  
ANISOU 1290  CA  TYR A 173     3269   4151    276   -752    111   -930       C  
ATOM   1291  C   TYR A 173     -28.055 -39.964  -4.769  1.00 20.29           C  
ANISOU 1291  C   TYR A 173     3252   4231    225   -777    109   -821       C  
ATOM   1292  O   TYR A 173     -29.135 -40.554  -4.951  1.00 20.97           O  
ANISOU 1292  O   TYR A 173     2960   4742    266   -535    293   -945       O  
ATOM   1293  CB  TYR A 173     -25.815 -40.788  -5.639  1.00 21.19           C  
ANISOU 1293  CB  TYR A 173     3396   4238    415   -744    182   -756       C  
ATOM   1294  CG  TYR A 173     -26.103 -42.233  -5.316  1.00 21.99           C  
ANISOU 1294  CG  TYR A 173     3410   4317    626   -847    116   -736       C  
ATOM   1295  CD1 TYR A 173     -26.350 -43.159  -6.318  1.00 22.51           C  
ANISOU 1295  CD1 TYR A 173     3487   4380    685   -813     96   -743       C  
ATOM   1296  CD2 TYR A 173     -26.026 -42.698  -4.013  1.00 21.69           C  
ANISOU 1296  CD2 TYR A 173     3504   4368    367   -897    237   -814       C  
ATOM   1297  CE1 TYR A 173     -26.566 -44.497  -6.030  1.00 22.65           C  
ANISOU 1297  CE1 TYR A 173     3589   4350    666   -998    154   -786       C  
ATOM   1298  CE2 TYR A 173     -26.239 -44.031  -3.707  1.00 22.57           C  
ANISOU 1298  CE2 TYR A 173     3528   4678    369   -860    148   -913       C  
ATOM   1299  CZ  TYR A 173     -26.512 -44.936  -4.718  1.00 22.92           C  
ANISOU 1299  CZ  TYR A 173     3731   4540    438   -953    241  -1015       C  
ATOM   1300  OH  TYR A 173     -26.719 -46.253  -4.423  1.00 23.12           O  
ANISOU 1300  OH  TYR A 173     3846   4655    283  -1067    146  -1001       O  
ATOM   1301  N   ILE A 174     -27.718 -39.383  -3.611  1.00 18.34           N  
ANISOU 1301  N   ILE A 174     2809   3874    285   -746     22   -900       N  
ATOM   1302  CA  ILE A 174     -28.630 -39.351  -2.431  1.00 19.26           C  
ANISOU 1302  CA  ILE A 174     3087   4025    207   -616     29   -747       C  
ATOM   1303  C   ILE A 174     -29.938 -38.665  -2.841  1.00 18.59           C  
ANISOU 1303  C   ILE A 174     3062   3781    219   -913     75   -751       C  
ATOM   1304  O   ILE A 174     -31.012 -39.207  -2.531  1.00 19.52           O  
ANISOU 1304  O   ILE A 174     3214   4009    194  -1094    -80   -649       O  
ATOM   1305  CB  ILE A 174     -27.966 -38.659  -1.224  1.00 20.04           C  
ANISOU 1305  CB  ILE A 174     3306   4075    232   -648    -28   -803       C  
ATOM   1306  CG1 ILE A 174     -26.764 -39.453  -0.706  1.00 20.80           C  
ANISOU 1306  CG1 ILE A 174     3581   4099    221   -473   -104   -770       C  
ATOM   1307  CG2 ILE A 174     -28.986 -38.399  -0.127  1.00 20.43           C  
ANISOU 1307  CG2 ILE A 174     3301   4015    446   -609    200   -334       C  
ATOM   1308  CD1 ILE A 174     -25.975 -38.741   0.373  1.00 22.10           C  
ANISOU 1308  CD1 ILE A 174     3712   4442    241   -510   -128   -846       C  
ATOM   1309  N   GLY A 175     -29.851 -37.512  -3.507  1.00 18.09           N  
ANISOU 1309  N   GLY A 175     2830   3856    187   -805    243   -677       N  
ATOM   1310  CA  GLY A 175     -31.028 -36.721  -3.919  1.00 18.77           C  
ANISOU 1310  CA  GLY A 175     3029   3900    201   -970    309   -558       C  
ATOM   1311  C   GLY A 175     -31.909 -37.500  -4.880  1.00 18.46           C  
ANISOU 1311  C   GLY A 175     2862   3980    169   -809    332   -592       C  
ATOM   1312  O   GLY A 175     -33.147 -37.447  -4.743  1.00 18.71           O  
ANISOU 1312  O   GLY A 175     2936   3796    376   -996    572   -660       O  
ATOM   1313  N   GLU A 176     -31.295 -38.210  -5.827  1.00 19.35           N  
ANISOU 1313  N   GLU A 176     2877   4320    153   -676    222   -527       N  
ATOM   1314  CA  GLU A 176     -32.019 -39.067  -6.799  1.00 20.35           C  
ANISOU 1314  CA  GLU A 176     2985   4525    222   -583     94   -842       C  
ATOM   1315  C   GLU A 176     -32.801 -40.138  -6.029  1.00 19.89           C  
ANISOU 1315  C   GLU A 176     2925   4390    242   -660   -162   -803       C  
ATOM   1316  O   GLU A 176     -34.015 -40.270  -6.265  1.00 21.08           O  
ANISOU 1316  O   GLU A 176     3119   4609    282   -883   -254   -847       O  
ATOM   1317  CB  GLU A 176     -31.040 -39.683  -7.800  1.00 21.20           C  
ANISOU 1317  CB  GLU A 176     3012   4766    274   -558    113   -997       C  
ATOM   1318  CG  GLU A 176     -31.725 -40.526  -8.856  1.00 23.35           C  
ANISOU 1318  CG  GLU A 176     3201   5076    594   -597    -16  -1271       C  
ATOM   1319  CD  GLU A 176     -32.702 -39.751  -9.722  1.00 25.03           C  
ANISOU 1319  CD  GLU A 176     3397   5306    805   -504   -123  -1453       C  
ATOM   1320  OE1 GLU A 176     -32.308 -38.692 -10.245  1.00 29.89           O  
ANISOU 1320  OE1 GLU A 176     4205   5282   1867   -746   -948   -982       O  
ATOM   1321  OE2 GLU A 176     -33.861 -40.195  -9.847  1.00 28.23           O  
ANISOU 1321  OE2 GLU A 176     3098   6251   1375   -272   -198  -1745       O  
ATOM   1322  N   LYS A 177     -32.144 -40.809  -5.079  1.00 20.58           N  
ANISOU 1322  N   LYS A 177     3025   4160    632   -537     33   -739       N  
ATOM   1323  CA  LYS A 177     -32.701 -41.966  -4.328  1.00 22.20           C  
ANISOU 1323  CA  LYS A 177     3379   4179    878   -577    247   -775       C  
ATOM   1324  C   LYS A 177     -33.816 -41.496  -3.383  1.00 21.23           C  
ANISOU 1324  C   LYS A 177     3292   4209    563   -793    283   -528       C  
ATOM   1325  O   LYS A 177     -34.845 -42.195  -3.298  1.00 22.91           O  
ANISOU 1325  O   LYS A 177     3292   4367   1044   -920     42   -734       O  
ATOM   1326  CB  LYS A 177     -31.586 -42.676  -3.557  1.00 25.10           C  
ANISOU 1326  CB  LYS A 177     3623   4401   1512   -319    140   -932       C  
ATOM   1327  CG  LYS A 177     -30.603 -43.447  -4.428  1.00 25.94           C  
ANISOU 1327  CG  LYS A 177     4110   4639   1107   -495    275  -1063       C  
ATOM   1328  CD  LYS A 177     -31.250 -44.601  -5.150  1.00 27.74           C  
ANISOU 1328  CD  LYS A 177     4160   4804   1577   -417    299  -1081       C  
ATOM   1329  CE  LYS A 177     -30.257 -45.518  -5.829  1.00 28.49           C  
ANISOU 1329  CE  LYS A 177     4349   4949   1526   -381    473  -1180       C  
ATOM   1330  NZ  LYS A 177     -30.940 -46.687  -6.428  1.00 28.95           N  
ANISOU 1330  NZ  LYS A 177     4351   5298   1348   -420    746  -1002       N  
ATOM   1331  N   LEU A 178     -33.625 -40.361  -2.704  1.00 19.17           N  
ANISOU 1331  N   LEU A 178     3080   4087    113   -733    173   -435       N  
ATOM   1332  CA  LEU A 178     -34.556 -39.866  -1.652  1.00 20.90           C  
ANISOU 1332  CA  LEU A 178     3401   4401    137   -705     86   -566       C  
ATOM   1333  C   LEU A 178     -35.723 -39.103  -2.288  1.00 19.44           C  
ANISOU 1333  C   LEU A 178     3018   4208    156   -814    222   -209       C  
ATOM   1334  O   LEU A 178     -36.798 -39.070  -1.673  1.00 22.76           O  
ANISOU 1334  O   LEU A 178     3009   4597   1042   -873    503    -92       O  
ATOM   1335  CB  LEU A 178     -33.796 -38.973  -0.667  1.00 21.87           C  
ANISOU 1335  CB  LEU A 178     3484   4641    183   -847    -15   -720       C  
ATOM   1336  CG  LEU A 178     -32.836 -39.690   0.282  1.00 22.51           C  
ANISOU 1336  CG  LEU A 178     3820   4409    323   -610     59   -731       C  
ATOM   1337  CD1 LEU A 178     -32.369 -38.745   1.374  1.00 23.01           C  
ANISOU 1337  CD1 LEU A 178     3717   4611    413   -718     -6   -800       C  
ATOM   1338  CD2 LEU A 178     -33.477 -40.926   0.895  1.00 22.98           C  
ANISOU 1338  CD2 LEU A 178     4108   4506    115   -520     58   -481       C  
ATOM   1339  N   GLY A 179     -35.516 -38.493  -3.460  1.00 19.39           N  
ANISOU 1339  N   GLY A 179     2881   4404     81   -774    113   -264       N  
ATOM   1340  CA  GLY A 179     -36.523 -37.636  -4.118  1.00 20.46           C  
ANISOU 1340  CA  GLY A 179     2784   4478    510   -649     -8   -348       C  
ATOM   1341  C   GLY A 179     -36.671 -36.307  -3.400  1.00 20.28           C  
ANISOU 1341  C   GLY A 179     2617   4356    732   -632   -358   -415       C  
ATOM   1342  O   GLY A 179     -37.779 -35.732  -3.413  1.00 22.00           O  
ANISOU 1342  O   GLY A 179     2982   4536    841   -415   -477   -759       O  
ATOM   1343  N   SER A 180     -35.596 -35.860  -2.753  1.00 20.01           N  
ANISOU 1343  N   SER A 180     2963   4144    494   -549   -389   -291       N  
ATOM   1344  CA  SER A 180     -35.502 -34.563  -2.039  1.00 19.80           C  
ANISOU 1344  CA  SER A 180     3253   4027    241   -549   -347   -434       C  
ATOM   1345  C   SER A 180     -34.117 -33.963  -2.289  1.00 18.98           C  
ANISOU 1345  C   SER A 180     3281   3818    112   -382     62   -427       C  
ATOM   1346  O   SER A 180     -33.117 -34.688  -2.110  1.00 18.33           O  
ANISOU 1346  O   SER A 180     2864   3773    327   -430   -182   -549       O  
ATOM   1347  CB  SER A 180     -35.767 -34.754  -0.571  1.00 22.62           C  
ANISOU 1347  CB  SER A 180     3660   4395    539   -598   -172    237       C  
ATOM   1348  OG  SER A 180     -35.620 -33.538   0.138  1.00 22.65           O  
ANISOU 1348  OG  SER A 180     3741   4336    525   -307    -71   -152       O  
ATOM   1349  N   GLN A 181     -34.065 -32.697  -2.706  1.00 19.52           N  
ANISOU 1349  N   GLN A 181     3397   3919     98   -559     28   -364       N  
ATOM   1350  CA  GLN A 181     -32.799 -31.995  -3.040  1.00 18.81           C  
ANISOU 1350  CA  GLN A 181     3126   3911    108   -652     -9   -406       C  
ATOM   1351  C   GLN A 181     -31.858 -32.031  -1.830  1.00 18.82           C  
ANISOU 1351  C   GLN A 181     3094   3918    135   -489     18   -526       C  
ATOM   1352  O   GLN A 181     -32.278 -31.632  -0.716  1.00 20.82           O  
ANISOU 1352  O   GLN A 181     3697   4103    107   -579     70   -420       O  
ATOM   1353  CB  GLN A 181     -33.080 -30.560  -3.482  1.00 19.34           C  
ANISOU 1353  CB  GLN A 181     3198   3960    188   -666    -89   -149       C  
ATOM   1354  CG  GLN A 181     -31.841 -29.828  -3.975  1.00 19.73           C  
ANISOU 1354  CG  GLN A 181     3120   4303     72   -696    -52   -166       C  
ATOM   1355  CD  GLN A 181     -32.081 -28.341  -4.059  1.00 19.08           C  
ANISOU 1355  CD  GLN A 181     3133   4039     74   -667     64   -212       C  
ATOM   1356  OE1 GLN A 181     -32.450 -27.698  -3.076  1.00 22.11           O  
ANISOU 1356  OE1 GLN A 181     3774   4536     89    -77     25   -340       O  
ATOM   1357  NE2 GLN A 181     -31.897 -27.787  -5.247  1.00 19.19           N  
ANISOU 1357  NE2 GLN A 181     3075   4144     71   -556    -99    164       N  
ATOM   1358  N   VAL A 182     -30.636 -32.517  -2.048  1.00 18.39           N  
ANISOU 1358  N   VAL A 182     3169   3703    114   -634     64   -430       N  
ATOM   1359  CA  VAL A 182     -29.520 -32.511  -1.059  1.00 18.13           C  
ANISOU 1359  CA  VAL A 182     3182   3589    116   -556     23   -431       C  
ATOM   1360  C   VAL A 182     -28.795 -31.168  -1.174  1.00 18.42           C  
ANISOU 1360  C   VAL A 182     3244   3601    153   -505    188   -553       C  
ATOM   1361  O   VAL A 182     -28.217 -30.895  -2.245  1.00 18.55           O  
ANISOU 1361  O   VAL A 182     3433   3549     66   -610     15    -99       O  
ATOM   1362  CB  VAL A 182     -28.553 -33.683  -1.318  1.00 18.54           C  
ANISOU 1362  CB  VAL A 182     3360   3504    178   -522     61   -545       C  
ATOM   1363  CG1 VAL A 182     -27.334 -33.627  -0.411  1.00 18.45           C  
ANISOU 1363  CG1 VAL A 182     3159   3395    453   -472    152   -970       C  
ATOM   1364  CG2 VAL A 182     -29.249 -35.030  -1.214  1.00 19.04           C  
ANISOU 1364  CG2 VAL A 182     3480   3676     78   -554    183   -172       C  
ATOM   1365  N   VAL A 183     -28.838 -30.337  -0.133  1.00 17.50           N  
ANISOU 1365  N   VAL A 183     3017   3507    123   -438   -169   -386       N  
ATOM   1366  CA  VAL A 183     -27.939 -29.152  -0.049  1.00 16.98           C  
ANISOU 1366  CA  VAL A 183     2944   3406    100   -404   -126   -303       C  
ATOM   1367  C   VAL A 183     -26.553 -29.664   0.336  1.00 17.05           C  
ANISOU 1367  C   VAL A 183     2941   3438     98   -462     80   -171       C  
ATOM   1368  O   VAL A 183     -26.434 -30.360   1.363  1.00 19.03           O  
ANISOU 1368  O   VAL A 183     3032   4126     73   -419    121   -165       O  
ATOM   1369  CB  VAL A 183     -28.435 -28.072   0.927  1.00 17.63           C  
ANISOU 1369  CB  VAL A 183     3102   3472    125   -353   -101   -431       C  
ATOM   1370  CG1 VAL A 183     -27.485 -26.885   0.946  1.00 19.02           C  
ANISOU 1370  CG1 VAL A 183     3204   3537    484   -386    114   -256       C  
ATOM   1371  CG2 VAL A 183     -29.848 -27.620   0.601  1.00 19.21           C  
ANISOU 1371  CG2 VAL A 183     3214   3719    365   -436   -463   -350       C  
ATOM   1372  N   ASN A 184     -25.571 -29.415  -0.527  1.00 17.25           N  
ANISOU 1372  N   ASN A 184     2744   3700    108   -415     49   -405       N  
ATOM   1373  CA  ASN A 184     -24.168 -29.864  -0.350  1.00 17.16           C  
ANISOU 1373  CA  ASN A 184     2906   3494    117   -148    120   -404       C  
ATOM   1374  C   ASN A 184     -23.339 -28.666   0.103  1.00 16.97           C  
ANISOU 1374  C   ASN A 184     2880   3417    150   -330    -68   -525       C  
ATOM   1375  O   ASN A 184     -23.050 -27.790  -0.725  1.00 17.83           O  
ANISOU 1375  O   ASN A 184     2781   3891    102   -270   -300   -118       O  
ATOM   1376  CB  ASN A 184     -23.621 -30.487  -1.633  1.00 17.68           C  
ANISOU 1376  CB  ASN A 184     2904   3622    191   -290    -71   -661       C  
ATOM   1377  CG  ASN A 184     -22.195 -30.982  -1.508  1.00 18.58           C  
ANISOU 1377  CG  ASN A 184     3144   3710    203     -7    265   -654       C  
ATOM   1378  OD1 ASN A 184     -21.651 -31.075  -0.408  1.00 19.70           O  
ANISOU 1378  OD1 ASN A 184     3416   3882    186   -240    453   -517       O  
ATOM   1379  ND2 ASN A 184     -21.590 -31.317  -2.637  1.00 20.33           N  
ANISOU 1379  ND2 ASN A 184     3664   3757    303   -326    104   -942       N  
ATOM   1380  N   ASN A 185     -23.040 -28.600   1.399  1.00 17.08           N  
ANISOU 1380  N   ASN A 185     3013   3381     92   -241    209   -232       N  
ATOM   1381  CA  ASN A 185     -22.362 -27.438   2.020  1.00 17.01           C  
ANISOU 1381  CA  ASN A 185     3079   3279    105    -89    224   -293       C  
ATOM   1382  C   ASN A 185     -20.847 -27.616   1.915  1.00 17.47           C  
ANISOU 1382  C   ASN A 185     3215   3258    164   -106    209   -535       C  
ATOM   1383  O   ASN A 185     -20.337 -28.678   2.332  1.00 18.70           O  
ANISOU 1383  O   ASN A 185     3074   3600    428     43    140   -697       O  
ATOM   1384  CB  ASN A 185     -22.781 -27.266   3.479  1.00 18.29           C  
ANISOU 1384  CB  ASN A 185     3238   3618     93   -147    143   -296       C  
ATOM   1385  CG  ASN A 185     -22.215 -26.004   4.088  1.00 17.50           C  
ANISOU 1385  CG  ASN A 185     3222   3318    109   -173   -103   -255       C  
ATOM   1386  OD1 ASN A 185     -22.458 -24.910   3.586  1.00 19.01           O  
ANISOU 1386  OD1 ASN A 185     3446   3620    155   -272   -382   -384       O  
ATOM   1387  ND2 ASN A 185     -21.442 -26.147   5.152  1.00 17.92           N  
ANISOU 1387  ND2 ASN A 185     3465   3268     73   -138    -43   -170       N  
ATOM   1388  N   PHE A 186     -20.158 -26.578   1.447  1.00 16.21           N  
ANISOU 1388  N   PHE A 186     2728   3308    120   -289     65   -431       N  
ATOM   1389  CA  PHE A 186     -18.679 -26.524   1.353  1.00 17.03           C  
ANISOU 1389  CA  PHE A 186     2907   3434    130   -316    201   -441       C  
ATOM   1390  C   PHE A 186     -18.146 -25.589   2.435  1.00 16.00           C  
ANISOU 1390  C   PHE A 186     2605   3326    146   -313    330   -402       C  
ATOM   1391  O   PHE A 186     -18.420 -24.372   2.388  1.00 16.51           O  
ANISOU 1391  O   PHE A 186     2777   3311    185   -265    319   -553       O  
ATOM   1392  CB  PHE A 186     -18.232 -26.047  -0.029  1.00 17.30           C  
ANISOU 1392  CB  PHE A 186     2848   3587    137   -230    276   -428       C  
ATOM   1393  CG  PHE A 186     -18.374 -27.082  -1.114  1.00 17.01           C  
ANISOU 1393  CG  PHE A 186     2754   3546    161   -193    121   -575       C  
ATOM   1394  CD1 PHE A 186     -17.272 -27.787  -1.571  1.00 17.79           C  
ANISOU 1394  CD1 PHE A 186     2986   3564    209   -283    101   -713       C  
ATOM   1395  CD2 PHE A 186     -19.616 -27.370  -1.658  1.00 17.85           C  
ANISOU 1395  CD2 PHE A 186     2914   3652    213   -360    245   -562       C  
ATOM   1396  CE1 PHE A 186     -17.406 -28.737  -2.571  1.00 18.32           C  
ANISOU 1396  CE1 PHE A 186     3016   3757    185    -85    219   -631       C  
ATOM   1397  CE2 PHE A 186     -19.745 -28.309  -2.668  1.00 18.94           C  
ANISOU 1397  CE2 PHE A 186     3180   3741    272   -403    293   -575       C  
ATOM   1398  CZ  PHE A 186     -18.645 -29.014  -3.096  1.00 19.26           C  
ANISOU 1398  CZ  PHE A 186     3291   3837    186   -367    302   -630       C  
ATOM   1399  N   TRP A 187     -17.389 -26.156   3.371  1.00 15.43           N  
ANISOU 1399  N   TRP A 187     2523   3189    148   -324    314   -413       N  
ATOM   1400  CA  TRP A 187     -16.574 -25.385   4.338  1.00 15.73           C  
ANISOU 1400  CA  TRP A 187     2595   3190    190   -205    175   -612       C  
ATOM   1401  C   TRP A 187     -15.120 -25.846   4.264  1.00 15.71           C  
ANISOU 1401  C   TRP A 187     2608   3192    167   -120    168   -546       C  
ATOM   1402  O   TRP A 187     -14.882 -27.064   4.375  1.00 16.27           O  
ANISOU 1402  O   TRP A 187     2745   3272    165   -163   -243   -492       O  
ATOM   1403  CB  TRP A 187     -17.114 -25.507   5.763  1.00 15.48           C  
ANISOU 1403  CB  TRP A 187     2388   3290    201   -214    249   -579       C  
ATOM   1404  CG  TRP A 187     -16.244 -24.751   6.714  1.00 15.81           C  
ANISOU 1404  CG  TRP A 187     2371   3407    228   -252    203   -720       C  
ATOM   1405  CD1 TRP A 187     -16.127 -23.394   6.801  1.00 15.81           C  
ANISOU 1405  CD1 TRP A 187     2237   3551    217   -205    288   -660       C  
ATOM   1406  CD2 TRP A 187     -15.208 -25.297   7.550  1.00 16.21           C  
ANISOU 1406  CD2 TRP A 187     2463   3494    200   -252     77   -686       C  
ATOM   1407  NE1 TRP A 187     -15.128 -23.058   7.673  1.00 16.78           N  
ANISOU 1407  NE1 TRP A 187     2411   3733    230   -159     58   -783       N  
ATOM   1408  CE2 TRP A 187     -14.555 -24.205   8.158  1.00 16.10           C  
ANISOU 1408  CE2 TRP A 187     2424   3463    230   -204    123   -747       C  
ATOM   1409  CE3 TRP A 187     -14.784 -26.595   7.857  1.00 17.29           C  
ANISOU 1409  CE3 TRP A 187     2647   3655    268   -272    -46   -848       C  
ATOM   1410  CZ2 TRP A 187     -13.519 -24.378   9.076  1.00 16.52           C  
ANISOU 1410  CZ2 TRP A 187     2483   3504    288   -320   -122   -780       C  
ATOM   1411  CZ3 TRP A 187     -13.764 -26.764   8.766  1.00 17.87           C  
ANISOU 1411  CZ3 TRP A 187     2699   3491    597   -178   -243   -950       C  
ATOM   1412  CH2 TRP A 187     -13.141 -25.669   9.367  1.00 16.62           C  
ANISOU 1412  CH2 TRP A 187     2588   3368    355   -264   -297   -887       C  
ATOM   1413  N   LEU A 188     -14.204 -24.892   4.081  1.00 15.82           N  
ANISOU 1413  N   LEU A 188     2794   3108    108   -262     27   -372       N  
ATOM   1414  CA  LEU A 188     -12.733 -25.106   4.060  1.00 16.31           C  
ANISOU 1414  CA  LEU A 188     2812   3304     78   -203     11   -220       C  
ATOM   1415  C   LEU A 188     -12.110 -24.410   5.263  1.00 16.15           C  
ANISOU 1415  C   LEU A 188     2668   3319    146   -132     33   -520       C  
ATOM   1416  O   LEU A 188     -12.470 -23.278   5.574  1.00 16.89           O  
ANISOU 1416  O   LEU A 188     2832   3372    211   -109    -65   -441       O  
ATOM   1417  CB  LEU A 188     -12.157 -24.522   2.770  1.00 17.16           C  
ANISOU 1417  CB  LEU A 188     2963   3462     95   -124    181   -270       C  
ATOM   1418  CG  LEU A 188     -12.881 -24.917   1.487  1.00 18.10           C  
ANISOU 1418  CG  LEU A 188     3073   3740     64   -205     46      6       C  
ATOM   1419  CD1 LEU A 188     -12.242 -24.231   0.295  1.00 19.77           C  
ANISOU 1419  CD1 LEU A 188     3246   3818    446   -213    498    140       C  
ATOM   1420  CD2 LEU A 188     -12.882 -26.425   1.308  1.00 18.63           C  
ANISOU 1420  CD2 LEU A 188     3212   3769     96   -113    311    -95       C  
ATOM   1421  N   PRO A 189     -11.098 -25.029   5.910  1.00 15.54           N  
ANISOU 1421  N   PRO A 189     2501   3309     91   -213    109   -282       N  
ATOM   1422  CA  PRO A 189     -10.341 -24.365   6.972  1.00 15.62           C  
ANISOU 1422  CA  PRO A 189     2416   3349    168   -280    203   -559       C  
ATOM   1423  C   PRO A 189      -9.351 -23.312   6.449  1.00 15.20           C  
ANISOU 1423  C   PRO A 189     2414   3242    117   -288    289   -278       C  
ATOM   1424  O   PRO A 189      -8.840 -22.527   7.228  1.00 16.44           O  
ANISOU 1424  O   PRO A 189     2643   3437    166   -177    383   -420       O  
ATOM   1425  CB  PRO A 189      -9.597 -25.539   7.628  1.00 15.68           C  
ANISOU 1425  CB  PRO A 189     2556   3283    116   -236    175   -377       C  
ATOM   1426  CG  PRO A 189      -9.379 -26.514   6.491  1.00 15.20           C  
ANISOU 1426  CG  PRO A 189     2512   3137    125   -239    188   -291       C  
ATOM   1427  CD  PRO A 189     -10.640 -26.405   5.660  1.00 15.65           C  
ANISOU 1427  CD  PRO A 189     2529   3310    108   -272     49   -272       C  
ATOM   1428  N   ASP A 190      -9.120 -23.312   5.136  1.00 15.49           N  
ANISOU 1428  N   ASP A 190     2313   3439    133   -218    275   -374       N  
ATOM   1429  CA  ASP A 190      -7.973 -22.635   4.480  1.00 16.39           C  
ANISOU 1429  CA  ASP A 190     2509   3639     80   -262     74   -240       C  
ATOM   1430  C   ASP A 190      -7.769 -21.232   5.059  1.00 16.33           C  
ANISOU 1430  C   ASP A 190     2394   3725     83    -97    138   -215       C  
ATOM   1431  O   ASP A 190      -8.713 -20.422   5.024  1.00 16.40           O  
ANISOU 1431  O   ASP A 190     2386   3760     84   -114    214    -88       O  
ATOM   1432  CB  ASP A 190      -8.183 -22.549   2.969  1.00 16.82           C  
ANISOU 1432  CB  ASP A 190     2589   3683    116   -252    270   -323       C  
ATOM   1433  CG  ASP A 190      -8.229 -23.904   2.286  1.00 18.54           C  
ANISOU 1433  CG  ASP A 190     2955   3557    532   -365    272   -265       C  
ATOM   1434  OD1 ASP A 190      -8.671 -24.872   2.940  1.00 16.64           O  
ANISOU 1434  OD1 ASP A 190     2674   3500    146   -306    298   -442       O  
ATOM   1435  OD2 ASP A 190      -7.831 -23.978   1.099  1.00 20.03           O  
ANISOU 1435  OD2 ASP A 190     3403   3811    394   -380    125   -526       O  
ATOM   1436  N   GLY A 191      -6.535 -20.927   5.458  1.00 15.67           N  
ANISOU 1436  N   GLY A 191     2505   3345    100    -94    294    -85       N  
ATOM   1437  CA  GLY A 191      -6.146 -19.596   5.955  1.00 15.21           C  
ANISOU 1437  CA  GLY A 191     2336   3355     87   -198    -64   -262       C  
ATOM   1438  C   GLY A 191      -4.760 -19.616   6.562  1.00 15.31           C  
ANISOU 1438  C   GLY A 191     2413   3320     83    -93    -36   -252       C  
ATOM   1439  O   GLY A 191      -4.025 -20.604   6.348  1.00 16.94           O  
ANISOU 1439  O   GLY A 191     2850   3480    107     56   -144   -356       O  
ATOM   1440  N   PHE A 192      -4.423 -18.566   7.311  1.00 15.32           N  
ANISOU 1440  N   PHE A 192     2416   3294    108   -242    -27   -372       N  
ATOM   1441  CA  PHE A 192      -3.113 -18.406   7.989  1.00 15.16           C  
ANISOU 1441  CA  PHE A 192     2103   3467    189    -45    -16   -655       C  
ATOM   1442  C   PHE A 192      -3.333 -18.174   9.483  1.00 15.27           C  
ANISOU 1442  C   PHE A 192     2152   3461    190     55     74   -647       C  
ATOM   1443  O   PHE A 192      -4.235 -17.403   9.879  1.00 15.24           O  
ANISOU 1443  O   PHE A 192     1915   3794     79    -57    116   -186       O  
ATOM   1444  CB  PHE A 192      -2.329 -17.223   7.423  1.00 15.27           C  
ANISOU 1444  CB  PHE A 192     2041   3496    264    -31    160   -806       C  
ATOM   1445  CG  PHE A 192      -1.779 -17.424   6.037  1.00 15.74           C  
ANISOU 1445  CG  PHE A 192     1968   3762    248    -38    248   -756       C  
ATOM   1446  CD1 PHE A 192      -0.632 -18.173   5.833  1.00 15.60           C  
ANISOU 1446  CD1 PHE A 192     1930   3721    276   -140     65   -881       C  
ATOM   1447  CD2 PHE A 192      -2.382 -16.820   4.947  1.00 15.92           C  
ANISOU 1447  CD2 PHE A 192     1959   3852    238    -73    323   -686       C  
ATOM   1448  CE1 PHE A 192      -0.103 -18.318   4.561  1.00 16.11           C  
ANISOU 1448  CE1 PHE A 192     2012   3825    282    -89     58   -906       C  
ATOM   1449  CE2 PHE A 192      -1.849 -16.963   3.676  1.00 16.68           C  
ANISOU 1449  CE2 PHE A 192     2188   3879    268     98    231   -816       C  
ATOM   1450  CZ  PHE A 192      -0.716 -17.718   3.485  1.00 17.27           C  
ANISOU 1450  CZ  PHE A 192     2172   3987    400      2     74   -584       C  
ATOM   1451  N   LYS A 193      -2.465 -18.775  10.286  1.00 15.92           N  
ANISOU 1451  N   LYS A 193     2151   3618    277    -45    -94   -862       N  
ATOM   1452  CA  LYS A 193      -2.391 -18.485  11.739  1.00 15.39           C  
ANISOU 1452  CA  LYS A 193     2099   3530    215     82     72   -717       C  
ATOM   1453  C   LYS A 193      -1.994 -17.020  11.952  1.00 15.00           C  
ANISOU 1453  C   LYS A 193     1956   3604    136    129    105   -481       C  
ATOM   1454  O   LYS A 193      -2.630 -16.351  12.796  1.00 16.65           O  
ANISOU 1454  O   LYS A 193     2271   3888    167    150    336   -428       O  
ATOM   1455  CB  LYS A 193      -1.392 -19.411  12.430  1.00 15.98           C  
ANISOU 1455  CB  LYS A 193     2250   3570    250    156    -42   -810       C  
ATOM   1456  CG  LYS A 193      -1.261 -19.119  13.916  1.00 18.29           C  
ANISOU 1456  CG  LYS A 193     3062   3679    207    183   -172   -705       C  
ATOM   1457  CD  LYS A 193      -0.404 -20.084  14.681  1.00 19.92           C  
ANISOU 1457  CD  LYS A 193     3528   3774    265    298    -70   -867       C  
ATOM   1458  CE  LYS A 193      -0.340 -19.692  16.143  1.00 21.29           C  
ANISOU 1458  CE  LYS A 193     3887   3940    260    323   -447   -784       C  
ATOM   1459  NZ  LYS A 193       0.096 -20.817  17.001  1.00 24.39           N  
ANISOU 1459  NZ  LYS A 193     4445   3958    863    385    -33   -710       N  
ATOM   1460  N   ASP A 194      -0.944 -16.556  11.269  1.00 15.95           N  
ANISOU 1460  N   ASP A 194     2086   3778    196     35    182   -656       N  
ATOM   1461  CA  ASP A 194      -0.371 -15.198  11.459  1.00 15.23           C  
ANISOU 1461  CA  ASP A 194     1994   3649    141    -64    270   -387       C  
ATOM   1462  C   ASP A 194      -0.583 -14.369  10.186  1.00 15.10           C  
ANISOU 1462  C   ASP A 194     2121   3451    164    -94     42   -583       C  
ATOM   1463  O   ASP A 194      -1.128 -14.905   9.198  1.00 16.52           O  
ANISOU 1463  O   ASP A 194     2291   3815    169   -315     72   -631       O  
ATOM   1464  CB  ASP A 194       1.102 -15.270  11.875  1.00 15.59           C  
ANISOU 1464  CB  ASP A 194     2046   3689    186     51    315   -505       C  
ATOM   1465  CG  ASP A 194       1.478 -14.290  12.977  1.00 16.18           C  
ANISOU 1465  CG  ASP A 194     2334   3664    149     74    181   -502       C  
ATOM   1466  OD1 ASP A 194       2.129 -14.721  13.947  1.00 16.70           O  
ANISOU 1466  OD1 ASP A 194     2199   3933    213    196     64   -750       O  
ATOM   1467  OD2 ASP A 194       1.118 -13.105  12.860  1.00 18.08           O  
ANISOU 1467  OD2 ASP A 194     2775   3921    173    306    103   -626       O  
ATOM   1468  N   ASN A 195      -0.182 -13.098  10.236  1.00 14.87           N  
ANISOU 1468  N   ASN A 195     2041   3448    157   -150    209   -510       N  
ATOM   1469  CA  ASN A 195      -0.511 -12.050   9.235  1.00 15.00           C  
ANISOU 1469  CA  ASN A 195     2099   3465    135     67    162   -442       C  
ATOM   1470  C   ASN A 195       0.110 -12.422   7.893  1.00 15.42           C  
ANISOU 1470  C   ASN A 195     1964   3727    168    -33    297   -468       C  
ATOM   1471  O   ASN A 195       1.320 -12.604   7.788  1.00 16.82           O  
ANISOU 1471  O   ASN A 195     2162   4093    135    233    248   -385       O  
ATOM   1472  CB  ASN A 195      -0.051 -10.673   9.718  1.00 15.40           C  
ANISOU 1472  CB  ASN A 195     2159   3584    107     63     -3   -395       C  
ATOM   1473  CG  ASN A 195      -0.834 -10.202  10.924  1.00 16.23           C  
ANISOU 1473  CG  ASN A 195     2238   3787    142    223    -20   -542       C  
ATOM   1474  OD1 ASN A 195      -2.063 -10.265  10.926  1.00 18.33           O  
ANISOU 1474  OD1 ASN A 195     2533   4311    117    157    168   -416       O  
ATOM   1475  ND2 ASN A 195      -0.135  -9.792  11.972  1.00 18.21           N  
ANISOU 1475  ND2 ASN A 195     2448   3624    844   -233   -366   -675       N  
ATOM   1476  N   PRO A 196      -0.703 -12.553   6.823  1.00 15.48           N  
ANISOU 1476  N   PRO A 196     2190   3508    180    -71    308   -508       N  
ATOM   1477  CA  PRO A 196      -0.177 -12.888   5.501  1.00 15.25           C  
ANISOU 1477  CA  PRO A 196     2138   3435    221   -100    480   -419       C  
ATOM   1478  C   PRO A 196       0.384 -11.672   4.754  1.00 15.07           C  
ANISOU 1478  C   PRO A 196     2134   3384    207    -71    324   -568       C  
ATOM   1479  O   PRO A 196      -0.007 -10.558   5.044  1.00 15.27           O  
ANISOU 1479  O   PRO A 196     2199   3415    184    -77    243   -569       O  
ATOM   1480  CB  PRO A 196      -1.418 -13.440   4.791  1.00 15.76           C  
ANISOU 1480  CB  PRO A 196     2404   3387    195   -318    413   -497       C  
ATOM   1481  CG  PRO A 196      -2.544 -12.626   5.374  1.00 15.51           C  
ANISOU 1481  CG  PRO A 196     2284   3506    101   -292    259   -198       C  
ATOM   1482  CD  PRO A 196      -2.173 -12.471   6.837  1.00 15.43           C  
ANISOU 1482  CD  PRO A 196     2273   3466    122   -235    320   -240       C  
ATOM   1483  N   ILE A 197       1.271 -11.935   3.793  1.00 15.23           N  
ANISOU 1483  N   ILE A 197     2158   3364    264   -135    554   -411       N  
ATOM   1484  CA  ILE A 197       1.808 -10.931   2.829  1.00 15.27           C  
ANISOU 1484  CA  ILE A 197     2098   3405    298   -262    309   -342       C  
ATOM   1485  C   ILE A 197       0.837 -10.810   1.652  1.00 15.66           C  
ANISOU 1485  C   ILE A 197     2300   3420    228   -159    324   -388       C  
ATOM   1486  O   ILE A 197       0.491  -9.669   1.273  1.00 15.53           O  
ANISOU 1486  O   ILE A 197     2324   3371    202     30    355   -348       O  
ATOM   1487  CB  ILE A 197       3.214 -11.348   2.367  1.00 15.98           C  
ANISOU 1487  CB  ILE A 197     2076   3384    610   -113    206   -220       C  
ATOM   1488  CG1 ILE A 197       4.139 -11.607   3.558  1.00 16.05           C  
ANISOU 1488  CG1 ILE A 197     2067   3428    601   -136    193   -338       C  
ATOM   1489  CG2 ILE A 197       3.783 -10.320   1.405  1.00 17.03           C  
ANISOU 1489  CG2 ILE A 197     2090   3665    713   -164    496   -195       C  
ATOM   1490  CD1 ILE A 197       4.317 -10.416   4.472  1.00 17.07           C  
ANISOU 1490  CD1 ILE A 197     2232   3478    773   -152    237   -309       C  
ATOM   1491  N   ASP A 198       0.418 -11.954   1.105  1.00 16.25           N  
ANISOU 1491  N   ASP A 198     2371   3683    120   -294    116   -443       N  
ATOM   1492  CA  ASP A 198      -0.404 -12.041  -0.131  1.00 16.20           C  
ANISOU 1492  CA  ASP A 198     2249   3742    163   -168     65   -604       C  
ATOM   1493  C   ASP A 198      -1.807 -12.543   0.231  1.00 16.05           C  
ANISOU 1493  C   ASP A 198     2277   3660    159    -79      7   -586       C  
ATOM   1494  O   ASP A 198      -1.975 -13.754   0.481  1.00 15.78           O  
ANISOU 1494  O   ASP A 198     2173   3662    161    -88    144   -569       O  
ATOM   1495  CB  ASP A 198       0.281 -12.919  -1.179  1.00 17.42           C  
ANISOU 1495  CB  ASP A 198     2434   4023    158   -193    300   -501       C  
ATOM   1496  CG  ASP A 198      -0.437 -12.908  -2.514  1.00 17.41           C  
ANISOU 1496  CG  ASP A 198     2334   4113    168   -243    232   -597       C  
ATOM   1497  OD1 ASP A 198      -1.643 -12.582  -2.521  1.00 18.81           O  
ANISOU 1497  OD1 ASP A 198     2504   4309    330   -613    192   -531       O  
ATOM   1498  OD2 ASP A 198       0.217 -13.204  -3.533  1.00 18.74           O  
ANISOU 1498  OD2 ASP A 198     2352   4509    258   -318    366   -783       O  
ATOM   1499  N   LYS A 199      -2.782 -11.632   0.239  1.00 16.53           N  
ANISOU 1499  N   LYS A 199     2291   3845    143   -204    -14   -548       N  
ATOM   1500  CA  LYS A 199      -4.210 -11.937   0.510  1.00 15.86           C  
ANISOU 1500  CA  LYS A 199     2120   3798    105   -223    -73   -375       C  
ATOM   1501  C   LYS A 199      -4.933 -12.250  -0.799  1.00 15.86           C  
ANISOU 1501  C   LYS A 199     2223   3693    108   -224    -88   -375       C  
ATOM   1502  O   LYS A 199      -6.003 -12.877  -0.745  1.00 15.38           O  
ANISOU 1502  O   LYS A 199     2094   3637    111   -230    -76   -393       O  
ATOM   1503  CB  LYS A 199      -4.873 -10.743   1.193  1.00 15.66           C  
ANISOU 1503  CB  LYS A 199     2141   3706    104   -267   -170   -288       C  
ATOM   1504  CG  LYS A 199      -4.307 -10.424   2.565  1.00 15.80           C  
ANISOU 1504  CG  LYS A 199     2124   3798     82   -121   -193    -39       C  
ATOM   1505  CD  LYS A 199      -5.019  -9.277   3.225  1.00 17.10           C  
ANISOU 1505  CD  LYS A 199     2477   3903    117   -123   -144   -147       C  
ATOM   1506  CE  LYS A 199      -4.501  -8.970   4.609  1.00 16.89           C  
ANISOU 1506  CE  LYS A 199     2238   3850    327    -92   -359   -205       C  
ATOM   1507  NZ  LYS A 199      -5.326  -7.923   5.253  1.00 16.93           N  
ANISOU 1507  NZ  LYS A 199     2379   3862    188    124   -177   -385       N  
ATOM   1508  N   LYS A 200      -4.383 -11.780  -1.920  1.00 16.69           N  
ANISOU 1508  N   LYS A 200     2363   3898     80   -371     28   -252       N  
ATOM   1509  CA  LYS A 200      -5.059 -11.829  -3.243  1.00 16.44           C  
ANISOU 1509  CA  LYS A 200     2300   3862     84   -288     43   -284       C  
ATOM   1510  C   LYS A 200      -4.974 -13.251  -3.802  1.00 16.91           C  
ANISOU 1510  C   LYS A 200     2345   4006     74   -370    158    -31       C  
ATOM   1511  O   LYS A 200      -6.020 -13.807  -4.183  1.00 18.08           O  
ANISOU 1511  O   LYS A 200     2605   4137    124   -514    157   -481       O  
ATOM   1512  CB  LYS A 200      -4.413 -10.846  -4.220  1.00 17.21           C  
ANISOU 1512  CB  LYS A 200     2474   3954    111   -424    142   -413       C  
ATOM   1513  CG  LYS A 200      -4.842 -11.033  -5.668  1.00 19.05           C  
ANISOU 1513  CG  LYS A 200     2890   4275     73   -458    117   -171       C  
ATOM   1514  CD  LYS A 200      -4.275  -9.989  -6.601  1.00 22.54           C  
ANISOU 1514  CD  LYS A 200     3221   4705    636   -573    604   -110       C  
ATOM   1515  CE  LYS A 200      -2.766 -10.039  -6.684  1.00 27.04           C  
ANISOU 1515  CE  LYS A 200     4010   5181   1083   -612    956    -71       C  
ATOM   1516  NZ  LYS A 200      -2.234  -8.934  -7.514  1.00 36.37           N  
ANISOU 1516  NZ  LYS A 200     5089   5871   2856   -709   1963    136       N  
ATOM   1517  N   THR A 201      -3.767 -13.810  -3.858  1.00 17.54           N  
ANISOU 1517  N   THR A 201     2395   4164    105   -248    205   -336       N  
ATOM   1518  CA  THR A 201      -3.476 -15.045  -4.625  1.00 16.71           C  
ANISOU 1518  CA  THR A 201     2406   3768    175   -247    177   -475       C  
ATOM   1519  C   THR A 201      -4.235 -16.221  -4.017  1.00 16.53           C  
ANISOU 1519  C   THR A 201     2391   3747    141   -230    298   -412       C  
ATOM   1520  O   THR A 201      -4.826 -17.002  -4.753  1.00 16.43           O  
ANISOU 1520  O   THR A 201     2316   3742    182   -373    189   -571       O  
ATOM   1521  CB  THR A 201      -1.969 -15.276  -4.770  1.00 16.45           C  
ANISOU 1521  CB  THR A 201     2256   3669    324   -360    288   -602       C  
ATOM   1522  OG1 THR A 201      -1.460 -14.097  -5.393  1.00 17.91           O  
ANISOU 1522  OG1 THR A 201     2412   3858    535   -498    434   -723       O  
ATOM   1523  CG2 THR A 201      -1.643 -16.498  -5.601  1.00 17.63           C  
ANISOU 1523  CG2 THR A 201     2531   3658    510   -211    274   -411       C  
ATOM   1524  N   PRO A 202      -4.323 -16.370  -2.675  1.00 16.57           N  
ANISOU 1524  N   PRO A 202     2588   3585    120   -244     28   -448       N  
ATOM   1525  CA  PRO A 202      -5.081 -17.485  -2.110  1.00 16.65           C  
ANISOU 1525  CA  PRO A 202     2534   3645    146   -295    200   -511       C  
ATOM   1526  C   PRO A 202      -6.555 -17.457  -2.544  1.00 17.01           C  
ANISOU 1526  C   PRO A 202     2757   3620     85   -309    230   -127       C  
ATOM   1527  O   PRO A 202      -7.103 -18.503  -2.821  1.00 17.09           O  
ANISOU 1527  O   PRO A 202     2709   3705     77   -203    160   -140       O  
ATOM   1528  CB  PRO A 202      -4.917 -17.297  -0.593  1.00 16.73           C  
ANISOU 1528  CB  PRO A 202     2561   3695     98   -405    152   -327       C  
ATOM   1529  CG  PRO A 202      -3.619 -16.529  -0.466  1.00 17.11           C  
ANISOU 1529  CG  PRO A 202     2707   3668    125   -453    144   -461       C  
ATOM   1530  CD  PRO A 202      -3.629 -15.579  -1.646  1.00 16.22           C  
ANISOU 1530  CD  PRO A 202     2550   3477    133   -419    159   -454       C  
ATOM   1531  N   ARG A 203      -7.143 -16.265  -2.655  1.00 16.96           N  
ANISOU 1531  N   ARG A 203     2524   3802    117   -247    243   -360       N  
ATOM   1532  CA  ARG A 203      -8.578 -16.102  -3.004  1.00 16.22           C  
ANISOU 1532  CA  ARG A 203     2368   3687    105   -318    209   -315       C  
ATOM   1533  C   ARG A 203      -8.768 -16.306  -4.515  1.00 16.76           C  
ANISOU 1533  C   ARG A 203     2333   3900    133   -241    -10   -517       C  
ATOM   1534  O   ARG A 203      -9.802 -16.882  -4.892  1.00 17.41           O  
ANISOU 1534  O   ARG A 203     2591   3917    104   -288     25   -400       O  
ATOM   1535  CB  ARG A 203      -9.093 -14.767  -2.463  1.00 15.71           C  
ANISOU 1535  CB  ARG A 203     2270   3617     80   -420    132   -206       C  
ATOM   1536  CG  ARG A 203      -9.373 -14.839  -0.967  1.00 16.05           C  
ANISOU 1536  CG  ARG A 203     2330   3680     86   -389    217   -118       C  
ATOM   1537  CD  ARG A 203      -9.509 -13.510  -0.263  1.00 15.52           C  
ANISOU 1537  CD  ARG A 203     2151   3668     77   -338    169    -74       C  
ATOM   1538  NE  ARG A 203      -9.819 -13.763   1.141  1.00 16.82           N  
ANISOU 1538  NE  ARG A 203     2555   3766     68   -327    105    -77       N  
ATOM   1539  CZ  ARG A 203      -9.972 -12.828   2.069  1.00 16.37           C  
ANISOU 1539  CZ  ARG A 203     2541   3609     69   -169     88   -102       C  
ATOM   1540  NH1 ARG A 203      -9.817 -11.553   1.762  1.00 16.16           N  
ANISOU 1540  NH1 ARG A 203     2642   3430     67   -236    108    -13       N  
ATOM   1541  NH2 ARG A 203     -10.274 -13.177   3.308  1.00 16.91           N  
ANISOU 1541  NH2 ARG A 203     2513   3829     82   -254    169   -187       N  
ATOM   1542  N   LEU A 204      -7.761 -15.999  -5.336  1.00 17.26           N  
ANISOU 1542  N   LEU A 204     2455   3782    320   -303     13   -974       N  
ATOM   1543  CA  LEU A 204      -7.814 -16.325  -6.791  1.00 17.98           C  
ANISOU 1543  CA  LEU A 204     2585   3890    354   -543    -20  -1034       C  
ATOM   1544  C   LEU A 204      -7.637 -17.836  -6.979  1.00 17.93           C  
ANISOU 1544  C   LEU A 204     2555   4032    223   -344     45   -797       C  
ATOM   1545  O   LEU A 204      -8.290 -18.391  -7.877  1.00 18.15           O  
ANISOU 1545  O   LEU A 204     2543   4160    193   -302   -101   -703       O  
ATOM   1546  CB  LEU A 204      -6.758 -15.524  -7.557  1.00 19.48           C  
ANISOU 1546  CB  LEU A 204     2883   4240    278   -776    -47   -908       C  
ATOM   1547  CG  LEU A 204      -7.030 -14.023  -7.643  1.00 20.97           C  
ANISOU 1547  CG  LEU A 204     3183   4640    144   -816    135   -608       C  
ATOM   1548  CD1 LEU A 204      -6.012 -13.334  -8.531  1.00 23.61           C  
ANISOU 1548  CD1 LEU A 204     3500   4801    669   -890    456   -470       C  
ATOM   1549  CD2 LEU A 204      -8.445 -13.740  -8.127  1.00 22.14           C  
ANISOU 1549  CD2 LEU A 204     3600   4701    110   -569    399   -166       C  
ATOM   1550  N   ARG A 205      -6.818 -18.492  -6.151  1.00 17.66           N  
ANISOU 1550  N   ARG A 205     2547   3930    231   -163    101   -801       N  
ATOM   1551  CA  ARG A 205      -6.651 -19.970  -6.197  1.00 18.08           C  
ANISOU 1551  CA  ARG A 205     2656   3969    245   -367    185   -832       C  
ATOM   1552  C   ARG A 205      -7.984 -20.623  -5.811  1.00 18.02           C  
ANISOU 1552  C   ARG A 205     2687   3902    256   -230    165   -850       C  
ATOM   1553  O   ARG A 205      -8.391 -21.592  -6.476  1.00 19.10           O  
ANISOU 1553  O   ARG A 205     3069   3958    229   -251    188   -728       O  
ATOM   1554  CB  ARG A 205      -5.512 -20.435  -5.285  1.00 18.09           C  
ANISOU 1554  CB  ARG A 205     2447   3803    623   -230    303   -817       C  
ATOM   1555  CG  ARG A 205      -4.116 -20.142  -5.816  1.00 17.93           C  
ANISOU 1555  CG  ARG A 205     2581   3714    516   -406    252   -796       C  
ATOM   1556  CD  ARG A 205      -3.060 -20.992  -5.133  1.00 17.35           C  
ANISOU 1556  CD  ARG A 205     2528   3780    283   -272    246   -875       C  
ATOM   1557  NE  ARG A 205      -3.146 -20.877  -3.684  1.00 18.67           N  
ANISOU 1557  NE  ARG A 205     2880   4073    139   -336    111   -546       N  
ATOM   1558  CZ  ARG A 205      -2.392 -20.078  -2.942  1.00 19.15           C  
ANISOU 1558  CZ  ARG A 205     2936   4220    120   -329    172   -459       C  
ATOM   1559  NH1 ARG A 205      -1.444 -19.347  -3.502  1.00 17.64           N  
ANISOU 1559  NH1 ARG A 205     2627   4003     70   -514    -20   -157       N  
ATOM   1560  NH2 ARG A 205      -2.574 -20.031  -1.632  1.00 17.96           N  
ANISOU 1560  NH2 ARG A 205     2879   3763    179   -152     46   -654       N  
ATOM   1561  N   LEU A 206      -8.655 -20.096  -4.785  1.00 18.07           N  
ANISOU 1561  N   LEU A 206     2730   3805    331   -339     31   -998       N  
ATOM   1562  CA  LEU A 206      -9.967 -20.617  -4.320  1.00 18.24           C  
ANISOU 1562  CA  LEU A 206     2905   3745    277   -372    150   -886       C  
ATOM   1563  C   LEU A 206     -11.007 -20.464  -5.438  1.00 16.87           C  
ANISOU 1563  C   LEU A 206     2752   3432    225   -517    120   -738       C  
ATOM   1564  O   LEU A 206     -11.722 -21.442  -5.709  1.00 18.05           O  
ANISOU 1564  O   LEU A 206     3009   3674    174   -729    215   -626       O  
ATOM   1565  CB  LEU A 206     -10.398 -19.881  -3.047  1.00 17.44           C  
ANISOU 1565  CB  LEU A 206     2864   3449    312   -325    178   -912       C  
ATOM   1566  CG  LEU A 206     -11.723 -20.357  -2.455  1.00 17.70           C  
ANISOU 1566  CG  LEU A 206     2909   3487    328   -314    195   -944       C  
ATOM   1567  CD1 LEU A 206     -11.674 -21.846  -2.145  1.00 17.63           C  
ANISOU 1567  CD1 LEU A 206     2739   3588    369   -314    424   -830       C  
ATOM   1568  CD2 LEU A 206     -12.080 -19.564  -1.208  1.00 18.51           C  
ANISOU 1568  CD2 LEU A 206     3026   3729    275   -116    149   -870       C  
ATOM   1569  N   LEU A 207     -11.084 -19.292  -6.075  1.00 17.74           N  
ANISOU 1569  N   LEU A 207     2795   3713    233   -549     50   -784       N  
ATOM   1570  CA  LEU A 207     -12.088 -19.009  -7.135  1.00 17.90           C  
ANISOU 1570  CA  LEU A 207     2842   3744    212   -365    257   -708       C  
ATOM   1571  C   LEU A 207     -11.951 -20.059  -8.242  1.00 17.28           C  
ANISOU 1571  C   LEU A 207     2589   3690    284   -485    491   -761       C  
ATOM   1572  O   LEU A 207     -12.971 -20.644  -8.648  1.00 19.16           O  
ANISOU 1572  O   LEU A 207     2999   3885    393   -680    329  -1113       O  
ATOM   1573  CB  LEU A 207     -11.873 -17.600  -7.692  1.00 18.93           C  
ANISOU 1573  CB  LEU A 207     3032   3994    165   -428    327   -553       C  
ATOM   1574  CG  LEU A 207     -12.953 -17.118  -8.659  1.00 19.35           C  
ANISOU 1574  CG  LEU A 207     2996   4222    132   -508     97   -533       C  
ATOM   1575  CD1 LEU A 207     -14.242 -16.792  -7.924  1.00 20.37           C  
ANISOU 1575  CD1 LEU A 207     3094   4442    202   -378    -81   -221       C  
ATOM   1576  CD2 LEU A 207     -12.474 -15.914  -9.455  1.00 20.49           C  
ANISOU 1576  CD2 LEU A 207     3264   4319    201   -574   -221   -328       C  
ATOM   1577  N   LYS A 208     -10.729 -20.265  -8.726  1.00 19.39           N  
ANISOU 1577  N   LYS A 208     2904   4061    402   -340    600   -988       N  
ATOM   1578  CA  LYS A 208     -10.447 -21.206  -9.841  1.00 19.79           C  
ANISOU 1578  CA  LYS A 208     3038   4137    342   -297    501   -937       C  
ATOM   1579  C   LYS A 208     -10.844 -22.628  -9.432  1.00 19.53           C  
ANISOU 1579  C   LYS A 208     2830   4327    262   -603    364   -869       C  
ATOM   1580  O   LYS A 208     -11.472 -23.326 -10.244  1.00 21.24           O  
ANISOU 1580  O   LYS A 208     3204   4394    471   -430    385  -1295       O  
ATOM   1581  CB  LYS A 208      -8.964 -21.158 -10.211  1.00 22.62           C  
ANISOU 1581  CB  LYS A 208     3155   4406   1033   -475    933   -944       C  
ATOM   1582  CG  LYS A 208      -8.632 -21.747 -11.574  1.00 27.46           C  
ANISOU 1582  CG  LYS A 208     4060   4804   1568   -203   1016  -1516       C  
ATOM   1583  CD  LYS A 208      -7.191 -21.527 -11.974  1.00 35.68           C  
ANISOU 1583  CD  LYS A 208     4422   5792   3342    -96   1183   -914       C  
ATOM   1584  CE  LYS A 208      -6.215 -22.336 -11.146  1.00 40.29           C  
ANISOU 1584  CE  LYS A 208     5037   6800   3472    193   1154   -977       C  
ATOM   1585  NZ  LYS A 208      -5.310 -23.147 -11.997  1.00 41.62           N  
ANISOU 1585  NZ  LYS A 208     6463   6830   2518    296   1593  -1191       N  
ATOM   1586  N   ALA A 209     -10.464 -23.048  -8.224  1.00 19.36           N  
ANISOU 1586  N   ALA A 209     2760   4324    270   -541    344   -560       N  
ATOM   1587  CA  ALA A 209     -10.680 -24.422  -7.719  1.00 19.86           C  
ANISOU 1587  CA  ALA A 209     2952   4280    311   -349    224   -992       C  
ATOM   1588  C   ALA A 209     -12.183 -24.684  -7.571  1.00 19.68           C  
ANISOU 1588  C   ALA A 209     2918   4287    273   -397    277   -912       C  
ATOM   1589  O   ALA A 209     -12.628 -25.786  -7.940  1.00 20.86           O  
ANISOU 1589  O   ALA A 209     2876   4728    321   -779    182  -1096       O  
ATOM   1590  CB  ALA A 209      -9.949 -24.619  -6.416  1.00 20.27           C  
ANISOU 1590  CB  ALA A 209     3022   4072    606   -313   -142   -868       C  
ATOM   1591  N   LEU A 210     -12.930 -23.729  -7.008  1.00 18.53           N  
ANISOU 1591  N   LEU A 210     2711   3969    359   -470    237  -1067       N  
ATOM   1592  CA  LEU A 210     -14.398 -23.863  -6.808  1.00 18.69           C  
ANISOU 1592  CA  LEU A 210     2772   4068    260   -401    222   -871       C  
ATOM   1593  C   LEU A 210     -15.088 -23.978  -8.174  1.00 19.91           C  
ANISOU 1593  C   LEU A 210     3197   4103    263   -810    286   -891       C  
ATOM   1594  O   LEU A 210     -15.966 -24.845  -8.316  1.00 20.22           O  
ANISOU 1594  O   LEU A 210     3196   4307    178  -1092    393   -640       O  
ATOM   1595  CB  LEU A 210     -14.930 -22.666  -6.016  1.00 19.65           C  
ANISOU 1595  CB  LEU A 210     2823   3951    689   -361    262   -868       C  
ATOM   1596  CG  LEU A 210     -14.483 -22.582  -4.560  1.00 20.64           C  
ANISOU 1596  CG  LEU A 210     3052   4111    677   -328    264   -573       C  
ATOM   1597  CD1 LEU A 210     -15.113 -21.378  -3.882  1.00 22.43           C  
ANISOU 1597  CD1 LEU A 210     3302   4188   1031   -249    526   -566       C  
ATOM   1598  CD2 LEU A 210     -14.825 -23.859  -3.807  1.00 21.08           C  
ANISOU 1598  CD2 LEU A 210     2912   4239    858   -285    365   -351       C  
ATOM   1599  N   ASP A 211     -14.701 -23.138  -9.140  1.00 20.58           N  
ANISOU 1599  N   ASP A 211     3291   4268    260   -756    331   -888       N  
ATOM   1600  CA  ASP A 211     -15.288 -23.139 -10.508  1.00 19.98           C  
ANISOU 1600  CA  ASP A 211     3061   4330    200   -514    262   -736       C  
ATOM   1601  C   ASP A 211     -15.059 -24.517 -11.137  1.00 20.44           C  
ANISOU 1601  C   ASP A 211     3092   4531    144   -565    360   -473       C  
ATOM   1602  O   ASP A 211     -15.968 -25.015 -11.830  1.00 23.09           O  
ANISOU 1602  O   ASP A 211     3925   4661    185   -485    120   -747       O  
ATOM   1603  CB  ASP A 211     -14.709 -22.013 -11.366  1.00 20.33           C  
ANISOU 1603  CB  ASP A 211     3202   4361    161   -502    316   -579       C  
ATOM   1604  CG  ASP A 211     -15.373 -20.664 -11.142  1.00 20.03           C  
ANISOU 1604  CG  ASP A 211     2999   4456    153   -506    363   -501       C  
ATOM   1605  OD1 ASP A 211     -16.384 -20.617 -10.413  1.00 20.31           O  
ANISOU 1605  OD1 ASP A 211     3075   4191    450   -347    488   -601       O  
ATOM   1606  OD2 ASP A 211     -14.877 -19.671 -11.702  1.00 21.61           O  
ANISOU 1606  OD2 ASP A 211     3343   4396    470   -445    540   -532       O  
ATOM   1607  N   GLU A 212     -13.900 -25.123 -10.874  1.00 20.02           N  
ANISOU 1607  N   GLU A 212     3095   4390    119   -311    -79   -471       N  
ATOM   1608  CA  GLU A 212     -13.564 -26.485 -11.359  1.00 22.22           C  
ANISOU 1608  CA  GLU A 212     3668   4616    155   -396    114   -646       C  
ATOM   1609  C   GLU A 212     -14.468 -27.510 -10.670  1.00 20.08           C  
ANISOU 1609  C   GLU A 212     3081   4190    359   -388    333  -1070       C  
ATOM   1610  O   GLU A 212     -14.956 -28.423 -11.347  1.00 20.91           O  
ANISOU 1610  O   GLU A 212     3494   3955    494   -527     32   -999       O  
ATOM   1611  CB  GLU A 212     -12.100 -26.819 -11.095  1.00 24.45           C  
ANISOU 1611  CB  GLU A 212     4120   4957    213   -233    -32   -852       C  
ATOM   1612  CG  GLU A 212     -11.800 -28.283 -11.314  1.00 29.61           C  
ANISOU 1612  CG  GLU A 212     5134   6012    103      6    -39   -486       C  
ATOM   1613  CD  GLU A 212     -10.567 -28.521 -12.156  1.00 36.74           C  
ANISOU 1613  CD  GLU A 212     6252   7557    149    121    204   -767       C  
ATOM   1614  OE1 GLU A 212      -9.454 -28.326 -11.626  1.00 46.83           O  
ANISOU 1614  OE1 GLU A 212     7086   9915    790   -230     19    151       O  
ATOM   1615  OE2 GLU A 212     -10.731 -28.827 -13.354  1.00 50.40           O  
ANISOU 1615  OE2 GLU A 212     9499   9008    641    990   1102  -1878       O  
ATOM   1616  N   ILE A 213     -14.666 -27.380  -9.356  1.00 20.38           N  
ANISOU 1616  N   ILE A 213     3329   4054    361   -316    189  -1084       N  
ATOM   1617  CA  ILE A 213     -15.446 -28.378  -8.573  1.00 21.27           C  
ANISOU 1617  CA  ILE A 213     3490   4156    434   -407    516  -1150       C  
ATOM   1618  C   ILE A 213     -16.893 -28.397  -9.079  1.00 21.39           C  
ANISOU 1618  C   ILE A 213     3562   4347    216   -658    361   -761       C  
ATOM   1619  O   ILE A 213     -17.449 -29.503  -9.192  1.00 21.36           O  
ANISOU 1619  O   ILE A 213     3685   4208    223   -779    407   -761       O  
ATOM   1620  CB  ILE A 213     -15.350 -28.090  -7.063  1.00 19.69           C  
ANISOU 1620  CB  ILE A 213     3237   3942    301   -513    491   -864       C  
ATOM   1621  CG1 ILE A 213     -13.968 -28.468  -6.526  1.00 20.02           C  
ANISOU 1621  CG1 ILE A 213     3195   4064    345   -430    595   -898       C  
ATOM   1622  CG2 ILE A 213     -16.467 -28.791  -6.307  1.00 20.64           C  
ANISOU 1622  CG2 ILE A 213     3252   4009    578   -561    626   -655       C  
ATOM   1623  CD1 ILE A 213     -13.675 -27.923  -5.151  1.00 19.99           C  
ANISOU 1623  CD1 ILE A 213     3373   4001    221   -444    258   -767       C  
ATOM   1624  N   ILE A 214     -17.463 -27.240  -9.435  1.00 21.84           N  
ANISOU 1624  N   ILE A 214     3447   4643    207   -700    429   -719       N  
ATOM   1625  CA  ILE A 214     -18.912 -27.137  -9.789  1.00 20.62           C  
ANISOU 1625  CA  ILE A 214     3107   4589    139   -803    340   -495       C  
ATOM   1626  C   ILE A 214     -19.113 -27.266 -11.308  1.00 22.32           C  
ANISOU 1626  C   ILE A 214     3344   4991    144   -766    309   -570       C  
ATOM   1627  O   ILE A 214     -20.273 -27.180 -11.746  1.00 23.08           O  
ANISOU 1627  O   ILE A 214     3634   4967    167   -694    313   -665       O  
ATOM   1628  CB  ILE A 214     -19.540 -25.838  -9.249  1.00 20.23           C  
ANISOU 1628  CB  ILE A 214     2948   4599    138   -716    108   -583       C  
ATOM   1629  CG1 ILE A 214     -18.914 -24.589  -9.872  1.00 20.28           C  
ANISOU 1629  CG1 ILE A 214     2953   4655     97   -540    103   -387       C  
ATOM   1630  CG2 ILE A 214     -19.493 -25.803  -7.725  1.00 21.50           C  
ANISOU 1630  CG2 ILE A 214     3236   4682    247   -447    581   -676       C  
ATOM   1631  CD1 ILE A 214     -19.810 -23.374  -9.825  1.00 21.67           C  
ANISOU 1631  CD1 ILE A 214     3118   4932    182   -512    171   -410       C  
ATOM   1632  N   LYS A 215     -18.048 -27.491 -12.081  1.00 22.36           N  
ANISOU 1632  N   LYS A 215     3618   4755    121   -680    318   -431       N  
ATOM   1633  CA  LYS A 215     -18.082 -27.397 -13.570  1.00 24.41           C  
ANISOU 1633  CA  LYS A 215     3988   5137    148   -760    -42   -639       C  
ATOM   1634  C   LYS A 215     -19.064 -28.428 -14.148  1.00 22.66           C  
ANISOU 1634  C   LYS A 215     3506   5013     90   -834    107   -362       C  
ATOM   1635  O   LYS A 215     -19.907 -28.034 -14.981  1.00 23.92           O  
ANISOU 1635  O   LYS A 215     3531   5031    524   -688   -313   -214       O  
ATOM   1636  CB  LYS A 215     -16.683 -27.588 -14.159  1.00 26.92           C  
ANISOU 1636  CB  LYS A 215     4430   5655    142   -992    128   -666       C  
ATOM   1637  CG  LYS A 215     -16.613 -27.525 -15.682  1.00 30.49           C  
ANISOU 1637  CG  LYS A 215     5541   5921    122   -844    263   -555       C  
ATOM   1638  CD  LYS A 215     -15.320 -28.080 -16.240  1.00 34.00           C  
ANISOU 1638  CD  LYS A 215     6202   6600    116   -756    477   -257       C  
ATOM   1639  CE  LYS A 215     -15.272 -28.067 -17.752  1.00 36.77           C  
ANISOU 1639  CE  LYS A 215     6952   6877    140   -842   -707    252       C  
ATOM   1640  NZ  LYS A 215     -15.497 -26.704 -18.287  1.00 46.11           N  
ANISOU 1640  NZ  LYS A 215     8107   7105   2308   -943   -559    823       N  
ATOM   1641  N   ASP A 216     -18.924 -29.706 -13.785  1.00 24.24           N  
ANISOU 1641  N   ASP A 216     3556   5165    485   -847   -527   -782       N  
ATOM   1642  CA  ASP A 216     -19.736 -30.817 -14.360  1.00 27.06           C  
ANISOU 1642  CA  ASP A 216     3948   5474    860   -795    -75   -793       C  
ATOM   1643  C   ASP A 216     -21.180 -30.676 -13.884  1.00 24.04           C  
ANISOU 1643  C   ASP A 216     3797   5225    109   -783    327   -365       C  
ATOM   1644  O   ASP A 216     -21.447 -30.752 -12.688  1.00 25.51           O  
ANISOU 1644  O   ASP A 216     4148   5453     89   -512     -6   -370       O  
ATOM   1645  CB  ASP A 216     -19.157 -32.185 -13.985  1.00 31.21           C  
ANISOU 1645  CB  ASP A 216     4567   5837   1451   -453    131   -756       C  
ATOM   1646  CG  ASP A 216     -17.777 -32.446 -14.565  1.00 37.38           C  
ANISOU 1646  CG  ASP A 216     5482   6737   1982    -29    133   -601       C  
ATOM   1647  OD1 ASP A 216     -17.485 -31.902 -15.650  1.00 38.08           O  
ANISOU 1647  OD1 ASP A 216     5760   7399   1309    -78    311   -770       O  
ATOM   1648  OD2 ASP A 216     -17.001 -33.183 -13.922  1.00 47.70           O  
ANISOU 1648  OD2 ASP A 216     7490   7457   3175   1216    470   -560       O  
ATOM   1649  N   PRO A 217     -22.156 -30.487 -14.803  1.00 24.84           N  
ANISOU 1649  N   PRO A 217     4044   5229    163   -524    173   -149       N  
ATOM   1650  CA  PRO A 217     -23.541 -30.214 -14.422  1.00 25.07           C  
ANISOU 1650  CA  PRO A 217     4285   5163     77   -684    241    -99       C  
ATOM   1651  C   PRO A 217     -24.202 -31.425 -13.749  1.00 24.30           C  
ANISOU 1651  C   PRO A 217     4132   4979    122   -568    306   -462       C  
ATOM   1652  O   PRO A 217     -23.971 -32.537 -14.177  1.00 27.65           O  
ANISOU 1652  O   PRO A 217     4532   5745    227   -567    409   -896       O  
ATOM   1653  CB  PRO A 217     -24.282 -29.888 -15.732  1.00 26.82           C  
ANISOU 1653  CB  PRO A 217     4267   5461    462   -406   -285    430       C  
ATOM   1654  CG  PRO A 217     -23.231 -29.913 -16.829  1.00 29.53           C  
ANISOU 1654  CG  PRO A 217     4700   5651    867   -231     33    357       C  
ATOM   1655  CD  PRO A 217     -21.977 -30.542 -16.258  1.00 25.58           C  
ANISOU 1655  CD  PRO A 217     4403   5208    109   -437    140    308       C  
ATOM   1656  N   LEU A 218     -24.976 -31.180 -12.689  1.00 23.87           N  
ANISOU 1656  N   LEU A 218     4223   4714    129   -479    319   -474       N  
ATOM   1657  CA  LEU A 218     -25.814 -32.212 -12.029  1.00 23.65           C  
ANISOU 1657  CA  LEU A 218     4143   4717    123   -690   -136   -480       C  
ATOM   1658  C   LEU A 218     -27.228 -31.672 -11.849  1.00 22.24           C  
ANISOU 1658  C   LEU A 218     3990   4379     80   -541    -97   -233       C  
ATOM   1659  O   LEU A 218     -27.417 -30.477 -11.633  1.00 23.82           O  
ANISOU 1659  O   LEU A 218     3909   4431    710   -939   -145    251       O  
ATOM   1660  CB  LEU A 218     -25.181 -32.579 -10.684  1.00 22.52           C  
ANISOU 1660  CB  LEU A 218     4149   4224    181   -751   -203   -622       C  
ATOM   1661  CG  LEU A 218     -23.812 -33.252 -10.777  1.00 21.91           C  
ANISOU 1661  CG  LEU A 218     3923   4226    176   -641     41   -682       C  
ATOM   1662  CD1 LEU A 218     -23.148 -33.338  -9.412  1.00 21.79           C  
ANISOU 1662  CD1 LEU A 218     3813   4223    239   -390     47   -296       C  
ATOM   1663  CD2 LEU A 218     -23.935 -34.632 -11.403  1.00 23.86           C  
ANISOU 1663  CD2 LEU A 218     3851   4256    957   -716    163   -455       C  
ATOM   1664  N   PRO A 219     -28.257 -32.544 -11.907  1.00 22.74           N  
ANISOU 1664  N   PRO A 219     4093   4378    166   -714   -273   -545       N  
ATOM   1665  CA  PRO A 219     -29.647 -32.111 -11.776  1.00 22.51           C  
ANISOU 1665  CA  PRO A 219     3952   4520     80   -889     36   -276       C  
ATOM   1666  C   PRO A 219     -29.910 -31.330 -10.481  1.00 21.85           C  
ANISOU 1666  C   PRO A 219     3889   4300    113   -585    255   -410       C  
ATOM   1667  O   PRO A 219     -29.629 -31.836  -9.398  1.00 22.36           O  
ANISOU 1667  O   PRO A 219     3626   4749    117  -1120   -119   -430       O  
ATOM   1668  CB  PRO A 219     -30.428 -33.431 -11.790  1.00 23.37           C  
ANISOU 1668  CB  PRO A 219     4113   4595    169   -757     71   -446       C  
ATOM   1669  CG  PRO A 219     -29.549 -34.361 -12.595  1.00 22.90           C  
ANISOU 1669  CG  PRO A 219     3859   4445    396   -893     94   -354       C  
ATOM   1670  CD  PRO A 219     -28.139 -33.982 -12.190  1.00 23.95           C  
ANISOU 1670  CD  PRO A 219     3998   4703    398   -778     -7    -36       C  
ATOM   1671  N   GLU A 220     -30.444 -30.117 -10.625  1.00 21.88           N  
ANISOU 1671  N   GLU A 220     3638   4361    312   -654    436   -426       N  
ATOM   1672  CA  GLU A 220     -30.768 -29.220  -9.489  1.00 22.37           C  
ANISOU 1672  CA  GLU A 220     4033   4350    117   -667    116   -481       C  
ATOM   1673  C   GLU A 220     -31.819 -29.890  -8.596  1.00 20.24           C  
ANISOU 1673  C   GLU A 220     3657   3867    166   -763     47   -621       C  
ATOM   1674  O   GLU A 220     -31.814 -29.615  -7.381  1.00 22.04           O  
ANISOU 1674  O   GLU A 220     3787   4398    188   -977     55   -728       O  
ATOM   1675  CB  GLU A 220     -31.250 -27.861  -9.994  1.00 25.34           C  
ANISOU 1675  CB  GLU A 220     4613   4406    608   -626    200   -262       C  
ATOM   1676  CG  GLU A 220     -31.456 -26.851  -8.881  1.00 25.35           C  
ANISOU 1676  CG  GLU A 220     4898   4363    370   -689    328   -265       C  
ATOM   1677  CD  GLU A 220     -31.641 -25.421  -9.353  1.00 27.42           C  
ANISOU 1677  CD  GLU A 220     5250   4686    481   -594    727    -31       C  
ATOM   1678  OE1 GLU A 220     -31.354 -25.153 -10.537  1.00 30.49           O  
ANISOU 1678  OE1 GLU A 220     6571   4504    507   -847   1000    -98       O  
ATOM   1679  OE2 GLU A 220     -32.064 -24.579  -8.533  1.00 30.67           O  
ANISOU 1679  OE2 GLU A 220     5488   4763   1401   -353    -46   -726       O  
ATOM   1680  N   LYS A 221     -32.674 -30.752  -9.149  1.00 20.23           N  
ANISOU 1680  N   LYS A 221     3459   4115    113   -547   -184   -368       N  
ATOM   1681  CA  LYS A 221     -33.730 -31.432  -8.350  1.00 21.56           C  
ANISOU 1681  CA  LYS A 221     3414   4031    745   -630   -159   -552       C  
ATOM   1682  C   LYS A 221     -33.062 -32.375  -7.340  1.00 20.87           C  
ANISOU 1682  C   LYS A 221     3186   4251    490   -534     30   -391       C  
ATOM   1683  O   LYS A 221     -33.697 -32.686  -6.319  1.00 21.75           O  
ANISOU 1683  O   LYS A 221     3638   4233    392   -619    -11   -572       O  
ATOM   1684  CB  LYS A 221     -34.722 -32.178  -9.245  1.00 23.25           C  
ANISOU 1684  CB  LYS A 221     3556   4516    762   -436   -272   -858       C  
ATOM   1685  CG  LYS A 221     -34.203 -33.478  -9.838  1.00 24.98           C  
ANISOU 1685  CG  LYS A 221     3826   4297   1368   -636   -672  -1353       C  
ATOM   1686  CD  LYS A 221     -35.237 -34.230 -10.646  1.00 25.43           C  
ANISOU 1686  CD  LYS A 221     3635   4468   1558   -540   -758  -1403       C  
ATOM   1687  CE  LYS A 221     -34.747 -35.591 -11.092  1.00 29.61           C  
ANISOU 1687  CE  LYS A 221     3724   4962   2562   -369   -454  -1192       C  
ATOM   1688  NZ  LYS A 221     -34.461 -36.477  -9.937  1.00 29.08           N  
ANISOU 1688  NZ  LYS A 221     3851   4731   2465   -522   -436  -1452       N  
ATOM   1689  N   ASN A 222     -31.824 -32.802  -7.611  1.00 20.17           N  
ANISOU 1689  N   ASN A 222     3125   3984    552   -744   -343   -409       N  
ATOM   1690  CA  ASN A 222     -31.091 -33.799  -6.786  1.00 20.17           C  
ANISOU 1690  CA  ASN A 222     3178   3850    635   -681   -184   -537       C  
ATOM   1691  C   ASN A 222     -30.201 -33.087  -5.765  1.00 19.50           C  
ANISOU 1691  C   ASN A 222     3172   3794    443   -787    -17   -541       C  
ATOM   1692  O   ASN A 222     -30.114 -33.575  -4.621  1.00 19.77           O  
ANISOU 1692  O   ASN A 222     3109   3966    436   -781   -105   -438       O  
ATOM   1693  CB  ASN A 222     -30.250 -34.746  -7.641  1.00 20.43           C  
ANISOU 1693  CB  ASN A 222     3256   4040    464   -698   -340   -629       C  
ATOM   1694  CG  ASN A 222     -31.103 -35.713  -8.428  1.00 19.71           C  
ANISOU 1694  CG  ASN A 222     3048   3906    532   -602   -514   -680       C  
ATOM   1695  OD1 ASN A 222     -32.286 -35.874  -8.138  1.00 21.38           O  
ANISOU 1695  OD1 ASN A 222     3389   3924    807   -823   -817   -553       O  
ATOM   1696  ND2 ASN A 222     -30.510 -36.363  -9.413  1.00 20.26           N  
ANISOU 1696  ND2 ASN A 222     3236   4169    292   -442   -498   -711       N  
ATOM   1697  N   THR A 223     -29.499 -32.028  -6.172  1.00 18.80           N  
ANISOU 1697  N   THR A 223     3148   3842    151   -810    125   -578       N  
ATOM   1698  CA  THR A 223     -28.510 -31.347  -5.297  1.00 18.35           C  
ANISOU 1698  CA  THR A 223     3012   3860     98   -767    -81   -321       C  
ATOM   1699  C   THR A 223     -28.263 -29.916  -5.772  1.00 19.35           C  
ANISOU 1699  C   THR A 223     3327   3910    115   -812   -179   -347       C  
ATOM   1700  O   THR A 223     -28.340 -29.650  -6.991  1.00 20.05           O  
ANISOU 1700  O   THR A 223     3457   4036    123   -619   -171   -413       O  
ATOM   1701  CB  THR A 223     -27.197 -32.138  -5.217  1.00 19.28           C  
ANISOU 1701  CB  THR A 223     3108   4076    140   -636    -25   -540       C  
ATOM   1702  OG1 THR A 223     -26.387 -31.547  -4.199  1.00 18.71           O  
ANISOU 1702  OG1 THR A 223     2765   4179    162   -696    -44   -612       O  
ATOM   1703  CG2 THR A 223     -26.441 -32.167  -6.528  1.00 19.00           C  
ANISOU 1703  CG2 THR A 223     3027   4100     90   -558    -31   -320       C  
ATOM   1704  N   ILE A 224     -27.926 -29.044  -4.828  1.00 19.86           N  
ANISOU 1704  N   ILE A 224     3269   4123    151   -484    167   -588       N  
ATOM   1705  CA  ILE A 224     -27.304 -27.720  -5.095  1.00 19.02           C  
ANISOU 1705  CA  ILE A 224     3227   3854    143   -519      2   -546       C  
ATOM   1706  C   ILE A 224     -26.272 -27.473  -3.999  1.00 18.70           C  
ANISOU 1706  C   ILE A 224     3155   3844    107   -653     34   -405       C  
ATOM   1707  O   ILE A 224     -26.448 -28.030  -2.898  1.00 17.54           O  
ANISOU 1707  O   ILE A 224     2877   3673    115   -718   -232   -276       O  
ATOM   1708  CB  ILE A 224     -28.364 -26.606  -5.159  1.00 19.75           C  
ANISOU 1708  CB  ILE A 224     3083   4208    210   -421     34   -523       C  
ATOM   1709  CG1 ILE A 224     -27.779 -25.321  -5.748  1.00 22.99           C  
ANISOU 1709  CG1 ILE A 224     3770   4030    934   -449   -256   -371       C  
ATOM   1710  CG2 ILE A 224     -28.992 -26.368  -3.794  1.00 20.00           C  
ANISOU 1710  CG2 ILE A 224     3354   4088    157   -588   -378   -376       C  
ATOM   1711  CD1 ILE A 224     -28.823 -24.321  -6.177  1.00 27.38           C  
ANISOU 1711  CD1 ILE A 224     4205   4623   1573   -426   -379   -216       C  
ATOM   1712  N   GLU A 225     -25.207 -26.741  -4.327  1.00 17.79           N  
ANISOU 1712  N   GLU A 225     3024   3611    121   -576     82   -453       N  
ATOM   1713  CA  GLU A 225     -24.068 -26.479  -3.414  1.00 17.97           C  
ANISOU 1713  CA  GLU A 225     3092   3555    179   -552    125   -395       C  
ATOM   1714  C   GLU A 225     -24.318 -25.176  -2.659  1.00 17.67           C  
ANISOU 1714  C   GLU A 225     2875   3747     90   -295    122   -296       C  
ATOM   1715  O   GLU A 225     -24.842 -24.214  -3.255  1.00 19.41           O  
ANISOU 1715  O   GLU A 225     3314   3911    150   -152    -40   -576       O  
ATOM   1716  CB  GLU A 225     -22.754 -26.392  -4.191  1.00 17.91           C  
ANISOU 1716  CB  GLU A 225     3025   3618    161   -616    302   -195       C  
ATOM   1717  CG  GLU A 225     -22.445 -27.643  -4.983  1.00 19.12           C  
ANISOU 1717  CG  GLU A 225     3281   3876    107   -685     81   -411       C  
ATOM   1718  CD  GLU A 225     -23.220 -27.778  -6.284  1.00 20.55           C  
ANISOU 1718  CD  GLU A 225     3473   4178    155   -734   -159   -544       C  
ATOM   1719  OE1 GLU A 225     -23.624 -26.742  -6.852  1.00 22.87           O  
ANISOU 1719  OE1 GLU A 225     4223   4373     90   -705   -316    -67       O  
ATOM   1720  OE2 GLU A 225     -23.437 -28.921  -6.711  1.00 24.06           O  
ANISOU 1720  OE2 GLU A 225     4123   4406    611   -817     43   -555       O  
ATOM   1721  N   SER A 226     -23.907 -25.143  -1.395  1.00 17.44           N  
ANISOU 1721  N   SER A 226     2801   3744     78   -428    107   -214       N  
ATOM   1722  CA  SER A 226     -23.844 -23.909  -0.583  1.00 15.97           C  
ANISOU 1722  CA  SER A 226     2660   3322     85   -546    117   -255       C  
ATOM   1723  C   SER A 226     -22.406 -23.719  -0.103  1.00 16.20           C  
ANISOU 1723  C   SER A 226     2499   3568     87   -385    186   -216       C  
ATOM   1724  O   SER A 226     -21.689 -24.732   0.015  1.00 17.20           O  
ANISOU 1724  O   SER A 226     2799   3627    109   -385   -138   -351       O  
ATOM   1725  CB  SER A 226     -24.821 -23.956   0.552  1.00 15.84           C  
ANISOU 1725  CB  SER A 226     2649   3270     96   -618    202   -279       C  
ATOM   1726  OG  SER A 226     -25.066 -22.649   1.045  1.00 17.89           O  
ANISOU 1726  OG  SER A 226     3032   3609    155   -646    327   -329       O  
ATOM   1727  N   PHE A 227     -21.986 -22.466   0.069  1.00 16.39           N  
ANISOU 1727  N   PHE A 227     2639   3479    107   -396    204   -334       N  
ATOM   1728  CA  PHE A 227     -20.585 -22.089   0.382  1.00 16.20           C  
ANISOU 1728  CA  PHE A 227     2562   3482    111   -315    132   -390       C  
ATOM   1729  C   PHE A 227     -20.545 -21.323   1.704  1.00 16.93           C  
ANISOU 1729  C   PHE A 227     2734   3592    104   -284    231   -293       C  
ATOM   1730  O   PHE A 227     -21.232 -20.297   1.836  1.00 17.53           O  
ANISOU 1730  O   PHE A 227     2556   3954    149   -240    281   -487       O  
ATOM   1731  CB  PHE A 227     -19.983 -21.311  -0.785  1.00 16.49           C  
ANISOU 1731  CB  PHE A 227     2639   3448    177   -441    297   -565       C  
ATOM   1732  CG  PHE A 227     -19.874 -22.169  -2.016  1.00 16.59           C  
ANISOU 1732  CG  PHE A 227     2576   3625    102   -361    145   -348       C  
ATOM   1733  CD1 PHE A 227     -18.804 -23.034  -2.171  1.00 16.82           C  
ANISOU 1733  CD1 PHE A 227     2600   3678    109   -328     75   -407       C  
ATOM   1734  CD2 PHE A 227     -20.941 -22.277  -2.890  1.00 15.62           C  
ANISOU 1734  CD2 PHE A 227     2301   3504    128   -318    130   -445       C  
ATOM   1735  CE1 PHE A 227     -18.741 -23.895  -3.255  1.00 16.49           C  
ANISOU 1735  CE1 PHE A 227     2393   3732    137   -205    118   -510       C  
ATOM   1736  CE2 PHE A 227     -20.882 -23.143  -3.969  1.00 16.54           C  
ANISOU 1736  CE2 PHE A 227     2551   3614    117   -143    181   -391       C  
ATOM   1737  CZ  PHE A 227     -19.783 -23.949  -4.149  1.00 16.86           C  
ANISOU 1737  CZ  PHE A 227     2479   3792    131   -149     78   -500       C  
ATOM   1738  N   GLU A 228     -19.724 -21.812   2.633  1.00 17.43           N  
ANISOU 1738  N   GLU A 228     2766   3730    127   -124     89   -476       N  
ATOM   1739  CA  GLU A 228     -19.703 -21.355   4.047  1.00 16.90           C  
ANISOU 1739  CA  GLU A 228     2755   3547    118   -186     18   -437       C  
ATOM   1740  C   GLU A 228     -18.374 -20.662   4.349  1.00 16.82           C  
ANISOU 1740  C   GLU A 228     2748   3539    104   -142    -67   -367       C  
ATOM   1741  O   GLU A 228     -17.325 -21.336   4.333  1.00 18.33           O  
ANISOU 1741  O   GLU A 228     2897   3761    306   -195   -292   -152       O  
ATOM   1742  CB  GLU A 228     -19.924 -22.522   5.004  1.00 17.18           C  
ANISOU 1742  CB  GLU A 228     2758   3631    137   -111     12   -514       C  
ATOM   1743  CG  GLU A 228     -19.922 -22.084   6.455  1.00 18.28           C  
ANISOU 1743  CG  GLU A 228     2828   3921    196     30    172   -685       C  
ATOM   1744  CD  GLU A 228     -20.204 -23.205   7.434  1.00 19.14           C  
ANISOU 1744  CD  GLU A 228     3019   4047    203     94    230   -690       C  
ATOM   1745  OE1 GLU A 228     -20.326 -24.361   6.992  1.00 20.82           O  
ANISOU 1745  OE1 GLU A 228     3315   4471    121   -142     82   -502       O  
ATOM   1746  OE2 GLU A 228     -20.285 -22.914   8.638  1.00 22.32           O  
ANISOU 1746  OE2 GLU A 228     3808   4526    146   -126    396   -441       O  
ATOM   1747  N   GLY A 229     -18.440 -19.366   4.648  1.00 17.90           N  
ANISOU 1747  N   GLY A 229     2760   3655    384   -367    -53   -502       N  
ATOM   1748  CA  GLY A 229     -17.290 -18.572   5.110  1.00 17.17           C  
ANISOU 1748  CA  GLY A 229     2665   3673    187   -292    100   -666       C  
ATOM   1749  C   GLY A 229     -17.126 -18.645   6.617  1.00 18.00           C  
ANISOU 1749  C   GLY A 229     2641   4045    151   -340     94   -538       C  
ATOM   1750  O   GLY A 229     -18.000 -19.218   7.315  1.00 17.40           O  
ANISOU 1750  O   GLY A 229     2463   4049     96   -441    -24   -356       O  
ATOM   1751  N   LYS A 230     -16.033 -18.071   7.104  1.00 18.31           N  
ANISOU 1751  N   LYS A 230     2827   3855    271   -308    201   -875       N  
ATOM   1752  CA  LYS A 230     -15.690 -18.021   8.545  1.00 17.82           C  
ANISOU 1752  CA  LYS A 230     2713   3876    179   -151    219   -622       C  
ATOM   1753  C   LYS A 230     -14.786 -16.808   8.746  1.00 18.44           C  
ANISOU 1753  C   LYS A 230     3028   3685    291   -114    435   -786       C  
ATOM   1754  O   LYS A 230     -14.082 -16.447   7.799  1.00 19.33           O  
ANISOU 1754  O   LYS A 230     3219   3935    190   -259    391   -580       O  
ATOM   1755  CB  LYS A 230     -15.002 -19.331   8.930  1.00 19.33           C  
ANISOU 1755  CB  LYS A 230     3067   4060    215    -59    409   -507       C  
ATOM   1756  CG  LYS A 230     -15.003 -19.668  10.411  1.00 18.45           C  
ANISOU 1756  CG  LYS A 230     2823   4000    186    -58    403   -512       C  
ATOM   1757  CD  LYS A 230     -14.492 -21.064  10.667  1.00 20.95           C  
ANISOU 1757  CD  LYS A 230     3075   4015    868    -36    319   -439       C  
ATOM   1758  CE  LYS A 230     -14.544 -21.469  12.121  1.00 22.00           C  
ANISOU 1758  CE  LYS A 230     3283   4166    910     21    364   -365       C  
ATOM   1759  NZ  LYS A 230     -14.035 -22.847  12.310  1.00 20.76           N  
ANISOU 1759  NZ  LYS A 230     3040   3933    912      8    229    -67       N  
ATOM   1760  N   LEU A 231     -14.854 -16.149   9.899  1.00 17.49           N  
ANISOU 1760  N   LEU A 231     2777   3743    123   -225    256   -384       N  
ATOM   1761  CA  LEU A 231     -13.963 -15.000  10.181  1.00 15.96           C  
ANISOU 1761  CA  LEU A 231     2578   3362    122   -164    213   -382       C  
ATOM   1762  C   LEU A 231     -12.608 -15.538  10.655  1.00 15.88           C  
ANISOU 1762  C   LEU A 231     2510   3397    126   -255    157   -436       C  
ATOM   1763  O   LEU A 231     -11.582 -15.051  10.167  1.00 16.03           O  
ANISOU 1763  O   LEU A 231     2278   3639    171   -138    185   -585       O  
ATOM   1764  CB  LEU A 231     -14.615 -14.082  11.217  1.00 16.13           C  
ANISOU 1764  CB  LEU A 231     2572   3420    135   -150    262   -402       C  
ATOM   1765  CG  LEU A 231     -13.747 -12.920  11.694  1.00 15.57           C  
ANISOU 1765  CG  LEU A 231     2417   3336    163   -204    249   -320       C  
ATOM   1766  CD1 LEU A 231     -13.375 -12.001  10.540  1.00 16.31           C  
ANISOU 1766  CD1 LEU A 231     2642   3337    215   -215    174   -314       C  
ATOM   1767  CD2 LEU A 231     -14.450 -12.139  12.789  1.00 16.67           C  
ANISOU 1767  CD2 LEU A 231     2535   3513    283     58    253   -352       C  
ATOM   1768  N   PHE A 232     -12.608 -16.516  11.564  1.00 15.86           N  
ANISOU 1768  N   PHE A 232     2394   3329    301   -293     65   -287       N  
ATOM   1769  CA  PHE A 232     -11.374 -17.070  12.176  1.00 16.27           C  
ANISOU 1769  CA  PHE A 232     2431   3526    223   -136    275   -325       C  
ATOM   1770  C   PHE A 232     -11.668 -18.406  12.859  1.00 16.54           C  
ANISOU 1770  C   PHE A 232     2308   3490    484   -198    263   -361       C  
ATOM   1771  O   PHE A 232     -12.798 -18.627  13.315  1.00 19.76           O  
ANISOU 1771  O   PHE A 232     2414   3960   1131   -259    327    131       O  
ATOM   1772  CB  PHE A 232     -10.784 -16.076  13.178  1.00 17.20           C  
ANISOU 1772  CB  PHE A 232     2505   3551    479   -179     79   -245       C  
ATOM   1773  CG  PHE A 232     -11.453 -16.060  14.530  1.00 18.07           C  
ANISOU 1773  CG  PHE A 232     2787   3859    218   -131    -12    -20       C  
ATOM   1774  CD1 PHE A 232     -10.898 -16.745  15.599  1.00 18.62           C  
ANISOU 1774  CD1 PHE A 232     2940   4035    100   -221   -165    -31       C  
ATOM   1775  CD2 PHE A 232     -12.638 -15.372  14.735  1.00 18.64           C  
ANISOU 1775  CD2 PHE A 232     2923   4085     71   -277     87   -160       C  
ATOM   1776  CE1 PHE A 232     -11.500 -16.725  16.848  1.00 21.13           C  
ANISOU 1776  CE1 PHE A 232     3172   4394    460   -211    192    254       C  
ATOM   1777  CE2 PHE A 232     -13.239 -15.353  15.986  1.00 20.65           C  
ANISOU 1777  CE2 PHE A 232     3123   4639     84   -354     63    290       C  
ATOM   1778  CZ  PHE A 232     -12.671 -16.032  17.040  1.00 19.45           C  
ANISOU 1778  CZ  PHE A 232     2892   4285    211   -229    -38    155       C  
ATOM   1779  N   GLY A 233     -10.641 -19.249  12.956  1.00 16.56           N  
ANISOU 1779  N   GLY A 233     2385   3614    293    -91    450   -296       N  
ATOM   1780  CA  GLY A 233     -10.670 -20.525  13.691  1.00 16.60           C  
ANISOU 1780  CA  GLY A 233     2674   3448    183   -228    445   -426       C  
ATOM   1781  C   GLY A 233      -9.399 -20.712  14.495  1.00 17.56           C  
ANISOU 1781  C   GLY A 233     2817   3624    230    -94    440   -318       C  
ATOM   1782  O   GLY A 233      -8.405 -20.018  14.198  1.00 18.82           O  
ANISOU 1782  O   GLY A 233     3349   3684    117   -439    153   -429       O  
ATOM   1783  N   THR A 234      -9.437 -21.599  15.491  1.00 18.20           N  
ANISOU 1783  N   THR A 234     2912   3877    126    -48    418    -89       N  
ATOM   1784  CA  THR A 234      -8.275 -21.990  16.329  1.00 20.20           C  
ANISOU 1784  CA  THR A 234     3090   4294    290     35    403    146       C  
ATOM   1785  C   THR A 234      -7.098 -22.377  15.427  1.00 19.04           C  
ANISOU 1785  C   THR A 234     2901   3984    349    -89    479    228       C  
ATOM   1786  O   THR A 234      -7.283 -23.264  14.573  1.00 19.04           O  
ANISOU 1786  O   THR A 234     3021   3929    284   -113    567     56       O  
ATOM   1787  CB  THR A 234      -8.651 -23.149  17.257  1.00 23.45           C  
ANISOU 1787  CB  THR A 234     3506   5092    309     -7    773    601       C  
ATOM   1788  OG1 THR A 234      -9.831 -22.746  17.950  1.00 31.56           O  
ANISOU 1788  OG1 THR A 234     4195   5844   1951    252   1330   1087       O  
ATOM   1789  CG2 THR A 234      -7.560 -23.499  18.244  1.00 25.49           C  
ANISOU 1789  CG2 THR A 234     3798   5261    625    -52    576    384       C  
ATOM   1790  N   GLY A 235      -5.933 -21.753  15.630  1.00 17.58           N  
ANISOU 1790  N   GLY A 235     2646   3910    121     76    383     82       N  
ATOM   1791  CA  GLY A 235      -4.697 -22.062  14.883  1.00 17.24           C  
ANISOU 1791  CA  GLY A 235     2355   3698    497     36    306     44       C  
ATOM   1792  C   GLY A 235      -4.709 -21.456  13.491  1.00 15.99           C  
ANISOU 1792  C   GLY A 235     2080   3573    422     40    129    -16       C  
ATOM   1793  O   GLY A 235      -3.723 -21.655  12.751  1.00 17.93           O  
ANISOU 1793  O   GLY A 235     2348   3973    489    -88    247   -116       O  
ATOM   1794  N   ILE A 236      -5.792 -20.766  13.125  1.00 14.98           N  
ANISOU 1794  N   ILE A 236     2049   3391    249     71    209   -140       N  
ATOM   1795  CA  ILE A 236      -5.947 -20.118  11.786  1.00 15.57           C  
ANISOU 1795  CA  ILE A 236     2256   3567     90    -85    108   -282       C  
ATOM   1796  C   ILE A 236      -6.557 -18.724  11.979  1.00 15.48           C  
ANISOU 1796  C   ILE A 236     2233   3527    119   -179     42   -440       C  
ATOM   1797  O   ILE A 236      -7.519 -18.395  11.271  1.00 17.56           O  
ANISOU 1797  O   ILE A 236     2620   3921    130   -123    -32   -180       O  
ATOM   1798  CB  ILE A 236      -6.790 -20.999  10.836  1.00 15.42           C  
ANISOU 1798  CB  ILE A 236     2252   3512     93   -174    232   -160       C  
ATOM   1799  CG1 ILE A 236      -6.504 -22.489  11.040  1.00 16.82           C  
ANISOU 1799  CG1 ILE A 236     2418   3710    260   -111    220   -175       C  
ATOM   1800  CG2 ILE A 236      -6.581 -20.580   9.386  1.00 15.55           C  
ANISOU 1800  CG2 ILE A 236     2254   3560     94   -129    192   -232       C  
ATOM   1801  CD1 ILE A 236      -7.384 -23.412  10.228  1.00 18.60           C  
ANISOU 1801  CD1 ILE A 236     2485   3938    643    -87    201   -101       C  
ATOM   1802  N   GLU A 237      -6.039 -17.941  12.930  1.00 14.76           N  
ANISOU 1802  N   GLU A 237     2077   3434     97   -377    -21   -332       N  
ATOM   1803  CA  GLU A 237      -6.763 -16.772  13.491  1.00 15.58           C  
ANISOU 1803  CA  GLU A 237     2241   3522    154   -286    -66   -543       C  
ATOM   1804  C   GLU A 237      -6.695 -15.556  12.556  1.00 14.85           C  
ANISOU 1804  C   GLU A 237     1966   3537    137   -144    -48   -499       C  
ATOM   1805  O   GLU A 237      -7.628 -14.743  12.619  1.00 15.81           O  
ANISOU 1805  O   GLU A 237     1914   3952    141     56    129   -513       O  
ATOM   1806  CB  GLU A 237      -6.220 -16.411  14.874  1.00 17.07           C  
ANISOU 1806  CB  GLU A 237     2725   3615    144   -247    -68   -521       C  
ATOM   1807  CG  GLU A 237      -6.626 -17.401  15.951  1.00 17.43           C  
ANISOU 1807  CG  GLU A 237     2844   3657    121   -191    271   -353       C  
ATOM   1808  CD  GLU A 237      -5.679 -18.568  16.173  1.00 17.91           C  
ANISOU 1808  CD  GLU A 237     2971   3765     67     -9    -64   -107       C  
ATOM   1809  OE1 GLU A 237      -4.727 -18.730  15.376  1.00 19.03           O  
ANISOU 1809  OE1 GLU A 237     3070   4006    151    141   -503    106       O  
ATOM   1810  OE2 GLU A 237      -5.893 -19.311  17.154  1.00 17.46           O  
ANISOU 1810  OE2 GLU A 237     2880   3668     85     37    -11   -282       O  
ATOM   1811  N   SER A 238      -5.619 -15.378  11.781  1.00 14.23           N  
ANISOU 1811  N   SER A 238     1795   3403    208    -24    -18   -696       N  
ATOM   1812  CA  SER A 238      -5.242 -14.053  11.214  1.00 15.14           C  
ANISOU 1812  CA  SER A 238     2128   3472    150     77   -135   -522       C  
ATOM   1813  C   SER A 238      -5.892 -13.830   9.842  1.00 14.96           C  
ANISOU 1813  C   SER A 238     2139   3366    176     64   -232   -541       C  
ATOM   1814  O   SER A 238      -6.170 -12.663   9.504  1.00 16.33           O  
ANISOU 1814  O   SER A 238     2607   3447    149    134   -112   -530       O  
ATOM   1815  CB  SER A 238      -3.747 -13.877  11.150  1.00 15.65           C  
ANISOU 1815  CB  SER A 238     2148   3598    198     88   -199   -649       C  
ATOM   1816  OG  SER A 238      -3.196 -13.753  12.458  1.00 17.03           O  
ANISOU 1816  OG  SER A 238     2272   4061    138     82   -107   -531       O  
ATOM   1817  N   TYR A 239      -6.133 -14.895   9.081  1.00 14.90           N  
ANISOU 1817  N   TYR A 239     2181   3323    154     19    113   -525       N  
ATOM   1818  CA  TYR A 239      -6.660 -14.805   7.695  1.00 15.20           C  
ANISOU 1818  CA  TYR A 239     2165   3488    120    -32     50   -437       C  
ATOM   1819  C   TYR A 239      -7.408 -16.091   7.350  1.00 15.20           C  
ANISOU 1819  C   TYR A 239     2165   3472    137     21      6   -501       C  
ATOM   1820  O   TYR A 239      -6.887 -17.195   7.596  1.00 15.52           O  
ANISOU 1820  O   TYR A 239     2238   3535    123     97    -22   -458       O  
ATOM   1821  CB  TYR A 239      -5.521 -14.498   6.719  1.00 15.45           C  
ANISOU 1821  CB  TYR A 239     2172   3573    125   -151     50   -466       C  
ATOM   1822  CG  TYR A 239      -5.867 -14.573   5.251  1.00 15.44           C  
ANISOU 1822  CG  TYR A 239     2220   3545    102   -169      9   -368       C  
ATOM   1823  CD1 TYR A 239      -6.241 -13.442   4.541  1.00 16.10           C  
ANISOU 1823  CD1 TYR A 239     2334   3663    119   -133    -77   -432       C  
ATOM   1824  CD2 TYR A 239      -5.747 -15.762   4.554  1.00 15.71           C  
ANISOU 1824  CD2 TYR A 239     2090   3797     82   -240      5   -264       C  
ATOM   1825  CE1 TYR A 239      -6.494 -13.492   3.178  1.00 16.03           C  
ANISOU 1825  CE1 TYR A 239     2362   3631     98   -211   -219   -201       C  
ATOM   1826  CE2 TYR A 239      -6.012 -15.833   3.196  1.00 15.47           C  
ANISOU 1826  CE2 TYR A 239     2053   3683    140   -168   -153   -473       C  
ATOM   1827  CZ  TYR A 239      -6.384 -14.694   2.504  1.00 16.11           C  
ANISOU 1827  CZ  TYR A 239     2274   3737    107   -151   -171   -327       C  
ATOM   1828  OH  TYR A 239      -6.622 -14.759   1.155  1.00 16.07           O  
ANISOU 1828  OH  TYR A 239     2166   3810    129   -150   -101   -472       O  
ATOM   1829  N   THR A 240      -8.629 -15.925   6.839  1.00 15.24           N  
ANISOU 1829  N   THR A 240     2153   3471    166     29    -36   -352       N  
ATOM   1830  CA  THR A 240      -9.485 -17.006   6.291  1.00 14.86           C  
ANISOU 1830  CA  THR A 240     2241   3327     75    -52    -98   -159       C  
ATOM   1831  C   THR A 240      -9.647 -16.772   4.787  1.00 14.62           C  
ANISOU 1831  C   THR A 240     2196   3288     69     15     75   -112       C  
ATOM   1832  O   THR A 240     -10.189 -15.719   4.410  1.00 15.73           O  
ANISOU 1832  O   THR A 240     2463   3448     63     40     24    -15       O  
ATOM   1833  CB  THR A 240     -10.850 -17.043   6.986  1.00 15.28           C  
ANISOU 1833  CB  THR A 240     2274   3457     74   -111    -21   -192       C  
ATOM   1834  OG1 THR A 240     -10.641 -17.054   8.403  1.00 15.44           O  
ANISOU 1834  OG1 THR A 240     2259   3500    107    -86    212   -291       O  
ATOM   1835  CG2 THR A 240     -11.678 -18.234   6.557  1.00 16.32           C  
ANISOU 1835  CG2 THR A 240     2553   3515    130   -171    306   -337       C  
ATOM   1836  N   THR A 241      -9.129 -17.682   3.970  1.00 15.77           N  
ANISOU 1836  N   THR A 241     2521   3392     76    -63    104   -174       N  
ATOM   1837  CA  THR A 241      -9.191 -17.567   2.490  1.00 16.30           C  
ANISOU 1837  CA  THR A 241     2645   3449     99    -93    225   -247       C  
ATOM   1838  C   THR A 241     -10.654 -17.382   2.075  1.00 15.77           C  
ANISOU 1838  C   THR A 241     2588   3202    200    -94    380   -515       C  
ATOM   1839  O   THR A 241     -10.970 -16.345   1.467  1.00 16.64           O  
ANISOU 1839  O   THR A 241     2768   3445    107   -177    197   -328       O  
ATOM   1840  CB  THR A 241      -8.534 -18.776   1.821  1.00 15.99           C  
ANISOU 1840  CB  THR A 241     2448   3494    131    -26    382   -152       C  
ATOM   1841  OG1 THR A 241      -7.248 -18.938   2.420  1.00 17.11           O  
ANISOU 1841  OG1 THR A 241     2581   3696    222    -27    517   -444       O  
ATOM   1842  CG2 THR A 241      -8.417 -18.602   0.323  1.00 16.33           C  
ANISOU 1842  CG2 THR A 241     2419   3601    182     42    461   -310       C  
ATOM   1843  N   GLY A 242     -11.521 -18.323   2.449  1.00 16.21           N  
ANISOU 1843  N   GLY A 242     2679   3316    164   -128    274   -497       N  
ATOM   1844  CA  GLY A 242     -12.971 -18.253   2.185  1.00 15.73           C  
ANISOU 1844  CA  GLY A 242     2414   3452    109   -125     73   -390       C  
ATOM   1845  C   GLY A 242     -13.682 -17.345   3.177  1.00 14.98           C  
ANISOU 1845  C   GLY A 242     2449   3108    134    -41   -112   -439       C  
ATOM   1846  O   GLY A 242     -14.278 -17.867   4.140  1.00 15.60           O  
ANISOU 1846  O   GLY A 242     2229   3548    151   -158   -244   -439       O  
ATOM   1847  N   SER A 243     -13.644 -16.032   2.943  1.00 15.05           N  
ANISOU 1847  N   SER A 243     2429   3196     93   -194      5   -308       N  
ATOM   1848  CA  SER A 243     -14.309 -15.007   3.788  1.00 15.08           C  
ANISOU 1848  CA  SER A 243     2358   3284     84   -106     45   -258       C  
ATOM   1849  C   SER A 243     -15.807 -14.959   3.464  1.00 14.61           C  
ANISOU 1849  C   SER A 243     2109   3283    158   -158    149   -526       C  
ATOM   1850  O   SER A 243     -16.217 -15.477   2.402  1.00 15.70           O  
ANISOU 1850  O   SER A 243     2160   3712     94   -166    186   -241       O  
ATOM   1851  CB  SER A 243     -13.662 -13.657   3.618  1.00 15.59           C  
ANISOU 1851  CB  SER A 243     2433   3418     71   -243     74   -147       C  
ATOM   1852  OG  SER A 243     -13.954 -13.105   2.343  1.00 16.52           O  
ANISOU 1852  OG  SER A 243     2620   3572     82    -91    214    -80       O  
ATOM   1853  N   HIS A 244     -16.602 -14.367   4.356  1.00 15.76           N  
ANISOU 1853  N   HIS A 244     2345   3543     98    -23      8   -351       N  
ATOM   1854  CA  HIS A 244     -18.056 -14.144   4.149  1.00 15.37           C  
ANISOU 1854  CA  HIS A 244     2371   3359    110   -126    117   -372       C  
ATOM   1855  C   HIS A 244     -18.264 -13.341   2.859  1.00 15.13           C  
ANISOU 1855  C   HIS A 244     2275   3385     89   -144    177   -209       C  
ATOM   1856  O   HIS A 244     -19.204 -13.665   2.108  1.00 16.48           O  
ANISOU 1856  O   HIS A 244     2346   3824     89   -445    106   -301       O  
ATOM   1857  CB  HIS A 244     -18.675 -13.453   5.366  1.00 14.42           C  
ANISOU 1857  CB  HIS A 244     2081   3258    137    -91    190   -431       C  
ATOM   1858  CG  HIS A 244     -18.595 -14.281   6.602  1.00 14.84           C  
ANISOU 1858  CG  HIS A 244     2194   3338    105   -114    108   -351       C  
ATOM   1859  ND1 HIS A 244     -18.998 -15.601   6.632  1.00 15.86           N  
ANISOU 1859  ND1 HIS A 244     2364   3535    125   -153    147   -438       N  
ATOM   1860  CD2 HIS A 244     -18.161 -13.983   7.846  1.00 15.24           C  
ANISOU 1860  CD2 HIS A 244     2315   3322    153   -294    109   -535       C  
ATOM   1861  CE1 HIS A 244     -18.830 -16.079   7.851  1.00 15.19           C  
ANISOU 1861  CE1 HIS A 244     2392   3304     73   -307     37   -169       C  
ATOM   1862  NE2 HIS A 244     -18.304 -15.109   8.611  1.00 15.95           N  
ANISOU 1862  NE2 HIS A 244     2652   3294    113   -351    163   -380       N  
ATOM   1863  N   GLU A 245     -17.447 -12.308   2.643  1.00 15.53           N  
ANISOU 1863  N   GLU A 245     2372   3444     83   -103    102   -236       N  
ATOM   1864  CA  GLU A 245     -17.551 -11.418   1.456  1.00 14.58           C  
ANISOU 1864  CA  GLU A 245     2185   3282     72    -69     62   -152       C  
ATOM   1865  C   GLU A 245     -17.250 -12.251   0.210  1.00 14.25           C  
ANISOU 1865  C   GLU A 245     1963   3348    103     12    -20   -361       C  
ATOM   1866  O   GLU A 245     -18.027 -12.180  -0.764  1.00 14.71           O  
ANISOU 1866  O   GLU A 245     1979   3508    100   -123   -110   -317       O  
ATOM   1867  CB  GLU A 245     -16.583 -10.237   1.555  1.00 15.49           C  
ANISOU 1867  CB  GLU A 245     2439   3377     69   -140     60   -130       C  
ATOM   1868  CG  GLU A 245     -17.034  -9.145   2.504  1.00 16.21           C  
ANISOU 1868  CG  GLU A 245     2631   3457     71    -12    -76   -141       C  
ATOM   1869  CD  GLU A 245     -16.764  -9.446   3.965  1.00 16.29           C  
ANISOU 1869  CD  GLU A 245     2669   3453     67    -22    -76    -78       C  
ATOM   1870  OE1 GLU A 245     -16.001 -10.400   4.239  1.00 16.19           O  
ANISOU 1870  OE1 GLU A 245     2757   3319     74   -231   -171    -32       O  
ATOM   1871  OE2 GLU A 245     -17.291  -8.703   4.821  1.00 17.68           O  
ANISOU 1871  OE2 GLU A 245     2714   3930     70     66     37   -165       O  
ATOM   1872  N   PHE A 246     -16.184 -13.048   0.251  1.00 14.55           N  
ANISOU 1872  N   PHE A 246     2182   3196    150    -79    127   -505       N  
ATOM   1873  CA  PHE A 246     -15.778 -13.891  -0.901  1.00 15.00           C  
ANISOU 1873  CA  PHE A 246     2192   3356    149   -159    304   -396       C  
ATOM   1874  C   PHE A 246     -16.950 -14.799  -1.289  1.00 15.17           C  
ANISOU 1874  C   PHE A 246     2242   3416    103   -196    238   -238       C  
ATOM   1875  O   PHE A 246     -17.287 -14.882  -2.483  1.00 15.06           O  
ANISOU 1875  O   PHE A 246     2484   3163     72   -309     -2   -169       O  
ATOM   1876  CB  PHE A 246     -14.518 -14.705  -0.605  1.00 15.96           C  
ANISOU 1876  CB  PHE A 246     2372   3589    102   -140    189   -300       C  
ATOM   1877  CG  PHE A 246     -14.104 -15.591  -1.754  1.00 16.19           C  
ANISOU 1877  CG  PHE A 246     2363   3636    152    -24    112   -547       C  
ATOM   1878  CD1 PHE A 246     -13.265 -15.115  -2.747  1.00 17.09           C  
ANISOU 1878  CD1 PHE A 246     2527   3841    123    -98     94   -467       C  
ATOM   1879  CD2 PHE A 246     -14.607 -16.875  -1.873  1.00 17.36           C  
ANISOU 1879  CD2 PHE A 246     2558   3897    138   -121    171   -502       C  
ATOM   1880  CE1 PHE A 246     -12.930 -15.912  -3.832  1.00 17.98           C  
ANISOU 1880  CE1 PHE A 246     2703   3968    158   -183    269   -533       C  
ATOM   1881  CE2 PHE A 246     -14.251 -17.680  -2.942  1.00 18.59           C  
ANISOU 1881  CE2 PHE A 246     2826   4079    155   -103    140   -590       C  
ATOM   1882  CZ  PHE A 246     -13.401 -17.201  -3.913  1.00 19.36           C  
ANISOU 1882  CZ  PHE A 246     2871   4309    173   -294     79   -682       C  
ATOM   1883  N   TYR A 247     -17.571 -15.473  -0.319  1.00 14.96           N  
ANISOU 1883  N   TYR A 247     2374   3232     77   -247    181    -33       N  
ATOM   1884  CA  TYR A 247     -18.574 -16.530  -0.604  1.00 14.86           C  
ANISOU 1884  CA  TYR A 247     2515   3044     86   -211    169   -200       C  
ATOM   1885  C   TYR A 247     -19.938 -15.918  -0.944  1.00 15.04           C  
ANISOU 1885  C   TYR A 247     2502   3123     86   -396    210   -161       C  
ATOM   1886  O   TYR A 247     -20.636 -16.508  -1.784  1.00 15.32           O  
ANISOU 1886  O   TYR A 247     2422   3331     66   -388     21    -97       O  
ATOM   1887  CB  TYR A 247     -18.687 -17.530   0.543  1.00 15.84           C  
ANISOU 1887  CB  TYR A 247     2700   3250     68   -159    -47   -120       C  
ATOM   1888  CG  TYR A 247     -17.580 -18.552   0.593  1.00 16.43           C  
ANISOU 1888  CG  TYR A 247     2760   3389     92      3    129   -275       C  
ATOM   1889  CD1 TYR A 247     -17.261 -19.333  -0.506  1.00 15.39           C  
ANISOU 1889  CD1 TYR A 247     2305   3446     97   -116    153   -288       C  
ATOM   1890  CD2 TYR A 247     -16.888 -18.776   1.771  1.00 16.36           C  
ANISOU 1890  CD2 TYR A 247     2338   3571    307   -140    -93    -76       C  
ATOM   1891  CE1 TYR A 247     -16.268 -20.297  -0.440  1.00 16.81           C  
ANISOU 1891  CE1 TYR A 247     2651   3652     81   -109    -54   -245       C  
ATOM   1892  CE2 TYR A 247     -15.897 -19.738   1.854  1.00 16.24           C  
ANISOU 1892  CE2 TYR A 247     2592   3449    130    -77      1   -238       C  
ATOM   1893  CZ  TYR A 247     -15.593 -20.510   0.749  1.00 15.79           C  
ANISOU 1893  CZ  TYR A 247     2298   3627     75   -205     70   -197       C  
ATOM   1894  OH  TYR A 247     -14.626 -21.465   0.845  1.00 17.04           O  
ANISOU 1894  OH  TYR A 247     2784   3611     76   -298    109   -191       O  
ATOM   1895  N   GLN A 248     -20.309 -14.771  -0.370  1.00 15.65           N  
ANISOU 1895  N   GLN A 248     2484   3380     81   -325    202    -96       N  
ATOM   1896  CA  GLN A 248     -21.554 -14.091  -0.803  1.00 15.00           C  
ANISOU 1896  CA  GLN A 248     2264   3348     84   -398    172   -188       C  
ATOM   1897  C   GLN A 248     -21.382 -13.709  -2.280  1.00 15.40           C  
ANISOU 1897  C   GLN A 248     2271   3493     86   -413    224    -13       C  
ATOM   1898  O   GLN A 248     -22.306 -13.980  -3.069  1.00 16.05           O  
ANISOU 1898  O   GLN A 248     2343   3663     92   -290    145   -285       O  
ATOM   1899  CB  GLN A 248     -21.925 -12.866   0.034  1.00 15.12           C  
ANISOU 1899  CB  GLN A 248     2197   3448     98   -233     41   -344       C  
ATOM   1900  CG  GLN A 248     -23.230 -12.254  -0.460  1.00 16.53           C  
ANISOU 1900  CG  GLN A 248     2421   3748    110   -177   -236   -274       C  
ATOM   1901  CD  GLN A 248     -23.954 -11.351   0.508  1.00 16.50           C  
ANISOU 1901  CD  GLN A 248     2214   3920    134   -419   -179   -426       C  
ATOM   1902  OE1 GLN A 248     -25.089 -10.947   0.257  1.00 17.72           O  
ANISOU 1902  OE1 GLN A 248     2363   4246    120   -708   -285   -205       O  
ATOM   1903  NE2 GLN A 248     -23.309 -11.030   1.622  1.00 16.95           N  
ANISOU 1903  NE2 GLN A 248     2424   3948     67   -648    -89    -23       N  
ATOM   1904  N   ASN A 249     -20.228 -13.139  -2.634  1.00 15.65           N  
ANISOU 1904  N   ASN A 249     2296   3562     87   -387    231    -56       N  
ATOM   1905  CA  ASN A 249     -19.913 -12.718  -4.027  1.00 16.07           C  
ANISOU 1905  CA  ASN A 249     2414   3591    100   -398    245    160       C  
ATOM   1906  C   ASN A 249     -19.932 -13.953  -4.932  1.00 16.34           C  
ANISOU 1906  C   ASN A 249     2576   3567     64   -388      3     59       C  
ATOM   1907  O   ASN A 249     -20.469 -13.868  -6.064  1.00 16.85           O  
ANISOU 1907  O   ASN A 249     2687   3641     71   -151     -2   -167       O  
ATOM   1908  CB  ASN A 249     -18.563 -12.006  -4.113  1.00 16.25           C  
ANISOU 1908  CB  ASN A 249     2465   3633     76   -399     75    185       C  
ATOM   1909  CG  ASN A 249     -18.579 -10.627  -3.491  1.00 17.17           C  
ANISOU 1909  CG  ASN A 249     2903   3548     72   -270     99    130       C  
ATOM   1910  OD1 ASN A 249     -19.645 -10.045  -3.295  1.00 17.51           O  
ANISOU 1910  OD1 ASN A 249     2773   3811     68   -368    -69    116       O  
ATOM   1911  ND2 ASN A 249     -17.401 -10.083  -3.226  1.00 17.94           N  
ANISOU 1911  ND2 ASN A 249     2823   3918     73   -378    161     27       N  
ATOM   1912  N   TYR A 250     -19.327 -15.050  -4.475  1.00 16.02           N  
ANISOU 1912  N   TYR A 250     2543   3474     66   -446     75    -72       N  
ATOM   1913  CA  TYR A 250     -19.217 -16.311  -5.249  1.00 16.45           C  
ANISOU 1913  CA  TYR A 250     2489   3612    148   -376    369   -372       C  
ATOM   1914  C   TYR A 250     -20.612 -16.904  -5.471  1.00 17.24           C  
ANISOU 1914  C   TYR A 250     2681   3733    132   -431    344   -353       C  
ATOM   1915  O   TYR A 250     -20.934 -17.266  -6.621  1.00 17.47           O  
ANISOU 1915  O   TYR A 250     2895   3581    159   -588    313   -521       O  
ATOM   1916  CB  TYR A 250     -18.307 -17.328  -4.560  1.00 17.16           C  
ANISOU 1916  CB  TYR A 250     2516   3780    224   -359    565   -418       C  
ATOM   1917  CG  TYR A 250     -18.027 -18.522  -5.432  1.00 17.75           C  
ANISOU 1917  CG  TYR A 250     2692   3915    135   -364    316   -402       C  
ATOM   1918  CD1 TYR A 250     -17.117 -18.430  -6.470  1.00 18.06           C  
ANISOU 1918  CD1 TYR A 250     2619   4089    151   -545    364   -451       C  
ATOM   1919  CD2 TYR A 250     -18.778 -19.680  -5.326  1.00 18.66           C  
ANISOU 1919  CD2 TYR A 250     3051   3872    166   -454    414   -475       C  
ATOM   1920  CE1 TYR A 250     -16.903 -19.490  -7.334  1.00 18.53           C  
ANISOU 1920  CE1 TYR A 250     2808   3947    284   -492    668   -588       C  
ATOM   1921  CE2 TYR A 250     -18.572 -20.752  -6.177  1.00 18.60           C  
ANISOU 1921  CE2 TYR A 250     3019   3788    257   -446    626   -570       C  
ATOM   1922  CZ  TYR A 250     -17.639 -20.651  -7.194  1.00 17.73           C  
ANISOU 1922  CZ  TYR A 250     2650   3843    241   -445    603   -476       C  
ATOM   1923  OH  TYR A 250     -17.428 -21.700  -8.038  1.00 19.81           O  
ANISOU 1923  OH  TYR A 250     2999   4026    502   -548    165   -826       O  
ATOM   1924  N   ALA A 251     -21.407 -17.030  -4.405  1.00 17.24           N  
ANISOU 1924  N   ALA A 251     2578   3858    112   -398    309   -252       N  
ATOM   1925  CA  ALA A 251     -22.767 -17.612  -4.449  1.00 17.56           C  
ANISOU 1925  CA  ALA A 251     2578   3954    136   -315    410   -204       C  
ATOM   1926  C   ALA A 251     -23.600 -16.841  -5.477  1.00 17.64           C  
ANISOU 1926  C   ALA A 251     2718   3898     86   -422    242   -108       C  
ATOM   1927  O   ALA A 251     -24.200 -17.482  -6.358  1.00 18.43           O  
ANISOU 1927  O   ALA A 251     2854   4043    103   -403    299   -223       O  
ATOM   1928  CB  ALA A 251     -23.406 -17.581  -3.079  1.00 18.35           C  
ANISOU 1928  CB  ALA A 251     2664   4190    118   -296    360    110       C  
ATOM   1929  N   ILE A 252     -23.600 -15.510  -5.390  1.00 16.94           N  
ANISOU 1929  N   ILE A 252     2470   3877     87   -533    -34   -290       N  
ATOM   1930  CA  ILE A 252     -24.423 -14.630  -6.270  1.00 16.94           C  
ANISOU 1930  CA  ILE A 252     2470   3865    101   -492    283     70       C  
ATOM   1931  C   ILE A 252     -23.954 -14.790  -7.722  1.00 17.74           C  
ANISOU 1931  C   ILE A 252     2634   4024     82   -610    166   -220       C  
ATOM   1932  O   ILE A 252     -24.822 -14.927  -8.607  1.00 19.50           O  
ANISOU 1932  O   ILE A 252     2749   4589     72   -609    153    -41       O  
ATOM   1933  CB  ILE A 252     -24.364 -13.170  -5.787  1.00 17.33           C  
ANISOU 1933  CB  ILE A 252     2570   3938     77   -474    185     15       C  
ATOM   1934  CG1 ILE A 252     -25.097 -13.017  -4.449  1.00 16.58           C  
ANISOU 1934  CG1 ILE A 252     2507   3702     87   -520     75    262       C  
ATOM   1935  CG2 ILE A 252     -24.905 -12.224  -6.852  1.00 18.18           C  
ANISOU 1935  CG2 ILE A 252     2809   4025     70   -448    106   -131       C  
ATOM   1936  CD1 ILE A 252     -24.950 -11.662  -3.806  1.00 16.66           C  
ANISOU 1936  CD1 ILE A 252     2645   3568    116   -516    -82    429       C  
ATOM   1937  N   SER A 253     -22.641 -14.805  -7.965  1.00 18.55           N  
ANISOU 1937  N   SER A 253     2759   4205     82   -641    101   -272       N  
ATOM   1938  CA  SER A 253     -22.083 -14.763  -9.344  1.00 19.03           C  
ANISOU 1938  CA  SER A 253     2835   4311     85   -401    234   -126       C  
ATOM   1939  C   SER A 253     -22.169 -16.150  -9.992  1.00 19.41           C  
ANISOU 1939  C   SER A 253     3092   4209     71   -510    160    -47       C  
ATOM   1940  O   SER A 253     -22.338 -16.199 -11.225  1.00 21.57           O  
ANISOU 1940  O   SER A 253     3689   4401    104   -333    171   -395       O  
ATOM   1941  CB  SER A 253     -20.688 -14.189  -9.397  1.00 19.53           C  
ANISOU 1941  CB  SER A 253     3037   4296     86   -560    252     30       C  
ATOM   1942  OG  SER A 253     -19.774 -14.933  -8.610  1.00 21.63           O  
ANISOU 1942  OG  SER A 253     3141   4922    155   -523    330    461       O  
ATOM   1943  N   ARG A 254     -22.126 -17.232  -9.206  1.00 17.97           N  
ANISOU 1943  N   ARG A 254     2760   3972     92   -597    267     47       N  
ATOM   1944  CA  ARG A 254     -22.182 -18.622  -9.739  1.00 19.03           C  
ANISOU 1944  CA  ARG A 254     3086   4038    105   -715    105   -408       C  
ATOM   1945  C   ARG A 254     -23.573 -19.227  -9.515  1.00 19.61           C  
ANISOU 1945  C   ARG A 254     3263   4113     72   -709      0   -191       C  
ATOM   1946  O   ARG A 254     -23.771 -20.400  -9.898  1.00 20.76           O  
ANISOU 1946  O   ARG A 254     3319   4487     82   -772    203   -212       O  
ATOM   1947  CB  ARG A 254     -21.088 -19.493  -9.118  1.00 18.34           C  
ANISOU 1947  CB  ARG A 254     2872   3976    118   -805    246   -421       C  
ATOM   1948  CG  ARG A 254     -19.743 -19.383  -9.820  1.00 19.56           C  
ANISOU 1948  CG  ARG A 254     3099   4213    119   -838    135   -480       C  
ATOM   1949  CD  ARG A 254     -19.125 -18.001  -9.737  1.00 19.25           C  
ANISOU 1949  CD  ARG A 254     2939   4270    105   -731    311   -260       C  
ATOM   1950  NE  ARG A 254     -17.773 -18.031 -10.270  1.00 19.80           N  
ANISOU 1950  NE  ARG A 254     3007   4352    164   -558    173   -649       N  
ATOM   1951  CZ  ARG A 254     -17.043 -16.961 -10.562  1.00 18.77           C  
ANISOU 1951  CZ  ARG A 254     2439   4275    414   -522    286   -506       C  
ATOM   1952  NH1 ARG A 254     -17.519 -15.748 -10.342  1.00 19.61           N  
ANISOU 1952  NH1 ARG A 254     2859   4139    450   -632     74   -311       N  
ATOM   1953  NH2 ARG A 254     -15.833 -17.111 -11.069  1.00 19.88           N  
ANISOU 1953  NH2 ARG A 254     2575   4553    425   -553    660   -535       N  
ATOM   1954  N   ASN A 255     -24.514 -18.433  -8.998  1.00 20.15           N  
ANISOU 1954  N   ASN A 255     3184   4377     92   -792   -116   -291       N  
ATOM   1955  CA  ASN A 255     -25.934 -18.829  -8.798  1.00 20.37           C  
ANISOU 1955  CA  ASN A 255     3215   4372    152   -793   -194   -512       C  
ATOM   1956  C   ASN A 255     -25.991 -20.073  -7.900  1.00 20.47           C  
ANISOU 1956  C   ASN A 255     3312   4346    119   -666    -58   -467       C  
ATOM   1957  O   ASN A 255     -26.721 -21.030  -8.235  1.00 21.62           O  
ANISOU 1957  O   ASN A 255     3455   4682     77   -952    -51   -229       O  
ATOM   1958  CB  ASN A 255     -26.647 -19.058 -10.134  1.00 21.63           C  
ANISOU 1958  CB  ASN A 255     3105   4902    211   -828   -293   -662       C  
ATOM   1959  CG  ASN A 255     -28.141 -18.834 -10.037  1.00 23.94           C  
ANISOU 1959  CG  ASN A 255     3509   5351    234   -506   -452   -695       C  
ATOM   1960  OD1 ASN A 255     -28.617 -18.153  -9.133  1.00 25.25           O  
ANISOU 1960  OD1 ASN A 255     3600   5568    423   -749    182   -295       O  
ATOM   1961  ND2 ASN A 255     -28.894 -19.424 -10.947  1.00 26.75           N  
ANISOU 1961  ND2 ASN A 255     3575   5719    869   -740   -607   -786       N  
ATOM   1962  N   LYS A 256     -25.309 -20.024  -6.753  1.00 18.94           N  
ANISOU 1962  N   LYS A 256     3015   4072    107   -562   -148   -349       N  
ATOM   1963  CA  LYS A 256     -25.329 -21.111  -5.742  1.00 18.70           C  
ANISOU 1963  CA  LYS A 256     3044   3875    183   -473    132   -675       C  
ATOM   1964  C   LYS A 256     -25.849 -20.536  -4.422  1.00 17.55           C  
ANISOU 1964  C   LYS A 256     2806   3731    127   -384     95   -482       C  
ATOM   1965  O   LYS A 256     -26.130 -19.326  -4.366  1.00 19.55           O  
ANISOU 1965  O   LYS A 256     2826   4483    119   -208    -45   -492       O  
ATOM   1966  CB  LYS A 256     -23.934 -21.722  -5.594  1.00 18.90           C  
ANISOU 1966  CB  LYS A 256     2993   4013    175   -361    131   -661       C  
ATOM   1967  CG  LYS A 256     -23.340 -22.264  -6.888  1.00 19.73           C  
ANISOU 1967  CG  LYS A 256     3140   4169    186   -275    403   -571       C  
ATOM   1968  CD  LYS A 256     -24.089 -23.461  -7.424  1.00 20.57           C  
ANISOU 1968  CD  LYS A 256     3192   4475    148   -417    254   -565       C  
ATOM   1969  CE  LYS A 256     -23.439 -24.051  -8.657  1.00 20.77           C  
ANISOU 1969  CE  LYS A 256     3289   4335    265   -148    467   -778       C  
ATOM   1970  NZ  LYS A 256     -24.168 -25.242  -9.151  1.00 21.61           N  
ANISOU 1970  NZ  LYS A 256     3406   4530    275   -589    153   -501       N  
ATOM   1971  N   LEU A 257     -25.994 -21.385  -3.410  1.00 16.56           N  
ANISOU 1971  N   LEU A 257     2716   3435    140   -329    353   -357       N  
ATOM   1972  CA  LEU A 257     -26.478 -20.967  -2.070  1.00 17.28           C  
ANISOU 1972  CA  LEU A 257     2760   3645    160   -336    115   -585       C  
ATOM   1973  C   LEU A 257     -25.308 -20.402  -1.260  1.00 17.22           C  
ANISOU 1973  C   LEU A 257     2740   3693    109   -283    143   -389       C  
ATOM   1974  O   LEU A 257     -24.153 -20.800  -1.505  1.00 18.32           O  
ANISOU 1974  O   LEU A 257     2855   4020     85   -121    221   -146       O  
ATOM   1975  CB  LEU A 257     -27.126 -22.168  -1.377  1.00 17.47           C  
ANISOU 1975  CB  LEU A 257     2704   3778    155   -502    356   -268       C  
ATOM   1976  CG  LEU A 257     -28.614 -22.363  -1.669  1.00 21.86           C  
ANISOU 1976  CG  LEU A 257     3191   4095   1017   -639    -87   -580       C  
ATOM   1977  CD1 LEU A 257     -28.920 -22.178  -3.140  1.00 23.44           C  
ANISOU 1977  CD1 LEU A 257     3360   4323   1223   -760   -109   -430       C  
ATOM   1978  CD2 LEU A 257     -29.097 -23.722  -1.194  1.00 21.29           C  
ANISOU 1978  CD2 LEU A 257     3425   3591   1074   -668   -491   -871       C  
ATOM   1979  N   TRP A 258     -25.616 -19.503  -0.323  1.00 16.19           N  
ANISOU 1979  N   TRP A 258     2565   3488     96   -368     21   -335       N  
ATOM   1980  CA  TRP A 258     -24.640 -18.912   0.623  1.00 15.68           C  
ANISOU 1980  CA  TRP A 258     2307   3564     87   -557    230    -86       C  
ATOM   1981  C   TRP A 258     -24.966 -19.419   2.029  1.00 16.19           C  
ANISOU 1981  C   TRP A 258     2551   3531     67   -465     90    -66       C  
ATOM   1982  O   TRP A 258     -26.162 -19.405   2.383  1.00 16.80           O  
ANISOU 1982  O   TRP A 258     2559   3758     67   -489    -55    104       O  
ATOM   1983  CB  TRP A 258     -24.682 -17.383   0.538  1.00 15.34           C  
ANISOU 1983  CB  TRP A 258     2337   3425     66   -470     72     45       C  
ATOM   1984  CG  TRP A 258     -23.713 -16.702   1.452  1.00 14.75           C  
ANISOU 1984  CG  TRP A 258     2263   3266     73   -417     48    159       C  
ATOM   1985  CD1 TRP A 258     -22.434 -17.086   1.734  1.00 14.84           C  
ANISOU 1985  CD1 TRP A 258     2350   3223     65   -421     66      0       C  
ATOM   1986  CD2 TRP A 258     -23.933 -15.479   2.172  1.00 14.20           C  
ANISOU 1986  CD2 TRP A 258     2195   3127     70   -434     13    142       C  
ATOM   1987  NE1 TRP A 258     -21.856 -16.206   2.608  1.00 15.06           N  
ANISOU 1987  NE1 TRP A 258     2389   3268     64   -368     36    -28       N  
ATOM   1988  CE2 TRP A 258     -22.754 -15.214   2.900  1.00 13.94           C  
ANISOU 1988  CE2 TRP A 258     2201   3028     65   -412    -45     68       C  
ATOM   1989  CE3 TRP A 258     -25.022 -14.613   2.308  1.00 14.66           C  
ANISOU 1989  CE3 TRP A 258     2404   3090     76   -329   -166     90       C  
ATOM   1990  CZ2 TRP A 258     -22.641 -14.117   3.750  1.00 14.20           C  
ANISOU 1990  CZ2 TRP A 258     2234   3095     66   -363    -70    -39       C  
ATOM   1991  CZ3 TRP A 258     -24.898 -13.515   3.129  1.00 13.84           C  
ANISOU 1991  CZ3 TRP A 258     2177   2987     93   -458     41     15       C  
ATOM   1992  CH2 TRP A 258     -23.726 -13.279   3.846  1.00 14.73           C  
ANISOU 1992  CH2 TRP A 258     2310   3217     69   -365     48   -131       C  
ATOM   1993  N   THR A 259     -23.966 -19.948   2.740  1.00 15.51           N  
ANISOU 1993  N   THR A 259     2265   3543     82   -429    198     23       N  
ATOM   1994  CA  THR A 259     -24.135 -20.470   4.124  1.00 15.75           C  
ANISOU 1994  CA  THR A 259     2388   3528     67   -602     98     -3       C  
ATOM   1995  C   THR A 259     -23.736 -19.393   5.131  1.00 16.92           C  
ANISOU 1995  C   THR A 259     2667   3674     86   -536    243    -47       C  
ATOM   1996  O   THR A 259     -22.577 -18.938   5.101  1.00 19.48           O  
ANISOU 1996  O   THR A 259     2946   4309    147   -767    490    -81       O  
ATOM   1997  CB  THR A 259     -23.337 -21.755   4.366  1.00 15.58           C  
ANISOU 1997  CB  THR A 259     2409   3439     71   -430    -76   -119       C  
ATOM   1998  OG1 THR A 259     -23.832 -22.747   3.465  1.00 15.14           O  
ANISOU 1998  OG1 THR A 259     2281   3379     93   -246    -88   -283       O  
ATOM   1999  CG2 THR A 259     -23.446 -22.236   5.797  1.00 15.03           C  
ANISOU 1999  CG2 THR A 259     2130   3505     72   -252   -138    -16       C  
ATOM   2000  N   ILE A 260     -24.666 -19.064   6.028  1.00 15.31           N  
ANISOU 2000  N   ILE A 260     2304   3401    112   -370    142   -386       N  
ATOM   2001  CA  ILE A 260     -24.442 -18.145   7.178  1.00 16.00           C  
ANISOU 2001  CA  ILE A 260     2637   3359     81   -475     65   -240       C  
ATOM   2002  C   ILE A 260     -24.477 -18.983   8.457  1.00 16.15           C  
ANISOU 2002  C   ILE A 260     2482   3584     69   -533    -47   -119       C  
ATOM   2003  O   ILE A 260     -25.554 -19.501   8.790  1.00 15.94           O  
ANISOU 2003  O   ILE A 260     2588   3380     86   -668   -133   -189       O  
ATOM   2004  CB  ILE A 260     -25.507 -17.034   7.208  1.00 15.79           C  
ANISOU 2004  CB  ILE A 260     2667   3228    103   -234     42   -357       C  
ATOM   2005  CG1 ILE A 260     -25.488 -16.183   5.938  1.00 15.79           C  
ANISOU 2005  CG1 ILE A 260     2769   3137     93   -106    142   -268       C  
ATOM   2006  CG2 ILE A 260     -25.358 -16.185   8.462  1.00 16.07           C  
ANISOU 2006  CG2 ILE A 260     2650   3241    212   -233    360   -591       C  
ATOM   2007  CD1 ILE A 260     -26.732 -15.350   5.761  1.00 17.72           C  
ANISOU 2007  CD1 ILE A 260     2991   3675     66    -97     84    -50       C  
ATOM   2008  N   ASP A 261     -23.322 -19.165   9.096  1.00 17.04           N  
ANISOU 2008  N   ASP A 261     2599   3807     67   -448     50     98       N  
ATOM   2009  CA  ASP A 261     -23.223 -19.811  10.430  1.00 15.97           C  
ANISOU 2009  CA  ASP A 261     2512   3485     70   -565   -128     50       C  
ATOM   2010  C   ASP A 261     -23.156 -18.706  11.489  1.00 15.46           C  
ANISOU 2010  C   ASP A 261     2424   3384     65   -481     41    -81       C  
ATOM   2011  O   ASP A 261     -22.264 -17.846  11.388  1.00 15.87           O  
ANISOU 2011  O   ASP A 261     2646   3314     67   -404    -71    -71       O  
ATOM   2012  CB  ASP A 261     -22.042 -20.782  10.488  1.00 16.60           C  
ANISOU 2012  CB  ASP A 261     2627   3612     67   -437    -90    -44       C  
ATOM   2013  CG  ASP A 261     -21.928 -21.509  11.818  1.00 17.14           C  
ANISOU 2013  CG  ASP A 261     2811   3547    153   -202    -45     73       C  
ATOM   2014  OD1 ASP A 261     -21.867 -22.756  11.804  1.00 19.73           O  
ANISOU 2014  OD1 ASP A 261     3255   3724    518   -345   -185   -191       O  
ATOM   2015  OD2 ASP A 261     -21.915 -20.823  12.859  1.00 19.04           O
[truncated: 2,117,665 more chars]
