# Supplementary material for: X-ray structure and characterization of a probiotic Lactobacillus rhamnosus Probio-M9 L-rhamnose isomerase
Source: Appl Microbiol Biotechnol. 2024 Mar 2;108(1):249. doi: 10.1007/s00253-024-13075-9 (PMC10908623; doi:10.1007/s00253-024-13075-9)
Supplement: Supplementary file 7 — Supplementary file7 (PDB 2377 KB) [file 253_2024_13075_MOESM7_ESM.pdb]

HEADER    ISOMERASE                               13-JUN-23   8JQ5              
TITLE     CRYSTAL STRUCTURE OF LACTOBACILLUS RHAMNOSUS L-RHAMNOSE ISOMERASE IN  
TITLE    2 COMPLEX WITH D-ALLULOSE                                              
COMPND    MOL_ID: 1;                                                            
COMPND   2 MOLECULE: L-RHAMNOSE ISOMERASE;                                      
COMPND   3 CHAIN: A, B, C, D;                                                   
COMPND   4 ENGINEERED: YES                                                      
SOURCE    MOL_ID: 1;                                                            
SOURCE   2 ORGANISM_SCIENTIFIC: LACTICASEIBACILLUS RHAMNOSUS;                   
SOURCE   3 ORGANISM_TAXID: 47715;                                               
SOURCE   4 GENE: RHAA;                                                          
SOURCE   5 EXPRESSION_SYSTEM: ESCHERICHIA COLI;                                 
SOURCE   6 EXPRESSION_SYSTEM_TAXID: 562;                                        
SOURCE   7 EXPRESSION_SYSTEM_STRAIN: JM109;                                     
SOURCE   8 EXPRESSION_SYSTEM_VECTOR_TYPE: PLASMID;                              
SOURCE   9 EXPRESSION_SYSTEM_PLASMID: PQE60                                     
KEYWDS    TIM BARREL, ISOMERASE                                                 
EXPDTA    X-RAY DIFFRACTION                                                     
AUTHOR    H.YOSHIDA,A.YOSHIHARA                                                 
JRNL        AUTH   H.YOSHIDA                                                    
JRNL        TITL   CRYSTAL STRUCTURE OF LACTOBACILLUS RHAMNOSUS L-RHAMNOSE      
JRNL        TITL 2 ISOMERASE IN COMPLEX WITH D-ALLULOSE                         
JRNL        REF    TO BE PUBLISHED                                              
JRNL        REFN                                                                
REMARK   2                                                                      
REMARK   2 RESOLUTION.    1.73 ANGSTROMS.                                       
REMARK   3                                                                      
REMARK   3 REFINEMENT.                                                          
REMARK   3   PROGRAM     : REFMAC 5.8                                           
REMARK   3   AUTHORS     : MURSHUDOV,SKUBAK,LEBEDEV,PANNU,STEINER,              
REMARK   3               : NICHOLLS,WINN,LONG,VAGIN                             
REMARK   3                                                                      
REMARK   3    REFINEMENT TARGET : MAXIMUM LIKELIHOOD                            
REMARK   3                                                                      
REMARK   3  DATA USED IN REFINEMENT.                                            
REMARK   3   RESOLUTION RANGE HIGH (ANGSTROMS) : 1.73                           
REMARK   3   RESOLUTION RANGE LOW  (ANGSTROMS) : 46.23                          
REMARK   3   DATA CUTOFF            (SIGMA(F)) : NULL                           
REMARK   3   COMPLETENESS FOR RANGE        (%) : 100.0                          
REMARK   3   NUMBER OF REFLECTIONS             : 182641                         
REMARK   3                                                                      
REMARK   3  FIT TO DATA USED IN REFINEMENT.                                     
REMARK   3   CROSS-VALIDATION METHOD          : THROUGHOUT                      
REMARK   3   FREE R VALUE TEST SET SELECTION  : RANDOM                          
REMARK   3   R VALUE     (WORKING + TEST SET) : 0.142                           
REMARK   3   R VALUE            (WORKING SET) : 0.139                           
REMARK   3   FREE R VALUE                     : 0.187                           
REMARK   3   FREE R VALUE TEST SET SIZE   (%) : 4.900                           
REMARK   3   FREE R VALUE TEST SET COUNT      : 9442                            
REMARK   3                                                                      
REMARK   3  FIT IN THE HIGHEST RESOLUTION BIN.                                  
REMARK   3   TOTAL NUMBER OF BINS USED           : 20                           
REMARK   3   BIN RESOLUTION RANGE HIGH       (A) : 1.73                         
REMARK   3   BIN RESOLUTION RANGE LOW        (A) : 1.78                         
REMARK   3   REFLECTION IN BIN     (WORKING SET) : 13387                        
REMARK   3   BIN COMPLETENESS (WORKING+TEST) (%) : 99.98                        
REMARK   3   BIN R VALUE           (WORKING SET) : 0.1970                       
REMARK   3   BIN FREE R VALUE SET COUNT          : 685                          
REMARK   3   BIN FREE R VALUE                    : 0.2660                       
REMARK   3                                                                      
REMARK   3  NUMBER OF NON-HYDROGEN ATOMS USED IN REFINEMENT.                    
REMARK   3   PROTEIN ATOMS            : 13531                                   
REMARK   3   NUCLEIC ACID ATOMS       : 0                                       
REMARK   3   HETEROGEN ATOMS          : 104                                     
REMARK   3   SOLVENT ATOMS            : 827                                     
REMARK   3                                                                      
REMARK   3  B VALUES.                                                           
REMARK   3   FROM WILSON PLOT           (A**2) : NULL                           
REMARK   3   MEAN B VALUE      (OVERALL, A**2) : 21.60                          
REMARK   3   OVERALL ANISOTROPIC B VALUE.                                       
REMARK   3    B11 (A**2) : 0.08000                                              
REMARK   3    B22 (A**2) : -0.32000                                             
REMARK   3    B33 (A**2) : 0.24000                                              
REMARK   3    B12 (A**2) : 0.00000                                              
REMARK   3    B13 (A**2) : 0.00000                                              
REMARK   3    B23 (A**2) : 0.00000                                              
REMARK   3                                                                      
REMARK   3  ESTIMATED OVERALL COORDINATE ERROR.                                 
REMARK   3   ESU BASED ON R VALUE                            (A): 0.129         
REMARK   3   ESU BASED ON FREE R VALUE                       (A): 0.092         
REMARK   3   ESU BASED ON MAXIMUM LIKELIHOOD                 (A): 0.080         
REMARK   3   ESU FOR B VALUES BASED ON MAXIMUM LIKELIHOOD (A**2): 5.854         
REMARK   3                                                                      
REMARK   3 CORRELATION COEFFICIENTS.                                            
REMARK   3   CORRELATION COEFFICIENT FO-FC      : 0.974                         
REMARK   3   CORRELATION COEFFICIENT FO-FC FREE : 0.960                         
REMARK   3                                                                      
REMARK   3  RMS DEVIATIONS FROM IDEAL VALUES        COUNT    RMS    WEIGHT      
REMARK   3   BOND LENGTHS REFINED ATOMS        (A): 13989 ; 0.005 ; 0.013       
REMARK   3   BOND LENGTHS OTHERS               (A): 12661 ; 0.000 ; 0.017       
REMARK   3   BOND ANGLES REFINED ATOMS   (DEGREES): 18955 ; 1.262 ; 1.650       
REMARK   3   BOND ANGLES OTHERS          (DEGREES): 29437 ; 1.307 ; 1.592       
REMARK   3   TORSION ANGLES, PERIOD 1    (DEGREES):  1665 ; 6.270 ; 5.000       
REMARK   3   TORSION ANGLES, PERIOD 2    (DEGREES):   788 ;33.131 ;22.792       
REMARK   3   TORSION ANGLES, PERIOD 3    (DEGREES):  2352 ;14.429 ;15.000       
REMARK   3   TORSION ANGLES, PERIOD 4    (DEGREES):    80 ;18.686 ;15.000       
REMARK   3   CHIRAL-CENTER RESTRAINTS       (A**3):  1777 ; 0.060 ; 0.200       
REMARK   3   GENERAL PLANES REFINED ATOMS      (A): 15595 ; 0.005 ; 0.020       
REMARK   3   GENERAL PLANES OTHERS             (A):  3037 ; 0.000 ; 0.020       
REMARK   3   NON-BONDED CONTACTS REFINED ATOMS (A):  NULL ;  NULL ;  NULL       
REMARK   3   NON-BONDED CONTACTS OTHERS        (A):  NULL ;  NULL ;  NULL       
REMARK   3   NON-BONDED TORSION REFINED ATOMS  (A):  NULL ;  NULL ;  NULL       
REMARK   3   NON-BONDED TORSION OTHERS         (A):  NULL ;  NULL ;  NULL       
REMARK   3   H-BOND (X...Y) REFINED ATOMS      (A):  NULL ;  NULL ;  NULL       
REMARK   3   H-BOND (X...Y) OTHERS             (A):  NULL ;  NULL ;  NULL       
REMARK   3   POTENTIAL METAL-ION REFINED ATOMS (A):  NULL ;  NULL ;  NULL       
REMARK   3   POTENTIAL METAL-ION OTHERS        (A):  NULL ;  NULL ;  NULL       
REMARK   3   SYMMETRY VDW REFINED ATOMS        (A):  NULL ;  NULL ;  NULL       
REMARK   3   SYMMETRY VDW OTHERS               (A):  NULL ;  NULL ;  NULL       
REMARK   3   SYMMETRY H-BOND REFINED ATOMS     (A):  NULL ;  NULL ;  NULL       
REMARK   3   SYMMETRY H-BOND OTHERS            (A):  NULL ;  NULL ;  NULL       
REMARK   3   SYMMETRY METAL-ION REFINED ATOMS  (A):  NULL ;  NULL ;  NULL       
REMARK   3   SYMMETRY METAL-ION OTHERS         (A):  NULL ;  NULL ;  NULL       
REMARK   3                                                                      
REMARK   3  ISOTROPIC THERMAL FACTOR RESTRAINTS.     COUNT   RMS    WEIGHT      
REMARK   3   MAIN-CHAIN BOND REFINED ATOMS  (A**2):  6678 ; 1.737 ; 2.116       
REMARK   3   MAIN-CHAIN BOND OTHER ATOMS    (A**2):  6677 ; 1.716 ; 2.116       
REMARK   3   MAIN-CHAIN ANGLE REFINED ATOMS (A**2):  8337 ; 2.301 ; 3.181       
REMARK   3   MAIN-CHAIN ANGLE OTHER ATOMS   (A**2):  8338 ; 2.303 ; 3.182       
REMARK   3   SIDE-CHAIN BOND REFINED ATOMS  (A**2):  7311 ; 2.104 ; 2.396       
REMARK   3   SIDE-CHAIN BOND OTHER ATOMS    (A**2):  7311 ; 2.104 ; 2.396       
REMARK   3   SIDE-CHAIN ANGLE REFINED ATOMS (A**2):  NULL ;  NULL ;  NULL       
REMARK   3   SIDE-CHAIN ANGLE OTHER ATOMS   (A**2): 10619 ; 2.714 ; 3.488       
REMARK   3   LONG RANGE B REFINED ATOMS     (A**2): 16023 ; 3.160 ;25.025       
REMARK   3   LONG RANGE B OTHER ATOMS       (A**2): 15870 ; 3.109 ;24.916       
REMARK   3                                                                      
REMARK   3 ANISOTROPIC THERMAL FACTOR RESTRAINTS.    COUNT   RMS   WEIGHT       
REMARK   3   RIGID-BOND RESTRAINTS          (A**2): 26650 ; 4.796 ; 3.000       
REMARK   3   SPHERICITY; FREE ATOMS         (A**2):  NULL ;  NULL ;  NULL       
REMARK   3   SPHERICITY; BONDED ATOMS       (A**2):  NULL ;  NULL ;  NULL       
REMARK   3                                                                      
REMARK   3  NCS RESTRAINTS STATISTICS                                           
REMARK   3   NUMBER OF DIFFERENT NCS GROUPS : 6                                 
REMARK   3                                                                      
REMARK   3  NCS GROUP NUMBER               : 1                                  
REMARK   3     CHAIN NAMES                    : NULL                            
REMARK   3     NUMBER OF COMPONENTS NCS GROUP : 0                               
REMARK   3       COMPONENT C  SSSEQI  TO  C   SSSEQI   CODE                     
REMARK   3                   GROUP CHAIN        COUNT   RMS     WEIGHT          
REMARK   3   TIGHT THERMAL      1    A (A**2):   3381 ;  6.31 ;  0.87           
REMARK   3                                                                      
REMARK   3  NCS GROUP NUMBER               : 2                                  
REMARK   3     CHAIN NAMES                    : NULL                            
REMARK   3     NUMBER OF COMPONENTS NCS GROUP : 0                               
REMARK   3       COMPONENT C  SSSEQI  TO  C   SSSEQI   CODE                     
REMARK   3                   GROUP CHAIN        COUNT   RMS     WEIGHT          
REMARK   3   TIGHT THERMAL      2    A (A**2):   3345 ;  4.70 ;  0.87           
REMARK   3                                                                      
REMARK   3  NCS GROUP NUMBER               : 3                                  
REMARK   3     CHAIN NAMES                    : NULL                            
REMARK   3     NUMBER OF COMPONENTS NCS GROUP : 0                               
REMARK   3       COMPONENT C  SSSEQI  TO  C   SSSEQI   CODE                     
REMARK   3                   GROUP CHAIN        COUNT   RMS     WEIGHT          
REMARK   3   TIGHT THERMAL      3    A (A**2):   3345 ;  6.31 ;  0.87           
REMARK   3                                                                      
REMARK   3  NCS GROUP NUMBER               : 4                                  
REMARK   3     CHAIN NAMES                    : NULL                            
REMARK   3     NUMBER OF COMPONENTS NCS GROUP : 0                               
REMARK   3       COMPONENT C  SSSEQI  TO  C   SSSEQI   CODE                     
REMARK   3                   GROUP CHAIN        COUNT   RMS     WEIGHT          
REMARK   3   TIGHT THERMAL      4    A (A**2):   3353 ;  6.13 ;  0.87           
REMARK   3                                                                      
REMARK   3  NCS GROUP NUMBER               : 5                                  
REMARK   3     CHAIN NAMES                    : NULL                            
REMARK   3     NUMBER OF COMPONENTS NCS GROUP : 0                               
REMARK   3       COMPONENT C  SSSEQI  TO  C   SSSEQI   CODE                     
REMARK   3                   GROUP CHAIN        COUNT   RMS     WEIGHT          
REMARK   3   TIGHT THERMAL      5    A (A**2):   3353 ;  4.81 ;  0.87           
REMARK   3                                                                      
REMARK   3  NCS GROUP NUMBER               : 6                                  
REMARK   3     CHAIN NAMES                    : NULL                            
REMARK   3     NUMBER OF COMPONENTS NCS GROUP : 0                               
REMARK   3       COMPONENT C  SSSEQI  TO  C   SSSEQI   CODE                     
REMARK   3                   GROUP CHAIN        COUNT   RMS     WEIGHT          
REMARK   3   TIGHT THERMAL      6    A (A**2):   3345 ;  6.68 ;  0.87           
REMARK   3                                                                      
REMARK   3  TLS DETAILS                                                         
REMARK   3   NUMBER OF TLS GROUPS  : NULL                                       
REMARK   3                                                                      
REMARK   3  BULK SOLVENT MODELLING.                                             
REMARK   3   METHOD USED : MASK                                                 
REMARK   3   PARAMETERS FOR MASK CALCULATION                                    
REMARK   3   VDW PROBE RADIUS   : 1.20                                          
REMARK   3   ION PROBE RADIUS   : 0.80                                          
REMARK   3   SHRINKAGE RADIUS   : 0.80                                          
REMARK   3                                                                      
REMARK   3  OTHER REFINEMENT REMARKS: HYDROGENS HAVE BEEN ADDED IN THE RIDING   
REMARK   3  POSITIONS                                                           
REMARK   4                                                                      
REMARK   4 8JQ5 COMPLIES WITH FORMAT V. 3.30, 13-JUL-11                         
REMARK 100                                                                      
REMARK 100 THIS ENTRY HAS BEEN PROCESSED BY PDBJ ON 25-JUN-23.                  
REMARK 100 THE DEPOSITION ID IS D_1300035011.                                   
REMARK 200                                                                      
REMARK 200 EXPERIMENTAL DETAILS                                                 
REMARK 200  EXPERIMENT TYPE                : X-RAY DIFFRACTION                  
REMARK 200  DATE OF DATA COLLECTION        : 19-NOV-20                          
REMARK 200  TEMPERATURE           (KELVIN) : 100                                
REMARK 200  PH                             : 6.5                                
REMARK 200  NUMBER OF CRYSTALS USED        : 1                                  
REMARK 200                                                                      
REMARK 200  SYNCHROTRON              (Y/N) : Y                                  
REMARK 200  RADIATION SOURCE               : PHOTON FACTORY                     
REMARK 200  BEAMLINE                       : AR-NW12A                           
REMARK 200  X-RAY GENERATOR MODEL          : NULL                               
REMARK 200  MONOCHROMATIC OR LAUE    (M/L) : M                                  
REMARK 200  WAVELENGTH OR RANGE        (A) : 1.0                                
REMARK 200  MONOCHROMATOR                  : NULL                               
REMARK 200  OPTICS                         : NULL                               
REMARK 200                                                                      
REMARK 200  DETECTOR TYPE                  : PIXEL                              
REMARK 200  DETECTOR MANUFACTURER          : DECTRIS PILATUS3 S 2M              
REMARK 200  INTENSITY-INTEGRATION SOFTWARE : XDS                                
REMARK 200  DATA SCALING SOFTWARE          : AIMLESS                            
REMARK 200                                                                      
REMARK 200  NUMBER OF UNIQUE REFLECTIONS   : 192191                             
REMARK 200  RESOLUTION RANGE HIGH      (A) : 1.730                              
REMARK 200  RESOLUTION RANGE LOW       (A) : 48.940                             
REMARK 200  REJECTION CRITERIA  (SIGMA(I)) : NULL                               
REMARK 200                                                                      
REMARK 200 OVERALL.                                                             
REMARK 200  COMPLETENESS FOR RANGE     (%) : 100.0                              
REMARK 200  DATA REDUNDANCY                : 13.40                              
REMARK 200  R MERGE                    (I) : 0.11800                            
REMARK 200  R SYM                      (I) : NULL                               
REMARK 200  <I/SIGMA(I)> FOR THE DATA SET  : 17.5000                            
REMARK 200                                                                      
REMARK 200 IN THE HIGHEST RESOLUTION SHELL.                                     
REMARK 200  HIGHEST RESOLUTION SHELL, RANGE HIGH (A) : 1.73                     
REMARK 200  HIGHEST RESOLUTION SHELL, RANGE LOW  (A) : 1.76                     
REMARK 200  COMPLETENESS FOR SHELL     (%) : NULL                               
REMARK 200  DATA REDUNDANCY IN SHELL       : 13.50                              
REMARK 200  R MERGE FOR SHELL          (I) : 1.41400                            
REMARK 200  R SYM FOR SHELL            (I) : NULL                               
REMARK 200  <I/SIGMA(I)> FOR SHELL         : NULL                               
REMARK 200                                                                      
REMARK 200 DIFFRACTION PROTOCOL: SINGLE WAVELENGTH                              
REMARK 200 METHOD USED TO DETERMINE THE STRUCTURE: MOLECULAR REPLACEMENT        
REMARK 200 SOFTWARE USED: MOLREP                                                
REMARK 200 STARTING MODEL: NULL                                                 
REMARK 200                                                                      
REMARK 200 REMARK: NULL                                                         
REMARK 280                                                                      
REMARK 280 CRYSTAL                                                              
REMARK 280 SOLVENT CONTENT, VS   (%): 46.81                                     
REMARK 280 MATTHEWS COEFFICIENT, VM (ANGSTROMS**3/DA): 2.31                     
REMARK 280                                                                      
REMARK 280 CRYSTALLIZATION CONDITIONS: PEG550MME, MES, PH 6.5, VAPOR            
REMARK 280  DIFFUSION, SITTING DROP, TEMPERATURE 293K                           
REMARK 290                                                                      
REMARK 290 CRYSTALLOGRAPHIC SYMMETRY                                            
REMARK 290 SYMMETRY OPERATORS FOR SPACE GROUP: P 21 21 21                       
REMARK 290                                                                      
REMARK 290      SYMOP   SYMMETRY                                                
REMARK 290     NNNMMM   OPERATOR                                                
REMARK 290       1555   X,Y,Z                                                   
REMARK 290       2555   -X+1/2,-Y,Z+1/2                                         
REMARK 290       3555   -X,Y+1/2,-Z+1/2                                         
REMARK 290       4555   X+1/2,-Y+1/2,-Z                                         
REMARK 290                                                                      
REMARK 290     WHERE NNN -> OPERATOR NUMBER                                     
REMARK 290           MMM -> TRANSLATION VECTOR                                  
REMARK 290                                                                      
REMARK 290 CRYSTALLOGRAPHIC SYMMETRY TRANSFORMATIONS                            
REMARK 290 THE FOLLOWING TRANSFORMATIONS OPERATE ON THE ATOM/HETATM             
REMARK 290 RECORDS IN THIS ENTRY TO PRODUCE CRYSTALLOGRAPHICALLY                
REMARK 290 RELATED MOLECULES.                                                   
REMARK 290   SMTRY1   1  1.000000  0.000000  0.000000        0.00000            
REMARK 290   SMTRY2   1  0.000000  1.000000  0.000000        0.00000            
REMARK 290   SMTRY3   1  0.000000  0.000000  1.000000        0.00000            
REMARK 290   SMTRY1   2 -1.000000  0.000000  0.000000       44.94350            
REMARK 290   SMTRY2   2  0.000000 -1.000000  0.000000        0.00000            
REMARK 290   SMTRY3   2  0.000000  0.000000  1.000000       73.41700            
REMARK 290   SMTRY1   3 -1.000000  0.000000  0.000000        0.00000            
REMARK 290   SMTRY2   3  0.000000  1.000000  0.000000       69.72250            
REMARK 290   SMTRY3   3  0.000000  0.000000 -1.000000       73.41700            
REMARK 290   SMTRY1   4  1.000000  0.000000  0.000000       44.94350            
REMARK 290   SMTRY2   4  0.000000 -1.000000  0.000000       69.72250            
REMARK 290   SMTRY3   4  0.000000  0.000000 -1.000000        0.00000            
REMARK 290                                                                      
REMARK 290 REMARK: NULL                                                         
REMARK 300                                                                      
REMARK 300 BIOMOLECULE: 1                                                       
REMARK 300 SEE REMARK 350 FOR THE AUTHOR PROVIDED AND/OR PROGRAM                
REMARK 300 GENERATED ASSEMBLY INFORMATION FOR THE STRUCTURE IN                  
REMARK 300 THIS ENTRY. THE REMARK MAY ALSO PROVIDE INFORMATION ON               
REMARK 300 BURIED SURFACE AREA.                                                 
REMARK 350                                                                      
REMARK 350 COORDINATES FOR A COMPLETE MULTIMER REPRESENTING THE KNOWN           
REMARK 350 BIOLOGICALLY SIGNIFICANT OLIGOMERIZATION STATE OF THE                
REMARK 350 MOLECULE CAN BE GENERATED BY APPLYING BIOMT TRANSFORMATIONS          
REMARK 350 GIVEN BELOW.  BOTH NON-CRYSTALLOGRAPHIC AND                          
REMARK 350 CRYSTALLOGRAPHIC OPERATIONS ARE GIVEN.                               
REMARK 350                                                                      
REMARK 350 BIOMOLECULE: 1                                                       
REMARK 350 AUTHOR DETERMINED BIOLOGICAL UNIT: TETRAMERIC                        
REMARK 350 SOFTWARE DETERMINED QUATERNARY STRUCTURE: TETRAMERIC                 
REMARK 350 SOFTWARE USED: PISA                                                  
REMARK 350 TOTAL BURIED SURFACE AREA: 21730 ANGSTROM**2                         
REMARK 350 SURFACE AREA OF THE COMPLEX: 53040 ANGSTROM**2                       
REMARK 350 CHANGE IN SOLVENT FREE ENERGY: -72.0 KCAL/MOL                        
REMARK 350 APPLY THE FOLLOWING TO CHAINS: A, B, C, D                            
REMARK 350   BIOMT1   1  1.000000  0.000000  0.000000        0.00000            
REMARK 350   BIOMT2   1  0.000000  1.000000  0.000000        0.00000            
REMARK 350   BIOMT3   1  0.000000  0.000000  1.000000        0.00000            
REMARK 465                                                                      
REMARK 465 MISSING RESIDUES                                                     
REMARK 465 THE FOLLOWING RESIDUES WERE NOT LOCATED IN THE                       
REMARK 465 EXPERIMENT. (M=MODEL NUMBER; RES=RESIDUE NAME; C=CHAIN               
REMARK 465 IDENTIFIER; SSSEQ=SEQUENCE NUMBER; I=INSERTION CODE.)                
REMARK 465                                                                      
REMARK 465   M RES C SSSEQI                                                     
REMARK 465     ASP A   421                                                      
REMARK 465     ALA A   422                                                      
REMARK 465     LYS A   423                                                      
REMARK 465     LEU A   424                                                      
REMARK 465     VAL A   425                                                      
REMARK 465     HIS A   426                                                      
REMARK 465     GLY A   427                                                      
REMARK 465     SER A   428                                                      
REMARK 465     HIS A   429                                                      
REMARK 465     HIS A   430                                                      
REMARK 465     HIS A   431                                                      
REMARK 465     HIS A   432                                                      
REMARK 465     HIS A   433                                                      
REMARK 465     HIS A   434                                                      
REMARK 465     ALA B   422                                                      
REMARK 465     LYS B   423                                                      
REMARK 465     LEU B   424                                                      
REMARK 465     VAL B   425                                                      
REMARK 465     HIS B   426                                                      
REMARK 465     GLY B   427                                                      
REMARK 465     SER B   428                                                      
REMARK 465     HIS B   429                                                      
REMARK 465     HIS B   430                                                      
REMARK 465     HIS B   431                                                      
REMARK 465     HIS B   432                                                      
REMARK 465     HIS B   433                                                      
REMARK 465     HIS B   434                                                      
REMARK 465     GLU C    56                                                      
REMARK 465     LEU C    57                                                      
REMARK 465     THR C    58                                                      
REMARK 465     GLY C    59                                                      
REMARK 465     GLY C    60                                                      
REMARK 465     ILE C    61                                                      
REMARK 465     GLY C    62                                                      
REMARK 465     VAL C    63                                                      
REMARK 465     ALA C   422                                                      
REMARK 465     LYS C   423                                                      
REMARK 465     LEU C   424                                                      
REMARK 465     VAL C   425                                                      
REMARK 465     HIS C   426                                                      
REMARK 465     GLY C   427                                                      
REMARK 465     SER C   428                                                      
REMARK 465     HIS C   429                                                      
REMARK 465     HIS C   430                                                      
REMARK 465     HIS C   431                                                      
REMARK 465     HIS C   432                                                      
REMARK 465     HIS C   433                                                      
REMARK 465     HIS C   434                                                      
REMARK 465     GLU D    56                                                      
REMARK 465     LEU D    57                                                      
REMARK 465     THR D    58                                                      
REMARK 465     GLY D    59                                                      
REMARK 465     GLY D    60                                                      
REMARK 465     ILE D    61                                                      
REMARK 465     GLY D    62                                                      
REMARK 465     VAL D    63                                                      
REMARK 465     HIS D   426                                                      
REMARK 465     GLY D   427                                                      
REMARK 465     SER D   428                                                      
REMARK 465     HIS D   429                                                      
REMARK 465     HIS D   430                                                      
REMARK 465     HIS D   431                                                      
REMARK 465     HIS D   432                                                      
REMARK 465     HIS D   433                                                      
REMARK 465     HIS D   434                                                      
REMARK 470                                                                      
REMARK 470 MISSING ATOM                                                         
REMARK 470 THE FOLLOWING RESIDUES HAVE MISSING ATOMS (M=MODEL NUMBER;           
REMARK 470 RES=RESIDUE NAME; C=CHAIN IDENTIFIER; SSEQ=SEQUENCE NUMBER;          
REMARK 470 I=INSERTION CODE):                                                   
REMARK 470   M RES CSSEQI  ATOMS                                                
REMARK 470     GLU A  56    CG   CD   OE1  OE2                                  
REMARK 500                                                                      
REMARK 500 GEOMETRY AND STEREOCHEMISTRY                                         
REMARK 500 SUBTOPIC: TORSION ANGLES                                             
REMARK 500                                                                      
REMARK 500 TORSION ANGLES OUTSIDE THE EXPECTED RAMACHANDRAN REGIONS:            
REMARK 500 (M=MODEL NUMBER; RES=RESIDUE NAME; C=CHAIN IDENTIFIER;               
REMARK 500 SSEQ=SEQUENCE NUMBER; I=INSERTION CODE).                             
REMARK 500                                                                      
REMARK 500 STANDARD TABLE:                                                      
REMARK 500 FORMAT:(10X,I3,1X,A3,1X,A1,I4,A1,4X,F7.2,3X,F7.2)                    
REMARK 500                                                                      
REMARK 500 EXPECTED VALUES: GJ KLEYWEGT AND TA JONES (1996). PHI/PSI-           
REMARK 500 CHOLOGY: RAMACHANDRAN REVISITED. STRUCTURE 4, 1395 - 1400            
REMARK 500                                                                      
REMARK 500  M RES CSSEQI        PSI       PHI                                   
REMARK 500    ASN A  66       51.18   -152.39                                   
REMARK 500    THR A 148      -96.44   -131.98                                   
REMARK 500    THR A 268       -2.00     75.79                                   
REMARK 500    ARG A 294       -4.73     76.31                                   
REMARK 500    LEU A 356       45.23    -91.63                                   
REMARK 500    VAL A 416      -68.80   -131.70                                   
REMARK 500    ASN B  66       22.50   -155.25                                   
REMARK 500    THR B 148     -101.72   -136.49                                   
REMARK 500    THR B 268       -0.46     77.27                                   
REMARK 500    ARG B 294       -7.49     78.29                                   
REMARK 500    LEU B 356       44.51    -90.25                                   
REMARK 500    VAL B 416      -69.42   -128.47                                   
REMARK 500    ASP C  45       24.02   -142.64                                   
REMARK 500    PRO C  53      132.27    -36.01                                   
REMARK 500    ASN C  54       88.64     25.37                                   
REMARK 500    ASN C  66       42.05   -151.64                                   
REMARK 500    THR C 148      -98.26   -135.90                                   
REMARK 500    THR C 268       -4.18     76.82                                   
REMARK 500    ARG C 294       -1.74     79.25                                   
REMARK 500    LEU C 356       38.97    -92.68                                   
REMARK 500    VAL C 416      -69.57   -129.22                                   
REMARK 500    ASP D  45       25.75   -140.03                                   
REMARK 500    ASN D  66       34.54   -149.51                                   
REMARK 500    THR D 148      -99.09   -139.25                                   
REMARK 500    ASP D 190      125.92    -39.58                                   
REMARK 500    ILE D 236       47.56   -140.95                                   
REMARK 500    THR D 268       -2.49     81.25                                   
REMARK 500    ARG D 294       -2.19     76.60                                   
REMARK 500    LEU D 356       44.15    -90.01                                   
REMARK 500    VAL D 416      -69.57   -133.20                                   
REMARK 500                                                                      
REMARK 500 REMARK: NULL                                                         
REMARK 620                                                                      
REMARK 620 METAL COORDINATION                                                   
REMARK 620 (M=MODEL NUMBER; RES=RESIDUE NAME; C=CHAIN IDENTIFIER;               
REMARK 620 SSEQ=SEQUENCE NUMBER; I=INSERTION CODE):                             
REMARK 620                                                                      
REMARK 620 COORDINATION ANGLES FOR:  M RES CSSEQI METAL                         
REMARK 620                              MN A 501  MN                            
REMARK 620 N RES CSSEQI ATOM                                                    
REMARK 620 1 GLU A 228   OE2                                                    
REMARK 620 2 ASP A 261   OD2  95.1                                              
REMARK 620 3 HIS A 288   ND1  97.7 103.0                                        
REMARK 620 4 ASP A 328   OD2 157.6  97.5  97.4                                  
REMARK 620 5 PSJ A 503   O2   78.8  92.1 164.8  82.3                            
REMARK 620 6 PSJ A 503   O3   79.4 159.2  97.6  82.3  67.3                      
REMARK 620 N                    1     2     3     4     5                       
REMARK 620                                                                      
REMARK 620 COORDINATION ANGLES FOR:  M RES CSSEQI METAL                         
REMARK 620                              MN A 502  MN                            
REMARK 620 N RES CSSEQI ATOM                                                    
REMARK 620 1 HIS A 264   NE2                                                    
REMARK 620 2 ASP A 296   OD1  94.2                                              
REMARK 620 3 ASP A 296   OD2  71.5  58.8                                        
REMARK 620 4 ASP A 298   OD1 159.8 105.3 123.1                                  
REMARK 620 5 HOH A 601   O    93.1 156.0 144.9  66.9                            
REMARK 620 6 HOH A 602   O    90.8 123.9  70.3  82.7  78.8                      
REMARK 620 N                    1     2     3     4     5                       
REMARK 620                                                                      
REMARK 620 COORDINATION ANGLES FOR:  M RES CSSEQI METAL                         
REMARK 620                              MN A 502  MN                            
REMARK 620 N RES CSSEQI ATOM                                                    
REMARK 620 1 HIS A 264   NE2                                                    
REMARK 620 2 ASP A 296   OD2  83.1                                              
REMARK 620 3 PSJ A 503   O2   99.4 161.6                                        
REMARK 620 4 PSJ A 503   O1  108.8  83.3  78.6                                  
REMARK 620 5 HOH A 601   O    99.6 114.6  83.2 148.3                            
REMARK 620 6 HOH A 602   O   161.6  79.8  99.0  76.0  81.6                      
REMARK 620 N                    1     2     3     4     5                       
REMARK 620                                                                      
REMARK 620 COORDINATION ANGLES FOR:  M RES CSSEQI METAL                         
REMARK 620                              MN B 501  MN                            
REMARK 620 N RES CSSEQI ATOM                                                    
REMARK 620 1 GLU B 228   OE2                                                    
REMARK 620 2 ASP B 261   OD2  92.9                                              
REMARK 620 3 HIS B 288   ND1 101.6 101.9                                        
REMARK 620 4 ASP B 328   OD2 161.6  97.8  90.9                                  
REMARK 620 5 PSJ B 503   O2   75.3  90.2 167.7  89.7                            
REMARK 620 6 PSJ B 503   O3   80.2 158.6  99.3  84.5  68.5                      
REMARK 620 N                    1     2     3     4     5                       
REMARK 620                                                                      
REMARK 620 COORDINATION ANGLES FOR:  M RES CSSEQI METAL                         
REMARK 620                              MN B 502  MN                            
REMARK 620 N RES CSSEQI ATOM                                                    
REMARK 620 1 HIS B 264   NE2                                                    
REMARK 620 2 ASP B 296   OD1  91.1                                              
REMARK 620 3 ASP B 296   OD2  69.2  52.3                                        
REMARK 620 4 ASP B 298   OD1 157.0 111.8 126.0                                  
REMARK 620 5 HOH B 604   O    94.7 115.7  70.7  77.3                            
REMARK 620 6 HOH B 606   O    88.5 161.9 142.7  69.3  82.3                      
REMARK 620 N                    1     2     3     4     5                       
REMARK 620                                                                      
REMARK 620 COORDINATION ANGLES FOR:  M RES CSSEQI METAL                         
REMARK 620                              MN B 502  MN                            
REMARK 620 N RES CSSEQI ATOM                                                    
REMARK 620 1 HIS B 264   NE2                                                    
REMARK 620 2 ASP B 296   OD2  83.8                                              
REMARK 620 3 PSJ B 503   O2   96.2 156.1                                        
REMARK 620 4 PSJ B 503   O1  106.2  78.5  78.5                                  
REMARK 620 5 HOH B 604   O   165.1  81.3  97.4  70.7                            
REMARK 620 6 HOH B 606   O   100.6 123.1  80.5 147.5  87.7                      
REMARK 620 N                    1     2     3     4     5                       
REMARK 620                                                                      
REMARK 620 COORDINATION ANGLES FOR:  M RES CSSEQI METAL                         
REMARK 620                              MN C 501  MN                            
REMARK 620 N RES CSSEQI ATOM                                                    
REMARK 620 1 GLU C 228   OE2                                                    
REMARK 620 2 ASP C 261   OD2  95.9                                              
REMARK 620 3 HIS C 288   ND1 104.2 107.1                                        
REMARK 620 4 ASP C 328   OD2 150.0  97.8  97.2                                  
REMARK 620 5 PSJ C 503   O2   65.8  94.0 157.8  86.6                            
REMARK 620 6 PSJ C 503   O3   77.1 154.9  98.0  79.2  61.0                      
REMARK 620 7 PSV C 504   O2   78.5  94.0 158.2  74.0  12.7  61.1                
REMARK 620 N                    1     2     3     4     5     6                 
REMARK 620                                                                      
REMARK 620 COORDINATION ANGLES FOR:  M RES CSSEQI METAL                         
REMARK 620                              MN C 502  MN                            
REMARK 620 N RES CSSEQI ATOM                                                    
REMARK 620 1 HIS C 264   NE2                                                    
REMARK 620 2 ASP C 296   OD2  75.6                                              
REMARK 620 3 PSV C 504   O1  121.7  90.3                                        
REMARK 620 4 PSV C 504   O2  110.0 161.6  71.7                                  
REMARK 620 5 HOH C 602   O   151.8  80.1  72.1  97.6                            
REMARK 620 6 HOH C 605   O    93.8 120.6 138.9  77.3  86.3                      
REMARK 620 N                    1     2     3     4     5                       
REMARK 620                                                                      
REMARK 620 COORDINATION ANGLES FOR:  M RES CSSEQI METAL                         
REMARK 620                              MN C 502  MN                            
REMARK 620 N RES CSSEQI ATOM                                                    
REMARK 620 1 HIS C 264   NE2                                                    
REMARK 620 2 ASP C 296   OD1  93.5                                              
REMARK 620 3 ASP C 296   OD2  71.0  57.3                                        
REMARK 620 4 ASP C 298   OD1 160.9 102.5 126.7                                  
REMARK 620 5 HOH C 602   O   101.4 117.0  70.7  80.8                            
REMARK 620 6 HOH C 605   O    92.4 162.6 140.1  69.3  77.7                      
REMARK 620 N                    1     2     3     4     5                       
REMARK 620                                                                      
REMARK 620 COORDINATION ANGLES FOR:  M RES CSSEQI METAL                         
REMARK 620                              MN D 501  MN                            
REMARK 620 N RES CSSEQI ATOM                                                    
REMARK 620 1 GLU D 228   OE2                                                    
REMARK 620 2 ASP D 261   OD2  92.5                                              
REMARK 620 3 HIS D 288   ND1 102.4 103.5                                        
REMARK 620 4 ASP D 328   OD2 155.7  99.4  95.4                                  
REMARK 620 5 PSJ D 503   O2   70.7  92.1 163.4  87.7                            
REMARK 620 6 PSJ D 503   O3   76.8 156.1  99.7  84.0  64.2                      
REMARK 620 7 PSV D 504   O2   75.9  94.2 162.3  82.1   5.7  62.6                
REMARK 620 8 PSV D 504   O3   82.4 155.0 101.5  77.8  63.1   6.4  60.8          
REMARK 620 N                    1     2     3     4     5     6     7           
REMARK 620                                                                      
REMARK 620 COORDINATION ANGLES FOR:  M RES CSSEQI METAL                         
REMARK 620                              MN D 502  MN                            
REMARK 620 N RES CSSEQI ATOM                                                    
REMARK 620 1 HIS D 264   NE2                                                    
REMARK 620 2 ASP D 296   OD1  95.1                                              
REMARK 620 3 ASP D 296   OD2  71.8  56.5                                        
REMARK 620 4 ASP D 298   OD1 159.2 103.4 126.6                                  
REMARK 620 5 HOH D 602   O    94.7 111.4  63.2  87.3                            
REMARK 620 6 HOH D 617   O    85.6 163.6 138.2  73.9  84.9                      
REMARK 620 N                    1     2     3     4     5                       
REMARK 620                                                                      
REMARK 620 COORDINATION ANGLES FOR:  M RES CSSEQI METAL                         
REMARK 620                              MN D 502  MN                            
REMARK 620 N RES CSSEQI ATOM                                                    
REMARK 620 1 HIS D 264   NE2                                                    
REMARK 620 2 ASP D 296   OD2  77.5                                              
REMARK 620 3 PSV D 504   O1  116.5  87.9                                        
REMARK 620 4 PSV D 504   O2  103.6 162.1  75.5                                  
REMARK 620 5 HOH D 602   O   143.2  68.1  75.9 113.2                            
REMARK 620 6 HOH D 617   O    92.3 119.0 145.1  78.9  93.1                      
REMARK 620 N                    1     2     3     4     5                       
REMARK 900                                                                      
REMARK 900 RELATED ENTRIES                                                      
REMARK 900 RELATED ID: 8JQ3   RELATED DB: PDB                                   
REMARK 900 SAME PROTEIN WITHOUT LIGAND                                          
REMARK 900 RELATED ID: 8JQ4   RELATED DB: PDB                                   
REMARK 900 SAME PROTEIN IN COMPLEX WITH L-RHAMNOSE                              
DBREF  8JQ5 A    1   434  PDB    8JQ5     8JQ5             1    434             
DBREF  8JQ5 B    1   434  PDB    8JQ5     8JQ5             1    434             
DBREF  8JQ5 C    1   434  PDB    8JQ5     8JQ5             1    434             
DBREF  8JQ5 D    1   434  PDB    8JQ5     8JQ5             1    434             
SEQRES   1 A  434  MET VAL LYS PRO GLU GLU VAL ASP LYS ALA TYR GLU VAL          
SEQRES   2 A  434  ALA LYS GLN ARG TYR ALA GLU ILE GLY VAL ASP THR ASP          
SEQRES   3 A  434  ALA ALA MET LYS GLU LEU GLU LYS VAL PRO LEU SER VAL          
SEQRES   4 A  434  HIS CYS TRP GLN GLY ASP ASP ILE HIS GLY PHE LEU PHE          
SEQRES   5 A  434  PRO ASN GLN GLU LEU THR GLY GLY ILE GLY VAL SER GLY          
SEQRES   6 A  434  ASN TYR PRO GLY ILE ALA ARG THR PRO ASP GLU LEU ALA          
SEQRES   7 A  434  GLY ASP MET HIS GLU ALA LEU SER LEU ILE PRO GLY LYS          
SEQRES   8 A  434  HIS ARG VAL GLN LEU HIS ALA ILE TYR ALA VAL THR ASP          
SEQRES   9 A  434  LYS LYS ARG ASP LEU ASP THR LEU GLU PRO GLU ASP PHE          
SEQRES  10 A  434  ASP TYR TRP ILE ASP TRP ALA LYS GLN GLU GLY VAL GLY          
SEQRES  11 A  434  LEU ASP PHE ASN GLY THR PHE PHE SER HIS PRO MET VAL          
SEQRES  12 A  434  LYS ASP ASN MET THR VAL SER SER PRO ASP PRO LYS VAL          
SEQRES  13 A  434  ARG ASP PHE TRP ILE ARG HIS GLY LYS ILE SER ARG GLU          
SEQRES  14 A  434  ILE SER ASN TYR ILE GLY GLU LYS LEU GLY SER GLN VAL          
SEQRES  15 A  434  VAL ASN ASN PHE TRP LEU PRO ASP GLY PHE LYS ASP ASN          
SEQRES  16 A  434  PRO ILE ASP LYS LYS THR PRO ARG LEU ARG LEU LEU LYS          
SEQRES  17 A  434  ALA LEU ASP GLU ILE ILE LYS ASP PRO LEU PRO GLU LYS          
SEQRES  18 A  434  ASN THR ILE GLU SER PHE GLU GLY LYS LEU PHE GLY THR          
SEQRES  19 A  434  GLY ILE GLU SER TYR THR THR GLY SER HIS GLU PHE TYR          
SEQRES  20 A  434  GLN ASN TYR ALA ILE SER ARG ASN LYS LEU TRP THR ILE          
SEQRES  21 A  434  ASP ALA GLY HIS PHE HIS PRO THR GLU ASP VAL SER ASP          
SEQRES  22 A  434  LYS PHE SER ALA PHE PHE PRO PHE GLY LYS GLY LEU PHE          
SEQRES  23 A  434  MET HIS VAL SER ARG PRO VAL ARG TRP ASP SER ASP HIS          
SEQRES  24 A  434  VAL VAL ILE MET ASP ASP ALA LEU ILE ARG ILE THR ARG          
SEQRES  25 A  434  SER LEU VAL ARG ASP GLY TYR LEU ASP ARG THR HIS ILE          
SEQRES  26 A  434  GLY LEU ASP PHE PHE ASP ALA THR ILE ASN ARG VAL ALA          
SEQRES  27 A  434  ALA TRP VAL VAL GLY ALA ARG ALA THR GLN LYS SER LEU          
SEQRES  28 A  434  LEU GLN ALA MET LEU ALA PRO ILE ASP GLN LEU LYS LYS          
SEQRES  29 A  434  ASP GLU LEU ASN ALA ASP PHE THR THR ARG LEU ILE GLU          
SEQRES  30 A  434  THR GLU GLU LEU LYS SER PHE PRO PHE GLY ALA VAL TRP          
SEQRES  31 A  434  ASP LYS PHE CYS GLN ASP HIS ASN THR PRO VAL GLY PHE          
SEQRES  32 A  434  ASP TRP MET ASN ASN ILE HIS GLN TYR GLU LYS ASP VAL          
SEQRES  33 A  434  GLN PHE LYS ARG ASP ALA LYS LEU VAL HIS GLY SER HIS          
SEQRES  34 A  434  HIS HIS HIS HIS HIS                                          
SEQRES   1 B  434  MET VAL LYS PRO GLU GLU VAL ASP LYS ALA TYR GLU VAL          
SEQRES   2 B  434  ALA LYS GLN ARG TYR ALA GLU ILE GLY VAL ASP THR ASP          
SEQRES   3 B  434  ALA ALA MET LYS GLU LEU GLU LYS VAL PRO LEU SER VAL          
SEQRES   4 B  434  HIS CYS TRP GLN GLY ASP ASP ILE HIS GLY PHE LEU PHE          
SEQRES   5 B  434  PRO ASN GLN GLU LEU THR GLY GLY ILE GLY VAL SER GLY          
SEQRES   6 B  434  ASN TYR PRO GLY ILE ALA ARG THR PRO ASP GLU LEU ALA          
SEQRES   7 B  434  GLY ASP MET HIS GLU ALA LEU SER LEU ILE PRO GLY LYS          
SEQRES   8 B  434  HIS ARG VAL GLN LEU HIS ALA ILE TYR ALA VAL THR ASP          
SEQRES   9 B  434  LYS LYS ARG ASP LEU ASP THR LEU GLU PRO GLU ASP PHE          
SEQRES  10 B  434  ASP TYR TRP ILE ASP TRP ALA LYS GLN GLU GLY VAL GLY          
SEQRES  11 B  434  LEU ASP PHE ASN GLY THR PHE PHE SER HIS PRO MET VAL          
SEQRES  12 B  434  LYS ASP ASN MET THR VAL SER SER PRO ASP PRO LYS VAL          
SEQRES  13 B  434  ARG ASP PHE TRP ILE ARG HIS GLY LYS ILE SER ARG GLU          
SEQRES  14 B  434  ILE SER ASN TYR ILE GLY GLU LYS LEU GLY SER GLN VAL          
SEQRES  15 B  434  VAL ASN ASN PHE TRP LEU PRO ASP GLY PHE LYS ASP ASN          
SEQRES  16 B  434  PRO ILE ASP LYS LYS THR PRO ARG LEU ARG LEU LEU LYS          
SEQRES  17 B  434  ALA LEU ASP GLU ILE ILE LYS ASP PRO LEU PRO GLU LYS          
SEQRES  18 B  434  ASN THR ILE GLU SER PHE GLU GLY LYS LEU PHE GLY THR          
SEQRES  19 B  434  GLY ILE GLU SER TYR THR THR GLY SER HIS GLU PHE TYR          
SEQRES  20 B  434  GLN ASN TYR ALA ILE SER ARG ASN LYS LEU TRP THR ILE          
SEQRES  21 B  434  ASP ALA GLY HIS PHE HIS PRO THR GLU ASP VAL SER ASP          
SEQRES  22 B  434  LYS PHE SER ALA PHE PHE PRO PHE GLY LYS GLY LEU PHE          
SEQRES  23 B  434  MET HIS VAL SER ARG PRO VAL ARG TRP ASP SER ASP HIS          
SEQRES  24 B  434  VAL VAL ILE MET ASP ASP ALA LEU ILE ARG ILE THR ARG          
SEQRES  25 B  434  SER LEU VAL ARG ASP GLY TYR LEU ASP ARG THR HIS ILE          
SEQRES  26 B  434  GLY LEU ASP PHE PHE ASP ALA THR ILE ASN ARG VAL ALA          
SEQRES  27 B  434  ALA TRP VAL VAL GLY ALA ARG ALA THR GLN LYS SER LEU          
SEQRES  28 B  434  LEU GLN ALA MET LEU ALA PRO ILE ASP GLN LEU LYS LYS          
SEQRES  29 B  434  ASP GLU LEU ASN ALA ASP PHE THR THR ARG LEU ILE GLU          
SEQRES  30 B  434  THR GLU GLU LEU LYS SER PHE PRO PHE GLY ALA VAL TRP          
SEQRES  31 B  434  ASP LYS PHE CYS GLN ASP HIS ASN THR PRO VAL GLY PHE          
SEQRES  32 B  434  ASP TRP MET ASN ASN ILE HIS GLN TYR GLU LYS ASP VAL          
SEQRES  33 B  434  GLN PHE LYS ARG ASP ALA LYS LEU VAL HIS GLY SER HIS          
SEQRES  34 B  434  HIS HIS HIS HIS HIS                                          
SEQRES   1 C  434  MET VAL LYS PRO GLU GLU VAL ASP LYS ALA TYR GLU VAL          
SEQRES   2 C  434  ALA LYS GLN ARG TYR ALA GLU ILE GLY VAL ASP THR ASP          
SEQRES   3 C  434  ALA ALA MET LYS GLU LEU GLU LYS VAL PRO LEU SER VAL          
SEQRES   4 C  434  HIS CYS TRP GLN GLY ASP ASP ILE HIS GLY PHE LEU PHE          
SEQRES   5 C  434  PRO ASN GLN GLU LEU THR GLY GLY ILE GLY VAL SER GLY          
SEQRES   6 C  434  ASN TYR PRO GLY ILE ALA ARG THR PRO ASP GLU LEU ALA          
SEQRES   7 C  434  GLY ASP MET HIS GLU ALA LEU SER LEU ILE PRO GLY LYS          
SEQRES   8 C  434  HIS ARG VAL GLN LEU HIS ALA ILE TYR ALA VAL THR ASP          
SEQRES   9 C  434  LYS LYS ARG ASP LEU ASP THR LEU GLU PRO GLU ASP PHE          
SEQRES  10 C  434  ASP TYR TRP ILE ASP TRP ALA LYS GLN GLU GLY VAL GLY          
SEQRES  11 C  434  LEU ASP PHE ASN GLY THR PHE PHE SER HIS PRO MET VAL          
SEQRES  12 C  434  LYS ASP ASN MET THR VAL SER SER PRO ASP PRO LYS VAL          
SEQRES  13 C  434  ARG ASP PHE TRP ILE ARG HIS GLY LYS ILE SER ARG GLU          
SEQRES  14 C  434  ILE SER ASN TYR ILE GLY GLU LYS LEU GLY SER GLN VAL          
SEQRES  15 C  434  VAL ASN ASN PHE TRP LEU PRO ASP GLY PHE LYS ASP ASN          
SEQRES  16 C  434  PRO ILE ASP LYS LYS THR PRO ARG LEU ARG LEU LEU LYS          
SEQRES  17 C  434  ALA LEU ASP GLU ILE ILE LYS ASP PRO LEU PRO GLU LYS          
SEQRES  18 C  434  ASN THR ILE GLU SER PHE GLU GLY LYS LEU PHE GLY THR          
SEQRES  19 C  434  GLY ILE GLU SER TYR THR THR GLY SER HIS GLU PHE TYR          
SEQRES  20 C  434  GLN ASN TYR ALA ILE SER ARG ASN LYS LEU TRP THR ILE          
SEQRES  21 C  434  ASP ALA GLY HIS PHE HIS PRO THR GLU ASP VAL SER ASP          
SEQRES  22 C  434  LYS PHE SER ALA PHE PHE PRO PHE GLY LYS GLY LEU PHE          
SEQRES  23 C  434  MET HIS VAL SER ARG PRO VAL ARG TRP ASP SER ASP HIS          
SEQRES  24 C  434  VAL VAL ILE MET ASP ASP ALA LEU ILE ARG ILE THR ARG          
SEQRES  25 C  434  SER LEU VAL ARG ASP GLY TYR LEU ASP ARG THR HIS ILE          
SEQRES  26 C  434  GLY LEU ASP PHE PHE ASP ALA THR ILE ASN ARG VAL ALA          
SEQRES  27 C  434  ALA TRP VAL VAL GLY ALA ARG ALA THR GLN LYS SER LEU          
SEQRES  28 C  434  LEU GLN ALA MET LEU ALA PRO ILE ASP GLN LEU LYS LYS          
SEQRES  29 C  434  ASP GLU LEU ASN ALA ASP PHE THR THR ARG LEU ILE GLU          
SEQRES  30 C  434  THR GLU GLU LEU LYS SER PHE PRO PHE GLY ALA VAL TRP          
SEQRES  31 C  434  ASP LYS PHE CYS GLN ASP HIS ASN THR PRO VAL GLY PHE          
SEQRES  32 C  434  ASP TRP MET ASN ASN ILE HIS GLN TYR GLU LYS ASP VAL          
SEQRES  33 C  434  GLN PHE LYS ARG ASP ALA LYS LEU VAL HIS GLY SER HIS          
SEQRES  34 C  434  HIS HIS HIS HIS HIS                                          
SEQRES   1 D  434  MET VAL LYS PRO GLU GLU VAL ASP LYS ALA TYR GLU VAL          
SEQRES   2 D  434  ALA LYS GLN ARG TYR ALA GLU ILE GLY VAL ASP THR ASP          
SEQRES   3 D  434  ALA ALA MET LYS GLU LEU GLU LYS VAL PRO LEU SER VAL          
SEQRES   4 D  434  HIS CYS TRP GLN GLY ASP ASP ILE HIS GLY PHE LEU PHE          
SEQRES   5 D  434  PRO ASN GLN GLU LEU THR GLY GLY ILE GLY VAL SER GLY          
SEQRES   6 D  434  ASN TYR PRO GLY ILE ALA ARG THR PRO ASP GLU LEU ALA          
SEQRES   7 D  434  GLY ASP MET HIS GLU ALA LEU SER LEU ILE PRO GLY LYS          
SEQRES   8 D  434  HIS ARG VAL GLN LEU HIS ALA ILE TYR ALA VAL THR ASP          
SEQRES   9 D  434  LYS LYS ARG ASP LEU ASP THR LEU GLU PRO GLU ASP PHE          
SEQRES  10 D  434  ASP TYR TRP ILE ASP TRP ALA LYS GLN GLU GLY VAL GLY          
SEQRES  11 D  434  LEU ASP PHE ASN GLY THR PHE PHE SER HIS PRO MET VAL          
SEQRES  12 D  434  LYS ASP ASN MET THR VAL SER SER PRO ASP PRO LYS VAL          
SEQRES  13 D  434  ARG ASP PHE TRP ILE ARG HIS GLY LYS ILE SER ARG GLU          
SEQRES  14 D  434  ILE SER ASN TYR ILE GLY GLU LYS LEU GLY SER GLN VAL          
SEQRES  15 D  434  VAL ASN ASN PHE TRP LEU PRO ASP GLY PHE LYS ASP ASN          
SEQRES  16 D  434  PRO ILE ASP LYS LYS THR PRO ARG LEU ARG LEU LEU LYS          
SEQRES  17 D  434  ALA LEU ASP GLU ILE ILE LYS ASP PRO LEU PRO GLU LYS          
SEQRES  18 D  434  ASN THR ILE GLU SER PHE GLU GLY LYS LEU PHE GLY THR          
SEQRES  19 D  434  GLY ILE GLU SER TYR THR THR GLY SER HIS GLU PHE TYR          
SEQRES  20 D  434  GLN ASN TYR ALA ILE SER ARG ASN LYS LEU TRP THR ILE          
SEQRES  21 D  434  ASP ALA GLY HIS PHE HIS PRO THR GLU ASP VAL SER ASP          
SEQRES  22 D  434  LYS PHE SER ALA PHE PHE PRO PHE GLY LYS GLY LEU PHE          
SEQRES  23 D  434  MET HIS VAL SER ARG PRO VAL ARG TRP ASP SER ASP HIS          
SEQRES  24 D  434  VAL VAL ILE MET ASP ASP ALA LEU ILE ARG ILE THR ARG          
SEQRES  25 D  434  SER LEU VAL ARG ASP GLY TYR LEU ASP ARG THR HIS ILE          
SEQRES  26 D  434  GLY LEU ASP PHE PHE ASP ALA THR ILE ASN ARG VAL ALA          
SEQRES  27 D  434  ALA TRP VAL VAL GLY ALA ARG ALA THR GLN LYS SER LEU          
SEQRES  28 D  434  LEU GLN ALA MET LEU ALA PRO ILE ASP GLN LEU LYS LYS          
SEQRES  29 D  434  ASP GLU LEU ASN ALA ASP PHE THR THR ARG LEU ILE GLU          
SEQRES  30 D  434  THR GLU GLU LEU LYS SER PHE PRO PHE GLY ALA VAL TRP          
SEQRES  31 D  434  ASP LYS PHE CYS GLN ASP HIS ASN THR PRO VAL GLY PHE          
SEQRES  32 D  434  ASP TRP MET ASN ASN ILE HIS GLN TYR GLU LYS ASP VAL          
SEQRES  33 D  434  GLN PHE LYS ARG ASP ALA LYS LEU VAL HIS GLY SER HIS          
SEQRES  34 D  434  HIS HIS HIS HIS HIS                                          
HET     MN  A 501       1                                                       
HET     MN  A 502       2                                                       
HET    PSJ  A 503      12                                                       
HET    PSV  A 504      12                                                       
HET     MN  B 501       1                                                       
HET     MN  B 502       2                                                       
HET    PSJ  B 503      12                                                       
HET     MN  C 501       1                                                       
HET     MN  C 502       2                                                       
HET    PSJ  C 503      12                                                       
HET    PSV  C 504      12                                                       
HET    PSV  C 505      12                                                       
HET     MN  D 501       1                                                       
HET     MN  D 502       2                                                       
HET    PSJ  D 503      12                                                       
HET    PSV  D 504      12                                                       
HETNAM      MN MANGANESE (II) ION                                               
HETNAM     PSJ D-PSICOSE                                                        
HETNAM     PSV ALPHA-D-PSICOFURANOSE                                            
HETSYN     PSV ALPHA-D-PSICOSE; D-PSICOSE; PSICOSE                              
FORMUL   5   MN    8(MN 2+)                                                     
FORMUL   7  PSJ    4(C6 H12 O6)                                                 
FORMUL   8  PSV    4(C6 H12 O6)                                                 
FORMUL  21  HOH   *827(H2 O)                                                    
HELIX    1 AA1 LYS A    3  GLU A   20  1                                  18    
HELIX    2 AA2 ASP A   24  GLU A   33  1                                  10    
HELIX    3 AA3 TRP A   42  ASP A   45  5                                   4    
HELIX    4 AA4 THR A   73  SER A   86  1                                  14    
HELIX    5 AA5 ILE A   99  ALA A  101  5                                   3    
HELIX    6 AA6 GLU A  113  ASP A  116  5                                   4    
HELIX    7 AA7 PHE A  117  GLY A  128  1                                  12    
HELIX    8 AA8 ASP A  153  GLY A  179  1                                  27    
HELIX    9 AA9 LYS A  199  ILE A  214  1                                  16    
HELIX   10 AB1 SER A  243  ASN A  255  1                                  13    
HELIX   11 AB2 ASP A  270  ASP A  273  5                                   4    
HELIX   12 AB3 LYS A  274  PHE A  279  1                                   6    
HELIX   13 AB4 ASP A  304  ASP A  317  1                                  14    
HELIX   14 AB5 TYR A  319  ASP A  321  5                                   3    
HELIX   15 AB6 ASN A  335  LEU A  356  1                                  22    
HELIX   16 AB7 PRO A  358  ASN A  368  1                                  11    
HELIX   17 AB8 ASP A  370  LYS A  382  1                                  13    
HELIX   18 AB9 PRO A  385  HIS A  397  1                                  13    
HELIX   19 AC1 VAL A  401  PHE A  403  5                                   3    
HELIX   20 AC2 ASP A  404  VAL A  416  1                                  13    
HELIX   21 AC3 GLN A  417  ARG A  420  5                                   4    
HELIX   22 AC4 LYS B    3  ILE B   21  1                                  19    
HELIX   23 AC5 ASP B   24  GLU B   33  1                                  10    
HELIX   24 AC6 TRP B   42  ASP B   45  5                                   4    
HELIX   25 AC7 THR B   73  LEU B   87  1                                  15    
HELIX   26 AC8 ILE B   99  ALA B  101  5                                   3    
HELIX   27 AC9 GLU B  113  ASP B  116  5                                   4    
HELIX   28 AD1 PHE B  117  GLY B  128  1                                  12    
HELIX   29 AD2 ASP B  153  GLY B  179  1                                  27    
HELIX   30 AD3 LYS B  199  ILE B  214  1                                  16    
HELIX   31 AD4 SER B  243  ASN B  255  1                                  13    
HELIX   32 AD5 ASP B  270  ASP B  273  5                                   4    
HELIX   33 AD6 LYS B  274  PHE B  279  1                                   6    
HELIX   34 AD7 ASP B  304  ASP B  317  1                                  14    
HELIX   35 AD8 TYR B  319  ASP B  321  5                                   3    
HELIX   36 AD9 ASN B  335  LEU B  356  1                                  22    
HELIX   37 AE1 PRO B  358  ASN B  368  1                                  11    
HELIX   38 AE2 ASP B  370  LYS B  382  1                                  13    
HELIX   39 AE3 PRO B  385  HIS B  397  1                                  13    
HELIX   40 AE4 VAL B  401  PHE B  403  5                                   3    
HELIX   41 AE5 ASP B  404  VAL B  416  1                                  13    
HELIX   42 AE6 GLN B  417  ARG B  420  5                                   4    
HELIX   43 AE7 LYS C    3  GLU C   20  1                                  18    
HELIX   44 AE8 ASP C   24  LYS C   34  1                                  11    
HELIX   45 AE9 TRP C   42  ASP C   45  5                                   4    
HELIX   46 AF1 THR C   73  LEU C   87  1                                  15    
HELIX   47 AF2 ILE C   99  ALA C  101  5                                   3    
HELIX   48 AF3 GLU C  113  ASP C  116  5                                   4    
HELIX   49 AF4 PHE C  117  GLY C  128  1                                  12    
HELIX   50 AF5 ASP C  153  GLY C  179  1                                  27    
HELIX   51 AF6 LYS C  199  ILE C  214  1                                  16    
HELIX   52 AF7 SER C  243  ASN C  255  1                                  13    
HELIX   53 AF8 ASP C  270  ASP C  273  5                                   4    
HELIX   54 AF9 LYS C  274  PHE C  279  1                                   6    
HELIX   55 AG1 ASP C  304  ASP C  317  1                                  14    
HELIX   56 AG2 TYR C  319  ASP C  321  5                                   3    
HELIX   57 AG3 ASN C  335  LEU C  356  1                                  22    
HELIX   58 AG4 PRO C  358  ASN C  368  1                                  11    
HELIX   59 AG5 ASP C  370  LYS C  382  1                                  13    
HELIX   60 AG6 PRO C  385  HIS C  397  1                                  13    
HELIX   61 AG7 VAL C  401  PHE C  403  5                                   3    
HELIX   62 AG8 ASP C  404  VAL C  416  1                                  13    
HELIX   63 AG9 GLN C  417  ARG C  420  5                                   4    
HELIX   64 AH1 LYS D    3  ILE D   21  1                                  19    
HELIX   65 AH2 ASP D   24  LYS D   34  1                                  11    
HELIX   66 AH3 TRP D   42  ASP D   45  5                                   4    
HELIX   67 AH4 THR D   73  SER D   86  1                                  14    
HELIX   68 AH5 ILE D   99  ALA D  101  5                                   3    
HELIX   69 AH6 GLU D  113  ASP D  116  5                                   4    
HELIX   70 AH7 PHE D  117  GLY D  128  1                                  12    
HELIX   71 AH8 ASP D  153  GLY D  179  1                                  27    
HELIX   72 AH9 LYS D  199  ILE D  214  1                                  16    
HELIX   73 AI1 SER D  243  ASN D  255  1                                  13    
HELIX   74 AI2 ASP D  270  ASP D  273  5                                   4    
HELIX   75 AI3 LYS D  274  PHE D  279  1                                   6    
HELIX   76 AI4 ASP D  304  ASP D  317  1                                  14    
HELIX   77 AI5 TYR D  319  ASP D  321  5                                   3    
HELIX   78 AI6 ASN D  335  LEU D  356  1                                  22    
HELIX   79 AI7 PRO D  358  ASN D  368  1                                  11    
HELIX   80 AI8 ASP D  370  LYS D  382  1                                  13    
HELIX   81 AI9 PRO D  385  HIS D  397  1                                  13    
HELIX   82 AJ1 VAL D  401  PHE D  403  5                                   3    
HELIX   83 AJ2 ASP D  404  VAL D  416  1                                  13    
HELIX   84 AJ3 LYS D  419  LYS D  423  5                                   5    
SHEET    1 AA1 9 LEU A  37  HIS A  40  0                                        
SHEET    2 AA1 9 ARG A  93  HIS A  97  1  O  ARG A  93   N  VAL A  39           
SHEET    3 AA1 9 GLY A 130  ASN A 134  1  O  ASP A 132   N  LEU A  96           
SHEET    4 AA1 9 VAL A 182  TRP A 187  1  O  ASN A 185   N  PHE A 133           
SHEET    5 AA1 9 THR A 223  GLU A 228  1  O  GLU A 228   N  PHE A 186           
SHEET    6 AA1 9 LEU A 257  ASP A 261  1  O  THR A 259   N  PHE A 227           
SHEET    7 AA1 9 LEU A 285  VAL A 289  1  O  HIS A 288   N  ILE A 260           
SHEET    8 AA1 9 THR A 323  LEU A 327  1  O  HIS A 324   N  MET A 287           
SHEET    9 AA1 9 LEU A  37  HIS A  40  1  N  SER A  38   O  LEU A 327           
SHEET    1 AA2 2 GLY A 191  PHE A 192  0                                        
SHEET    2 AA2 2 TYR A 239  THR A 240 -1  O  TYR A 239   N  PHE A 192           
SHEET    1 AA3 9 LEU B  37  HIS B  40  0                                        
SHEET    2 AA3 9 ARG B  93  HIS B  97  1  O  ARG B  93   N  VAL B  39           
SHEET    3 AA3 9 GLY B 130  ASN B 134  1  O  ASP B 132   N  VAL B  94           
SHEET    4 AA3 9 VAL B 182  TRP B 187  1  O  ASN B 185   N  PHE B 133           
SHEET    5 AA3 9 THR B 223  GLU B 228  1  O  GLU B 228   N  PHE B 186           
SHEET    6 AA3 9 LEU B 257  ASP B 261  1  O  THR B 259   N  PHE B 227           
SHEET    7 AA3 9 LEU B 285  VAL B 289  1  O  HIS B 288   N  ILE B 260           
SHEET    8 AA3 9 THR B 323  LEU B 327  1  O  GLY B 326   N  MET B 287           
SHEET    9 AA3 9 LEU B  37  HIS B  40  1  N  SER B  38   O  LEU B 327           
SHEET    1 AA4 2 GLY B 191  PHE B 192  0                                        
SHEET    2 AA4 2 TYR B 239  THR B 240 -1  O  TYR B 239   N  PHE B 192           
SHEET    1 AA5 9 LEU C  37  HIS C  40  0                                        
SHEET    2 AA5 9 ARG C  93  HIS C  97  1  O  ARG C  93   N  VAL C  39           
SHEET    3 AA5 9 GLY C 130  ASN C 134  1  O  ASP C 132   N  LEU C  96           
SHEET    4 AA5 9 VAL C 182  TRP C 187  1  O  ASN C 185   N  PHE C 133           
SHEET    5 AA5 9 THR C 223  GLU C 228  1  O  SER C 226   N  PHE C 186           
SHEET    6 AA5 9 LEU C 257  ASP C 261  1  O  THR C 259   N  PHE C 227           
SHEET    7 AA5 9 LEU C 285  VAL C 289  1  O  HIS C 288   N  ILE C 260           
SHEET    8 AA5 9 THR C 323  LEU C 327  1  O  HIS C 324   N  MET C 287           
SHEET    9 AA5 9 LEU C  37  HIS C  40  1  N  SER C  38   O  LEU C 327           
SHEET    1 AA6 2 GLY C 191  PHE C 192  0                                        
SHEET    2 AA6 2 TYR C 239  THR C 240 -1  O  TYR C 239   N  PHE C 192           
SHEET    1 AA7 9 LEU D  37  HIS D  40  0                                        
SHEET    2 AA7 9 ARG D  93  HIS D  97  1  O  ARG D  93   N  VAL D  39           
SHEET    3 AA7 9 GLY D 130  ASN D 134  1  O  ASP D 132   N  VAL D  94           
SHEET    4 AA7 9 VAL D 182  TRP D 187  1  O  ASN D 185   N  PHE D 133           
SHEET    5 AA7 9 THR D 223  GLU D 228  1  O  GLU D 228   N  PHE D 186           
SHEET    6 AA7 9 LEU D 257  ASP D 261  1  O  LEU D 257   N  GLU D 225           
SHEET    7 AA7 9 LEU D 285  VAL D 289  1  O  HIS D 288   N  ILE D 260           
SHEET    8 AA7 9 THR D 323  LEU D 327  1  O  GLY D 326   N  MET D 287           
SHEET    9 AA7 9 LEU D  37  HIS D  40  1  N  SER D  38   O  ILE D 325           
SHEET    1 AA8 2 GLY D 191  PHE D 192  0                                        
SHEET    2 AA8 2 TYR D 239  THR D 240 -1  O  TYR D 239   N  PHE D 192           
LINK         OE2 GLU A 228                MN    MN A 501     1555   1555  2.27  
LINK         OD2 ASP A 261                MN    MN A 501     1555   1555  2.24  
LINK         NE2 HIS A 264                MN  A MN A 502     1555   1555  2.56  
LINK         NE2 HIS A 264                MN  B MN A 502     1555   1555  1.83  
LINK         ND1 HIS A 288                MN    MN A 501     1555   1555  2.53  
LINK         OD1 ASP A 296                MN  A MN A 502     1555   1555  1.79  
LINK         OD2 ASP A 296                MN  A MN A 502     1555   1555  2.53  
LINK         OD2 ASP A 296                MN  B MN A 502     1555   1555  2.57  
LINK         OD1 ASP A 298                MN  A MN A 502     1555   1555  2.48  
LINK         OD2 ASP A 328                MN    MN A 501     1555   1555  2.24  
LINK        MN    MN A 501                 O2  PSJ A 503     1555   1555  2.48  
LINK        MN    MN A 501                 O3  PSJ A 503     1555   1555  2.54  
LINK        MN  B MN A 502                 O2  PSJ A 503     1555   1555  2.07  
LINK        MN  B MN A 502                 O1  PSJ A 503     1555   1555  2.18  
LINK        MN  A MN A 502                 O   HOH A 601     1555   1555  1.84  
LINK        MN  B MN A 502                 O   HOH A 601     1555   1555  2.38  
LINK        MN  A MN A 502                 O   HOH A 602     1555   1555  2.43  
LINK        MN  B MN A 502                 O   HOH A 602     1555   1555  1.78  
LINK         OE2 GLU B 228                MN    MN B 501     1555   1555  2.20  
LINK         OD2 ASP B 261                MN    MN B 501     1555   1555  2.23  
LINK         NE2 HIS B 264                MN  A MN B 502     1555   1555  2.59  
LINK         NE2 HIS B 264                MN  B MN B 502     1555   1555  1.76  
LINK         ND1 HIS B 288                MN    MN B 501     1555   1555  2.43  
LINK         OD1 ASP B 296                MN  A MN B 502     1555   1555  1.85  
LINK         OD2 ASP B 296                MN  A MN B 502     1555   1555  2.78  
LINK         OD2 ASP B 296                MN  B MN B 502     1555   1555  2.69  
LINK         OD1 ASP B 298                MN  A MN B 502     1555   1555  2.49  
LINK         OD2 ASP B 328                MN    MN B 501     1555   1555  2.09  
LINK        MN    MN B 501                 O2  PSJ B 503     1555   1555  2.43  
LINK        MN    MN B 501                 O3  PSJ B 503     1555   1555  2.52  
LINK        MN  B MN B 502                 O2  PSJ B 503     1555   1555  2.15  
LINK        MN  B MN B 502                 O1  PSJ B 503     1555   1555  2.09  
LINK        MN  A MN B 502                 O   HOH B 604     1555   1555  2.79  
LINK        MN  B MN B 502                 O   HOH B 604     1555   1555  2.23  
LINK        MN  A MN B 502                 O   HOH B 606     1555   1555  1.83  
LINK        MN  B MN B 502                 O   HOH B 606     1555   1555  2.28  
LINK         OE2 GLU C 228                MN    MN C 501     1555   1555  2.22  
LINK         OD2 ASP C 261                MN    MN C 501     1555   1555  2.19  
LINK         NE2 HIS C 264                MN  B MN C 502     1555   1555  1.98  
LINK         NE2 HIS C 264                MN  A MN C 502     1555   1555  2.34  
LINK         ND1 HIS C 288                MN    MN C 501     1555   1555  2.40  
LINK         OD1 ASP C 296                MN  A MN C 502     1555   1555  1.82  
LINK         OD2 ASP C 296                MN  B MN C 502     1555   1555  2.63  
LINK         OD2 ASP C 296                MN  A MN C 502     1555   1555  2.59  
LINK         OD1 ASP C 298                MN  A MN C 502     1555   1555  2.45  
LINK         OD2 ASP C 328                MN    MN C 501     1555   1555  2.27  
LINK        MN    MN C 501                 O2 APSJ C 503     1555   1555  2.70  
LINK        MN    MN C 501                 O3 APSJ C 503     1555   1555  2.58  
LINK        MN    MN C 501                 O2 BPSV C 504     1555   1555  2.74  
LINK        MN  B MN C 502                 O1 BPSV C 504     1555   1555  2.26  
LINK        MN  B MN C 502                 O2 BPSV C 504     1555   1555  2.17  
LINK        MN  A MN C 502                 O   HOH C 602     1555   1555  2.61  
LINK        MN  B MN C 502                 O   HOH C 602     1555   1555  1.98  
LINK        MN  A MN C 502                 O   HOH C 605     1555   1555  1.91  
LINK        MN  B MN C 502                 O   HOH C 605     1555   1555  2.24  
LINK         OE2 GLU D 228                MN    MN D 501     1555   1555  2.31  
LINK         OD2 ASP D 261                MN    MN D 501     1555   1555  2.23  
LINK         NE2 HIS D 264                MN  A MN D 502     1555   1555  2.49  
LINK         NE2 HIS D 264                MN  B MN D 502     1555   1555  1.96  
LINK         ND1 HIS D 288                MN    MN D 501     1555   1555  2.56  
LINK         OD1 ASP D 296                MN  A MN D 502     1555   1555  1.82  
LINK         OD2 ASP D 296                MN  A MN D 502     1555   1555  2.64  
LINK         OD2 ASP D 296                MN  B MN D 502     1555   1555  2.75  
LINK         OD1 ASP D 298                MN  A MN D 502     1555   1555  2.26  
LINK         OD2 ASP D 328                MN    MN D 501     1555   1555  2.23  
LINK        MN    MN D 501                 O2 APSJ D 503     1555   1555  2.59  
LINK        MN    MN D 501                 O3 APSJ D 503     1555   1555  2.44  
LINK        MN    MN D 501                 O2 BPSV D 504     1555   1555  2.56  
LINK        MN    MN D 501                 O3 BPSV D 504     1555   1555  2.62  
LINK        MN  B MN D 502                 O1 BPSV D 504     1555   1555  2.13  
LINK        MN  B MN D 502                 O2 BPSV D 504     1555   1555  2.14  
LINK        MN  A MN D 502                 O   HOH D 602     1555   1555  2.53  
LINK        MN  B MN D 502                 O   HOH D 602     1555   1555  1.93  
LINK        MN  A MN D 502                 O   HOH D 617     1555   1555  2.05  
LINK        MN  B MN D 502                 O   HOH D 617     1555   1555  2.33  
CRYST1   89.887  139.445  146.834  90.00  90.00  90.00 P 21 21 21   16          
ORIGX1      1.000000  0.000000  0.000000        0.00000                         
ORIGX2      0.000000  1.000000  0.000000        0.00000                         
ORIGX3      0.000000  0.000000  1.000000        0.00000                         
SCALE1      0.011125  0.000000  0.000000        0.00000                         
SCALE2      0.000000  0.007171  0.000000        0.00000                         
SCALE3      0.000000  0.000000  0.006810        0.00000                         
ATOM      1  N   MET A   1     -45.719 -34.856  35.560  1.00 31.19           N  
ANISOU    1  N   MET A   1     3939   5920   1990    145    354    772       N  
ATOM      2  CA  MET A   1     -45.936 -34.720  34.101  1.00 30.11           C  
ANISOU    2  CA  MET A   1     3690   5815   1935      1    -88    534       C  
ATOM      3  C   MET A   1     -46.913 -33.568  33.846  1.00 28.34           C  
ANISOU    3  C   MET A   1     3708   5808   1251   -259    603    482       C  
ATOM      4  O   MET A   1     -47.834 -33.380  34.639  1.00 29.75           O  
ANISOU    4  O   MET A   1     3375   6642   1285     20    694    880       O  
ATOM      5  CB  MET A   1     -46.526 -36.004  33.508  1.00 37.16           C  
ANISOU    5  CB  MET A   1     3935   6205   3978    -32    189    662       C  
ATOM      6  CG  MET A   1     -45.592 -37.191  33.568  1.00 39.31           C  
ANISOU    6  CG  MET A   1     4322   6524   4091     53    287    527       C  
ATOM      7  SD  MET A   1     -44.226 -37.027  32.408  1.00 43.75           S  
ANISOU    7  SD  MET A   1     4118   6944   5558   -164    893    -23       S  
ATOM      8  CE  MET A   1     -45.002 -37.606  30.901  1.00 43.61           C  
ANISOU    8  CE  MET A   1     3841   7492   5233    252   -173    136       C  
ATOM      9  N   VAL A   2     -46.728 -32.833  32.753  1.00 25.74           N  
ANISOU    9  N   VAL A   2     3102   5158   1518   -546     93    549       N  
ATOM     10  CA  VAL A   2     -47.679 -31.768  32.327  1.00 24.50           C  
ANISOU   10  CA  VAL A   2     2880   4829   1600   -588    252    435       C  
ATOM     11  C   VAL A   2     -49.002 -32.442  31.948  1.00 23.04           C  
ANISOU   11  C   VAL A   2     2630   4937   1185   -558    438    498       C  
ATOM     12  O   VAL A   2     -48.987 -33.418  31.185  1.00 27.84           O  
ANISOU   12  O   VAL A   2     3259   5527   1791   -544   -137    186       O  
ATOM     13  CB  VAL A   2     -47.104 -30.929  31.174  1.00 24.28           C  
ANISOU   13  CB  VAL A   2     2648   4774   1803   -497    423    584       C  
ATOM     14  CG1 VAL A   2     -48.081 -29.863  30.717  1.00 27.00           C  
ANISOU   14  CG1 VAL A   2     3116   5005   2134   -470    659    406       C  
ATOM     15  CG2 VAL A   2     -45.774 -30.303  31.557  1.00 25.92           C  
ANISOU   15  CG2 VAL A   2     3060   4760   2029   -530    245    716       C  
ATOM     16  N   LYS A   3     -50.103 -31.964  32.511  1.00 24.77           N  
ANISOU   16  N   LYS A   3     2697   4882   1830   -543    361    340       N  
ATOM     17  CA  LYS A   3     -51.456 -32.491  32.220  1.00 24.70           C  
ANISOU   17  CA  LYS A   3     2725   5317   1342   -744    142    171       C  
ATOM     18  C   LYS A   3     -51.877 -31.922  30.875  1.00 23.96           C  
ANISOU   18  C   LYS A   3     2717   4900   1486   -610    139    219       C  
ATOM     19  O   LYS A   3     -51.824 -30.711  30.684  1.00 24.30           O  
ANISOU   19  O   LYS A   3     2452   5153   1625   -756    133    -48       O  
ATOM     20  CB  LYS A   3     -52.420 -32.104  33.344  1.00 29.66           C  
ANISOU   20  CB  LYS A   3     2743   6245   2282   -649    376   -422       C  
ATOM     21  CG  LYS A   3     -51.918 -32.409  34.751  1.00 31.52           C  
ANISOU   21  CG  LYS A   3     3575   6705   1693   -631    760     94       C  
ATOM     22  CD  LYS A   3     -53.014 -32.459  35.794  1.00 40.97           C  
ANISOU   22  CD  LYS A   3     4358   7674   3535   -967   1310   -171       C  
ATOM     23  CE  LYS A   3     -53.782 -33.763  35.779  1.00 47.91           C  
ANISOU   23  CE  LYS A   3     5871   8286   4044   -828   2022    505       C  
ATOM     24  NZ  LYS A   3     -54.643 -33.908  36.972  1.00 50.06           N  
ANISOU   24  NZ  LYS A   3     6371   9471   3176   -166   1580    107       N  
ATOM     25  N   PRO A   4     -52.244 -32.769  29.888  1.00 22.68           N  
ANISOU   25  N   PRO A   4     2827   4846    940   -783    345    241       N  
ATOM     26  CA  PRO A   4     -52.717 -32.269  28.599  1.00 23.86           C  
ANISOU   26  CA  PRO A   4     2869   4551   1647   -730   -105    702       C  
ATOM     27  C   PRO A   4     -53.858 -31.247  28.734  1.00 24.23           C  
ANISOU   27  C   PRO A   4     2542   4817   1845   -872    490    780       C  
ATOM     28  O   PRO A   4     -53.975 -30.375  27.881  1.00 24.33           O  
ANISOU   28  O   PRO A   4     1979   5070   2193   -383    767    975       O  
ATOM     29  CB  PRO A   4     -53.162 -33.540  27.861  1.00 26.76           C  
ANISOU   29  CB  PRO A   4     3266   4791   2107   -798   -265    591       C  
ATOM     30  CG  PRO A   4     -52.340 -34.649  28.496  1.00 24.99           C  
ANISOU   30  CG  PRO A   4     3405   4751   1337   -760   -311    262       C  
ATOM     31  CD  PRO A   4     -52.175 -34.237  29.946  1.00 22.71           C  
ANISOU   31  CD  PRO A   4     2813   4788   1028   -721    -42    259       C  
ATOM     32  N   GLU A   5     -54.667 -31.353  29.789  1.00 24.71           N  
ANISOU   32  N   GLU A   5     2795   4803   1791   -461    478    991       N  
ATOM     33  CA  GLU A   5     -55.798 -30.424  30.046  1.00 28.16           C  
ANISOU   33  CA  GLU A   5     3559   4676   2463   -404    777   1073       C  
ATOM     34  C   GLU A   5     -55.242 -29.027  30.325  1.00 25.61           C  
ANISOU   34  C   GLU A   5     3621   4497   1612   -224    614   1283       C  
ATOM     35  O   GLU A   5     -55.889 -28.052  29.915  1.00 28.39           O  
ANISOU   35  O   GLU A   5     4446   4792   1548    336    407   1531       O  
ATOM     36  CB  GLU A   5     -56.635 -30.890  31.239  1.00 30.88           C  
ANISOU   36  CB  GLU A   5     3691   4916   3125   -510    985   1532       C  
ATOM     37  CG  GLU A   5     -57.383 -32.183  30.981  1.00 37.32           C  
ANISOU   37  CG  GLU A   5     4312   5497   4369   -308    837   1031       C  
ATOM     38  CD  GLU A   5     -56.563 -33.465  31.043  1.00 40.70           C  
ANISOU   38  CD  GLU A   5     5550   4981   4932   -222    216    462       C  
ATOM     39  OE1 GLU A   5     -55.429 -33.456  31.601  1.00 30.87           O  
ANISOU   39  OE1 GLU A   5     4194   4841   2693   -870    236    589       O  
ATOM     40  OE2 GLU A   5     -57.068 -34.480  30.532  1.00 44.88           O  
ANISOU   40  OE2 GLU A   5     6186   5109   5755   -846   -460    426       O  
ATOM     41  N   GLU A   6     -54.107 -28.949  31.029  1.00 26.77           N  
ANISOU   41  N   GLU A   6     3660   4628   1883   -204    443    964       N  
ATOM     42  CA  GLU A   6     -53.402 -27.677  31.346  1.00 27.11           C  
ANISOU   42  CA  GLU A   6     3632   4914   1753    -81    -37    117       C  
ATOM     43  C   GLU A   6     -52.957 -27.032  30.027  1.00 24.64           C  
ANISOU   43  C   GLU A   6     3490   4389   1483   -181     86   -294       C  
ATOM     44  O   GLU A   6     -53.158 -25.815  29.846  1.00 26.42           O  
ANISOU   44  O   GLU A   6     4140   4344   1553   -209    218    139       O  
ATOM     45  CB  GLU A   6     -52.198 -27.931  32.262  1.00 31.61           C  
ANISOU   45  CB  GLU A   6     4807   5646   1556    301   -289   -425       C  
ATOM     46  CG  GLU A   6     -52.559 -28.445  33.646  1.00 36.50           C  
ANISOU   46  CG  GLU A   6     4990   6656   2223    191    231   -408       C  
ATOM     47  CD  GLU A   6     -51.368 -28.741  34.554  1.00 39.83           C  
ANISOU   47  CD  GLU A   6     5191   8027   1914    444    142  -1024       C  
ATOM     48  OE1 GLU A   6     -50.306 -29.190  34.043  1.00 32.54           O  
ANISOU   48  OE1 GLU A   6     2980   7239   2142  -1167    426   -626       O  
ATOM     49  OE2 GLU A   6     -51.495 -28.513  35.779  1.00 42.36           O  
ANISOU   49  OE2 GLU A   6     4996   8555   2543    779    809  -2240       O  
ATOM     50  N   VAL A   7     -52.392 -27.835  29.124  1.00 22.09           N  
ANISOU   50  N   VAL A   7     2936   4660    794   -351    484    126       N  
ATOM     51  CA  VAL A   7     -51.926 -27.380  27.781  1.00 19.88           C  
ANISOU   51  CA  VAL A   7     2468   4279    804   -562    268    197       C  
ATOM     52  C   VAL A   7     -53.136 -26.864  26.994  1.00 19.36           C  
ANISOU   52  C   VAL A   7     2295   4432    628   -578    194    141       C  
ATOM     53  O   VAL A   7     -53.067 -25.752  26.451  1.00 19.59           O  
ANISOU   53  O   VAL A   7     1499   4915   1029   -380      2    175       O  
ATOM     54  CB  VAL A   7     -51.213 -28.517  27.033  1.00 20.00           C  
ANISOU   54  CB  VAL A   7     2442   4196    961   -459    274    296       C  
ATOM     55  CG1 VAL A   7     -50.895 -28.121  25.605  1.00 20.67           C  
ANISOU   55  CG1 VAL A   7     2700   4283    870   -327    349    208       C  
ATOM     56  CG2 VAL A   7     -49.954 -28.964  27.758  1.00 24.35           C  
ANISOU   56  CG2 VAL A   7     2935   4373   1943   -468     16    158       C  
ATOM     57  N   ASP A   8     -54.216 -27.641  26.948  1.00 21.14           N  
ANISOU   57  N   ASP A   8     2416   4624    989   -685    166    343       N  
ATOM     58  CA  ASP A   8     -55.439 -27.302  26.172  1.00 22.76           C  
ANISOU   58  CA  ASP A   8     2668   4693   1287   -708    -15    308       C  
ATOM     59  C   ASP A   8     -56.035 -25.997  26.720  1.00 22.80           C  
ANISOU   59  C   ASP A   8     2633   4691   1336   -747     94    295       C  
ATOM     60  O   ASP A   8     -56.320 -25.096  25.905  1.00 24.96           O  
ANISOU   60  O   ASP A   8     2659   4624   2202   -615   -234    251       O  
ATOM     61  CB  ASP A   8     -56.434 -28.464  26.190  1.00 24.76           C  
ANISOU   61  CB  ASP A   8     2846   4878   1683   -845   -434     25       C  
ATOM     62  CG  ASP A   8     -55.994 -29.650  25.346  1.00 27.06           C  
ANISOU   62  CG  ASP A   8     3062   4948   2270   -875   -187    -46       C  
ATOM     63  OD1 ASP A   8     -54.981 -29.522  24.617  1.00 28.74           O  
ANISOU   63  OD1 ASP A   8     3013   5577   2329   -737   -348   -928       O  
ATOM     64  OD2 ASP A   8     -56.671 -30.690  25.417  1.00 32.39           O  
ANISOU   64  OD2 ASP A   8     3144   5580   3583  -1247   -403   -460       O  
ATOM     65  N   LYS A   9     -56.189 -25.892  28.046  1.00 22.17           N  
ANISOU   65  N   LYS A   9     2434   4629   1360   -596     53      0       N  
ATOM     66  CA  LYS A   9     -56.734 -24.691  28.737  1.00 25.19           C  
ANISOU   66  CA  LYS A   9     2710   5007   1853   -651    190    215       C  
ATOM     67  C   LYS A   9     -55.862 -23.465  28.418  1.00 23.44           C  
ANISOU   67  C   LYS A   9     2460   4841   1605   -323    107    -14       C  
ATOM     68  O   LYS A   9     -56.415 -22.433  27.981  1.00 21.64           O  
ANISOU   68  O   LYS A   9     2027   4845   1348   -358    375    -70       O  
ATOM     69  CB  LYS A   9     -56.788 -24.934  30.247  1.00 30.61           C  
ANISOU   69  CB  LYS A   9     3912   5819   1899   -564    411    105       C  
ATOM     70  CG  LYS A   9     -58.054 -24.458  30.943  1.00 42.66           C  
ANISOU   70  CG  LYS A   9     4627   7133   4450   -199    -20     93       C  
ATOM     71  CD  LYS A   9     -59.148 -25.511  31.014  1.00 52.11           C  
ANISOU   71  CD  LYS A   9     6927   7470   5400  -1045    155      3       C  
ATOM     72  CE  LYS A   9     -58.819 -26.676  31.927  1.00 55.40           C  
ANISOU   72  CE  LYS A   9     7898   8307   4844   -250    721    199       C  
ATOM     73  NZ  LYS A   9     -58.894 -26.305  33.360  1.00 65.55           N  
ANISOU   73  NZ  LYS A   9     9540   9109   6254   -374    406   -506       N  
ATOM     74  N   ALA A  10     -54.545 -23.558  28.635  1.00 22.45           N  
ANISOU   74  N   ALA A  10     2224   4660   1642   -496    522    122       N  
ATOM     75  CA  ALA A  10     -53.605 -22.442  28.395  1.00 20.92           C  
ANISOU   75  CA  ALA A  10     2047   4588   1312   -205    445    276       C  
ATOM     76  C   ALA A  10     -53.711 -22.033  26.920  1.00 21.06           C  
ANISOU   76  C   ALA A  10     2258   4497   1247   -359    228     74       C  
ATOM     77  O   ALA A  10     -53.691 -20.820  26.629  1.00 21.90           O  
ANISOU   77  O   ALA A  10     2238   4851   1231   -235    232    222       O  
ATOM     78  CB  ALA A  10     -52.199 -22.837  28.775  1.00 20.70           C  
ANISOU   78  CB  ALA A  10     2038   4634   1190   -307    232    147       C  
ATOM     79  N   TYR A  11     -53.845 -23.002  26.012  1.00 19.72           N  
ANISOU   79  N   TYR A  11     2166   4332    992   -529    333    268       N  
ATOM     80  CA  TYR A  11     -53.889 -22.727  24.556  1.00 18.94           C  
ANISOU   80  CA  TYR A  11     1986   4372    835   -408    263    145       C  
ATOM     81  C   TYR A  11     -55.157 -21.938  24.200  1.00 21.34           C  
ANISOU   81  C   TYR A  11     2227   4664   1215   -406    505    228       C  
ATOM     82  O   TYR A  11     -55.061 -20.940  23.431  1.00 22.31           O  
ANISOU   82  O   TYR A  11     2543   4688   1246   -116    325    168       O  
ATOM     83  CB  TYR A  11     -53.813 -23.999  23.715  1.00 19.78           C  
ANISOU   83  CB  TYR A  11     2229   4311    973   -129    177    362       C  
ATOM     84  CG  TYR A  11     -53.862 -23.670  22.247  1.00 19.72           C  
ANISOU   84  CG  TYR A  11     2267   4508    715   -108     97    -29       C  
ATOM     85  CD1 TYR A  11     -52.811 -23.009  21.639  1.00 18.42           C  
ANISOU   85  CD1 TYR A  11     1979   4292    727    -15   -236    169       C  
ATOM     86  CD2 TYR A  11     -54.988 -23.938  21.486  1.00 20.48           C  
ANISOU   86  CD2 TYR A  11     2273   4597    911    -24    -79    196       C  
ATOM     87  CE1 TYR A  11     -52.861 -22.649  20.303  1.00 19.12           C  
ANISOU   87  CE1 TYR A  11     2227   4520    515     -1    346   -175       C  
ATOM     88  CE2 TYR A  11     -55.046 -23.599  20.144  1.00 20.95           C  
ANISOU   88  CE2 TYR A  11     2439   4844    677    -45    261     -8       C  
ATOM     89  CZ  TYR A  11     -53.980 -22.946  19.550  1.00 19.51           C  
ANISOU   89  CZ  TYR A  11     2065   4659    685    -62    166    -30       C  
ATOM     90  OH  TYR A  11     -54.023 -22.601  18.223  1.00 20.77           O  
ANISOU   90  OH  TYR A  11     2077   5209    604   -569    140    -83       O  
ATOM     91  N   GLU A  12     -56.318 -22.364  24.712  1.00 21.57           N  
ANISOU   91  N   GLU A  12     1896   4620   1679   -564     60     83       N  
ATOM     92  CA  GLU A  12     -57.611 -21.702  24.402  1.00 23.62           C  
ANISOU   92  CA  GLU A  12     2125   4769   2079   -445   -148   -207       C  
ATOM     93  C   GLU A  12     -57.506 -20.221  24.798  1.00 19.79           C  
ANISOU   93  C   GLU A  12     1521   4571   1424   -663   -104     71       C  
ATOM     94  O   GLU A  12     -57.954 -19.369  24.031  1.00 20.64           O  
ANISOU   94  O   GLU A  12     1657   4574   1611   -475   -405    117       O  
ATOM     95  CB  GLU A  12     -58.783 -22.426  25.079  1.00 24.93           C  
ANISOU   95  CB  GLU A  12     2502   4627   2342   -695   -544     44       C  
ATOM     96  CG  GLU A  12     -59.184 -23.710  24.366  1.00 31.61           C  
ANISOU   96  CG  GLU A  12     3209   5078   3720   -441   -496     25       C  
ATOM     97  CD  GLU A  12     -59.347 -23.624  22.849  1.00 35.30           C  
ANISOU   97  CD  GLU A  12     4076   5521   3816   -228   -432   -129       C  
ATOM     98  OE1 GLU A  12     -60.071 -22.723  22.367  1.00 40.66           O  
ANISOU   98  OE1 GLU A  12     4416   6184   4846      5  -1086     94       O  
ATOM     99  OE2 GLU A  12     -58.749 -24.462  22.145  1.00 40.04           O  
ANISOU   99  OE2 GLU A  12     4714   6059   4438   -145   -127   -692       O  
ATOM    100  N   VAL A  13     -56.921 -19.917  25.953  1.00 20.06           N  
ANISOU  100  N   VAL A  13     1617   4552   1453   -380    -40    -89       N  
ATOM    101  CA  VAL A  13     -56.814 -18.515  26.448  1.00 19.47           C  
ANISOU  101  CA  VAL A  13     1862   4431   1103   -348     -4   -256       C  
ATOM    102  C   VAL A  13     -55.810 -17.762  25.573  1.00 17.15           C  
ANISOU  102  C   VAL A  13     1499   3963   1052   -332   -155   -314       C  
ATOM    103  O   VAL A  13     -56.093 -16.615  25.194  1.00 19.53           O  
ANISOU  103  O   VAL A  13     1824   4344   1252   -476     83     20       O  
ATOM    104  CB  VAL A  13     -56.426 -18.459  27.934  1.00 20.30           C  
ANISOU  104  CB  VAL A  13     2219   4527    966   -334    121   -386       C  
ATOM    105  CG1 VAL A  13     -56.271 -17.020  28.396  1.00 22.61           C  
ANISOU  105  CG1 VAL A  13     2755   4727   1109   -278    206   -196       C  
ATOM    106  CG2 VAL A  13     -57.426 -19.208  28.797  1.00 21.79           C  
ANISOU  106  CG2 VAL A  13     2339   4741   1198   -294     92   -513       C  
ATOM    107  N   ALA A  14     -54.696 -18.401  25.232  1.00 18.29           N  
ANISOU  107  N   ALA A  14     1627   4074   1247   -245    -13     43       N  
ATOM    108  CA  ALA A  14     -53.650 -17.827  24.359  1.00 18.72           C  
ANISOU  108  CA  ALA A  14     1713   4303   1096   -183    132     33       C  
ATOM    109  C   ALA A  14     -54.251 -17.528  22.979  1.00 18.42           C  
ANISOU  109  C   ALA A  14     1190   4229   1580     47   -133    193       C  
ATOM    110  O   ALA A  14     -54.030 -16.417  22.452  1.00 18.72           O  
ANISOU  110  O   ALA A  14     1650   4591    870    121     -6    395       O  
ATOM    111  CB  ALA A  14     -52.489 -18.783  24.262  1.00 18.34           C  
ANISOU  111  CB  ALA A  14     1628   4190   1148   -205     12     77       C  
ATOM    112  N   LYS A  15     -54.966 -18.490  22.398  1.00 19.01           N  
ANISOU  112  N   LYS A  15     1481   4291   1449   -205    115    -43       N  
ATOM    113  CA  LYS A  15     -55.646 -18.312  21.091  1.00 20.31           C  
ANISOU  113  CA  LYS A  15     1571   4624   1519   -149     25    114       C  
ATOM    114  C   LYS A  15     -56.460 -17.009  21.113  1.00 21.07           C  
ANISOU  114  C   LYS A  15     2039   4594   1371   -263     98     33       C  
ATOM    115  O   LYS A  15     -56.394 -16.249  20.124  1.00 20.96           O  
ANISOU  115  O   LYS A  15     2021   4164   1779   -301   -349    266       O  
ATOM    116  CB  LYS A  15     -56.506 -19.539  20.785  1.00 22.01           C  
ANISOU  116  CB  LYS A  15     2195   4720   1448   -383    175     -9       C  
ATOM    117  CG  LYS A  15     -57.311 -19.463  19.495  1.00 23.82           C  
ANISOU  117  CG  LYS A  15     2357   4968   1724   -404    108    189       C  
ATOM    118  CD  LYS A  15     -57.991 -20.772  19.158  1.00 25.98           C  
ANISOU  118  CD  LYS A  15     2698   5158   2014   -839   -107   -205       C  
ATOM    119  CE  LYS A  15     -58.906 -20.678  17.963  1.00 30.35           C  
ANISOU  119  CE  LYS A  15     3202   5679   2647   -946   -252     97       C  
ATOM    120  NZ  LYS A  15     -59.303 -22.027  17.494  1.00 32.77           N  
ANISOU  120  NZ  LYS A  15     3620   5772   3058  -1208   -564   -202       N  
ATOM    121  N   GLN A  16     -57.195 -16.754  22.199  1.00 20.85           N  
ANISOU  121  N   GLN A  16     1814   4791   1315    -72     24    342       N  
ATOM    122  CA  GLN A  16     -58.078 -15.565  22.351  1.00 23.34           C  
ANISOU  122  CA  GLN A  16     2301   4952   1612    -41    107    480       C  
ATOM    123  C   GLN A  16     -57.223 -14.297  22.516  1.00 20.92           C  
ANISOU  123  C   GLN A  16     1881   4786   1281     66   -153    309       C  
ATOM    124  O   GLN A  16     -57.516 -13.288  21.851  1.00 21.18           O  
ANISOU  124  O   GLN A  16     1992   4245   1810   -195   -403    409       O  
ATOM    125  CB  GLN A  16     -59.047 -15.799  23.515  1.00 24.96           C  
ANISOU  125  CB  GLN A  16     2639   5421   1424    134     77    538       C  
ATOM    126  CG  GLN A  16     -60.053 -14.674  23.726  1.00 30.19           C  
ANISOU  126  CG  GLN A  16     3190   5795   2485     46    -89    533       C  
ATOM    127  CD  GLN A  16     -60.805 -14.303  22.467  1.00 35.63           C  
ANISOU  127  CD  GLN A  16     3946   6194   3396    262   -333    860       C  
ATOM    128  OE1 GLN A  16     -61.111 -15.143  21.618  1.00 42.60           O  
ANISOU  128  OE1 GLN A  16     4033   7447   4704  -1007     71     48       O  
ATOM    129  NE2 GLN A  16     -61.128 -13.026  22.347  1.00 37.99           N  
ANISOU  129  NE2 GLN A  16     4413   5634   4386     53    330    650       N  
ATOM    130  N   ARG A  17     -56.181 -14.333  23.346  1.00 19.16           N  
ANISOU  130  N   ARG A  17     1926   4508    845   -133    115    247       N  
ATOM    131  CA  ARG A  17     -55.298 -13.157  23.562  1.00 18.24           C  
ANISOU  131  CA  ARG A  17     1668   4429    830   -225     28    126       C  
ATOM    132  C   ARG A  17     -54.679 -12.744  22.221  1.00 17.28           C  
ANISOU  132  C   ARG A  17     1591   4159    813   -186    -99     99       C  
ATOM    133  O   ARG A  17     -54.615 -11.541  21.956  1.00 19.29           O  
ANISOU  133  O   ARG A  17     1819   4288   1219    -14     83    403       O  
ATOM    134  CB  ARG A  17     -54.203 -13.472  24.581  1.00 17.98           C  
ANISOU  134  CB  ARG A  17     2165   4436    230   -253    -49    123       C  
ATOM    135  CG  ARG A  17     -54.686 -13.543  26.021  1.00 19.10           C  
ANISOU  135  CG  ARG A  17     2271   4536    448   -375    251    355       C  
ATOM    136  CD  ARG A  17     -55.173 -12.210  26.567  1.00 19.84           C  
ANISOU  136  CD  ARG A  17     2304   4803    429   -273     16    304       C  
ATOM    137  NE  ARG A  17     -54.207 -11.140  26.369  1.00 20.68           N  
ANISOU  137  NE  ARG A  17     2434   4809    613   -293    298    169       N  
ATOM    138  CZ  ARG A  17     -53.150 -10.920  27.140  1.00 21.64           C  
ANISOU  138  CZ  ARG A  17     2772   4686    762   -328    232     89       C  
ATOM    139  NH1 ARG A  17     -52.923 -11.691  28.191  1.00 21.84           N  
ANISOU  139  NH1 ARG A  17     2727   4716    854   -390   -126    171       N  
ATOM    140  NH2 ARG A  17     -52.324  -9.925  26.857  1.00 22.82           N  
ANISOU  140  NH2 ARG A  17     2834   4626   1210   -201    550    436       N  
ATOM    141  N   TYR A  18     -54.219 -13.706  21.413  1.00 18.99           N  
ANISOU  141  N   TYR A  18     1698   4576    939   -284   -222     45       N  
ATOM    142  CA  TYR A  18     -53.610 -13.448  20.081  1.00 18.61           C  
ANISOU  142  CA  TYR A  18     1702   4240   1126   -265     64    164       C  
ATOM    143  C   TYR A  18     -54.708 -12.979  19.113  1.00 17.68           C  
ANISOU  143  C   TYR A  18     1336   4371   1009   -136    218    -48       C  
ATOM    144  O   TYR A  18     -54.481 -11.996  18.371  1.00 19.30           O  
ANISOU  144  O   TYR A  18     1637   4175   1518   -230    280    367       O  
ATOM    145  CB  TYR A  18     -52.836 -14.670  19.570  1.00 17.70           C  
ANISOU  145  CB  TYR A  18     1438   4335    952   -252      7     87       C  
ATOM    146  CG  TYR A  18     -51.452 -14.820  20.153  1.00 18.63           C  
ANISOU  146  CG  TYR A  18     1714   4312   1050   -371    -64     86       C  
ATOM    147  CD1 TYR A  18     -50.441 -13.928  19.834  1.00 18.13           C  
ANISOU  147  CD1 TYR A  18     1420   4305   1164   -439   -223     40       C  
ATOM    148  CD2 TYR A  18     -51.143 -15.863  21.012  1.00 17.09           C  
ANISOU  148  CD2 TYR A  18     1567   4461    465   -348    -10    108       C  
ATOM    149  CE1 TYR A  18     -49.170 -14.050  20.373  1.00 16.35           C  
ANISOU  149  CE1 TYR A  18     1386   4270    556   -456    -46   -168       C  
ATOM    150  CE2 TYR A  18     -49.875 -16.003  21.552  1.00 17.98           C  
ANISOU  150  CE2 TYR A  18     1706   4443    680   -388   -118    -66       C  
ATOM    151  CZ  TYR A  18     -48.880 -15.099  21.224  1.00 17.06           C  
ANISOU  151  CZ  TYR A  18     1494   4235    753   -378   -132   -207       C  
ATOM    152  OH  TYR A  18     -47.630 -15.225  21.760  1.00 17.10           O  
ANISOU  152  OH  TYR A  18     1604   4181    711    -77   -267   -289       O  
ATOM    153  N   ALA A  19     -55.879 -13.621  19.108  1.00 19.19           N  
ANISOU  153  N   ALA A  19     1823   4525    941   -338    417     30       N  
ATOM    154  CA  ALA A  19     -56.979 -13.226  18.191  1.00 21.20           C  
ANISOU  154  CA  ALA A  19     1572   4887   1595    -26    602     44       C  
ATOM    155  C   ALA A  19     -57.318 -11.751  18.451  1.00 20.96           C  
ANISOU  155  C   ALA A  19     1385   5061   1516   -141    332    186       C  
ATOM    156  O   ALA A  19     -57.569 -11.021  17.484  1.00 23.90           O  
ANISOU  156  O   ALA A  19     1674   5496   1910    -74   -441     53       O  
ATOM    157  CB  ALA A  19     -58.179 -14.135  18.338  1.00 22.27           C  
ANISOU  157  CB  ALA A  19     1900   4660   1900    -61    630   -138       C  
ATOM    158  N   GLU A  20     -57.274 -11.319  19.717  1.00 22.51           N  
ANISOU  158  N   GLU A  20     1516   5173   1864   -118     98   -156       N  
ATOM    159  CA  GLU A  20     -57.617  -9.938  20.141  1.00 22.21           C  
ANISOU  159  CA  GLU A  20     1518   5135   1784     37     80   -133       C  
ATOM    160  C   GLU A  20     -56.721  -8.931  19.412  1.00 21.99           C  
ANISOU  160  C   GLU A  20     1805   4818   1729    171    -93   -156       C  
ATOM    161  O   GLU A  20     -57.180  -7.807  19.208  1.00 23.14           O  
ANISOU  161  O   GLU A  20     2121   4912   1757    254    322     32       O  
ATOM    162  CB  GLU A  20     -57.489  -9.785  21.658  1.00 25.99           C  
ANISOU  162  CB  GLU A  20     1993   5853   2030   -212    362   -309       C  
ATOM    163  CG  GLU A  20     -58.667 -10.360  22.425  1.00 30.28           C  
ANISOU  163  CG  GLU A  20     2406   6231   2865   -214    656   -247       C  
ATOM    164  CD  GLU A  20     -58.475 -10.436  23.934  1.00 32.26           C  
ANISOU  164  CD  GLU A  20     2567   6925   2765   -303    679   -110       C  
ATOM    165  OE1 GLU A  20     -57.458  -9.904  24.437  1.00 34.80           O  
ANISOU  165  OE1 GLU A  20     3221   7593   2406     65    666   -568       O  
ATOM    166  OE2 GLU A  20     -59.336 -11.027  24.606  1.00 37.01           O  
ANISOU  166  OE2 GLU A  20     2258   7351   4449   -254   1086    -24       O  
ATOM    167  N   ILE A  21     -55.496  -9.315  19.037  1.00 23.33           N  
ANISOU  167  N   ILE A  21     2010   4748   2106    -79    216   -145       N  
ATOM    168  CA  ILE A  21     -54.501  -8.388  18.417  1.00 23.59           C  
ANISOU  168  CA  ILE A  21     2248   4767   1946     69    228   -184       C  
ATOM    169  C   ILE A  21     -54.294  -8.753  16.942  1.00 23.05           C  
ANISOU  169  C   ILE A  21     2280   4680   1795    118    237   -128       C  
ATOM    170  O   ILE A  21     -53.330  -8.243  16.360  1.00 26.42           O  
ANISOU  170  O   ILE A  21     2540   5001   2495     91    229    207       O  
ATOM    171  CB  ILE A  21     -53.164  -8.374  19.192  1.00 24.71           C  
ANISOU  171  CB  ILE A  21     2267   4883   2237   -123    114   -256       C  
ATOM    172  CG1 ILE A  21     -52.435  -9.721  19.112  1.00 25.49           C  
ANISOU  172  CG1 ILE A  21     2526   4915   2241   -166   -160    -13       C  
ATOM    173  CG2 ILE A  21     -53.382  -7.924  20.628  1.00 23.85           C  
ANISOU  173  CG2 ILE A  21     1871   4892   2299   -489    303   -384       C  
ATOM    174  CD1 ILE A  21     -50.949  -9.650  19.402  1.00 23.54           C  
ANISOU  174  CD1 ILE A  21     2267   4698   1980   -376    310     26       C  
ATOM    175  N   GLY A  22     -55.162  -9.595  16.373  1.00 22.92           N  
ANISOU  175  N   GLY A  22     2249   4322   2136    114    116     87       N  
ATOM    176  CA  GLY A  22     -55.179  -9.922  14.932  1.00 23.71           C  
ANISOU  176  CA  GLY A  22     2405   4433   2169     61    111    187       C  
ATOM    177  C   GLY A  22     -54.205 -11.028  14.563  1.00 23.58           C  
ANISOU  177  C   GLY A  22     2542   4677   1740   -153    207    252       C  
ATOM    178  O   GLY A  22     -53.760 -11.050  13.398  1.00 24.91           O  
ANISOU  178  O   GLY A  22     2751   5098   1613    -70    277    780       O  
ATOM    179  N   VAL A  23     -53.899 -11.931  15.501  1.00 22.96           N  
ANISOU  179  N   VAL A  23     2193   4556   1974   -236    -75    157       N  
ATOM    180  CA  VAL A  23     -52.980 -13.086  15.275  1.00 22.07           C  
ANISOU  180  CA  VAL A  23     2224   4742   1417   -201    141    193       C  
ATOM    181  C   VAL A  23     -53.764 -14.396  15.415  1.00 20.57           C  
ANISOU  181  C   VAL A  23     1937   4582   1294   -286     52    171       C  
ATOM    182  O   VAL A  23     -54.447 -14.589  16.456  1.00 21.65           O  
ANISOU  182  O   VAL A  23     1723   5101   1401   -170     31     77       O  
ATOM    183  CB  VAL A  23     -51.779 -13.049  16.239  1.00 21.23           C  
ANISOU  183  CB  VAL A  23     2183   4639   1244   -388    366   -104       C  
ATOM    184  CG1 VAL A  23     -50.962 -14.338  16.198  1.00 20.14           C  
ANISOU  184  CG1 VAL A  23     1941   4704   1004   -464    558    -59       C  
ATOM    185  CG2 VAL A  23     -50.897 -11.834  15.988  1.00 21.17           C  
ANISOU  185  CG2 VAL A  23     2211   4622   1208   -477    283    104       C  
ATOM    186  N   ASP A  24     -53.614 -15.270  14.417  1.00 21.26           N  
ANISOU  186  N   ASP A  24     2092   4991    993   -335    110    248       N  
ATOM    187  CA  ASP A  24     -54.253 -16.609  14.316  1.00 20.54           C  
ANISOU  187  CA  ASP A  24     2159   4842    803   -350     82    461       C  
ATOM    188  C   ASP A  24     -53.256 -17.687  14.767  1.00 20.38           C  
ANISOU  188  C   ASP A  24     2053   4809    880    -90    -29    245       C  
ATOM    189  O   ASP A  24     -52.361 -18.047  13.978  1.00 19.86           O  
ANISOU  189  O   ASP A  24     2124   4833    589   -175    165    459       O  
ATOM    190  CB  ASP A  24     -54.734 -16.855  12.887  1.00 23.40           C  
ANISOU  190  CB  ASP A  24     2514   5110   1264   -158   -474     16       C  
ATOM    191  CG  ASP A  24     -55.481 -18.161  12.696  1.00 22.80           C  
ANISOU  191  CG  ASP A  24     1962   5150   1549   -316   -455    412       C  
ATOM    192  OD1 ASP A  24     -55.267 -19.089  13.487  1.00 24.65           O  
ANISOU  192  OD1 ASP A  24     1966   5246   2153    -62   -315    661       O  
ATOM    193  OD2 ASP A  24     -56.269 -18.233  11.751  1.00 27.12           O  
ANISOU  193  OD2 ASP A  24     2672   5672   1960   -462   -933    -58       O  
ATOM    194  N   THR A  25     -53.400 -18.179  16.001  1.00 20.20           N  
ANISOU  194  N   THR A  25     2212   4329   1132     25     84    297       N  
ATOM    195  CA  THR A  25     -52.446 -19.139  16.618  1.00 19.11           C  
ANISOU  195  CA  THR A  25     1495   4716   1049   -103   -466    213       C  
ATOM    196  C   THR A  25     -52.479 -20.467  15.856  1.00 20.43           C  
ANISOU  196  C   THR A  25     1719   4531   1509   -173   -270    346       C  
ATOM    197  O   THR A  25     -51.415 -21.098  15.728  1.00 20.27           O  
ANISOU  197  O   THR A  25     1680   4762   1258   -299    -39    -42       O  
ATOM    198  CB  THR A  25     -52.732 -19.349  18.105  1.00 18.41           C  
ANISOU  198  CB  THR A  25     1371   4516   1105   -193   -285    268       C  
ATOM    199  OG1 THR A  25     -54.090 -19.769  18.245  1.00 19.13           O  
ANISOU  199  OG1 THR A  25     1258   5119    890    -77   -368    533       O  
ATOM    200  CG2 THR A  25     -52.463 -18.102  18.918  1.00 19.40           C  
ANISOU  200  CG2 THR A  25     1198   4103   2070   -292   -319    462       C  
ATOM    201  N   ASP A  26     -53.653 -20.873  15.361  1.00 21.15           N  
ANISOU  201  N   ASP A  26     1909   4736   1390   -279   -122     63       N  
ATOM    202  CA  ASP A  26     -53.813 -22.139  14.605  1.00 20.43           C  
ANISOU  202  CA  ASP A  26     1882   4787   1091   -229   -196    138       C  
ATOM    203  C   ASP A  26     -52.977 -22.014  13.328  1.00 20.15           C  
ANISOU  203  C   ASP A  26     1711   4880   1064   -128   -166    -29       C  
ATOM    204  O   ASP A  26     -52.248 -22.976  13.003  1.00 21.78           O  
ANISOU  204  O   ASP A  26     1936   4599   1740   -203   -421   -299       O  
ATOM    205  CB  ASP A  26     -55.288 -22.450  14.354  1.00 22.19           C  
ANISOU  205  CB  ASP A  26     1695   5140   1597    -64   -374    184       C  
ATOM    206  CG  ASP A  26     -56.075 -22.762  15.620  1.00 24.48           C  
ANISOU  206  CG  ASP A  26     2157   5328   1816   -174   -347    250       C  
ATOM    207  OD1 ASP A  26     -55.562 -23.525  16.463  1.00 25.76           O  
ANISOU  207  OD1 ASP A  26     2752   5258   1777   -259   -157    371       O  
ATOM    208  OD2 ASP A  26     -57.200 -22.239  15.757  1.00 30.65           O  
ANISOU  208  OD2 ASP A  26     2575   5991   3079   -221    212   -175       O  
ATOM    209  N   ALA A  27     -53.048 -20.857  12.661  1.00 21.02           N  
ANISOU  209  N   ALA A  27     2132   4913    941   -323    398     53       N  
ATOM    210  CA  ALA A  27     -52.329 -20.600  11.388  1.00 21.45           C  
ANISOU  210  CA  ALA A  27     2168   5011    968   -125    464   -302       C  
ATOM    211  C   ALA A  27     -50.821 -20.554  11.655  1.00 20.05           C  
ANISOU  211  C   ALA A  27     2044   4917    655     51    170   -533       C  
ATOM    212  O   ALA A  27     -50.074 -21.049  10.812  1.00 19.89           O  
ANISOU  212  O   ALA A  27     1512   5246    798    133    123   -505       O  
ATOM    213  CB  ALA A  27     -52.808 -19.329  10.730  1.00 23.16           C  
ANISOU  213  CB  ALA A  27     2098   5185   1515    247    206    -85       C  
ATOM    214  N   ALA A  28     -50.400 -19.966  12.780  1.00 20.09           N  
ANISOU  214  N   ALA A  28     1990   4915    728   -165   -405    -22       N  
ATOM    215  CA  ALA A  28     -48.976 -19.869  13.168  1.00 19.70           C  
ANISOU  215  CA  ALA A  28     1946   4765    774   -515   -232   -304       C  
ATOM    216  C   ALA A  28     -48.395 -21.286  13.272  1.00 20.04           C  
ANISOU  216  C   ALA A  28     1946   4738    931   -651   -127   -472       C  
ATOM    217  O   ALA A  28     -47.276 -21.516  12.783  1.00 20.33           O  
ANISOU  217  O   ALA A  28     1862   4980    881   -417     56   -702       O  
ATOM    218  CB  ALA A  28     -48.825 -19.109  14.469  1.00 20.31           C  
ANISOU  218  CB  ALA A  28     2424   4661    629   -413   -269    -64       C  
ATOM    219  N   MET A  29     -49.122 -22.214  13.895  1.00 19.26           N  
ANISOU  219  N   MET A  29     1916   4541    861   -579   -121   -492       N  
ATOM    220  CA  MET A  29     -48.618 -23.596  14.104  1.00 20.35           C  
ANISOU  220  CA  MET A  29     2069   4545   1115   -599   -191   -323       C  
ATOM    221  C   MET A  29     -48.530 -24.318  12.749  1.00 21.03           C  
ANISOU  221  C   MET A  29     2347   4813    828   -508   -358   -185       C  
ATOM    222  O   MET A  29     -47.528 -25.026  12.534  1.00 21.93           O  
ANISOU  222  O   MET A  29     2139   4900   1294   -258   -130    139       O  
ATOM    223  CB  MET A  29     -49.504 -24.377  15.077  1.00 18.74           C  
ANISOU  223  CB  MET A  29     1616   4635    869   -526   -121   -232       C  
ATOM    224  CG  MET A  29     -49.417 -23.845  16.479  1.00 19.13           C  
ANISOU  224  CG  MET A  29     1571   4557   1138   -563    -66   -518       C  
ATOM    225  SD  MET A  29     -50.201 -24.884  17.730  1.00 22.62           S  
ANISOU  225  SD  MET A  29     2174   5178   1241   -509     35    -42       S  
ATOM    226  CE  MET A  29     -51.926 -24.788  17.254  1.00 21.31           C  
ANISOU  226  CE  MET A  29     2264   5110    721   -402   -108    133       C  
ATOM    227  N   LYS A  30     -49.505 -24.123  11.851  1.00 23.02           N  
ANISOU  227  N   LYS A  30     2151   5007   1589   -678   -680   -171       N  
ATOM    228  CA  LYS A  30     -49.448 -24.703  10.479  1.00 22.96           C  
ANISOU  228  CA  LYS A  30     2127   4799   1796   -720   -474   -474       C  
ATOM    229  C   LYS A  30     -48.189 -24.211   9.758  1.00 23.02           C  
ANISOU  229  C   LYS A  30     2440   4876   1429   -497   -329   -335       C  
ATOM    230  O   LYS A  30     -47.557 -25.019   9.033  1.00 24.75           O  
ANISOU  230  O   LYS A  30     2910   4787   1703   -776   -162   -648       O  
ATOM    231  CB  LYS A  30     -50.680 -24.320   9.658  1.00 26.01           C  
ANISOU  231  CB  LYS A  30     2223   5247   2410   -670   -618   -497       C  
ATOM    232  CG  LYS A  30     -52.000 -24.856  10.191  1.00 31.36           C  
ANISOU  232  CG  LYS A  30     3011   5553   3352  -1021    155   -533       C  
ATOM    233  CD  LYS A  30     -52.078 -26.357  10.247  1.00 34.80           C  
ANISOU  233  CD  LYS A  30     3449   5946   3825  -1249     93   -904       C  
ATOM    234  CE  LYS A  30     -53.488 -26.836  10.517  1.00 41.50           C  
ANISOU  234  CE  LYS A  30     4156   6414   5197  -2226   -491   -842       C  
ATOM    235  NZ  LYS A  30     -53.586 -28.308  10.417  1.00 49.18           N  
ANISOU  235  NZ  LYS A  30     5114   7212   6358  -2141  -1007   -897       N  
ATOM    236  N   GLU A  31     -47.841 -22.934   9.925  1.00 22.47           N  
ANISOU  236  N   GLU A  31     2331   4979   1226   -485     68   -146       N  
ATOM    237  CA  GLU A  31     -46.647 -22.332   9.270  1.00 23.34           C  
ANISOU  237  CA  GLU A  31     2273   5616    980   -336    151   -208       C  
ATOM    238  C   GLU A  31     -45.389 -22.995   9.841  1.00 19.50           C  
ANISOU  238  C   GLU A  31     2156   4822    429   -449    135    -16       C  
ATOM    239  O   GLU A  31     -44.505 -23.354   9.061  1.00 21.03           O  
ANISOU  239  O   GLU A  31     2506   5197    284   -215    245    -47       O  
ATOM    240  CB  GLU A  31     -46.600 -20.813   9.454  1.00 26.89           C  
ANISOU  240  CB  GLU A  31     2726   5970   1519     -2    110     76       C  
ATOM    241  CG  GLU A  31     -47.604 -20.058   8.598  1.00 33.88           C  
ANISOU  241  CG  GLU A  31     3737   7415   1721     59   -152    236       C  
ATOM    242  CD  GLU A  31     -47.468 -20.263   7.094  1.00 39.04           C  
ANISOU  242  CD  GLU A  31     4150   8735   1948    328    -31    453       C  
ATOM    243  OE1 GLU A  31     -46.320 -20.413   6.603  1.00 47.49           O  
ANISOU  243  OE1 GLU A  31     4666   8809   4566   1158   1539    855       O  
ATOM    244  OE2 GLU A  31     -48.510 -20.275   6.413  1.00 52.52           O  
ANISOU  244  OE2 GLU A  31     3747  11873   4332    727   -808    635       O  
ATOM    245  N   LEU A  32     -45.311 -23.141  11.163  1.00 20.94           N  
ANISOU  245  N   LEU A  32     2219   5274    463   -195   -276   -102       N  
ATOM    246  CA  LEU A  32     -44.129 -23.733  11.839  1.00 19.61           C  
ANISOU  246  CA  LEU A  32     1939   4894    617   -567   -383   -198       C  
ATOM    247  C   LEU A  32     -43.874 -25.153  11.322  1.00 19.79           C  
ANISOU  247  C   LEU A  32     2121   4793    603   -566   -361    -60       C  
ATOM    248  O   LEU A  32     -42.701 -25.518  11.175  1.00 20.51           O  
ANISOU  248  O   LEU A  32     2072   5075    645   -451   -640    -96       O  
ATOM    249  CB  LEU A  32     -44.343 -23.759  13.350  1.00 19.72           C  
ANISOU  249  CB  LEU A  32     2070   4770    651   -406   -237   -173       C  
ATOM    250  CG  LEU A  32     -43.144 -24.287  14.127  1.00 19.64           C  
ANISOU  250  CG  LEU A  32     1975   4540    946   -430   -302   -182       C  
ATOM    251  CD1 LEU A  32     -41.923 -23.435  13.827  1.00 20.30           C  
ANISOU  251  CD1 LEU A  32     2222   4413   1075   -208   -269    238       C  
ATOM    252  CD2 LEU A  32     -43.435 -24.331  15.625  1.00 20.47           C  
ANISOU  252  CD2 LEU A  32     1992   4843    943   -524   -549    117       C  
ATOM    253  N   GLU A  33     -44.913 -25.952  11.078  1.00 20.01           N  
ANISOU  253  N   GLU A  33     1726   4837   1039   -582   -516    -44       N  
ATOM    254  CA  GLU A  33     -44.677 -27.385  10.751  1.00 26.51           C  
ANISOU  254  CA  GLU A  33     2722   5259   2092   -606   -285    -91       C  
ATOM    255  C   GLU A  33     -44.106 -27.489   9.325  1.00 24.09           C  
ANISOU  255  C   GLU A  33     2447   4678   2027   -696   -420   -478       C  
ATOM    256  O   GLU A  33     -43.587 -28.565   8.990  1.00 25.70           O  
ANISOU  256  O   GLU A  33     2129   5008   2626      7   -218   -778       O  
ATOM    257  CB  GLU A  33     -45.905 -28.238  11.104  1.00 34.06           C  
ANISOU  257  CB  GLU A  33     3699   5961   3281   -633   -363      0       C  
ATOM    258  CG  GLU A  33     -46.938 -28.392  10.030  1.00 37.26           C  
ANISOU  258  CG  GLU A  33     4101   6582   3473   -596   -526    103       C  
ATOM    259  CD  GLU A  33     -48.258 -28.983  10.512  1.00 34.80           C  
ANISOU  259  CD  GLU A  33     3361   6124   3737   -572   -597    365       C  
ATOM    260  OE1 GLU A  33     -48.260 -29.882  11.377  1.00 34.33           O  
ANISOU  260  OE1 GLU A  33     3811   5893   3339  -1292  -1215    221       O  
ATOM    261  OE2 GLU A  33     -49.282 -28.529  10.025  1.00 36.43           O  
ANISOU  261  OE2 GLU A  33     3758   7162   2921   -907  -1731   -376       O  
ATOM    262  N   LYS A  34     -44.089 -26.390   8.558  1.00 23.24           N  
ANISOU  262  N   LYS A  34     2278   5414   1137   -506   -134   -376       N  
ATOM    263  CA  LYS A  34     -43.511 -26.342   7.185  1.00 24.32           C  
ANISOU  263  CA  LYS A  34     2443   5764   1032   -429   -126   -414       C  
ATOM    264  C   LYS A  34     -42.034 -25.923   7.204  1.00 22.52           C  
ANISOU  264  C   LYS A  34     2329   5650    577   -126     76   -521       C  
ATOM    265  O   LYS A  34     -41.470 -25.760   6.100  1.00 21.97           O  
ANISOU  265  O   LYS A  34     1915   5940    490   -534    -46   -715       O  
ATOM    266  CB  LYS A  34     -44.278 -25.357   6.300  1.00 25.47           C  
ANISOU  266  CB  LYS A  34     2690   6546    440    -23   -221   -212       C  
ATOM    267  CG  LYS A  34     -45.762 -25.651   6.147  1.00 32.13           C  
ANISOU  267  CG  LYS A  34     3485   7611   1109     65   -608     21       C  
ATOM    268  CD  LYS A  34     -46.486 -24.623   5.307  1.00 36.41           C  
ANISOU  268  CD  LYS A  34     4021   8176   1637    307   -610    530       C  
ATOM    269  CE  LYS A  34     -47.987 -24.801   5.346  1.00 43.24           C  
ANISOU  269  CE  LYS A  34     4317   9267   2845     84  -1397    500       C  
ATOM    270  NZ  LYS A  34     -48.652 -23.942   4.343  1.00 54.03           N  
ANISOU  270  NZ  LYS A  34     5815   9579   5133    678   -975    966       N  
ATOM    271  N   VAL A  35     -41.426 -25.744   8.377  1.00 19.97           N  
ANISOU  271  N   VAL A  35     2014   4804    767     91   -115   -404       N  
ATOM    272  CA  VAL A  35     -39.995 -25.329   8.489  1.00 21.35           C  
ANISOU  272  CA  VAL A  35     2427   4859    826   -191   -108   -215       C  
ATOM    273  C   VAL A  35     -39.167 -26.485   9.041  1.00 20.15           C  
ANISOU  273  C   VAL A  35     2311   4704    640   -131   -310   -221       C  
ATOM    274  O   VAL A  35     -39.025 -26.639  10.257  1.00 20.57           O  
ANISOU  274  O   VAL A  35     2230   5007    580     37    291     71       O  
ATOM    275  CB  VAL A  35     -39.806 -24.064   9.347  1.00 20.24           C  
ANISOU  275  CB  VAL A  35     2527   4706    454   -294   -101     45       C  
ATOM    276  CG1 VAL A  35     -38.364 -23.595   9.302  1.00 21.83           C  
ANISOU  276  CG1 VAL A  35     2843   5180    270   -202   -352    221       C  
ATOM    277  CG2 VAL A  35     -40.746 -22.941   8.932  1.00 21.27           C  
ANISOU  277  CG2 VAL A  35     2384   4736    959   -520     83     65       C  
ATOM    278  N   PRO A  36     -38.528 -27.284   8.158  1.00 19.25           N  
ANISOU  278  N   PRO A  36     1903   4735    674   -172   -471   -257       N  
ATOM    279  CA  PRO A  36     -37.635 -28.351   8.598  1.00 20.48           C  
ANISOU  279  CA  PRO A  36     2194   4629    956      1   -320   -353       C  
ATOM    280  C   PRO A  36     -36.270 -27.797   9.037  1.00 21.17           C  
ANISOU  280  C   PRO A  36     2597   4678    767   -167   -385   -195       C  
ATOM    281  O   PRO A  36     -35.765 -26.878   8.425  1.00 20.90           O  
ANISOU  281  O   PRO A  36     2397   5150    392   -389   -387   -159       O  
ATOM    282  CB  PRO A  36     -37.522 -29.223   7.342  1.00 21.09           C  
ANISOU  282  CB  PRO A  36     2458   4658    895    -14   -633   -295       C  
ATOM    283  CG  PRO A  36     -37.648 -28.243   6.198  1.00 20.69           C  
ANISOU  283  CG  PRO A  36     2212   4701    946    -34   -431   -191       C  
ATOM    284  CD  PRO A  36     -38.606 -27.177   6.696  1.00 19.22           C  
ANISOU  284  CD  PRO A  36     1931   4671    698    -19   -447   -114       C  
ATOM    285  N   LEU A  37     -35.719 -28.349  10.116  1.00 19.67           N  
ANISOU  285  N   LEU A  37     2271   4589    614   -297   -345   -313       N  
ATOM    286  CA  LEU A  37     -34.341 -28.052  10.573  1.00 19.77           C  
ANISOU  286  CA  LEU A  37     2410   4723    379   -483   -232   -452       C  
ATOM    287  C   LEU A  37     -33.438 -29.209  10.149  1.00 20.08           C  
ANISOU  287  C   LEU A  37     2366   4732    531   -590    369   -401       C  
ATOM    288  O   LEU A  37     -33.856 -30.365  10.308  1.00 20.62           O  
ANISOU  288  O   LEU A  37     2075   4621   1138   -584    424   -212       O  
ATOM    289  CB  LEU A  37     -34.324 -27.893  12.094  1.00 18.28           C  
ANISOU  289  CB  LEU A  37     2046   4576    321   -502    -74   -322       C  
ATOM    290  CG  LEU A  37     -35.331 -26.904  12.673  1.00 20.77           C  
ANISOU  290  CG  LEU A  37     2241   4674    973   -457   -342   -372       C  
ATOM    291  CD1 LEU A  37     -35.156 -26.796  14.179  1.00 22.69           C  
ANISOU  291  CD1 LEU A  37     2676   4986    959   -219   -382    -46       C  
ATOM    292  CD2 LEU A  37     -35.191 -25.541  12.029  1.00 21.79           C  
ANISOU  292  CD2 LEU A  37     2353   5076    850   -294   -370   -568       C  
ATOM    293  N   SER A  38     -32.258 -28.907   9.605  1.00 19.07           N  
ANISOU  293  N   SER A  38     2185   4938    123   -779     32   -328       N  
ATOM    294  CA  SER A  38     -31.271 -29.933   9.203  1.00 19.59           C  
ANISOU  294  CA  SER A  38     2487   4854    100   -569     42   -423       C  
ATOM    295  C   SER A  38     -30.357 -30.202  10.400  1.00 19.13           C  
ANISOU  295  C   SER A  38     2428   4586    253   -706    -50   -625       C  
ATOM    296  O   SER A  38     -29.472 -29.382  10.688  1.00 18.98           O  
ANISOU  296  O   SER A  38     2115   3975   1120   -537   -225   -362       O  
ATOM    297  CB  SER A  38     -30.524 -29.523   7.957  1.00 22.30           C  
ANISOU  297  CB  SER A  38     2738   4973    760   -878    833   -678       C  
ATOM    298  OG  SER A  38     -30.054 -30.665   7.256  1.00 25.46           O  
ANISOU  298  OG  SER A  38     3519   5437    715   -618    591   -932       O  
ATOM    299  N   VAL A  39     -30.637 -31.302  11.094  1.00 18.59           N  
ANISOU  299  N   VAL A  39     2303   4520    237   -538   -167   -548       N  
ATOM    300  CA  VAL A  39     -29.941 -31.747  12.330  1.00 19.42           C  
ANISOU  300  CA  VAL A  39     2521   4695    162   -173    -67   -665       C  
ATOM    301  C   VAL A  39     -28.614 -32.381  11.900  1.00 18.65           C  
ANISOU  301  C   VAL A  39     2344   4505    236   -246    -27   -447       C  
ATOM    302  O   VAL A  39     -28.636 -33.326  11.087  1.00 19.18           O  
ANISOU  302  O   VAL A  39     2160   4868    257     81   -153   -878       O  
ATOM    303  CB  VAL A  39     -30.843 -32.703  13.132  1.00 19.41           C  
ANISOU  303  CB  VAL A  39     2371   4722    282   -299    -46   -798       C  
ATOM    304  CG1 VAL A  39     -30.154 -33.241  14.380  1.00 21.15           C  
ANISOU  304  CG1 VAL A  39     2796   5002    236   -274   -185   -868       C  
ATOM    305  CG2 VAL A  39     -32.160 -32.031  13.495  1.00 21.87           C  
ANISOU  305  CG2 VAL A  39     2515   5069    725   -161   -132   -705       C  
ATOM    306  N   HIS A  40     -27.506 -31.817  12.371  1.00 18.36           N  
ANISOU  306  N   HIS A  40     2505   4305    166   -438    109   -659       N  
ATOM    307  CA  HIS A  40     -26.122 -32.248  12.045  1.00 18.17           C  
ANISOU  307  CA  HIS A  40     2370   4172    363   -356    408   -493       C  
ATOM    308  C   HIS A  40     -25.801 -33.544  12.795  1.00 19.01           C  
ANISOU  308  C   HIS A  40     2202   4073    948   -439    533   -607       C  
ATOM    309  O   HIS A  40     -25.955 -33.575  14.025  1.00 19.67           O  
ANISOU  309  O   HIS A  40     2901   3688    884   -281    536   -531       O  
ATOM    310  CB  HIS A  40     -25.131 -31.127  12.380  1.00 19.06           C  
ANISOU  310  CB  HIS A  40     2614   4091    536   -303    232   -646       C  
ATOM    311  CG  HIS A  40     -25.217 -30.667  13.793  1.00 18.04           C  
ANISOU  311  CG  HIS A  40     2584   3827    442   -171    444   -461       C  
ATOM    312  ND1 HIS A  40     -26.394 -30.188  14.329  1.00 20.44           N  
ANISOU  312  ND1 HIS A  40     2588   4355    821   -279    408   -511       N  
ATOM    313  CD2 HIS A  40     -24.294 -30.605  14.777  1.00 20.32           C  
ANISOU  313  CD2 HIS A  40     2454   4012   1254   -120    331   -370       C  
ATOM    314  CE1 HIS A  40     -26.193 -29.852  15.592  1.00 21.58           C  
ANISOU  314  CE1 HIS A  40     2745   4434   1018   -106    306   -734       C  
ATOM    315  NE2 HIS A  40     -24.910 -30.093  15.893  1.00 20.96           N  
ANISOU  315  NE2 HIS A  40     2477   4111   1373     95    203   -555       N  
ATOM    316  N   CYS A  41     -25.362 -34.575  12.072  1.00 19.99           N  
ANISOU  316  N   CYS A  41     2438   4069   1088   -367    437   -582       N  
ATOM    317  CA  CYS A  41     -25.048 -35.911  12.643  1.00 20.74           C  
ANISOU  317  CA  CYS A  41     2596   4091   1192   -374    387   -358       C  
ATOM    318  C   CYS A  41     -23.842 -35.835  13.593  1.00 18.86           C  
ANISOU  318  C   CYS A  41     2503   3935    727   -268    335   -315       C  
ATOM    319  O   CYS A  41     -23.772 -36.679  14.496  1.00 19.26           O  
ANISOU  319  O   CYS A  41     2337   4185    792   -217    123   -276       O  
ATOM    320  CB  CYS A  41     -24.811 -36.939  11.541  1.00 21.28           C  
ANISOU  320  CB  CYS A  41     3150   4160    773   -375    384   -304       C  
ATOM    321  SG  CYS A  41     -23.322 -36.633  10.555  1.00 21.84           S  
ANISOU  321  SG  CYS A  41     2740   4840    718    -86     86   -468       S  
ATOM    322  N   TRP A  42     -22.927 -34.875  13.408  1.00 18.64           N  
ANISOU  322  N   TRP A  42     2201   4162    718   -322   -210   -293       N  
ATOM    323  CA  TRP A  42     -21.573 -34.925  14.029  1.00 20.05           C  
ANISOU  323  CA  TRP A  42     2288   4322   1006   -153    -16   -135       C  
ATOM    324  C   TRP A  42     -21.610 -34.568  15.519  1.00 19.34           C  
ANISOU  324  C   TRP A  42     2320   4111    917   -117    -96   -118       C  
ATOM    325  O   TRP A  42     -20.599 -34.826  16.204  1.00 20.69           O  
ANISOU  325  O   TRP A  42     2391   4633    834   -433     40   -408       O  
ATOM    326  CB  TRP A  42     -20.554 -34.071  13.265  1.00 20.53           C  
ANISOU  326  CB  TRP A  42     2183   4429   1188   -161     -5   -178       C  
ATOM    327  CG  TRP A  42     -20.939 -32.658  12.965  1.00 19.29           C  
ANISOU  327  CG  TRP A  42     1852   4535    941   -184    -25   -271       C  
ATOM    328  CD1 TRP A  42     -20.660 -31.549  13.707  1.00 21.29           C  
ANISOU  328  CD1 TRP A  42     1854   4580   1654      4     28   -129       C  
ATOM    329  CD2 TRP A  42     -21.584 -32.188  11.769  1.00 20.90           C  
ANISOU  329  CD2 TRP A  42     2135   4503   1301    -22    -39    -24       C  
ATOM    330  NE1 TRP A  42     -21.123 -30.428  13.075  1.00 22.32           N  
ANISOU  330  NE1 TRP A  42     2353   4475   1650    -89      3    -79       N  
ATOM    331  CE2 TRP A  42     -21.688 -30.787  11.881  1.00 21.10           C  
ANISOU  331  CE2 TRP A  42     1969   4547   1499     11    120   -174       C  
ATOM    332  CE3 TRP A  42     -22.106 -32.817  10.634  1.00 21.21           C  
ANISOU  332  CE3 TRP A  42     2639   4719    698    196    319   -249       C  
ATOM    333  CZ2 TRP A  42     -22.298 -30.008  10.900  1.00 21.98           C  
ANISOU  333  CZ2 TRP A  42     2539   4561   1250   -165    192   -154       C  
ATOM    334  CZ3 TRP A  42     -22.707 -32.045   9.662  1.00 20.49           C  
ANISOU  334  CZ3 TRP A  42     2368   4624    793     92    336    -96       C  
ATOM    335  CH2 TRP A  42     -22.799 -30.659   9.796  1.00 20.45           C  
ANISOU  335  CH2 TRP A  42     2369   4799    601     17    526   -312       C  
ATOM    336  N   GLN A  43     -22.719 -34.032  16.028  1.00 18.80           N  
ANISOU  336  N   GLN A  43     2285   4243    612    -52   -276    139       N  
ATOM    337  CA  GLN A  43     -22.875 -33.778  17.484  1.00 19.11           C  
ANISOU  337  CA  GLN A  43     2511   4017    730   -382   -331   -274       C  
ATOM    338  C   GLN A  43     -22.930 -35.129  18.218  1.00 19.51           C  
ANISOU  338  C   GLN A  43     2556   4049    805   -161   -429   -232       C  
ATOM    339  O   GLN A  43     -22.551 -35.171  19.405  1.00 22.05           O  
ANISOU  339  O   GLN A  43     3290   4382    705     27   -365     -5       O  
ATOM    340  CB  GLN A  43     -24.099 -32.896  17.746  1.00 18.82           C  
ANISOU  340  CB  GLN A  43     2768   3919    461   -448    -80   -335       C  
ATOM    341  CG  GLN A  43     -24.656 -33.014  19.163  1.00 19.41           C  
ANISOU  341  CG  GLN A  43     3040   4071    261   -406   -376    121       C  
ATOM    342  CD  GLN A  43     -23.856 -32.275  20.207  1.00 21.16           C  
ANISOU  342  CD  GLN A  43     3442   4008    587   -522   -303     20       C  
ATOM    343  OE1 GLN A  43     -23.565 -31.087  20.079  1.00 26.75           O  
ANISOU  343  OE1 GLN A  43     3858   5104   1200  -1458   -430    462       O  
ATOM    344  NE2 GLN A  43     -23.529 -32.966  21.285  1.00 22.68           N  
ANISOU  344  NE2 GLN A  43     3526   4137    955   -146   -962    269       N  
ATOM    345  N   GLY A  44     -23.349 -36.204  17.535  1.00 18.83           N  
ANISOU  345  N   GLY A  44     2448   4202    501    -63   -381   -253       N  
ATOM    346  CA  GLY A  44     -23.584 -37.528  18.151  1.00 18.04           C  
ANISOU  346  CA  GLY A  44     2106   4034    714    -89   -333   -296       C  
ATOM    347  C   GLY A  44     -22.294 -38.251  18.525  1.00 19.18           C  
ANISOU  347  C   GLY A  44     2315   4436    534    -92   -377   -156       C  
ATOM    348  O   GLY A  44     -22.320 -39.084  19.464  1.00 20.03           O  
ANISOU  348  O   GLY A  44     2606   4822    181    210   -363   -189       O  
ATOM    349  N   ASP A  45     -21.195 -37.982  17.816  1.00 19.93           N  
ANISOU  349  N   ASP A  45     2365   4561    646   -105   -353   -264       N  
ATOM    350  CA  ASP A  45     -19.927 -38.742  17.993  1.00 20.40           C  
ANISOU  350  CA  ASP A  45     2299   4494    958    -13   -230   -196       C  
ATOM    351  C   ASP A  45     -18.716 -37.799  17.969  1.00 21.58           C  
ANISOU  351  C   ASP A  45     2587   4515   1095   -105   -464   -471       C  
ATOM    352  O   ASP A  45     -17.617 -38.283  17.631  1.00 21.91           O  
ANISOU  352  O   ASP A  45     2166   4714   1442    -11   -228   -253       O  
ATOM    353  CB  ASP A  45     -19.779 -39.821  16.914  1.00 20.71           C  
ANISOU  353  CB  ASP A  45     2449   4368   1051   -129   -455   -195       C  
ATOM    354  CG  ASP A  45     -19.511 -39.237  15.541  1.00 21.37           C  
ANISOU  354  CG  ASP A  45     2675   4343   1100     17   -476   -111       C  
ATOM    355  OD1 ASP A  45     -19.907 -38.074  15.325  1.00 21.04           O  
ANISOU  355  OD1 ASP A  45     2260   4434   1299    454   -549   -143       O  
ATOM    356  OD2 ASP A  45     -18.887 -39.937  14.708  1.00 22.94           O  
ANISOU  356  OD2 ASP A  45     2755   4605   1354   -143    -12    445       O  
ATOM    357  N   ASP A  46     -18.896 -36.518  18.316  1.00 22.85           N  
ANISOU  357  N   ASP A  46     2783   4704   1196   -187   -654   -378       N  
ATOM    358  CA  ASP A  46     -17.773 -35.552  18.491  1.00 22.23           C  
ANISOU  358  CA  ASP A  46     2654   4675   1115   -196   -140   -373       C  
ATOM    359  C   ASP A  46     -16.999 -35.444  17.172  1.00 21.01           C  
ANISOU  359  C   ASP A  46     2011   4771   1201   -236   -270   -434       C  
ATOM    360  O   ASP A  46     -15.763 -35.283  17.203  1.00 20.38           O  
ANISOU  360  O   ASP A  46     1548   5372    820    143   -128      8       O  
ATOM    361  CB  ASP A  46     -16.882 -35.969  19.667  1.00 23.82           C  
ANISOU  361  CB  ASP A  46     2551   4893   1604   -148   -170   -330       C  
ATOM    362  CG  ASP A  46     -17.613 -35.952  21.000  1.00 23.92           C  
ANISOU  362  CG  ASP A  46     2491   4984   1611     17    -52   -207       C  
ATOM    363  OD1 ASP A  46     -18.807 -35.627  20.996  1.00 22.63           O  
ANISOU  363  OD1 ASP A  46     2067   5150   1379   -344    315   -733       O  
ATOM    364  OD2 ASP A  46     -16.985 -36.282  22.030  1.00 23.06           O  
ANISOU  364  OD2 ASP A  46     1859   5441   1460   -244    -52   -515       O  
ATOM    365  N   ILE A  47     -17.720 -35.524  16.057  1.00 20.12           N  
ANISOU  365  N   ILE A  47     2409   4621    614   -219    -81   -274       N  
ATOM    366  CA  ILE A  47     -17.178 -35.394  14.674  1.00 20.18           C  
ANISOU  366  CA  ILE A  47     2340   4691    633   -164     94   -431       C  
ATOM    367  C   ILE A  47     -16.087 -36.443  14.412  1.00 17.76           C  
ANISOU  367  C   ILE A  47     1648   4689    410   -322     97     58       C  
ATOM    368  O   ILE A  47     -15.202 -36.163  13.584  1.00 20.47           O  
ANISOU  368  O   ILE A  47     2226   4825    725    -40    847    -13       O  
ATOM    369  CB  ILE A  47     -16.645 -33.972  14.413  1.00 21.09           C  
ANISOU  369  CB  ILE A  47     2472   4689    849     16     77   -446       C  
ATOM    370  CG1 ILE A  47     -17.390 -32.909  15.229  1.00 24.64           C  
ANISOU  370  CG1 ILE A  47     2742   4956   1662    -31   -559   -337       C  
ATOM    371  CG2 ILE A  47     -16.680 -33.680  12.920  1.00 20.87           C  
ANISOU  371  CG2 ILE A  47     2080   4847   1000     94     20   -204       C  
ATOM    372  CD1 ILE A  47     -16.838 -31.501  15.066  1.00 24.61           C  
ANISOU  372  CD1 ILE A  47     2763   5006   1580    -77  -1008   -571       C  
ATOM    373  N   HIS A  48     -16.159 -37.630  15.018  1.00 20.39           N  
ANISOU  373  N   HIS A  48     1952   4943    849   -260    -31   -196       N  
ATOM    374  CA  HIS A  48     -15.198 -38.734  14.747  1.00 22.96           C  
ANISOU  374  CA  HIS A  48     2556   4766   1400    -57   -191    -21       C  
ATOM    375  C   HIS A  48     -15.439 -39.301  13.347  1.00 21.92           C  
ANISOU  375  C   HIS A  48     2156   4552   1618    -92    -93     52       C  
ATOM    376  O   HIS A  48     -14.457 -39.590  12.647  1.00 23.62           O  
ANISOU  376  O   HIS A  48     2210   4700   2064      1    157   -113       O  
ATOM    377  CB  HIS A  48     -15.289 -39.840  15.804  1.00 24.18           C  
ANISOU  377  CB  HIS A  48     2862   4847   1478   -184   -232     87       C  
ATOM    378  CG  HIS A  48     -14.808 -39.414  17.148  1.00 24.88           C  
ANISOU  378  CG  HIS A  48     3268   4829   1356   -120   -543    319       C  
ATOM    379  ND1 HIS A  48     -15.208 -40.046  18.306  1.00 26.09           N  
ANISOU  379  ND1 HIS A  48     3259   5318   1334     60   -119   -176       N  
ATOM    380  CD2 HIS A  48     -13.972 -38.425  17.522  1.00 27.05           C  
ANISOU  380  CD2 HIS A  48     3853   5165   1259   -257   -626    380       C  
ATOM    381  CE1 HIS A  48     -14.633 -39.465  19.341  1.00 26.04           C  
ANISOU  381  CE1 HIS A  48     3318   5133   1443     87   -486    181       C  
ATOM    382  NE2 HIS A  48     -13.875 -38.461  18.887  1.00 26.78           N  
ANISOU  382  NE2 HIS A  48     3407   5537   1229   -622   -350     63       N  
ATOM    383  N   GLY A  49     -16.706 -39.467  12.960  1.00 22.72           N  
ANISOU  383  N   GLY A  49     2208   4608   1814    -31   -122    253       N  
ATOM    384  CA  GLY A  49     -17.079 -40.213  11.747  1.00 23.48           C  
ANISOU  384  CA  GLY A  49     2899   4519   1503     54     75     41       C  
ATOM    385  C   GLY A  49     -16.635 -41.668  11.823  1.00 21.61           C  
ANISOU  385  C   GLY A  49     2777   4388   1043    -22     15    287       C  
ATOM    386  O   GLY A  49     -16.342 -42.152  12.931  1.00 21.79           O  
ANISOU  386  O   GLY A  49     3256   4222    799   -221    -17    378       O  
ATOM    387  N   PHE A  50     -16.591 -42.355  10.680  1.00 22.53           N  
ANISOU  387  N   PHE A  50     2897   4346   1315    -90    591   -215       N  
ATOM    388  CA  PHE A  50     -16.358 -43.821  10.603  1.00 23.68           C  
ANISOU  388  CA  PHE A  50     3131   4214   1651   -199    474    -94       C  
ATOM    389  C   PHE A  50     -15.186 -44.131   9.672  1.00 24.10           C  
ANISOU  389  C   PHE A  50     2927   3928   2301    261    662    -48       C  
ATOM    390  O   PHE A  50     -14.714 -45.266   9.679  1.00 27.93           O  
ANISOU  390  O   PHE A  50     3690   3728   3192   -210    438   -170       O  
ATOM    391  CB  PHE A  50     -17.624 -44.530  10.116  1.00 24.08           C  
ANISOU  391  CB  PHE A  50     2978   4346   1824   -476    400    -65       C  
ATOM    392  CG  PHE A  50     -18.850 -44.201  10.926  1.00 23.69           C  
ANISOU  392  CG  PHE A  50     2490   4292   2216   -652    133    -32       C  
ATOM    393  CD1 PHE A  50     -18.865 -44.394  12.298  1.00 23.66           C  
ANISOU  393  CD1 PHE A  50     2225   4747   2016   -756   -272   -119       C  
ATOM    394  CD2 PHE A  50     -19.988 -43.700  10.318  1.00 24.65           C  
ANISOU  394  CD2 PHE A  50     2665   4409   2290   -595    192    193       C  
ATOM    395  CE1 PHE A  50     -19.984 -44.076  13.047  1.00 24.63           C  
ANISOU  395  CE1 PHE A  50     2619   4856   1882   -958   -154   -267       C  
ATOM    396  CE2 PHE A  50     -21.112 -43.390  11.070  1.00 26.37           C  
ANISOU  396  CE2 PHE A  50     2902   4656   2460   -721    636    253       C  
ATOM    397  CZ  PHE A  50     -21.106 -43.576  12.432  1.00 25.22           C  
ANISOU  397  CZ  PHE A  50     2705   4707   2169   -644     64     46       C  
ATOM    398  N   LEU A  51     -14.753 -43.157   8.876  1.00 25.57           N  
ANISOU  398  N   LEU A  51     3346   4315   2052    112    710   -445       N  
ATOM    399  CA  LEU A  51     -13.753 -43.364   7.792  1.00 29.19           C  
ANISOU  399  CA  LEU A  51     3644   4765   2680    189    737   -744       C  
ATOM    400  C   LEU A  51     -12.369 -43.621   8.411  1.00 30.30           C  
ANISOU  400  C   LEU A  51     3695   5196   2619    470    930   -517       C  
ATOM    401  O   LEU A  51     -11.679 -44.537   7.940  1.00 34.32           O  
ANISOU  401  O   LEU A  51     5135   5233   2669    573    982   -888       O  
ATOM    402  CB  LEU A  51     -13.769 -42.126   6.891  1.00 28.20           C  
ANISOU  402  CB  LEU A  51     3812   4518   2382    189    864   -560       C  
ATOM    403  CG  LEU A  51     -13.388 -42.358   5.437  1.00 32.05           C  
ANISOU  403  CG  LEU A  51     5047   4611   2519     51   -493   -810       C  
ATOM    404  CD1 LEU A  51     -14.122 -43.568   4.880  1.00 35.38           C  
ANISOU  404  CD1 LEU A  51     5084   4796   3561   -166  -1170   -399       C  
ATOM    405  CD2 LEU A  51     -13.671 -41.114   4.609  1.00 30.24           C  
ANISOU  405  CD2 LEU A  51     4973   4472   2044    -45   -286   -940       C  
ATOM    406  N   PHE A  52     -11.996 -42.868   9.451  1.00 28.81           N  
ANISOU  406  N   PHE A  52     3541   5939   1465    425    500     48       N  
ATOM    407  CA  PHE A  52     -10.648 -42.908  10.084  1.00 32.20           C  
ANISOU  407  CA  PHE A  52     3869   6469   1896    589    393     98       C  
ATOM    408  C   PHE A  52     -10.767 -42.975  11.606  1.00 33.90           C  
ANISOU  408  C   PHE A  52     4579   6636   1662   1027    331    201       C  
ATOM    409  O   PHE A  52     -10.784 -41.948  12.279  1.00 41.68           O  
ANISOU  409  O   PHE A  52     5560   7217   3057   1959    391    345       O  
ATOM    410  CB  PHE A  52      -9.833 -41.673   9.691  1.00 30.58           C  
ANISOU  410  CB  PHE A  52     3258   6329   2030    342     20    -18       C  
ATOM    411  CG  PHE A  52      -9.842 -41.331   8.223  1.00 30.92           C  
ANISOU  411  CG  PHE A  52     3481   6098   2167    -20     11     26       C  
ATOM    412  CD1 PHE A  52      -9.267 -42.181   7.290  1.00 30.17           C  
ANISOU  412  CD1 PHE A  52     3062   5964   2434    218    267     43       C  
ATOM    413  CD2 PHE A  52     -10.404 -40.142   7.778  1.00 26.86           C  
ANISOU  413  CD2 PHE A  52     2360   5824   2020   -143     33     47       C  
ATOM    414  CE1 PHE A  52      -9.273 -41.858   5.941  1.00 31.90           C  
ANISOU  414  CE1 PHE A  52     3370   6002   2747     20    355    349       C  
ATOM    415  CE2 PHE A  52     -10.397 -39.817   6.431  1.00 29.53           C  
ANISOU  415  CE2 PHE A  52     3196   5863   2159     83   -172    173       C  
ATOM    416  CZ  PHE A  52      -9.836 -40.677   5.515  1.00 30.49           C  
ANISOU  416  CZ  PHE A  52     3348   6109   2127    102    157    476       C  
ATOM    417  N   PRO A  53     -10.839 -44.175  12.216  0.50 33.39           N  
ANISOU  417  N   PRO A  53     4920   6878    887   1296   1152    221       N  
ATOM    418  CA  PRO A  53     -10.918 -44.271  13.674  0.50 34.93           C  
ANISOU  418  CA  PRO A  53     5268   7125    876   1439    824    350       C  
ATOM    419  C   PRO A  53      -9.744 -43.557  14.364  0.50 39.03           C  
ANISOU  419  C   PRO A  53     4857   7553   2418   1270    909    570       C  
ATOM    420  O   PRO A  53      -8.619 -43.871  14.051  0.50 42.76           O  
ANISOU  420  O   PRO A  53     4938   8049   3260    551   1522   1902       O  
ATOM    421  CB  PRO A  53     -10.875 -45.783  13.935  0.50 34.99           C  
ANISOU  421  CB  PRO A  53     5375   7002    916   1414    908    342       C  
ATOM    422  CG  PRO A  53     -11.378 -46.405  12.643  0.50 33.54           C  
ANISOU  422  CG  PRO A  53     5359   6684    701   1777    954    203       C  
ATOM    423  CD  PRO A  53     -10.880 -45.483  11.552  0.50 34.31           C  
ANISOU  423  CD  PRO A  53     5123   6823   1088   1655    891    188       C  
ATOM    424  N   ASN A  54     -10.044 -42.608  15.259  0.50 42.56           N  
ANISOU  424  N   ASN A  54     4822   7937   3410    976    612    527       N  
ATOM    425  CA  ASN A  54      -9.078 -41.944  16.179  0.50 43.97           C  
ANISOU  425  CA  ASN A  54     5603   8347   2754    910    636    481       C  
ATOM    426  C   ASN A  54      -8.266 -40.846  15.482  0.50 43.76           C  
ANISOU  426  C   ASN A  54     5684   8361   2582    501    -72    344       C  
ATOM    427  O   ASN A  54      -7.270 -40.412  16.083  0.50 47.59           O  
ANISOU  427  O   ASN A  54     6416   8781   2885    -50   -980    234       O  
ATOM    428  CB  ASN A  54      -8.105 -42.941  16.804  0.50 45.51           C  
ANISOU  428  CB  ASN A  54     5376   8400   3513    988   1323    593       C  
ATOM    429  CG  ASN A  54      -8.695 -43.636  18.008  0.50 46.35           C  
ANISOU  429  CG  ASN A  54     5622   8500   3486    777   1700    448       C  
ATOM    430  OD1 ASN A  54      -8.894 -44.845  17.991  0.50 48.65           O  
ANISOU  430  OD1 ASN A  54     5687   8534   4262    436   1361    526       O  
ATOM    431  ND2 ASN A  54      -9.002 -42.873  19.042  0.50 47.07           N  
ANISOU  431  ND2 ASN A  54     5200   8183   4499    972   2650    -35       N  
ATOM    432  N   GLN A  55      -8.647 -40.413  14.277  0.50 44.66           N  
ANISOU  432  N   GLN A  55     6329   8034   2602    720    111    513       N  
ATOM    433  CA  GLN A  55      -8.026 -39.226  13.625  0.50 42.28           C  
ANISOU  433  CA  GLN A  55     6807   7501   1755    762     -5   -266       C  
ATOM    434  C   GLN A  55      -8.297 -38.001  14.507  0.50 40.72           C  
ANISOU  434  C   GLN A  55     6378   7225   1867    746    199   -317       C  
ATOM    435  O   GLN A  55      -9.453 -37.826  14.927  0.50 41.15           O  
ANISOU  435  O   GLN A  55     6861   7001   1772    471    568   -366       O  
ATOM    436  CB  GLN A  55      -8.571 -39.008  12.212  0.50 39.88           C  
ANISOU  436  CB  GLN A  55     7123   6831   1196    957    251   -511       C  
ATOM    437  CG  GLN A  55      -8.047 -37.736  11.556  0.50 40.69           C  
ANISOU  437  CG  GLN A  55     7310   6664   1486   1394     74   -653       C  
ATOM    438  CD  GLN A  55      -6.710 -37.920  10.880  0.50 40.70           C  
ANISOU  438  CD  GLN A  55     7387   6639   1437   1293   -245   -519       C  
ATOM    439  OE1 GLN A  55      -6.466 -38.911  10.200  0.50 41.06           O  
ANISOU  439  OE1 GLN A  55     7353   6649   1596   1306    551   -703       O  
ATOM    440  NE2 GLN A  55      -5.834 -36.943  11.037  0.50 40.37           N  
ANISOU  440  NE2 GLN A  55     7285   7433    620    952  -1396   -507       N  
ATOM    441  N   GLU A  56      -7.268 -37.196  14.784  0.50 38.43           N  
ANISOU  441  N   GLU A  56     5869   7421   1311    875    -52   -278       N  
ATOM    442  CA  GLU A  56      -7.355 -35.966  15.606  0.50 41.09           C  
ANISOU  442  CA  GLU A  56     5226   7983   2400    649   -356   -589       C  
ATOM    443  C   GLU A  56      -8.194 -34.914  14.870  0.50 40.27           C  
ANISOU  443  C   GLU A  56     4663   8540   2095    463   -587   -691       C  
ATOM    444  O   GLU A  56      -8.042 -34.786  13.639  0.50 41.98           O  
ANISOU  444  O   GLU A  56     4017   9536   2395    489   -389    446       O  
ATOM    445  CB  GLU A  56      -5.969 -35.457  15.917  0.50 41.34           C  
ANISOU  445  CB  GLU A  56     5154   7972   2582    576   -512   -754       C  
ATOM    446  N   LEU A  57      -9.055 -34.202  15.605  0.50 38.54           N  
ANISOU  446  N   LEU A  57     3895   8268   2478    108   -819   -718       N  
ATOM    447  CA  LEU A  57      -9.939 -33.124  15.083  0.50 36.94           C  
ANISOU  447  CA  LEU A  57     3622   7763   2649    -19   -306   -939       C  
ATOM    448  C   LEU A  57      -9.109 -31.852  14.857  0.50 34.95           C  
ANISOU  448  C   LEU A  57     3415   7551   2314   -222   -769  -1178       C  
ATOM    449  O   LEU A  57      -8.576 -31.320  15.843  0.50 33.78           O  
ANISOU  449  O   LEU A  57     3574   6839   2420     47  -1411   -997       O  
ATOM    450  CB  LEU A  57     -11.064 -32.890  16.096  0.50 37.27           C  
ANISOU  450  CB  LEU A  57     3563   7976   2622   -626     -3   -722       C  
ATOM    451  CG  LEU A  57     -12.054 -31.780  15.746  0.50 33.38           C  
ANISOU  451  CG  LEU A  57     1967   8183   2532   -914   -229  -1158       C  
ATOM    452  CD1 LEU A  57     -12.615 -31.968  14.345  0.50 33.38           C  
ANISOU  452  CD1 LEU A  57     1932   8070   2680  -1352   -211  -1437       C  
ATOM    453  CD2 LEU A  57     -13.176 -31.721  16.770  0.50 34.84           C  
ANISOU  453  CD2 LEU A  57     2143   8399   2692  -1158   -146  -1279       C  
ATOM    454  N   THR A  58      -9.003 -31.395  13.602  0.50 33.29           N  
ANISOU  454  N   THR A  58     3065   7263   2319    177   -937  -1094       N  
ATOM    455  CA  THR A  58      -8.219 -30.194  13.196  0.50 33.75           C  
ANISOU  455  CA  THR A  58     3338   7196   2287    -97   -367  -1419       C  
ATOM    456  C   THR A  58      -9.121 -29.236  12.408  0.50 39.05           C  
ANISOU  456  C   THR A  58     4127   7806   2900   -273   -712  -1147       C  
ATOM    457  O   THR A  58     -10.269 -29.623  12.111  0.50 37.86           O  
ANISOU  457  O   THR A  58     4873   7097   2412   -950  -1384   -827       O  
ATOM    458  CB  THR A  58      -6.988 -30.587  12.366  0.50 32.91           C  
ANISOU  458  CB  THR A  58     3221   6822   2461   -130   -570  -1962       C  
ATOM    459  OG1 THR A  58      -7.404 -30.769  11.011  0.50 28.63           O  
ANISOU  459  OG1 THR A  58     1751   6618   2506   -496     -7  -3266       O  
ATOM    460  CG2 THR A  58      -6.306 -31.838  12.877  0.50 32.46           C  
ANISOU  460  CG2 THR A  58     3056   6645   2631   -112   -494  -2060       C  
ATOM    461  N   GLY A  59      -8.626 -28.029  12.104  1.00 44.53           N  
ANISOU  461  N   GLY A  59     5004   8784   3131    -51   -794  -1130       N  
ATOM    462  CA  GLY A  59      -9.262 -27.086  11.160  1.00 45.24           C  
ANISOU  462  CA  GLY A  59     4665   8798   3724    -68   -636   -221       C  
ATOM    463  C   GLY A  59      -9.811 -25.824  11.815  1.00 43.27           C  
ANISOU  463  C   GLY A  59     3976   9512   2951   -504   -436   -580       C  
ATOM    464  O   GLY A  59     -10.699 -25.204  11.201  1.00 56.04           O  
ANISOU  464  O   GLY A  59     5160  11049   5084   -207   -546    -97       O  
ATOM    465  N   GLY A  60      -9.311 -25.434  12.995  1.00 41.44           N  
ANISOU  465  N   GLY A  60     3441  10073   2230   -561    580   -883       N  
ATOM    466  CA  GLY A  60      -9.714 -24.197  13.701  1.00 40.68           C  
ANISOU  466  CA  GLY A  60     3790   8020   3646  -1234   -326  -1017       C  
ATOM    467  C   GLY A  60     -10.911 -24.408  14.628  1.00 45.92           C  
ANISOU  467  C   GLY A  60     4869   8884   3694  -1808    216   -546       C  
ATOM    468  O   GLY A  60     -11.399 -23.409  15.235  1.00 37.99           O  
ANISOU  468  O   GLY A  60     4763   7327   2342  -2190    596   -823       O  
ATOM    469  N   ILE A  61     -11.367 -25.660  14.747  1.00 44.75           N  
ANISOU  469  N   ILE A  61     5140   8539   3323  -1932    121    112       N  
ATOM    470  CA  ILE A  61     -12.600 -26.048  15.497  1.00 45.70           C  
ANISOU  470  CA  ILE A  61     4907   8672   3784  -1469   -565   -269       C  
ATOM    471  C   ILE A  61     -12.240 -27.111  16.542  1.00 48.42           C  
ANISOU  471  C   ILE A  61     5740   9023   3633   -810    822    384       C  
ATOM    472  O   ILE A  61     -11.340 -27.937  16.265  1.00 48.08           O  
ANISOU  472  O   ILE A  61     5631   7777   4858   -272    752    296       O  
ATOM    473  CB  ILE A  61     -13.682 -26.534  14.515  1.00 48.45           C  
ANISOU  473  CB  ILE A  61     5270   9003   4132  -1081  -1536   -756       C  
ATOM    474  CG1 ILE A  61     -13.185 -27.704  13.656  1.00 49.04           C  
ANISOU  474  CG1 ILE A  61     5345   9704   3583  -1274  -1773  -1531       C  
ATOM    475  CG2 ILE A  61     -14.163 -25.370  13.666  1.00 45.12           C  
ANISOU  475  CG2 ILE A  61     5362   8203   3578  -1020  -1279   -153       C  
ATOM    476  CD1 ILE A  61     -14.268 -28.392  12.851  1.00 50.62           C  
ANISOU  476  CD1 ILE A  61     5718   9311   4202  -1629  -1669  -1610       C  
ATOM    477  N   GLY A  62     -12.919 -27.087  17.696  1.00 44.75           N  
ANISOU  477  N   GLY A  62     5784   7958   3262   -243    634   -542       N  
ATOM    478  CA  GLY A  62     -12.645 -27.989  18.832  1.00 45.68           C  
ANISOU  478  CA  GLY A  62     6194   8288   2871   -284   1270   -298       C  
ATOM    479  C   GLY A  62     -13.919 -28.478  19.500  1.00 43.08           C  
ANISOU  479  C   GLY A  62     5755   7593   3018     65    700     27       C  
ATOM    480  O   GLY A  62     -14.948 -27.767  19.421  1.00 40.47           O  
ANISOU  480  O   GLY A  62     4799   6874   3702    977   1185   -256       O  
ATOM    481  N   VAL A  63     -13.851 -29.659  20.127  1.00 43.30           N  
ANISOU  481  N   VAL A  63     5731   7138   3581   -115   -540    204       N  
ATOM    482  CA  VAL A  63     -14.929 -30.249  20.978  1.00 44.73           C  
ANISOU  482  CA  VAL A  63     6707   7684   2603     55     82   -123       C  
ATOM    483  C   VAL A  63     -14.376 -30.391  22.402  1.00 45.95           C  
ANISOU  483  C   VAL A  63     6455   8065   2937    660     68   -898       C  
ATOM    484  O   VAL A  63     -13.364 -31.094  22.584  1.00 46.98           O  
ANISOU  484  O   VAL A  63     5323   8696   3830    901   -518  -1180       O  
ATOM    485  CB  VAL A  63     -15.425 -31.601  20.416  1.00 46.85           C  
ANISOU  485  CB  VAL A  63     7484   7344   2971     64    502     24       C  
ATOM    486  CG1 VAL A  63     -16.536 -32.214  21.256  1.00 49.12           C  
ANISOU  486  CG1 VAL A  63     7349   7028   4283    478   1808    -16       C  
ATOM    487  CG2 VAL A  63     -15.881 -31.481  18.974  1.00 44.24           C  
ANISOU  487  CG2 VAL A  63     7533   6721   2555   -427   -816  -1254       C  
ATOM    488  N   SER A  64     -14.997 -29.710  23.366  1.00 49.47           N  
ANISOU  488  N   SER A  64     7415   8199   3180    371    448  -1227       N  
ATOM    489  CA  SER A  64     -14.728 -29.874  24.819  1.00 45.61           C  
ANISOU  489  CA  SER A  64     6174   7431   3723   -321    131   -518       C  
ATOM    490  C   SER A  64     -15.808 -30.781  25.419  1.00 46.96           C  
ANISOU  490  C   SER A  64     5692   7518   4631   -848    659   -137       C  
ATOM    491  O   SER A  64     -16.984 -30.675  24.970  1.00 46.14           O  
ANISOU  491  O   SER A  64     4178   7370   5984  -1676   1221   -221       O  
ATOM    492  CB  SER A  64     -14.660 -28.537  25.530  1.00 45.26           C  
ANISOU  492  CB  SER A  64     6004   6709   4484   -139   -353   -764       C  
ATOM    493  OG  SER A  64     -15.929 -27.896  25.547  1.00 32.61           O  
ANISOU  493  OG  SER A  64     4390   5517   2482    -83  -1012   -433       O  
ATOM    494  N   GLY A  65     -15.412 -31.648  26.363  1.00 41.19           N  
ANISOU  494  N   GLY A  65     3701   6955   4994   -539   1205   -224       N  
ATOM    495  CA  GLY A  65     -16.323 -32.465  27.194  1.00 42.05           C  
ANISOU  495  CA  GLY A  65     4582   7310   4082   -752    952    431       C  
ATOM    496  C   GLY A  65     -16.082 -33.960  27.037  1.00 39.98           C  
ANISOU  496  C   GLY A  65     3756   7674   3760   -189    999    450       C  
ATOM    497  O   GLY A  65     -15.421 -34.359  26.061  1.00 37.22           O  
ANISOU  497  O   GLY A  65     3043   7742   3357    112    769    232       O  
ATOM    498  N   ASN A  66     -16.610 -34.765  27.965  1.00 40.88           N  
ANISOU  498  N   ASN A  66     4103   7456   3971     56    -41    636       N  
ATOM    499  CA  ASN A  66     -16.538 -36.249  27.911  1.00 37.61           C  
ANISOU  499  CA  ASN A  66     3665   7018   3606    -74    -66    243       C  
ATOM    500  C   ASN A  66     -17.741 -36.837  28.653  1.00 27.51           C  
ANISOU  500  C   ASN A  66     3094   6182   1177    261   -473     41       C  
ATOM    501  O   ASN A  66     -17.533 -37.706  29.516  1.00 27.53           O  
ANISOU  501  O   ASN A  66     3299   6020   1140    152   -739   -133       O  
ATOM    502  CB  ASN A  66     -15.208 -36.776  28.463  1.00 44.35           C  
ANISOU  502  CB  ASN A  66     3494   8452   4903   -207    156    447       C  
ATOM    503  CG  ASN A  66     -14.832 -36.171  29.801  1.00 53.03           C  
ANISOU  503  CG  ASN A  66     4159   9458   6530   -107   1027   -182       C  
ATOM    504  OD1 ASN A  66     -15.595 -35.390  30.367  1.00 62.72           O  
ANISOU  504  OD1 ASN A  66     4395  11297   8139    118   1925  -1139       O  
ATOM    505  ND2 ASN A  66     -13.657 -36.513  30.314  1.00 55.97           N  
ANISOU  505  ND2 ASN A  66     3676   9362   8229    610    419   -480       N  
ATOM    506  N   TYR A  67     -18.955 -36.389  28.327  1.00 25.32           N  
ANISOU  506  N   TYR A  67     3106   5455   1058    323    283     58       N  
ATOM    507  CA  TYR A  67     -20.212 -36.997  28.832  1.00 22.44           C  
ANISOU  507  CA  TYR A  67     2695   5133    695    211    -83   -151       C  
ATOM    508  C   TYR A  67     -20.262 -38.440  28.357  1.00 20.82           C  
ANISOU  508  C   TYR A  67     2706   5003    200    295   -177   -199       C  
ATOM    509  O   TYR A  67     -19.836 -38.744  27.246  1.00 21.75           O  
ANISOU  509  O   TYR A  67     2744   5132    386    -73    210   -268       O  
ATOM    510  CB  TYR A  67     -21.448 -36.223  28.365  1.00 23.09           C  
ANISOU  510  CB  TYR A  67     2905   5116    751     90   -278   -230       C  
ATOM    511  CG  TYR A  67     -22.677 -36.489  29.197  1.00 22.08           C  
ANISOU  511  CG  TYR A  67     2735   4698    954     -9   -303   -175       C  
ATOM    512  CD1 TYR A  67     -22.861 -35.849  30.410  1.00 22.33           C  
ANISOU  512  CD1 TYR A  67     2557   4736   1190   -110   -171   -483       C  
ATOM    513  CD2 TYR A  67     -23.633 -37.408  28.799  1.00 21.31           C  
ANISOU  513  CD2 TYR A  67     2872   4749    477    -24   -542   -549       C  
ATOM    514  CE1 TYR A  67     -23.972 -36.097  31.198  1.00 25.69           C  
ANISOU  514  CE1 TYR A  67     2884   4923   1952   -134     78   -349       C  
ATOM    515  CE2 TYR A  67     -24.746 -37.675  29.578  1.00 22.66           C  
ANISOU  515  CE2 TYR A  67     2764   4656   1190    -68   -420   -574       C  
ATOM    516  CZ  TYR A  67     -24.924 -37.007  30.777  1.00 22.83           C  
ANISOU  516  CZ  TYR A  67     2869   4832    973     10   -258   -389       C  
ATOM    517  OH  TYR A  67     -26.018 -37.247  31.562  1.00 23.49           O  
ANISOU  517  OH  TYR A  67     2841   5114    968     37     52   -752       O  
ATOM    518  N   PRO A  68     -20.758 -39.382  29.182  1.00 22.13           N  
ANISOU  518  N   PRO A  68     2933   4931    541    363   -247   -191       N  
ATOM    519  CA  PRO A  68     -20.853 -40.779  28.768  1.00 22.06           C  
ANISOU  519  CA  PRO A  68     2949   4658    773    450   -226    -49       C  
ATOM    520  C   PRO A  68     -21.760 -40.987  27.544  1.00 22.44           C  
ANISOU  520  C   PRO A  68     3284   4391    849    193   -104   -233       C  
ATOM    521  O   PRO A  68     -22.606 -40.153  27.259  1.00 22.82           O  
ANISOU  521  O   PRO A  68     2807   4632   1229     -4   -613    -93       O  
ATOM    522  CB  PRO A  68     -21.483 -41.503  29.969  1.00 22.74           C  
ANISOU  522  CB  PRO A  68     3415   4743    480    681   -187   -148       C  
ATOM    523  CG  PRO A  68     -21.343 -40.545  31.140  1.00 26.26           C  
ANISOU  523  CG  PRO A  68     4115   5022    838    285   -583     -6       C  
ATOM    524  CD  PRO A  68     -21.222 -39.154  30.556  1.00 23.16           C  
ANISOU  524  CD  PRO A  68     3575   4764    457    531   -510   -158       C  
ATOM    525  N   GLY A  69     -21.567 -42.104  26.846  1.00 22.80           N  
ANISOU  525  N   GLY A  69     3139   4236   1287    197   -126   -132       N  
ATOM    526  CA  GLY A  69     -22.569 -42.658  25.920  1.00 22.17           C  
ANISOU  526  CA  GLY A  69     3025   4276   1120    269   -351    -70       C  
ATOM    527  C   GLY A  69     -22.384 -42.180  24.494  1.00 20.10           C  
ANISOU  527  C   GLY A  69     2432   4173   1028    241   -462    -67       C  
ATOM    528  O   GLY A  69     -23.348 -42.256  23.735  1.00 23.45           O  
ANISOU  528  O   GLY A  69     2555   5002   1353    203   -761   -170       O  
ATOM    529  N   ILE A  70     -21.182 -41.732  24.126  1.00 21.26           N  
ANISOU  529  N   ILE A  70     2738   4232   1106    215   -575   -149       N  
ATOM    530  CA  ILE A  70     -20.883 -41.262  22.744  1.00 21.45           C  
ANISOU  530  CA  ILE A  70     2756   4288   1103    266   -155    -94       C  
ATOM    531  C   ILE A  70     -21.246 -42.390  21.775  1.00 22.16           C  
ANISOU  531  C   ILE A  70     2826   4217   1377    312   -289      3       C  
ATOM    532  O   ILE A  70     -21.040 -43.557  22.125  1.00 24.86           O  
ANISOU  532  O   ILE A  70     3222   4573   1649    643   -607     85       O  
ATOM    533  CB  ILE A  70     -19.409 -40.831  22.607  1.00 21.24           C  
ANISOU  533  CB  ILE A  70     2853   4287    927     93   -448   -286       C  
ATOM    534  CG1 ILE A  70     -19.157 -40.093  21.289  1.00 21.39           C  
ANISOU  534  CG1 ILE A  70     2711   4639    775    183     94   -267       C  
ATOM    535  CG2 ILE A  70     -18.470 -42.018  22.785  1.00 22.60           C  
ANISOU  535  CG2 ILE A  70     2955   4407   1224     84   -339   -622       C  
ATOM    536  CD1 ILE A  70     -17.774 -39.495  21.184  1.00 22.60           C  
ANISOU  536  CD1 ILE A  70     2933   4534   1118    244    -45    -86       C  
ATOM    537  N   ALA A  71     -21.784 -42.056  20.602  1.00 23.45           N  
ANISOU  537  N   ALA A  71     2861   4264   1783    632   -296   -172       N  
ATOM    538  CA  ALA A  71     -22.018 -43.022  19.509  1.00 23.39           C  
ANISOU  538  CA  ALA A  71     2806   4683   1396    354   -347   -118       C  
ATOM    539  C   ALA A  71     -20.650 -43.420  18.940  1.00 26.09           C  
ANISOU  539  C   ALA A  71     2794   5162   1954    418   -322   -378       C  
ATOM    540  O   ALA A  71     -19.796 -42.521  18.798  1.00 25.42           O  
ANISOU  540  O   ALA A  71     3021   5139   1496    387   -283    -28       O  
ATOM    541  CB  ALA A  71     -22.923 -42.412  18.470  1.00 24.01           C  
ANISOU  541  CB  ALA A  71     2851   4670   1600    347   -475   -177       C  
ATOM    542  N   ARG A  72     -20.431 -44.711  18.665  1.00 26.66           N  
ANISOU  542  N   ARG A  72     2945   5149   2035    461   -505   -467       N  
ATOM    543  CA  ARG A  72     -19.143 -45.204  18.104  1.00 28.04           C  
ANISOU  543  CA  ARG A  72     3202   5474   1978    248   -325   -710       C  
ATOM    544  C   ARG A  72     -19.358 -46.022  16.831  1.00 25.90           C  
ANISOU  544  C   ARG A  72     2832   5114   1895     75   -113   -743       C  
ATOM    545  O   ARG A  72     -18.349 -46.446  16.255  1.00 26.84           O  
ANISOU  545  O   ARG A  72     3202   5592   1400   -277    -42  -1332       O  
ATOM    546  CB  ARG A  72     -18.394 -46.077  19.111  1.00 34.06           C  
ANISOU  546  CB  ARG A  72     4475   5860   2605    576   -453   -268       C  
ATOM    547  CG  ARG A  72     -17.641 -45.290  20.173  1.00 39.50           C  
ANISOU  547  CG  ARG A  72     5187   6666   3154     79   -162   -647       C  
ATOM    548  CD  ARG A  72     -17.567 -46.121  21.430  1.00 50.02           C  
ANISOU  548  CD  ARG A  72     6732   7585   4687    606    374    265       C  
ATOM    549  NE  ARG A  72     -18.787 -46.916  21.483  1.00 59.24           N  
ANISOU  549  NE  ARG A  72     7945   9468   5096    268   -677   -228       N  
ATOM    550  CZ  ARG A  72     -19.120 -47.737  22.466  1.00 59.61           C  
ANISOU  550  CZ  ARG A  72     6455  11364   4829   -160    736   -739       C  
ATOM    551  NH1 ARG A  72     -18.326 -47.885  23.513  1.00 75.01           N  
ANISOU  551  NH1 ARG A  72     8853  13954   5693   1245   -764   -120       N  
ATOM    552  NH2 ARG A  72     -20.252 -48.410  22.391  1.00 48.59           N  
ANISOU  552  NH2 ARG A  72     3480  11523   3456    583    280  -2214       N  
ATOM    553  N   THR A  73     -20.604 -46.257  16.421  1.00 23.93           N  
ANISOU  553  N   THR A  73     2641   4939   1511    124     35   -694       N  
ATOM    554  CA  THR A  73     -20.939 -47.041  15.202  1.00 24.49           C  
ANISOU  554  CA  THR A  73     3161   4587   1555     69   -242   -508       C  
ATOM    555  C   THR A  73     -22.060 -46.332  14.457  1.00 23.73           C  
ANISOU  555  C   THR A  73     2702   4739   1574   -257   -176   -638       C  
ATOM    556  O   THR A  73     -22.781 -45.528  15.051  1.00 22.92           O  
ANISOU  556  O   THR A  73     2662   4496   1550   -423     -8   -593       O  
ATOM    557  CB  THR A  73     -21.364 -48.475  15.542  1.00 26.00           C  
ANISOU  557  CB  THR A  73     3149   4777   1953    151   -127   -287       C  
ATOM    558  OG1 THR A  73     -22.671 -48.409  16.113  1.00 23.24           O  
ANISOU  558  OG1 THR A  73     3019   4588   1220     90   -197   -387       O  
ATOM    559  CG2 THR A  73     -20.411 -49.168  16.493  1.00 26.64           C  
ANISOU  559  CG2 THR A  73     3991   4719   1411     91   -271    -70       C  
ATOM    560  N   PRO A  74     -22.227 -46.600  13.141  1.00 24.26           N  
ANISOU  560  N   PRO A  74     3240   4373   1603   -502    -44   -663       N  
ATOM    561  CA  PRO A  74     -23.368 -46.079  12.393  1.00 23.54           C  
ANISOU  561  CA  PRO A  74     3015   4324   1604   -466   -162   -569       C  
ATOM    562  C   PRO A  74     -24.693 -46.353  13.121  1.00 22.24           C  
ANISOU  562  C   PRO A  74     3292   3932   1226   -694   -195   -444       C  
ATOM    563  O   PRO A  74     -25.484 -45.441  13.250  1.00 22.91           O  
ANISOU  563  O   PRO A  74     3212   4421   1072   -393    -42   -154       O  
ATOM    564  CB  PRO A  74     -23.260 -46.806  11.040  1.00 24.92           C  
ANISOU  564  CB  PRO A  74     2933   4390   2145   -358    -52   -696       C  
ATOM    565  CG  PRO A  74     -21.773 -47.060  10.887  1.00 24.38           C  
ANISOU  565  CG  PRO A  74     3231   4287   1742   -399   -256   -791       C  
ATOM    566  CD  PRO A  74     -21.300 -47.371  12.295  1.00 23.97           C  
ANISOU  566  CD  PRO A  74     3280   4473   1353   -445    -61   -560       C  
ATOM    567  N   ASP A  75     -24.900 -47.579  13.607  1.00 21.64           N  
ANISOU  567  N   ASP A  75     3428   4045    748   -617   -408   -236       N  
ATOM    568  CA  ASP A  75     -26.184 -48.004  14.230  1.00 21.79           C  
ANISOU  568  CA  ASP A  75     3291   4259    730   -272     72   -204       C  
ATOM    569  C   ASP A  75     -26.431 -47.162  15.489  1.00 21.04           C  
ANISOU  569  C   ASP A  75     3049   4190    755   -359     -6   -190       C  
ATOM    570  O   ASP A  75     -27.581 -46.744  15.727  1.00 21.20           O  
ANISOU  570  O   ASP A  75     2831   4457    763   -184   -283   -667       O  
ATOM    571  CB  ASP A  75     -26.188 -49.508  14.530  1.00 22.26           C  
ANISOU  571  CB  ASP A  75     3427   4343    685   -428    349    -17       C  
ATOM    572  CG  ASP A  75     -26.528 -50.387  13.338  1.00 25.79           C  
ANISOU  572  CG  ASP A  75     3863   4128   1806   -540     55   -127       C  
ATOM    573  OD1 ASP A  75     -26.799 -49.835  12.251  1.00 25.23           O  
ANISOU  573  OD1 ASP A  75     3721   4741   1123   -548    197   -668       O  
ATOM    574  OD2 ASP A  75     -26.533 -51.621  13.511  1.00 28.69           O  
ANISOU  574  OD2 ASP A  75     4067   3988   2844    -49   -123    281       O  
ATOM    575  N   GLU A  76     -25.386 -46.898  16.267  1.00 21.01           N  
ANISOU  575  N   GLU A  76     2788   4277    918   -144    126   -237       N  
ATOM    576  CA  GLU A  76     -25.506 -46.123  17.531  1.00 22.62           C  
ANISOU  576  CA  GLU A  76     3170   4206   1216   -191   -123   -494       C  
ATOM    577  C   GLU A  76     -25.855 -44.672  17.179  1.00 20.84           C  
ANISOU  577  C   GLU A  76     2584   4251   1083   -354   -101   -543       C  
ATOM    578  O   GLU A  76     -26.747 -44.107  17.822  1.00 22.29           O  
ANISOU  578  O   GLU A  76     2651   4784   1035   -314    262   -430       O  
ATOM    579  CB  GLU A  76     -24.226 -46.233  18.354  1.00 22.61           C  
ANISOU  579  CB  GLU A  76     3125   4047   1416     84      0   -188       C  
ATOM    580  CG  GLU A  76     -24.075 -47.581  19.015  1.00 24.70           C  
ANISOU  580  CG  GLU A  76     3434   4441   1509    -12      7     87       C  
ATOM    581  CD  GLU A  76     -22.830 -47.739  19.862  1.00 26.30           C  
ANISOU  581  CD  GLU A  76     3838   4578   1576    124   -340    149       C  
ATOM    582  OE1 GLU A  76     -22.045 -46.762  19.970  1.00 28.50           O  
ANISOU  582  OE1 GLU A  76     4403   5108   1318    316   -819     83       O  
ATOM    583  OE2 GLU A  76     -22.648 -48.843  20.406  1.00 26.86           O  
ANISOU  583  OE2 GLU A  76     3692   4936   1578    201   -697    516       O  
ATOM    584  N   LEU A  77     -25.198 -44.098  16.171  1.00 21.11           N  
ANISOU  584  N   LEU A  77     2557   4225   1236    -16    135   -330       N  
ATOM    585  CA  LEU A  77     -25.424 -42.685  15.778  1.00 20.41           C  
ANISOU  585  CA  LEU A  77     2548   4010   1197   -259    234   -438       C  
ATOM    586  C   LEU A  77     -26.836 -42.555  15.199  1.00 19.19           C  
ANISOU  586  C   LEU A  77     2465   3923    902   -216    254   -435       C  
ATOM    587  O   LEU A  77     -27.517 -41.566  15.502  1.00 20.73           O  
ANISOU  587  O   LEU A  77     1864   4485   1525   -232    581   -871       O  
ATOM    588  CB  LEU A  77     -24.366 -42.261  14.762  1.00 19.68           C  
ANISOU  588  CB  LEU A  77     2533   3855   1089   -341    138   -371       C  
ATOM    589  CG  LEU A  77     -24.450 -40.800  14.345  1.00 19.25           C  
ANISOU  589  CG  LEU A  77     2502   3851    960   -398    -26   -397       C  
ATOM    590  CD1 LEU A  77     -24.230 -39.896  15.550  1.00 21.42           C  
ANISOU  590  CD1 LEU A  77     2972   3960   1205   -446    -35   -458       C  
ATOM    591  CD2 LEU A  77     -23.451 -40.502  13.238  1.00 20.26           C  
ANISOU  591  CD2 LEU A  77     2847   4090    761   -295     94   -214       C  
ATOM    592  N   ALA A  78     -27.261 -43.533  14.406  1.00 19.16           N  
ANISOU  592  N   ALA A  78     2585   4066    628   -326    248   -575       N  
ATOM    593  CA  ALA A  78     -28.597 -43.559  13.769  1.00 21.16           C  
ANISOU  593  CA  ALA A  78     2838   4100   1098   -475    186   -506       C  
ATOM    594  C   ALA A  78     -29.656 -43.634  14.869  1.00 20.11           C  
ANISOU  594  C   ALA A  78     2770   3947    923   -440     71   -325       C  
ATOM    595  O   ALA A  78     -30.611 -42.846  14.826  1.00 22.84           O  
ANISOU  595  O   ALA A  78     3334   3723   1620   -332    245   -200       O  
ATOM    596  CB  ALA A  78     -28.695 -44.710  12.792  1.00 21.64           C  
ANISOU  596  CB  ALA A  78     2951   4598    670   -572     53   -783       C  
ATOM    597  N   GLY A  79     -29.472 -44.529  15.841  1.00 20.62           N  
ANISOU  597  N   GLY A  79     2485   4157   1192   -484    -89   -346       N  
ATOM    598  CA  GLY A  79     -30.384 -44.637  16.991  1.00 20.15           C  
ANISOU  598  CA  GLY A  79     2812   4129    713   -377    -51   -191       C  
ATOM    599  C   GLY A  79     -30.464 -43.329  17.764  1.00 20.23           C  
ANISOU  599  C   GLY A  79     2675   3709   1303   -264   -209    -76       C  
ATOM    600  O   GLY A  79     -31.580 -42.931  18.155  1.00 21.36           O  
ANISOU  600  O   GLY A  79     2650   4139   1325   -205   -113  -1080       O  
ATOM    601  N   ASP A  80     -29.319 -42.689  18.009  1.00 22.73           N  
ANISOU  601  N   ASP A  80     3224   3803   1610   -193     50     26       N  
ATOM    602  CA  ASP A  80     -29.229 -41.424  18.791  1.00 21.92           C  
ANISOU  602  CA  ASP A  80     3170   4258    899   -245   -221   -276       C  
ATOM    603  C   ASP A  80     -30.000 -40.322  18.048  1.00 21.31           C  
ANISOU  603  C   ASP A  80     2982   3908   1204   -237     63   -350       C  
ATOM    604  O   ASP A  80     -30.763 -39.597  18.701  1.00 22.20           O  
ANISOU  604  O   ASP A  80     2859   4588    987   -298    293   -856       O  
ATOM    605  CB  ASP A  80     -27.774 -41.037  19.044  1.00 21.35           C  
ANISOU  605  CB  ASP A  80     3147   4455    508    -68   -249   -178       C  
ATOM    606  CG  ASP A  80     -27.081 -41.974  20.011  1.00 21.45           C  
ANISOU  606  CG  ASP A  80     2735   4507    909    193   -260   -288       C  
ATOM    607  OD1 ASP A  80     -27.783 -42.806  20.620  1.00 22.99           O  
ANISOU  607  OD1 ASP A  80     2719   4667   1347    365   -481   -369       O  
ATOM    608  OD2 ASP A  80     -25.853 -41.869  20.143  1.00 23.21           O  
ANISOU  608  OD2 ASP A  80     2638   5232    949   -243   -293    -58       O  
ATOM    609  N   MET A  81     -29.818 -40.204  16.731  1.00 20.06           N  
ANISOU  609  N   MET A  81     2526   3976   1119   -464   -292   -284       N  
ATOM    610  CA  MET A  81     -30.549 -39.197  15.919  1.00 19.80           C  
ANISOU  610  CA  MET A  81     2641   4073    807   -471    -74   -183       C  
ATOM    611  C   MET A  81     -32.051 -39.523  15.954  1.00 19.09           C  
ANISOU  611  C   MET A  81     2672   3887    692   -438     41   -139       C  
ATOM    612  O   MET A  81     -32.859 -38.584  16.138  1.00 18.17           O  
ANISOU  612  O   MET A  81     2688   3935    278   -318    689   -314       O  
ATOM    613  CB  MET A  81     -30.022 -39.157  14.484  1.00 19.60           C  
ANISOU  613  CB  MET A  81     2570   4037    840   -564    -21   -303       C  
ATOM    614  CG  MET A  81     -28.614 -38.563  14.398  1.00 22.12           C  
ANISOU  614  CG  MET A  81     2992   4290   1120   -598     58   -201       C  
ATOM    615  SD  MET A  81     -28.107 -38.121  12.719  1.00 22.10           S  
ANISOU  615  SD  MET A  81     2910   4481   1004   -277   -113   -158       S  
ATOM    616  CE  MET A  81     -28.041 -39.731  11.932  1.00 21.08           C  
ANISOU  616  CE  MET A  81     2519   4546    943   -364    116    139       C  
ATOM    617  N   HIS A  82     -32.428 -40.799  15.817  1.00 20.33           N  
ANISOU  617  N   HIS A  82     2689   4118    918   -376     32    -87       N  
ATOM    618  CA  HIS A  82     -33.842 -41.249  15.948  1.00 20.19           C  
ANISOU  618  CA  HIS A  82     2556   4059   1055   -399    103   -381       C  
ATOM    619  C   HIS A  82     -34.432 -40.744  17.273  1.00 20.31           C  
ANISOU  619  C   HIS A  82     2474   4106   1134   -372    230   -221       C  
ATOM    620  O   HIS A  82     -35.571 -40.210  17.266  1.00 21.15           O  
ANISOU  620  O   HIS A  82     2469   3692   1874   -521    574   -271       O  
ATOM    621  CB  HIS A  82     -33.969 -42.773  15.838  1.00 20.69           C  
ANISOU  621  CB  HIS A  82     2602   3865   1394   -412    112    -61       C  
ATOM    622  CG  HIS A  82     -35.368 -43.234  16.053  1.00 22.76           C  
ANISOU  622  CG  HIS A  82     2830   4133   1683   -573    -48   -315       C  
ATOM    623  ND1 HIS A  82     -36.308 -43.229  15.037  1.00 24.00           N  
ANISOU  623  ND1 HIS A  82     3119   4474   1523   -809   -119   -367       N  
ATOM    624  CD2 HIS A  82     -36.002 -43.670  17.167  1.00 23.24           C  
ANISOU  624  CD2 HIS A  82     3289   4174   1365   -886   -215   -588       C  
ATOM    625  CE1 HIS A  82     -37.461 -43.660  15.516  1.00 26.69           C  
ANISOU  625  CE1 HIS A  82     3383   4959   1798   -927   -158   -208       C  
ATOM    626  NE2 HIS A  82     -37.299 -43.933  16.828  1.00 25.07           N  
ANISOU  626  NE2 HIS A  82     3134   4589   1802   -970    119   -113       N  
ATOM    627  N   GLU A  83     -33.704 -40.917  18.375  1.00 19.73           N  
ANISOU  627  N   GLU A  83     2349   4126   1019   -106    217   -429       N  
ATOM    628  CA  GLU A  83     -34.178 -40.526  19.730  1.00 20.63           C  
ANISOU  628  CA  GLU A  83     2697   4302    839   -261    250   -298       C  
ATOM    629  C   GLU A  83     -34.380 -39.005  19.781  1.00 19.53           C  
ANISOU  629  C   GLU A  83     2584   4013    821   -378    188   -162       C  
ATOM    630  O   GLU A  83     -35.438 -38.565  20.280  1.00 21.67           O  
ANISOU  630  O   GLU A  83     2739   3804   1688   -239   -410   -105       O  
ATOM    631  CB  GLU A  83     -33.206 -41.004  20.812  1.00 22.26           C  
ANISOU  631  CB  GLU A  83     2950   4365   1142   -188    161   -266       C  
ATOM    632  CG  GLU A  83     -33.598 -40.563  22.214  1.00 22.31           C  
ANISOU  632  CG  GLU A  83     3396   4191    888   -324    -53   -299       C  
ATOM    633  CD  GLU A  83     -34.870 -41.170  22.788  1.00 23.07           C  
ANISOU  633  CD  GLU A  83     3255   4212   1296   -473   -315   -603       C  
ATOM    634  OE1 GLU A  83     -35.408 -42.111  22.183  1.00 21.12           O  
ANISOU  634  OE1 GLU A  83     3005   4390    627  -1012   -645   -171       O  
ATOM    635  OE2 GLU A  83     -35.308 -40.711  23.870  1.00 25.91           O  
ANISOU  635  OE2 GLU A  83     3590   4618   1636   -503    301   -189       O  
ATOM    636  N   ALA A  84     -33.399 -38.225  19.325  1.00 18.96           N  
ANISOU  636  N   ALA A  84     2331   4196    675   -223    306   -325       N  
ATOM    637  CA  ALA A  84     -33.479 -36.747  19.283  1.00 18.09           C  
ANISOU  637  CA  ALA A  84     2252   4356    266   -475    501   -316       C  
ATOM    638  C   ALA A  84     -34.701 -36.344  18.450  1.00 18.15           C  
ANISOU  638  C   ALA A  84     2459   4140    294   -486    300   -274       C  
ATOM    639  O   ALA A  84     -35.546 -35.573  18.938  1.00 17.94           O  
ANISOU  639  O   ALA A  84     1992   4057    765   -619     82   -255       O  
ATOM    640  CB  ALA A  84     -32.201 -36.164  18.734  1.00 20.94           C  
ANISOU  640  CB  ALA A  84     2265   4701    987   -562    344   -212       C  
ATOM    641  N   LEU A  85     -34.822 -36.864  17.230  1.00 19.01           N  
ANISOU  641  N   LEU A  85     2529   4001    690   -218    108   -665       N  
ATOM    642  CA  LEU A  85     -35.934 -36.468  16.325  1.00 19.88           C  
ANISOU  642  CA  LEU A  85     2690   4045    817   -155    -80   -369       C  
ATOM    643  C   LEU A  85     -37.283 -36.820  16.960  1.00 19.83           C  
ANISOU  643  C   LEU A  85     2573   4024    934   -174    -41   -371       C  
ATOM    644  O   LEU A  85     -38.253 -36.072  16.725  1.00 21.72           O  
ANISOU  644  O   LEU A  85     2753   4262   1234    140   -311    -56       O  
ATOM    645  CB  LEU A  85     -35.750 -37.139  14.965  1.00 21.20           C  
ANISOU  645  CB  LEU A  85     2783   4208   1063    -59     52   -518       C  
ATOM    646  CG  LEU A  85     -34.569 -36.610  14.159  1.00 22.10           C  
ANISOU  646  CG  LEU A  85     2840   4298   1256   -150   -223   -222       C  
ATOM    647  CD1 LEU A  85     -34.328 -37.492  12.950  1.00 22.76           C  
ANISOU  647  CD1 LEU A  85     3214   4534    898    159   -290   -195       C  
ATOM    648  CD2 LEU A  85     -34.798 -35.163  13.747  1.00 22.00           C  
ANISOU  648  CD2 LEU A  85     2752   4440   1164   -223   -512   -224       C  
ATOM    649  N   SER A  86     -37.334 -37.887  17.762  1.00 19.91           N  
ANISOU  649  N   SER A  86     2263   4084   1217   -341    225   -276       N  
ATOM    650  CA  SER A  86     -38.570 -38.371  18.435  1.00 20.34           C  
ANISOU  650  CA  SER A  86     2326   4395   1007   -369    267   -298       C  
ATOM    651  C   SER A  86     -39.045 -37.337  19.461  1.00 19.31           C  
ANISOU  651  C   SER A  86     1868   4428   1037   -300    357   -248       C  
ATOM    652  O   SER A  86     -40.219 -37.401  19.844  1.00 21.33           O  
ANISOU  652  O   SER A  86     1737   5173   1193   -427    244   -478       O  
ATOM    653  CB  SER A  86     -38.368 -39.732  19.062  1.00 20.11           C  
ANISOU  653  CB  SER A  86     2402   4211   1025   -353    345   -206       C  
ATOM    654  OG  SER A  86     -37.833 -39.639  20.377  1.00 21.05           O  
ANISOU  654  OG  SER A  86     2645   4348   1002   -355    303    171       O  
ATOM    655  N   LEU A  87     -38.160 -36.427  19.889  1.00 19.37           N  
ANISOU  655  N   LEU A  87     1987   4396    974   -269    409   -378       N  
ATOM    656  CA  LEU A  87     -38.432 -35.428  20.958  1.00 19.16           C  
ANISOU  656  CA  LEU A  87     1827   4351   1100   -145    451   -382       C  
ATOM    657  C   LEU A  87     -38.543 -34.030  20.344  1.00 19.57           C  
ANISOU  657  C   LEU A  87     1881   4619    936    -96    394   -284       C  
ATOM    658  O   LEU A  87     -38.780 -33.064  21.097  1.00 21.75           O  
ANISOU  658  O   LEU A  87     2442   4487   1332    -23    546   -128       O  
ATOM    659  CB  LEU A  87     -37.310 -35.488  21.999  1.00 18.33           C  
ANISOU  659  CB  LEU A  87     1916   4266    782      7    315   -604       C  
ATOM    660  CG  LEU A  87     -37.178 -36.826  22.724  1.00 20.43           C  
ANISOU  660  CG  LEU A  87     2152   4386   1225   -101    196   -360       C  
ATOM    661  CD1 LEU A  87     -35.967 -36.837  23.648  1.00 21.35           C  
ANISOU  661  CD1 LEU A  87     2175   4315   1619    -41   -116   -367       C  
ATOM    662  CD2 LEU A  87     -38.447 -37.142  23.505  1.00 21.86           C  
ANISOU  662  CD2 LEU A  87     2049   4417   1840      0    257   -169       C  
ATOM    663  N   ILE A  88     -38.354 -33.929  19.028  1.00 19.25           N  
ANISOU  663  N   ILE A  88     1935   4450    926   -263    363   -246       N  
ATOM    664  CA  ILE A  88     -38.492 -32.656  18.267  1.00 19.06           C  
ANISOU  664  CA  ILE A  88     1966   4408    868   -167    300   -261       C  
ATOM    665  C   ILE A  88     -39.766 -32.727  17.435  1.00 18.93           C  
ANISOU  665  C   ILE A  88     2017   4299    876    -86    246   -411       C  
ATOM    666  O   ILE A  88     -39.901 -33.587  16.568  1.00 20.58           O  
ANISOU  666  O   ILE A  88     2440   4659    717     45   -304   -697       O  
ATOM    667  CB  ILE A  88     -37.245 -32.411  17.398  1.00 18.92           C  
ANISOU  667  CB  ILE A  88     1829   4329   1032   -144    362   -219       C  
ATOM    668  CG1 ILE A  88     -35.970 -32.354  18.249  1.00 20.47           C  
ANISOU  668  CG1 ILE A  88     1837   4205   1733     13    226   -147       C  
ATOM    669  CG2 ILE A  88     -37.439 -31.158  16.566  1.00 18.58           C  
ANISOU  669  CG2 ILE A  88     1696   4243   1118    -22    590   -320       C  
ATOM    670  CD1 ILE A  88     -34.690 -32.511  17.453  1.00 20.42           C  
ANISOU  670  CD1 ILE A  88     2046   4127   1583    -27    256   -150       C  
ATOM    671  N   PRO A  89     -40.734 -31.817  17.663  1.00 18.78           N  
ANISOU  671  N   PRO A  89     1998   4430    705   -123    244   -244       N  
ATOM    672  CA  PRO A  89     -42.020 -31.890  16.975  1.00 18.04           C  
ANISOU  672  CA  PRO A  89     1881   4257    715   -319    179   -268       C  
ATOM    673  C   PRO A  89     -41.889 -31.532  15.490  1.00 19.27           C  
ANISOU  673  C   PRO A  89     1989   4458    873   -457    168    -87       C  
ATOM    674  O   PRO A  89     -41.103 -30.666  15.134  1.00 20.19           O  
ANISOU  674  O   PRO A  89     2224   4780    666   -576    564   -320       O  
ATOM    675  CB  PRO A  89     -42.896 -30.877  17.725  1.00 17.81           C  
ANISOU  675  CB  PRO A  89     1899   4309    559   -275    306    -37       C  
ATOM    676  CG  PRO A  89     -41.897 -29.872  18.289  1.00 18.34           C  
ANISOU  676  CG  PRO A  89     1859   4313    796   -294    274    -11       C  
ATOM    677  CD  PRO A  89     -40.660 -30.691  18.612  1.00 18.91           C  
ANISOU  677  CD  PRO A  89     1920   4400    862   -171     92   -123       C  
ATOM    678  N   GLY A  90     -42.671 -32.219  14.661  1.00 20.46           N  
ANISOU  678  N   GLY A  90     2262   4546    964   -459     86   -146       N  
ATOM    679  CA  GLY A  90     -42.696 -32.012  13.209  1.00 21.32           C  
ANISOU  679  CA  GLY A  90     2465   4669    964   -410    164    -48       C  
ATOM    680  C   GLY A  90     -41.662 -32.877  12.518  1.00 22.17           C  
ANISOU  680  C   GLY A  90     2535   4808   1081   -231    -46    -15       C  
ATOM    681  O   GLY A  90     -41.113 -33.794  13.159  1.00 23.93           O  
ANISOU  681  O   GLY A  90     2866   5350    874    -35      4   -359       O  
ATOM    682  N   LYS A  91     -41.414 -32.595  11.246  1.00 23.34           N  
ANISOU  682  N   LYS A  91     2801   5207    860   -171   -160   -249       N  
ATOM    683  CA  LYS A  91     -40.561 -33.430  10.374  1.00 22.93           C  
ANISOU  683  CA  LYS A  91     2596   4954   1161   -256     13   -142       C  
ATOM    684  C   LYS A  91     -39.370 -32.592   9.925  1.00 21.11           C  
ANISOU  684  C   LYS A  91     2321   4529   1168   -320   -171   -386       C  
ATOM    685  O   LYS A  91     -39.559 -31.423   9.544  1.00 20.37           O  
ANISOU  685  O   LYS A  91     2081   4177   1478   -376    289   -130       O  
ATOM    686  CB  LYS A  91     -41.383 -33.937   9.191  1.00 26.16           C  
ANISOU  686  CB  LYS A  91     3014   5493   1429   -185   -522    149       C  
ATOM    687  CG  LYS A  91     -42.488 -34.914   9.564  1.00 28.99           C  
ANISOU  687  CG  LYS A  91     3721   5960   1332   -141   -270    928       C  
ATOM    688  CD  LYS A  91     -41.965 -36.182  10.195  1.00 33.90           C  
ANISOU  688  CD  LYS A  91     4235   6654   1989   -152   -231    807       C  
ATOM    689  CE  LYS A  91     -40.879 -36.836   9.371  1.00 37.61           C  
ANISOU  689  CE  LYS A  91     4457   6855   2977    -99   -715    865       C  
ATOM    690  NZ  LYS A  91     -40.373 -38.067  10.019  1.00 36.82           N  
ANISOU  690  NZ  LYS A  91     4741   7542   1705   -558  -1239   1413       N  
ATOM    691  N   HIS A  92     -38.179 -33.174   9.981  1.00 20.08           N  
ANISOU  691  N   HIS A  92     2203   4471    954   -523     32   -382       N  
ATOM    692  CA  HIS A  92     -36.918 -32.413   9.826  1.00 19.24           C  
ANISOU  692  CA  HIS A  92     2125   4533    651   -558   -206   -607       C  
ATOM    693  C   HIS A  92     -36.000 -33.121   8.839  1.00 19.98           C  
ANISOU  693  C   HIS A  92     2197   4462    929   -613   -172   -574       C  
ATOM    694  O   HIS A  92     -36.477 -33.975   8.083  1.00 20.59           O  
ANISOU  694  O   HIS A  92     2112   4820    889   -818   -411   -621       O  
ATOM    695  CB  HIS A  92     -36.336 -32.167  11.215  1.00 18.59           C  
ANISOU  695  CB  HIS A  92     2108   4557    395   -437     -8   -320       C  
ATOM    696  CG  HIS A  92     -37.292 -31.390  12.049  1.00 20.03           C  
ANISOU  696  CG  HIS A  92     2289   4631    688   -204    118   -307       C  
ATOM    697  ND1 HIS A  92     -37.451 -30.028  11.901  1.00 18.94           N  
ANISOU  697  ND1 HIS A  92     2193   4480    522   -423    343   -175       N  
ATOM    698  CD2 HIS A  92     -38.185 -31.786  12.980  1.00 20.35           C  
ANISOU  698  CD2 HIS A  92     2369   4451    912   -262    234   -165       C  
ATOM    699  CE1 HIS A  92     -38.368 -29.605  12.742  1.00 19.86           C  
ANISOU  699  CE1 HIS A  92     2074   4627    843     50    186    -95       C  
ATOM    700  NE2 HIS A  92     -38.846 -30.668  13.408  1.00 20.19           N  
ANISOU  700  NE2 HIS A  92     2370   4532    769   -249    173   -365       N  
ATOM    701  N   ARG A  93     -34.743 -32.704   8.814  1.00 20.41           N  
ANISOU  701  N   ARG A  93     2372   4509    874   -531     42   -543       N  
ATOM    702  CA  ARG A  93     -33.708 -33.224   7.901  1.00 20.36           C  
ANISOU  702  CA  ARG A  93     2358   4464    913   -390      1   -637       C  
ATOM    703  C   ARG A  93     -32.483 -33.538   8.752  1.00 19.85           C  
ANISOU  703  C   ARG A  93     2344   4411    784   -450    -63   -621       C  
ATOM    704  O   ARG A  93     -32.453 -33.091   9.924  1.00 18.26           O  
ANISOU  704  O   ARG A  93     2042   4379    514   -435    334   -318       O  
ATOM    705  CB  ARG A  93     -33.412 -32.183   6.819  1.00 19.95           C  
ANISOU  705  CB  ARG A  93     2429   4440    709   -278    256   -624       C  
ATOM    706  CG  ARG A  93     -34.606 -31.840   5.940  1.00 21.43           C  
ANISOU  706  CG  ARG A  93     2460   4577   1103   -397    195   -951       C  
ATOM    707  CD  ARG A  93     -34.295 -30.698   4.992  1.00 20.45           C  
ANISOU  707  CD  ARG A  93     2423   4692    654   -324     16   -881       C  
ATOM    708  NE  ARG A  93     -33.245 -31.045   4.054  1.00 21.28           N  
ANISOU  708  NE  ARG A  93     2343   4608   1135   -502    214   -970       N  
ATOM    709  CZ  ARG A  93     -33.446 -31.754   2.950  1.00 20.56           C  
ANISOU  709  CZ  ARG A  93     2154   4969    688   -606    175   -665       C  
ATOM    710  NH1 ARG A  93     -34.656 -32.205   2.679  1.00 21.71           N  
ANISOU  710  NH1 ARG A  93     1854   5406    986   -385    -10   -467       N  
ATOM    711  NH2 ARG A  93     -32.443 -32.032   2.135  1.00 22.22           N  
ANISOU  711  NH2 ARG A  93     2317   5116   1008   -337    241   -759       N  
ATOM    712  N   VAL A  94     -31.541 -34.286   8.180  1.00 18.53           N  
ANISOU  712  N   VAL A  94     1897   4397    745   -464    -81   -421       N  
ATOM    713  CA  VAL A  94     -30.227 -34.611   8.795  1.00 18.83           C  
ANISOU  713  CA  VAL A  94     1952   4450    750   -196   -101   -499       C  
ATOM    714  C   VAL A  94     -29.132 -34.191   7.815  1.00 19.10           C  
ANISOU  714  C   VAL A  94     2071   4358    827   -352   -208   -388       C  
ATOM    715  O   VAL A  94     -29.298 -34.425   6.609  1.00 19.89           O  
ANISOU  715  O   VAL A  94     2490   4190    875   -329   -197   -446       O  
ATOM    716  CB  VAL A  94     -30.148 -36.102   9.176  1.00 19.18           C  
ANISOU  716  CB  VAL A  94     1548   4338   1399   -351    118   -641       C  
ATOM    717  CG1 VAL A  94     -28.723 -36.550   9.447  1.00 21.66           C  
ANISOU  717  CG1 VAL A  94     2005   4283   1942    -63     34   -753       C  
ATOM    718  CG2 VAL A  94     -31.023 -36.401  10.384  1.00 20.08           C  
ANISOU  718  CG2 VAL A  94     1912   4426   1289   -231    162   -460       C  
ATOM    719  N   GLN A  95     -28.088 -33.547   8.338  1.00 20.41           N  
ANISOU  719  N   GLN A  95     2449   4164   1139   -382    -66   -559       N  
ATOM    720  CA  GLN A  95     -26.820 -33.245   7.636  1.00 20.90           C  
ANISOU  720  CA  GLN A  95     2381   4465   1093   -328    -84   -367       C  
ATOM    721  C   GLN A  95     -25.816 -34.372   7.885  1.00 20.34           C  
ANISOU  721  C   GLN A  95     2631   4215    881   -317    191   -308       C  
ATOM    722  O   GLN A  95     -25.568 -34.710   9.057  1.00 21.11           O  
ANISOU  722  O   GLN A  95     2571   4446   1003   -253    362   -357       O  
ATOM    723  CB  GLN A  95     -26.194 -31.956   8.163  1.00 21.21           C  
ANISOU  723  CB  GLN A  95     2110   4278   1670   -210   -141   -345       C  
ATOM    724  CG  GLN A  95     -26.991 -30.702   7.876  1.00 22.60           C  
ANISOU  724  CG  GLN A  95     2143   4527   1917   -112     69   -461       C  
ATOM    725  CD  GLN A  95     -26.228 -29.502   8.366  1.00 21.97           C  
ANISOU  725  CD  GLN A  95     2196   4403   1745      4    -48   -783       C  
ATOM    726  OE1 GLN A  95     -25.166 -29.166   7.831  1.00 21.61           O  
ANISOU  726  OE1 GLN A  95     2266   4123   1819    -97   -177   -742       O  
ATOM    727  NE2 GLN A  95     -26.745 -28.880   9.415  1.00 21.42           N  
ANISOU  727  NE2 GLN A  95     2061   4231   1844     83    -82  -1011       N  
ATOM    728  N   LEU A  96     -25.213 -34.889   6.819  1.00 19.59           N  
ANISOU  728  N   LEU A  96     2726   4411    305   -338    -93   -157       N  
ATOM    729  CA  LEU A  96     -24.067 -35.819   6.910  1.00 20.50           C  
ANISOU  729  CA  LEU A  96     2721   4472    594   -345     68   -147       C  
ATOM    730  C   LEU A  96     -22.778 -35.036   6.658  1.00 20.08           C  
ANISOU  730  C   LEU A  96     2422   4438    767   -438   -187   -343       C  
ATOM    731  O   LEU A  96     -22.834 -33.959   5.999  1.00 19.63           O  
ANISOU  731  O   LEU A  96     2003   4696    758   -305    230   -204       O  
ATOM    732  CB  LEU A  96     -24.234 -36.937   5.879  1.00 22.95           C  
ANISOU  732  CB  LEU A  96     3074   4508   1137   -619     70   -365       C  
ATOM    733  CG  LEU A  96     -25.496 -37.784   6.019  1.00 24.44           C  
ANISOU  733  CG  LEU A  96     2924   4668   1691   -426    163   -209       C  
ATOM    734  CD1 LEU A  96     -25.533 -38.852   4.942  1.00 26.93           C  
ANISOU  734  CD1 LEU A  96     2981   4743   2507   -544     74   -360       C  
ATOM    735  CD2 LEU A  96     -25.573 -38.413   7.403  1.00 26.65           C  
ANISOU  735  CD2 LEU A  96     3254   4881   1987   -404    465   -291       C  
ATOM    736  N   HIS A  97     -21.663 -35.562   7.164  1.00 20.30           N  
ANISOU  736  N   HIS A  97     2341   4271   1099   -311    -74   -345       N  
ATOM    737  CA  HIS A  97     -20.293 -35.224   6.699  1.00 18.35           C  
ANISOU  737  CA  HIS A  97     2261   4393    316   -454     58   -396       C  
ATOM    738  C   HIS A  97     -19.747 -36.409   5.899  1.00 19.82           C  
ANISOU  738  C   HIS A  97     2447   4399    685   -493    122   -417       C  
ATOM    739  O   HIS A  97     -20.171 -37.545   6.163  1.00 20.62           O  
ANISOU  739  O   HIS A  97     2209   4504   1122   -290    306   -294       O  
ATOM    740  CB  HIS A  97     -19.388 -34.870   7.881  1.00 19.48           C  
ANISOU  740  CB  HIS A  97     2455   4784    159   -461    -61   -233       C  
ATOM    741  CG  HIS A  97     -18.921 -33.454   7.882  1.00 18.82           C  
ANISOU  741  CG  HIS A  97     2509   4544     97   -541    268    -41       C  
ATOM    742  ND1 HIS A  97     -17.895 -33.018   7.065  1.00 20.73           N  
ANISOU  742  ND1 HIS A  97     2259   4693    922   -578    382   -210       N  
ATOM    743  CD2 HIS A  97     -19.316 -32.382   8.600  1.00 19.69           C  
ANISOU  743  CD2 HIS A  97     2287   4603    590   -649    514     57       C  
ATOM    744  CE1 HIS A  97     -17.692 -31.733   7.270  1.00 20.09           C  
ANISOU  744  CE1 HIS A  97     2287   4686    661   -825    205   -518       C  
ATOM    745  NE2 HIS A  97     -18.550 -31.322   8.212  1.00 20.52           N  
ANISOU  745  NE2 HIS A  97     2302   4542    949   -726    238   -372       N  
ATOM    746  N   ALA A  98     -18.834 -36.153   4.964  1.00 20.16           N  
ANISOU  746  N   ALA A  98     2645   4369    646   -389    300   -472       N  
ATOM    747  CA  ALA A  98     -18.220 -37.191   4.106  1.00 19.82           C  
ANISOU  747  CA  ALA A  98     2468   4462    600   -344     66   -561       C  
ATOM    748  C   ALA A  98     -17.638 -38.308   4.983  1.00 19.49           C  
ANISOU  748  C   ALA A  98     2075   4596    734   -235     53   -628       C  
ATOM    749  O   ALA A  98     -17.712 -39.476   4.584  1.00 21.03           O  
ANISOU  749  O   ALA A  98     1837   4418   1733    -79   -275   -624       O  
ATOM    750  CB  ALA A  98     -17.170 -36.574   3.224  1.00 20.06           C  
ANISOU  750  CB  ALA A  98     2688   4691    242   -468    200   -597       C  
ATOM    751  N   ILE A  99     -17.075 -37.979   6.146  1.00 20.42           N  
ANISOU  751  N   ILE A  99     2361   4591    804    -70    -46   -752       N  
ATOM    752  CA  ILE A  99     -16.390 -39.002   6.992  1.00 18.85           C  
ANISOU  752  CA  ILE A  99     1898   4725    540    -79     79   -667       C  
ATOM    753  C   ILE A  99     -17.410 -39.959   7.632  1.00 19.81           C  
ANISOU  753  C   ILE A  99     2169   4393    962   -200   -305   -687       C  
ATOM    754  O   ILE A  99     -16.960 -40.915   8.281  1.00 20.84           O  
ANISOU  754  O   ILE A  99     2345   4608    961    -67   -385   -344       O  
ATOM    755  CB  ILE A  99     -15.467 -38.350   8.035  1.00 19.69           C  
ANISOU  755  CB  ILE A  99     2019   4590    872   -299   -202   -470       C  
ATOM    756  CG1 ILE A  99     -16.189 -37.276   8.853  1.00 20.85           C  
ANISOU  756  CG1 ILE A  99     1984   4925   1010   -356    -99   -466       C  
ATOM    757  CG2 ILE A  99     -14.211 -37.823   7.357  1.00 19.59           C  
ANISOU  757  CG2 ILE A  99     2002   4657    783   -339   -129   -655       C  
ATOM    758  CD1 ILE A  99     -15.434 -36.828  10.088  1.00 20.57           C  
ANISOU  758  CD1 ILE A  99     1718   5147    951   -391   -166   -258       C  
ATOM    759  N   TYR A 100     -18.719 -39.750   7.435  1.00 20.46           N  
ANISOU  759  N   TYR A 100     2078   4422   1270    -76     31   -454       N  
ATOM    760  CA  TYR A 100     -19.788 -40.641   7.968  1.00 20.59           C  
ANISOU  760  CA  TYR A 100     2053   4511   1258   -118    164   -346       C  
ATOM    761  C   TYR A 100     -20.119 -41.733   6.944  1.00 20.76           C  
ANISOU  761  C   TYR A 100     1952   4497   1438    -70    183   -340       C  
ATOM    762  O   TYR A 100     -21.070 -42.496   7.188  1.00 22.27           O  
ANISOU  762  O   TYR A 100     2591   4308   1560   -190    -11   -469       O  
ATOM    763  CB  TYR A 100     -20.978 -39.811   8.454  1.00 18.86           C  
ANISOU  763  CB  TYR A 100     1976   4478    709   -302    112   -332       C  
ATOM    764  CG  TYR A 100     -20.603 -39.054   9.697  1.00 18.73           C  
ANISOU  764  CG  TYR A 100     2123   4589    403   -421    237   -186       C  
ATOM    765  CD1 TYR A 100     -19.926 -37.856   9.602  1.00 19.63           C  
ANISOU  765  CD1 TYR A 100     2536   4599    321   -467    141   -318       C  
ATOM    766  CD2 TYR A 100     -20.797 -39.591  10.962  1.00 18.42           C  
ANISOU  766  CD2 TYR A 100     1882   4748    368   -313    169   -272       C  
ATOM    767  CE1 TYR A 100     -19.511 -37.168  10.726  1.00 18.15           C  
ANISOU  767  CE1 TYR A 100     2102   4550    243   -440    285   -347       C  
ATOM    768  CE2 TYR A 100     -20.390 -38.915  12.098  1.00 19.82           C  
ANISOU  768  CE2 TYR A 100     2621   4676    231   -328    171   -275       C  
ATOM    769  CZ  TYR A 100     -19.733 -37.702  11.980  1.00 18.55           C  
ANISOU  769  CZ  TYR A 100     2492   4380    176   -331    247   -369       C  
ATOM    770  OH  TYR A 100     -19.298 -37.015  13.070  1.00 19.84           O  
ANISOU  770  OH  TYR A 100     2766   4222    551   -121    -44   -710       O  
ATOM    771  N   ALA A 101     -19.313 -41.847   5.878  1.00 21.14           N  
ANISOU  771  N   ALA A 101     1971   4347   1714     19    341   -451       N  
ATOM    772  CA  ALA A 101     -19.354 -42.972   4.915  1.00 22.23           C  
ANISOU  772  CA  ALA A 101     2285   4343   1816   -158    337   -258       C  
ATOM    773  C   ALA A 101     -19.411 -44.295   5.694  1.00 23.47           C  
ANISOU  773  C   ALA A 101     2631   4360   1926    -92     61   -217       C  
ATOM    774  O   ALA A 101     -18.696 -44.419   6.724  1.00 21.74           O  
ANISOU  774  O   ALA A 101     2526   4454   1279   -177    554   -423       O  
ATOM    775  CB  ALA A 101     -18.156 -42.920   4.001  1.00 22.95           C  
ANISOU  775  CB  ALA A 101     2563   4272   1885     96    313   -405       C  
ATOM    776  N   VAL A 102     -20.234 -45.240   5.228  1.00 23.21           N  
ANISOU  776  N   VAL A 102     3178   4029   1609    -77    149   -281       N  
ATOM    777  CA  VAL A 102     -20.394 -46.590   5.841  1.00 22.96           C  
ANISOU  777  CA  VAL A 102     2887   3971   1866   -237     -1   -591       C  
ATOM    778  C   VAL A 102     -20.041 -47.643   4.791  1.00 23.81           C  
ANISOU  778  C   VAL A 102     3100   4133   1814    -11      3   -202       C  
ATOM    779  O   VAL A 102     -20.862 -47.886   3.899  1.00 23.78           O  
ANISOU  779  O   VAL A 102     3017   3998   2019      2     85   -761       O  
ATOM    780  CB  VAL A 102     -21.811 -46.791   6.399  1.00 24.91           C  
ANISOU  780  CB  VAL A 102     3427   3905   2133   -185    420   -688       C  
ATOM    781  CG1 VAL A 102     -21.995 -48.191   6.960  1.00 25.44           C  
ANISOU  781  CG1 VAL A 102     3467   3695   2502   -123    389   -823       C  
ATOM    782  CG2 VAL A 102     -22.135 -45.739   7.451  1.00 24.83           C  
ANISOU  782  CG2 VAL A 102     3269   4208   1954   -384    387   -805       C  
ATOM    783  N   THR A 103     -18.859 -48.248   4.905  1.00 24.00           N  
ANISOU  783  N   THR A 103     2861   4542   1713    -61    179    141       N  
ATOM    784  CA  THR A 103     -18.356 -49.241   3.929  1.00 26.36           C  
ANISOU  784  CA  THR A 103     3402   4734   1879    204    172   -244       C  
ATOM    785  C   THR A 103     -17.258 -50.091   4.571  1.00 28.49           C  
ANISOU  785  C   THR A 103     3939   4833   2053    345    238   -457       C  
ATOM    786  O   THR A 103     -16.571 -49.591   5.489  1.00 30.49           O  
ANISOU  786  O   THR A 103     3889   4930   2766    881      3   -909       O  
ATOM    787  CB  THR A 103     -17.883 -48.510   2.667  1.00 27.72           C  
ANISOU  787  CB  THR A 103     3509   4742   2282    622    155     95       C  
ATOM    788  OG1 THR A 103     -17.486 -49.472   1.689  1.00 27.86           O  
ANISOU  788  OG1 THR A 103     3771   5490   1324    850   -109   -375       O  
ATOM    789  CG2 THR A 103     -16.759 -47.540   2.957  1.00 27.85           C  
ANISOU  789  CG2 THR A 103     3462   4730   2389    605    130    155       C  
ATOM    790  N   ASP A 104     -17.101 -51.333   4.108  1.00 31.10           N  
ANISOU  790  N   ASP A 104     4667   4657   2492    223    152   -329       N  
ATOM    791  CA  ASP A 104     -15.984 -52.223   4.520  1.00 32.90           C  
ANISOU  791  CA  ASP A 104     4775   4901   2822    535    460   -429       C  
ATOM    792  C   ASP A 104     -14.849 -52.078   3.502  1.00 33.27           C  
ANISOU  792  C   ASP A 104     4267   4934   3437    299     -9   -208       C  
ATOM    793  O   ASP A 104     -13.828 -52.766   3.649  1.00 34.97           O  
ANISOU  793  O   ASP A 104     3839   5890   3554      2  -1157     11       O  
ATOM    794  CB  ASP A 104     -16.454 -53.671   4.685  1.00 38.36           C  
ANISOU  794  CB  ASP A 104     5235   5121   4217    517    438     37       C  
ATOM    795  CG  ASP A 104     -17.140 -54.244   3.459  1.00 42.54           C  
ANISOU  795  CG  ASP A 104     5794   5844   4524     56    540    266       C  
ATOM    796  OD1 ASP A 104     -17.057 -53.609   2.393  1.00 47.83           O  
ANISOU  796  OD1 ASP A 104     6125   6399   5647    327   1482    426       O  
ATOM    797  OD2 ASP A 104     -17.758 -55.319   3.581  1.00 53.21           O  
ANISOU  797  OD2 ASP A 104     7202   6260   6756   -186    338   1342       O  
ATOM    798  N   LYS A 105     -15.014 -51.200   2.511  1.00 31.19           N  
ANISOU  798  N   LYS A 105     3942   5288   2617    439   -119  -1041       N  
ATOM    799  CA  LYS A 105     -13.969 -50.940   1.487  1.00 33.04           C  
ANISOU  799  CA  LYS A 105     4255   5082   3213    469     61   -989       C  
ATOM    800  C   LYS A 105     -12.970 -49.930   2.052  1.00 32.19           C  
ANISOU  800  C   LYS A 105     3888   4832   3511    573    -35   -851       C  
ATOM    801  O   LYS A 105     -13.384 -49.019   2.788  1.00 31.93           O  
ANISOU  801  O   LYS A 105     4206   5131   2793   -288   -529  -1730       O  
ATOM    802  CB  LYS A 105     -14.604 -50.471   0.178  1.00 34.86           C  
ANISOU  802  CB  LYS A 105     4350   5857   3035    778    474   -713       C  
ATOM    803  CG  LYS A 105     -15.273 -51.586  -0.613  1.00 40.20           C  
ANISOU  803  CG  LYS A 105     4844   6857   3570    735   -336   -563       C  
ATOM    804  CD  LYS A 105     -16.065 -51.097  -1.792  1.00 50.03           C  
ANISOU  804  CD  LYS A 105     6195   8480   4331    509   -420   -672       C  
ATOM    805  CE  LYS A 105     -16.447 -52.206  -2.746  1.00 52.45           C  
ANISOU  805  CE  LYS A 105     6903   8899   4125    737   -935  -1736       C  
ATOM    806  NZ  LYS A 105     -16.802 -51.655  -4.074  1.00 65.94           N  
ANISOU  806  NZ  LYS A 105     8448  10316   6286    431  -1715  -1572       N  
ATOM    807  N   LYS A 106     -11.691 -50.120   1.742  1.00 35.36           N  
ANISOU  807  N   LYS A 106     4647   5026   3759    314   -233   -713       N  
ATOM    808  CA  LYS A 106     -10.613 -49.170   2.103  1.00 39.15           C  
ANISOU  808  CA  LYS A 106     5029   5619   4224   -174    -39   -846       C  
ATOM    809  C   LYS A 106     -10.856 -47.886   1.307  1.00 34.01           C  
ANISOU  809  C   LYS A 106     4289   5660   2971    267   -149   -942       C  
ATOM    810  O   LYS A 106     -10.849 -47.950   0.068  1.00 35.59           O  
ANISOU  810  O   LYS A 106     4162   5996   3363   -658    561   -228       O  
ATOM    811  CB  LYS A 106      -9.247 -49.793   1.810  1.00 45.87           C  
ANISOU  811  CB  LYS A 106     5465   6353   5610   -109   -572  -1148       C  
ATOM    812  CG  LYS A 106      -8.053 -48.993   2.310  1.00 57.72           C  
ANISOU  812  CG  LYS A 106     7475   7700   6753   -915  -1253  -1083       C  
ATOM    813  CD  LYS A 106      -7.758 -49.181   3.779  1.00 62.35           C  
ANISOU  813  CD  LYS A 106     8581   8520   6587   -512  -1047   -987       C  
ATOM    814  CE  LYS A 106      -6.415 -48.601   4.168  1.00 65.66           C  
ANISOU  814  CE  LYS A 106     9175   9221   6549   -379  -1155  -1253       C  
ATOM    815  NZ  LYS A 106      -6.412 -48.115   5.564  1.00 68.12           N  
ANISOU  815  NZ  LYS A 106     9286   8968   7626   -338   -173  -1867       N  
ATOM    816  N   ARG A 107     -11.131 -46.777   1.990  1.00 30.45           N  
ANISOU  816  N   ARG A 107     3598   5135   2833   -298   -547   -594       N  
ATOM    817  CA  ARG A 107     -11.454 -45.488   1.332  1.00 27.51           C  
ANISOU  817  CA  ARG A 107     3134   4892   2424   -151    -54   -472       C  
ATOM    818  C   ARG A 107     -10.576 -44.382   1.903  1.00 25.83           C  
ANISOU  818  C   ARG A 107     2925   4738   2151     58     32   -745       C  
ATOM    819  O   ARG A 107     -10.271 -44.411   3.104  1.00 30.67           O  
ANISOU  819  O   ARG A 107     3719   4959   2973    -54   -183    405       O  
ATOM    820  CB  ARG A 107     -12.913 -45.083   1.553  1.00 27.37           C  
ANISOU  820  CB  ARG A 107     3083   5016   2299   -464    313   -579       C  
ATOM    821  CG  ARG A 107     -13.934 -46.038   0.957  1.00 26.90           C  
ANISOU  821  CG  ARG A 107     3330   5140   1750   -505    256   -882       C  
ATOM    822  CD  ARG A 107     -13.828 -46.204  -0.545  1.00 25.44           C  
ANISOU  822  CD  ARG A 107     2938   5074   1651    -46    399   -613       C  
ATOM    823  NE  ARG A 107     -15.127 -46.634  -1.030  1.00 26.86           N  
ANISOU  823  NE  ARG A 107     2892   5185   2129   -323    448   -665       N  
ATOM    824  CZ  ARG A 107     -15.332 -47.493  -2.020  1.00 27.20           C  
ANISOU  824  CZ  ARG A 107     2668   5189   2477    -65    675   -898       C  
ATOM    825  NH1 ARG A 107     -14.311 -48.038  -2.655  1.00 31.86           N  
ANISOU  825  NH1 ARG A 107     3060   5532   3514    114   1210   -818       N  
ATOM    826  NH2 ARG A 107     -16.562 -47.814  -2.363  1.00 26.48           N  
ANISOU  826  NH2 ARG A 107     2549   4997   2515   -234    168  -1357       N  
ATOM    827  N   ASP A 108     -10.220 -43.435   1.047  1.00 24.15           N  
ANISOU  827  N   ASP A 108     2496   5005   1675    -72    290  -1101       N  
ATOM    828  CA  ASP A 108      -9.718 -42.100   1.440  1.00 24.29           C  
ANISOU  828  CA  ASP A 108     2761   5367   1100    -79    -55  -1173       C  
ATOM    829  C   ASP A 108     -10.738 -41.080   0.937  1.00 22.21           C  
ANISOU  829  C   ASP A 108     2660   5049    728   -142    172  -1133       C  
ATOM    830  O   ASP A 108     -11.717 -41.497   0.284  1.00 23.89           O  
ANISOU  830  O   ASP A 108     2916   5174    985   -377     75   -626       O  
ATOM    831  CB  ASP A 108      -8.301 -41.869   0.919  1.00 25.69           C  
ANISOU  831  CB  ASP A 108     2500   5297   1961    168     81  -1078       C  
ATOM    832  CG  ASP A 108      -7.517 -40.871   1.749  1.00 24.50           C  
ANISOU  832  CG  ASP A 108     1893   5707   1706    193   -159   -832       C  
ATOM    833  OD1 ASP A 108      -8.147 -40.135   2.533  1.00 26.98           O  
ANISOU  833  OD1 ASP A 108     2288   5759   2203    309   -212  -1105       O  
ATOM    834  OD2 ASP A 108      -6.289 -40.838   1.602  1.00 28.40           O  
ANISOU  834  OD2 ASP A 108     1621   6091   3077   -349   -462   -168       O  
ATOM    835  N   LEU A 109     -10.536 -39.800   1.235  1.00 22.34           N  
ANISOU  835  N   LEU A 109     2584   5073    830   -244     17   -962       N  
ATOM    836  CA  LEU A 109     -11.544 -38.754   0.935  1.00 22.29           C  
ANISOU  836  CA  LEU A 109     2262   5052   1153   -230    406  -1032       C  
ATOM    837  C   LEU A 109     -11.649 -38.566  -0.579  1.00 21.98           C  
ANISOU  837  C   LEU A 109     2415   4827   1109    -20    154  -1412       C  
ATOM    838  O   LEU A 109     -12.702 -38.090  -1.028  1.00 25.03           O  
ANISOU  838  O   LEU A 109     2915   5347   1246    240   -528   -993       O  
ATOM    839  CB  LEU A 109     -11.168 -37.461   1.659  1.00 23.99           C  
ANISOU  839  CB  LEU A 109     2738   4886   1491   -155    594  -1220       C  
ATOM    840  CG  LEU A 109     -11.404 -37.508   3.168  1.00 24.72           C  
ANISOU  840  CG  LEU A 109     3022   5012   1355    -33    492  -1095       C  
ATOM    841  CD1 LEU A 109     -10.931 -36.234   3.838  1.00 25.75           C  
ANISOU  841  CD1 LEU A 109     2741   5036   2007   -286    251   -915       C  
ATOM    842  CD2 LEU A 109     -12.869 -37.759   3.472  1.00 27.16           C  
ANISOU  842  CD2 LEU A 109     3411   5281   1625   -360    -54   -979       C  
ATOM    843  N   ASP A 110     -10.611 -38.959  -1.329  1.00 23.28           N  
ANISOU  843  N   ASP A 110     2303   5244   1296     46    233  -1270       N  
ATOM    844  CA  ASP A 110     -10.572 -38.791  -2.805  1.00 25.23           C  
ANISOU  844  CA  ASP A 110     2774   5366   1444      7    399  -1233       C  
ATOM    845  C   ASP A 110     -11.011 -40.078  -3.510  1.00 22.08           C  
ANISOU  845  C   ASP A 110     2505   5149    734     49    506  -1363       C  
ATOM    846  O   ASP A 110     -10.929 -40.100  -4.756  1.00 24.15           O  
ANISOU  846  O   ASP A 110     3232   5369    572   -270    141  -1270       O  
ATOM    847  CB  ASP A 110      -9.191 -38.354  -3.300  1.00 26.72           C  
ANISOU  847  CB  ASP A 110     2575   5730   1847    -44    187  -1368       C  
ATOM    848  CG  ASP A 110      -8.084 -39.363  -3.062  1.00 26.46           C  
ANISOU  848  CG  ASP A 110     2761   5382   1910     98    745  -1392       C  
ATOM    849  OD1 ASP A 110      -8.220 -40.191  -2.137  1.00 27.74           O  
ANISOU  849  OD1 ASP A 110     2501   6029   2007    151    286   -890       O  
ATOM    850  OD2 ASP A 110      -7.093 -39.302  -3.797  1.00 28.98           O  
ANISOU  850  OD2 ASP A 110     3111   6238   1661    258   1024  -1257       O  
ATOM    851  N   THR A 111     -11.454 -41.109  -2.782  1.00 22.97           N  
ANISOU  851  N   THR A 111     2559   5032   1135    171    457   -972       N  
ATOM    852  CA  THR A 111     -11.871 -42.401  -3.407  1.00 24.45           C  
ANISOU  852  CA  THR A 111     2866   5042   1382    -17    414  -1090       C  
ATOM    853  C   THR A 111     -13.249 -42.835  -2.902  1.00 23.87           C  
ANISOU  853  C   THR A 111     2790   4945   1333   -121    449  -1235       C  
ATOM    854  O   THR A 111     -13.662 -43.957  -3.264  1.00 26.33           O  
ANISOU  854  O   THR A 111     2884   5307   1811   -142     58  -1301       O  
ATOM    855  CB  THR A 111     -10.840 -43.517  -3.185  1.00 24.07           C  
ANISOU  855  CB  THR A 111     2855   4905   1384    232    915  -1334       C  
ATOM    856  OG1 THR A 111     -10.739 -43.773  -1.782  1.00 26.96           O  
ANISOU  856  OG1 THR A 111     3591   5117   1535    303    582  -1148       O  
ATOM    857  CG2 THR A 111      -9.482 -43.171  -3.749  1.00 24.26           C  
ANISOU  857  CG2 THR A 111     2801   5097   1318    252   1057  -1643       C  
ATOM    858  N   LEU A 112     -13.926 -41.990  -2.116  1.00 23.26           N  
ANISOU  858  N   LEU A 112     2800   4829   1208    -53    249  -1172       N  
ATOM    859  CA  LEU A 112     -15.308 -42.243  -1.627  1.00 24.16           C  
ANISOU  859  CA  LEU A 112     2916   5027   1236   -301    128   -884       C  
ATOM    860  C   LEU A 112     -16.222 -42.462  -2.833  1.00 23.32           C  
ANISOU  860  C   LEU A 112     2707   5135   1018   -255    159   -652       C  
ATOM    861  O   LEU A 112     -15.976 -41.834  -3.893  1.00 22.70           O  
ANISOU  861  O   LEU A 112     2728   5309    585   -473      1  -1005       O  
ATOM    862  CB  LEU A 112     -15.805 -41.056  -0.798  1.00 23.20           C  
ANISOU  862  CB  LEU A 112     2920   4861   1033   -172     45   -783       C  
ATOM    863  CG  LEU A 112     -15.250 -40.930   0.616  1.00 24.16           C  
ANISOU  863  CG  LEU A 112     3080   4918   1179   -239   -228   -654       C  
ATOM    864  CD1 LEU A 112     -15.799 -39.677   1.267  1.00 23.19           C  
ANISOU  864  CD1 LEU A 112     3172   5092    546   -213   -600   -881       C  
ATOM    865  CD2 LEU A 112     -15.582 -42.154   1.460  1.00 26.46           C  
ANISOU  865  CD2 LEU A 112     3716   5209   1127    -99     99   -610       C  
ATOM    866  N   GLU A 113     -17.233 -43.317  -2.669  1.00 23.88           N  
ANISOU  866  N   GLU A 113     2601   5445   1027   -197    304   -845       N  
ATOM    867  CA  GLU A 113     -18.224 -43.655  -3.719  1.00 24.52           C  
ANISOU  867  CA  GLU A 113     2267   5480   1569   -289    161   -865       C  
ATOM    868  C   GLU A 113     -19.619 -43.366  -3.183  1.00 22.50           C  
ANISOU  868  C   GLU A 113     2391   4971   1188   -285    206   -940       C  
ATOM    869  O   GLU A 113     -19.865 -43.509  -1.991  1.00 23.10           O  
ANISOU  869  O   GLU A 113     2894   4976    905   -530    141   -906       O  
ATOM    870  CB  GLU A 113     -18.085 -45.122  -4.120  1.00 26.14           C  
ANISOU  870  CB  GLU A 113     2188   5802   1939   -110    -41   -757       C  
ATOM    871  CG  GLU A 113     -16.739 -45.433  -4.734  1.00 29.18           C  
ANISOU  871  CG  GLU A 113     2527   6361   2197     -7    -99   -916       C  
ATOM    872  CD  GLU A 113     -16.657 -45.079  -6.199  1.00 30.78           C  
ANISOU  872  CD  GLU A 113     2855   6692   2147   -330      5  -1262       C  
ATOM    873  OE1 GLU A 113     -17.725 -44.866  -6.804  1.00 34.99           O  
ANISOU  873  OE1 GLU A 113     4250   7108   1935   -277   -749  -1116       O  
ATOM    874  OE2 GLU A 113     -15.539 -45.012  -6.724  1.00 35.33           O  
ANISOU  874  OE2 GLU A 113     3512   7973   1935   -694    328   -985       O  
ATOM    875  N   PRO A 114     -20.561 -42.937  -4.050  1.00 23.40           N  
ANISOU  875  N   PRO A 114     2186   5076   1628   -169   -106   -796       N  
ATOM    876  CA  PRO A 114     -21.941 -42.697  -3.629  1.00 23.03           C  
ANISOU  876  CA  PRO A 114     1989   5174   1588   -559    -94   -904       C  
ATOM    877  C   PRO A 114     -22.533 -43.837  -2.790  1.00 22.82           C  
ANISOU  877  C   PRO A 114     2238   4947   1484   -518   -413   -892       C  
ATOM    878  O   PRO A 114     -23.229 -43.526  -1.840  1.00 24.03           O  
ANISOU  878  O   PRO A 114     2393   5222   1514   -592   -564  -1105       O  
ATOM    879  CB  PRO A 114     -22.671 -42.519  -4.958  1.00 23.05           C  
ANISOU  879  CB  PRO A 114     1874   5092   1792   -405    -65   -870       C  
ATOM    880  CG  PRO A 114     -21.615 -41.913  -5.868  1.00 23.83           C  
ANISOU  880  CG  PRO A 114     1783   5302   1969   -483   -238   -967       C  
ATOM    881  CD  PRO A 114     -20.321 -42.585  -5.455  1.00 22.71           C  
ANISOU  881  CD  PRO A 114     1934   5063   1631   -262      8  -1083       C  
ATOM    882  N   GLU A 115     -22.238 -45.097  -3.135  1.00 21.35           N  
ANISOU  882  N   GLU A 115     2756   4701    653   -567    -36  -1150       N  
ATOM    883  CA  GLU A 115     -22.807 -46.307  -2.473  1.00 24.15           C  
ANISOU  883  CA  GLU A 115     3595   4716    862   -448    146   -715       C  
ATOM    884  C   GLU A 115     -22.373 -46.389  -1.007  1.00 22.43           C  
ANISOU  884  C   GLU A 115     3300   4217   1003   -653   -152   -989       C  
ATOM    885  O   GLU A 115     -23.038 -47.120  -0.238  1.00 22.82           O  
ANISOU  885  O   GLU A 115     3517   4176    977   -466    -32   -640       O  
ATOM    886  CB  GLU A 115     -22.363 -47.601  -3.149  1.00 25.38           C  
ANISOU  886  CB  GLU A 115     4590   4518    535   -726    231   -820       C  
ATOM    887  CG  GLU A 115     -22.993 -47.810  -4.502  1.00 29.22           C  
ANISOU  887  CG  GLU A 115     5280   5218    603   -436    115   -428       C  
ATOM    888  CD  GLU A 115     -22.107 -47.375  -5.650  1.00 33.39           C  
ANISOU  888  CD  GLU A 115     5471   5487   1727   -274   1060   -480       C  
ATOM    889  OE1 GLU A 115     -21.138 -46.612  -5.399  1.00 26.21           O  
ANISOU  889  OE1 GLU A 115     4214   5333    408   -611    733  -1165       O  
ATOM    890  OE2 GLU A 115     -22.390 -47.809  -6.793  1.00 40.82           O  
ANISOU  890  OE2 GLU A 115     6792   6183   2534   -148     81   -213       O  
ATOM    891  N   ASP A 116     -21.287 -45.700  -0.648  1.00 22.94           N  
ANISOU  891  N   ASP A 116     2674   4436   1603   -385    -42   -753       N  
ATOM    892  CA  ASP A 116     -20.756 -45.623   0.740  1.00 23.02           C  
ANISOU  892  CA  ASP A 116     2887   4534   1325   -597     28   -716       C  
ATOM    893  C   ASP A 116     -21.767 -44.900   1.639  1.00 22.39           C  
ANISOU  893  C   ASP A 116     2859   4556   1092   -557   -313   -776       C  
ATOM    894  O   ASP A 116     -21.557 -44.872   2.873  1.00 22.54           O  
ANISOU  894  O   ASP A 116     3341   4389    834   -284   -172   -507       O  
ATOM    895  CB  ASP A 116     -19.403 -44.903   0.772  1.00 24.36           C  
ANISOU  895  CB  ASP A 116     2750   4781   1724   -473     53   -959       C  
ATOM    896  CG  ASP A 116     -18.318 -45.586  -0.042  1.00 23.42           C  
ANISOU  896  CG  ASP A 116     2861   4707   1330   -412     60   -726       C  
ATOM    897  OD1 ASP A 116     -18.509 -46.766  -0.411  1.00 26.04           O  
ANISOU  897  OD1 ASP A 116     3089   5174   1628   -154    371   -801       O  
ATOM    898  OD2 ASP A 116     -17.288 -44.940  -0.291  1.00 22.81           O  
ANISOU  898  OD2 ASP A 116     2575   4196   1895   -196     97   -611       O  
ATOM    899  N   PHE A 117     -22.821 -44.330   1.049  1.00 22.05           N  
ANISOU  899  N   PHE A 117     3158   4208   1010   -580    -97   -673       N  
ATOM    900  CA  PHE A 117     -23.877 -43.576   1.772  1.00 22.57           C  
ANISOU  900  CA  PHE A 117     2904   4227   1445   -404      8   -992       C  
ATOM    901  C   PHE A 117     -25.235 -44.273   1.630  1.00 22.15           C  
ANISOU  901  C   PHE A 117     2723   4522   1171   -390   -115  -1190       C  
ATOM    902  O   PHE A 117     -26.234 -43.739   2.156  1.00 25.44           O  
ANISOU  902  O   PHE A 117     3113   4446   2105   -329      1  -1407       O  
ATOM    903  CB  PHE A 117     -23.849 -42.119   1.313  1.00 22.87           C  
ANISOU  903  CB  PHE A 117     2814   4215   1658   -122    430   -741       C  
ATOM    904  CG  PHE A 117     -22.594 -41.429   1.775  1.00 23.86           C  
ANISOU  904  CG  PHE A 117     3120   4181   1764   -359    167   -666       C  
ATOM    905  CD1 PHE A 117     -22.519 -40.856   3.035  1.00 26.13           C  
ANISOU  905  CD1 PHE A 117     3543   4121   2265   -373    -59   -739       C  
ATOM    906  CD2 PHE A 117     -21.451 -41.449   0.993  1.00 25.70           C  
ANISOU  906  CD2 PHE A 117     3365   4155   2245   -657    158   -509       C  
ATOM    907  CE1 PHE A 117     -21.346 -40.263   3.477  1.00 24.29           C  
ANISOU  907  CE1 PHE A 117     3594   3934   1700   -765    -54   -516       C  
ATOM    908  CE2 PHE A 117     -20.281 -40.856   1.438  1.00 25.91           C  
ANISOU  908  CE2 PHE A 117     3312   4224   2309   -797    333   -663       C  
ATOM    909  CZ  PHE A 117     -20.231 -40.265   2.677  1.00 27.79           C  
ANISOU  909  CZ  PHE A 117     3808   4347   2404   -761    -51   -819       C  
ATOM    910  N   ASP A 118     -25.268 -45.455   1.012  1.00 24.25           N  
ANISOU  910  N   ASP A 118     2769   4611   1832   -360    314   -868       N  
ATOM    911  CA  ASP A 118     -26.495 -46.291   0.925  1.00 20.69           C  
ANISOU  911  CA  ASP A 118     2654   4243    964   -591    148  -1085       C  
ATOM    912  C   ASP A 118     -27.075 -46.482   2.333  1.00 21.24           C  
ANISOU  912  C   ASP A 118     2552   4403   1114   -528    281   -714       C  
ATOM    913  O   ASP A 118     -28.304 -46.403   2.484  1.00 20.28           O  
ANISOU  913  O   ASP A 118     2786   4473    446   -651    188   -939       O  
ATOM    914  CB  ASP A 118     -26.208 -47.643   0.282  1.00 21.97           C  
ANISOU  914  CB  ASP A 118     2608   4618   1119   -490    372  -1024       C  
ATOM    915  CG  ASP A 118     -26.136 -47.567  -1.227  1.00 22.28           C  
ANISOU  915  CG  ASP A 118     2933   4436   1095   -474    154  -1048       C  
ATOM    916  OD1 ASP A 118     -26.546 -46.520  -1.785  1.00 23.85           O  
ANISOU  916  OD1 ASP A 118     3496   4361   1202   -371    170   -609       O  
ATOM    917  OD2 ASP A 118     -25.678 -48.551  -1.827  1.00 23.27           O  
ANISOU  917  OD2 ASP A 118     2770   4858   1213   -439     91  -1564       O  
ATOM    918  N   TYR A 119     -26.222 -46.726   3.328  1.00 20.83           N  
ANISOU  918  N   TYR A 119     2296   4381   1237   -630    370   -832       N  
ATOM    919  CA  TYR A 119     -26.640 -46.951   4.732  1.00 21.84           C  
ANISOU  919  CA  TYR A 119     2517   4603   1175   -589     49   -735       C  
ATOM    920  C   TYR A 119     -27.548 -45.794   5.168  1.00 22.89           C  
ANISOU  920  C   TYR A 119     2744   4618   1334   -496    253   -504       C  
ATOM    921  O   TYR A 119     -28.643 -46.036   5.731  1.00 22.54           O  
ANISOU  921  O   TYR A 119     2674   4772   1118   -549   -107   -218       O  
ATOM    922  CB  TYR A 119     -25.425 -47.077   5.658  1.00 21.21           C  
ANISOU  922  CB  TYR A 119     2313   4373   1372   -728    133   -642       C  
ATOM    923  CG  TYR A 119     -25.804 -47.200   7.108  1.00 20.74           C  
ANISOU  923  CG  TYR A 119     2471   4284   1124   -617    108   -744       C  
ATOM    924  CD1 TYR A 119     -26.103 -46.083   7.866  1.00 22.72           C  
ANISOU  924  CD1 TYR A 119     2849   4471   1312   -588    448   -521       C  
ATOM    925  CD2 TYR A 119     -25.927 -48.437   7.710  1.00 20.20           C  
ANISOU  925  CD2 TYR A 119     2618   4279    776   -329    384   -695       C  
ATOM    926  CE1 TYR A 119     -26.483 -46.192   9.193  1.00 23.62           C  
ANISOU  926  CE1 TYR A 119     3190   4806    978   -305    180   -634       C  
ATOM    927  CE2 TYR A 119     -26.305 -48.563   9.037  1.00 22.37           C  
ANISOU  927  CE2 TYR A 119     3106   4656    735   -351    433   -514       C  
ATOM    928  CZ  TYR A 119     -26.592 -47.437   9.782  1.00 22.07           C  
ANISOU  928  CZ  TYR A 119     3031   4514    840   -464    314   -560       C  
ATOM    929  OH  TYR A 119     -26.960 -47.553  11.099  1.00 23.55           O  
ANISOU  929  OH  TYR A 119     3089   5036    820   -170    401   -594       O  
ATOM    930  N   TRP A 120     -27.107 -44.563   4.898  1.00 21.54           N  
ANISOU  930  N   TRP A 120     2672   4631    879   -612    604   -586       N  
ATOM    931  CA  TRP A 120     -27.787 -43.321   5.347  1.00 21.99           C  
ANISOU  931  CA  TRP A 120     2539   4680   1135   -371    497   -550       C  
ATOM    932  C   TRP A 120     -29.027 -43.062   4.500  1.00 21.66           C  
ANISOU  932  C   TRP A 120     2407   4633   1186   -521    262   -498       C  
ATOM    933  O   TRP A 120     -29.996 -42.542   5.052  1.00 22.69           O  
ANISOU  933  O   TRP A 120     2306   5025   1288   -340    418   -943       O  
ATOM    934  CB  TRP A 120     -26.831 -42.130   5.346  1.00 21.27           C  
ANISOU  934  CB  TRP A 120     2298   4677   1107   -474    673   -584       C  
ATOM    935  CG  TRP A 120     -25.824 -42.245   6.442  1.00 22.13           C  
ANISOU  935  CG  TRP A 120     2332   4756   1318   -404    359   -765       C  
ATOM    936  CD1 TRP A 120     -24.476 -42.375   6.313  1.00 21.50           C  
ANISOU  936  CD1 TRP A 120     2168   4684   1315   -353    454   -818       C  
ATOM    937  CD2 TRP A 120     -26.103 -42.324   7.849  1.00 20.79           C  
ANISOU  937  CD2 TRP A 120     2086   4595   1215   -491    -58   -858       C  
ATOM    938  NE1 TRP A 120     -23.895 -42.495   7.545  1.00 22.72           N  
ANISOU  938  NE1 TRP A 120     2422   4741   1469   -219    284   -997       N  
ATOM    939  CE2 TRP A 120     -24.866 -42.461   8.508  1.00 22.77           C  
ANISOU  939  CE2 TRP A 120     2451   4689   1509   -229     67   -930       C  
ATOM    940  CE3 TRP A 120     -27.268 -42.254   8.613  1.00 21.97           C  
ANISOU  940  CE3 TRP A 120     2390   4760   1196   -304    101   -667       C  
ATOM    941  CZ2 TRP A 120     -24.771 -42.551   9.896  1.00 23.26           C  
ANISOU  941  CZ2 TRP A 120     2366   5065   1407    -91    -70   -936       C  
ATOM    942  CZ3 TRP A 120     -27.176 -42.348   9.981  1.00 22.56           C  
ANISOU  942  CZ3 TRP A 120     2418   5058   1093   -296    -32  -1175       C  
ATOM    943  CH2 TRP A 120     -25.941 -42.495  10.612  1.00 24.16           C  
ANISOU  943  CH2 TRP A 120     2516   5351   1311   -150    -73   -910       C  
ATOM    944  N   ILE A 121     -28.997 -43.419   3.218  1.00 22.65           N  
ANISOU  944  N   ILE A 121     2228   4953   1422   -376    127   -692       N  
ATOM    945  CA  ILE A 121     -30.192 -43.311   2.332  1.00 21.57           C  
ANISOU  945  CA  ILE A 121     2664   4857    675   -495   -303   -237       C  
ATOM    946  C   ILE A 121     -31.288 -44.220   2.907  1.00 21.10           C  
ANISOU  946  C   ILE A 121     2516   4959    541   -215    139   -515       C  
ATOM    947  O   ILE A 121     -32.430 -43.750   3.066  1.00 21.51           O  
ANISOU  947  O   ILE A 121     2870   4529    773   -130   -245   -666       O  
ATOM    948  CB  ILE A 121     -29.833 -43.639   0.867  1.00 22.42           C  
ANISOU  948  CB  ILE A 121     2414   5151    950   -493    143   -351       C  
ATOM    949  CG1 ILE A 121     -28.941 -42.558   0.253  1.00 21.79           C  
ANISOU  949  CG1 ILE A 121     2612   5292    374   -481    114   -115       C  
ATOM    950  CG2 ILE A 121     -31.085 -43.846   0.032  1.00 22.61           C  
ANISOU  950  CG2 ILE A 121     2446   5385    759   -565    163    158       C  
ATOM    951  CD1 ILE A 121     -28.329 -42.935  -1.080  1.00 21.62           C  
ANISOU  951  CD1 ILE A 121     2919   5083    210   -249     65      0       C  
ATOM    952  N   ASP A 122     -30.943 -45.471   3.226  1.00 23.48           N  
ANISOU  952  N   ASP A 122     2500   5182   1238   -255    -31   -556       N  
ATOM    953  CA  ASP A 122     -31.873 -46.463   3.821  1.00 24.33           C  
ANISOU  953  CA  ASP A 122     3229   5006   1010   -328   -108   -686       C  
ATOM    954  C   ASP A 122     -32.421 -45.886   5.128  1.00 24.09           C  
ANISOU  954  C   ASP A 122     2744   5090   1317   -430    -98   -976       C  
ATOM    955  O   ASP A 122     -33.647 -45.922   5.321  1.00 20.72           O  
ANISOU  955  O   ASP A 122     2605   4433    833   -778    242   -880       O  
ATOM    956  CB  ASP A 122     -31.188 -47.807   4.076  1.00 29.31           C  
ANISOU  956  CB  ASP A 122     3712   5408   2014   -109   -338   -830       C  
ATOM    957  CG  ASP A 122     -30.996 -48.669   2.841  1.00 32.66           C  
ANISOU  957  CG  ASP A 122     4085   5284   3039    -23   -214  -1130       C  
ATOM    958  OD1 ASP A 122     -31.452 -48.260   1.747  1.00 35.54           O  
ANISOU  958  OD1 ASP A 122     4541   5812   3148    612   -310  -1376       O  
ATOM    959  OD2 ASP A 122     -30.378 -49.746   2.983  1.00 36.52           O  
ANISOU  959  OD2 ASP A 122     4992   5024   3858   -146   -118  -1089       O  
ATOM    960  N   TRP A 123     -31.539 -45.379   5.996  1.00 23.23           N  
ANISOU  960  N   TRP A 123     2972   4860    994   -341    -23   -899       N  
ATOM    961  CA  TRP A 123     -31.935 -44.825   7.314  1.00 21.27           C  
ANISOU  961  CA  TRP A 123     2657   4635    786   -379    -94   -710       C  
ATOM    962  C   TRP A 123     -32.891 -43.643   7.119  1.00 21.22           C  
ANISOU  962  C   TRP A 123     3091   4267    705   -315    -16   -402       C  
ATOM    963  O   TRP A 123     -33.935 -43.616   7.800  1.00 22.06           O  
ANISOU  963  O   TRP A 123     3037   4320   1023    110    -66   -129       O  
ATOM    964  CB  TRP A 123     -30.722 -44.430   8.162  1.00 21.71           C  
ANISOU  964  CB  TRP A 123     2802   4722    722   -342    -10   -678       C  
ATOM    965  CG  TRP A 123     -31.155 -43.884   9.484  1.00 21.40           C  
ANISOU  965  CG  TRP A 123     3053   4626    451   -384    -20   -370       C  
ATOM    966  CD1 TRP A 123     -31.579 -44.607  10.563  1.00 21.48           C  
ANISOU  966  CD1 TRP A 123     3220   4803    137   -484     76   -236       C  
ATOM    967  CD2 TRP A 123     -31.297 -42.495   9.843  1.00 21.02           C  
ANISOU  967  CD2 TRP A 123     2756   4554    674   -646     35   -543       C  
ATOM    968  NE1 TRP A 123     -31.931 -43.762  11.580  1.00 23.93           N  
ANISOU  968  NE1 TRP A 123     3491   4347   1253   -376    157   -543       N  
ATOM    969  CE2 TRP A 123     -31.775 -42.464  11.166  1.00 22.59           C  
ANISOU  969  CE2 TRP A 123     3475   4512    592   -685     89   -500       C  
ATOM    970  CE3 TRP A 123     -31.064 -41.283   9.182  1.00 19.02           C  
ANISOU  970  CE3 TRP A 123     2546   4499    180   -745    323   -495       C  
ATOM    971  CZ2 TRP A 123     -32.026 -41.266  11.838  1.00 22.45           C  
ANISOU  971  CZ2 TRP A 123     3316   4430    782   -661     80   -699       C  
ATOM    972  CZ3 TRP A 123     -31.299 -40.100   9.844  1.00 20.39           C  
ANISOU  972  CZ3 TRP A 123     2558   4762    424   -824    404   -626       C  
ATOM    973  CH2 TRP A 123     -31.771 -40.093  11.160  1.00 21.61           C  
ANISOU  973  CH2 TRP A 123     3066   5014    128   -529     69   -395       C  
ATOM    974  N   ALA A 124     -32.544 -42.703   6.236  1.00 23.46           N  
ANISOU  974  N   ALA A 124     3199   4612   1101   -328   -244   -480       N  
ATOM    975  CA  ALA A 124     -33.328 -41.474   5.968  1.00 21.46           C  
ANISOU  975  CA  ALA A 124     3028   4666    458   -386    141   -521       C  
ATOM    976  C   ALA A 124     -34.727 -41.858   5.474  1.00 20.38           C  
ANISOU  976  C   ALA A 124     2841   4451    451   -261    166   -546       C  
ATOM    977  O   ALA A 124     -35.706 -41.207   5.878  1.00 20.63           O  
ANISOU  977  O   ALA A 124     2821   4543    472     19    520   -595       O  
ATOM    978  CB  ALA A 124     -32.598 -40.605   4.969  1.00 24.49           C  
ANISOU  978  CB  ALA A 124     3286   4782   1236   -633     75   -451       C  
ATOM    979  N   LYS A 125     -34.827 -42.881   4.623  1.00 21.76           N  
ANISOU  979  N   LYS A 125     2680   4860    725   -216   -169   -553       N  
ATOM    980  CA  LYS A 125     -36.132 -43.350   4.083  1.00 22.06           C  
ANISOU  980  CA  LYS A 125     2751   4820    811   -392   -340   -790       C  
ATOM    981  C   LYS A 125     -36.976 -43.934   5.222  1.00 22.43           C  
ANISOU  981  C   LYS A 125     2695   4738   1088   -295   -103   -855       C  
ATOM    982  O   LYS A 125     -38.183 -43.610   5.305  1.00 23.87           O  
ANISOU  982  O   LYS A 125     2312   4859   1898    -82     35   -709       O  
ATOM    983  CB  LYS A 125     -35.903 -44.357   2.954  1.00 22.73           C  
ANISOU  983  CB  LYS A 125     2910   5047    676   -537   -428   -742       C  
ATOM    984  CG  LYS A 125     -35.457 -43.718   1.645  1.00 23.93           C  
ANISOU  984  CG  LYS A 125     2993   5122    974   -587   -209   -474       C  
ATOM    985  CD  LYS A 125     -35.588 -44.632   0.466  1.00 23.87           C  
ANISOU  985  CD  LYS A 125     3159   5070    841   -569   -527   -414       C  
ATOM    986  CE  LYS A 125     -35.340 -43.930  -0.850  1.00 25.29           C  
ANISOU  986  CE  LYS A 125     3147   5202   1259   -758   -232   -458       C  
ATOM    987  NZ  LYS A 125     -35.517 -44.854  -1.988  1.00 25.08           N  
ANISOU  987  NZ  LYS A 125     2703   5618   1208   -980   -368   -650       N  
ATOM    988  N   GLN A 126     -36.370 -44.770   6.065  1.00 23.75           N  
ANISOU  988  N   GLN A 126     3002   5026    995   -228   -174   -804       N  
ATOM    989  CA  GLN A 126     -37.054 -45.395   7.228  1.00 28.07           C  
ANISOU  989  CA  GLN A 126     3411   5352   1901   -388    551   -564       C  
ATOM    990  C   GLN A 126     -37.450 -44.301   8.232  1.00 26.17           C  
ANISOU  990  C   GLN A 126     2889   4781   2272   -678    537   -483       C  
ATOM    991  O   GLN A 126     -38.587 -44.349   8.755  1.00 24.31           O  
ANISOU  991  O   GLN A 126     2209   4466   2560   -920    231   -717       O  
ATOM    992  CB  GLN A 126     -36.156 -46.470   7.849  1.00 33.30           C  
ANISOU  992  CB  GLN A 126     3980   5982   2690    328    888   -558       C  
ATOM    993  CG  GLN A 126     -36.439 -46.709   9.323  1.00 40.57           C  
ANISOU  993  CG  GLN A 126     5388   6341   3685    263    789    -92       C  
ATOM    994  CD  GLN A 126     -36.309 -48.155   9.734  1.00 50.29           C  
ANISOU  994  CD  GLN A 126     5813   7174   6119    424    815   -286       C  
ATOM    995  OE1 GLN A 126     -35.213 -48.712   9.785  1.00 51.72           O  
ANISOU  995  OE1 GLN A 126     4840   8837   5972    838   -834     19       O  
ATOM    996  NE2 GLN A 126     -37.439 -48.764  10.067  1.00 55.17           N  
ANISOU  996  NE2 GLN A 126     6621   8977   5362   -284   1402  -1166       N  
ATOM    997  N   GLU A 127     -36.562 -43.341   8.500  1.00 23.60           N  
ANISOU  997  N   GLU A 127     2949   4672   1347   -726    351   -426       N  
ATOM    998  CA  GLU A 127     -36.818 -42.258   9.490  1.00 25.47           C  
ANISOU  998  CA  GLU A 127     3146   4918   1612   -575    380   -536       C  
ATOM    999  C   GLU A 127     -37.849 -41.268   8.934  1.00 23.24           C  
ANISOU  999  C   GLU A 127     2391   4955   1481   -590    218   -569       C  
ATOM   1000  O   GLU A 127     -38.555 -40.660   9.753  1.00 24.35           O  
ANISOU 1000  O   GLU A 127     2996   5382    871   -432    195   -553       O  
ATOM   1001  CB  GLU A 127     -35.528 -41.525   9.869  1.00 23.57           C  
ANISOU 1001  CB  GLU A 127     2756   4721   1478   -479    285   -740       C  
ATOM   1002  CG  GLU A 127     -35.733 -40.449  10.922  1.00 24.48           C  
ANISOU 1002  CG  GLU A 127     2793   4807   1699   -495    304   -782       C  
ATOM   1003  CD  GLU A 127     -36.124 -40.990  12.283  1.00 24.83           C  
ANISOU 1003  CD  GLU A 127     3181   4614   1638   -381    125   -907       C  
ATOM   1004  OE1 GLU A 127     -35.751 -42.140  12.576  1.00 24.99           O  
ANISOU 1004  OE1 GLU A 127     2920   4536   2036   -111   -124  -1099       O  
ATOM   1005  OE2 GLU A 127     -36.809 -40.264  13.044  1.00 26.59           O  
ANISOU 1005  OE2 GLU A 127     3583   4579   1941   -345   -218  -1141       O  
ATOM   1006  N   GLY A 128     -37.922 -41.112   7.604  1.00 24.75           N  
ANISOU 1006  N   GLY A 128     3036   4860   1506   -446    348   -619       N  
ATOM   1007  CA  GLY A 128     -38.769 -40.109   6.922  1.00 24.25           C  
ANISOU 1007  CA  GLY A 128     3261   4763   1189   -326    408   -403       C  
ATOM   1008  C   GLY A 128     -38.164 -38.710   7.006  1.00 23.72           C  
ANISOU 1008  C   GLY A 128     2885   4864   1263   -316    270   -532       C  
ATOM   1009  O   GLY A 128     -38.880 -37.767   7.389  1.00 26.39           O  
ANISOU 1009  O   GLY A 128     2856   4718   2450   -489    106   -281       O  
ATOM   1010  N   VAL A 129     -36.885 -38.564   6.655  1.00 23.16           N  
ANISOU 1010  N   VAL A 129     3080   4581   1138   -221    375   -594       N  
ATOM   1011  CA  VAL A 129     -36.173 -37.253   6.663  1.00 21.43           C  
ANISOU 1011  CA  VAL A 129     2481   4561   1097   -248    367   -470       C  
ATOM   1012  C   VAL A 129     -35.391 -37.095   5.357  1.00 20.25           C  
ANISOU 1012  C   VAL A 129     2338   4431    925    -95    241   -755       C  
ATOM   1013  O   VAL A 129     -34.943 -38.102   4.809  1.00 20.49           O  
ANISOU 1013  O   VAL A 129     2450   4234   1100     54    337   -479       O  
ATOM   1014  CB  VAL A 129     -35.236 -37.117   7.875  1.00 23.61           C  
ANISOU 1014  CB  VAL A 129     2790   4453   1725   -297     47   -684       C  
ATOM   1015  CG1 VAL A 129     -36.011 -37.080   9.183  1.00 24.75           C  
ANISOU 1015  CG1 VAL A 129     3079   4699   1625   -284     54   -723       C  
ATOM   1016  CG2 VAL A 129     -34.162 -38.204   7.895  1.00 22.92           C  
ANISOU 1016  CG2 VAL A 129     2501   4391   1815   -432   -287   -721       C  
ATOM   1017  N   GLY A 130     -35.240 -35.853   4.901  1.00 20.80           N  
ANISOU 1017  N   GLY A 130     2309   4615    978   -120    511   -589       N  
ATOM   1018  CA  GLY A 130     -34.291 -35.472   3.846  1.00 20.93           C  
ANISOU 1018  CA  GLY A 130     2046   4728   1175   -378    435   -619       C  
ATOM   1019  C   GLY A 130     -32.874 -35.433   4.397  1.00 20.51           C  
ANISOU 1019  C   GLY A 130     2214   4640    939   -430    148   -692       C  
ATOM   1020  O   GLY A 130     -32.709 -35.342   5.628  1.00 20.41           O  
ANISOU 1020  O   GLY A 130     2100   4704    949   -752    113   -457       O  
ATOM   1021  N   LEU A 131     -31.880 -35.514   3.516  1.00 19.45           N  
ANISOU 1021  N   LEU A 131     2379   4477    533   -478    114   -839       N  
ATOM   1022  CA  LEU A 131     -30.443 -35.439   3.883  1.00 20.09           C  
ANISOU 1022  CA  LEU A 131     2381   4594    658   -280     16   -603       C  
ATOM   1023  C   LEU A 131     -29.796 -34.251   3.169  1.00 18.55           C  
ANISOU 1023  C   LEU A 131     2205   4441    401   -121     46   -684       C  
ATOM   1024  O   LEU A 131     -30.031 -34.051   1.953  1.00 20.72           O  
ANISOU 1024  O   LEU A 131     2389   4984    499   -250   -406   -481       O  
ATOM   1025  CB  LEU A 131     -29.721 -36.731   3.491  1.00 20.78           C  
ANISOU 1025  CB  LEU A 131     2540   4418    934   -408   -204   -609       C  
ATOM   1026  CG  LEU A 131     -30.126 -37.999   4.234  1.00 20.34           C  
ANISOU 1026  CG  LEU A 131     2216   4499   1012   -398   -451   -602       C  
ATOM   1027  CD1 LEU A 131     -29.361 -39.190   3.674  1.00 23.84           C  
ANISOU 1027  CD1 LEU A 131     2788   4355   1912   -485   -156   -512       C  
ATOM   1028  CD2 LEU A 131     -29.887 -37.855   5.725  1.00 19.45           C  
ANISOU 1028  CD2 LEU A 131     2242   4158    987   -621   -728   -375       C  
ATOM   1029  N   ASP A 132     -28.979 -33.520   3.911  1.00 19.40           N  
ANISOU 1029  N   ASP A 132     2305   4412    652   -123    115   -697       N  
ATOM   1030  CA  ASP A 132     -28.034 -32.514   3.374  1.00 18.88           C  
ANISOU 1030  CA  ASP A 132     2205   4426    543   -151     75   -613       C  
ATOM   1031  C   ASP A 132     -26.635 -33.074   3.609  1.00 19.94           C  
ANISOU 1031  C   ASP A 132     2276   4476    825    -53    211   -414       C  
ATOM   1032  O   ASP A 132     -26.501 -34.057   4.381  1.00 18.65           O  
ANISOU 1032  O   ASP A 132     2163   4487    433   -175    314   -429       O  
ATOM   1033  CB  ASP A 132     -28.291 -31.140   3.993  1.00 18.83           C  
ANISOU 1033  CB  ASP A 132     2068   4316    771   -147    -49   -782       C  
ATOM   1034  CG  ASP A 132     -29.687 -30.626   3.693  1.00 18.22           C  
ANISOU 1034  CG  ASP A 132     2262   4218    440    -80   -101   -562       C  
ATOM   1035  OD1 ASP A 132     -30.034 -30.560   2.493  1.00 18.13           O  
ANISOU 1035  OD1 ASP A 132     2172   4475    241   -300    142   -588       O  
ATOM   1036  OD2 ASP A 132     -30.431 -30.332   4.664  1.00 19.26           O  
ANISOU 1036  OD2 ASP A 132     2358   3994    963    -42     67   -998       O  
ATOM   1037  N   PHE A 133     -25.643 -32.502   2.938  1.00 20.40           N  
ANISOU 1037  N   PHE A 133     2209   4558    982   -184     17   -228       N  
ATOM   1038  CA  PHE A 133     -24.270 -33.056   2.879  1.00 19.24           C  
ANISOU 1038  CA  PHE A 133     2392   4333    583     61    165   -413       C  
ATOM   1039  C   PHE A 133     -23.237 -31.952   3.122  1.00 18.71           C  
ANISOU 1039  C   PHE A 133     2001   4325    780    -70     13   -225       C  
ATOM   1040  O   PHE A 133     -23.472 -30.772   2.787  1.00 18.69           O  
ANISOU 1040  O   PHE A 133     2180   4021    898    -61    -81    -20       O  
ATOM   1041  CB  PHE A 133     -24.060 -33.765   1.542  1.00 20.29           C  
ANISOU 1041  CB  PHE A 133     2543   4338    829    -37     47   -684       C  
ATOM   1042  CG  PHE A 133     -22.919 -34.746   1.550  1.00 19.74           C  
ANISOU 1042  CG  PHE A 133     2208   4475    814     22     78   -749       C  
ATOM   1043  CD1 PHE A 133     -23.086 -36.028   2.052  1.00 19.67           C  
ANISOU 1043  CD1 PHE A 133     2093   4355   1024     76    126   -675       C  
ATOM   1044  CD2 PHE A 133     -21.679 -34.386   1.060  1.00 19.00           C  
ANISOU 1044  CD2 PHE A 133     2146   4493    578    -27    -13   -947       C  
ATOM   1045  CE1 PHE A 133     -22.037 -36.931   2.050  1.00 20.09           C  
ANISOU 1045  CE1 PHE A 133     1727   4574   1333    -85   -146   -313       C  
ATOM   1046  CE2 PHE A 133     -20.632 -35.295   1.060  1.00 19.41           C  
ANISOU 1046  CE2 PHE A 133     1892   4884    598    138    -33   -368       C  
ATOM   1047  CZ  PHE A 133     -20.813 -36.564   1.548  1.00 19.52           C  
ANISOU 1047  CZ  PHE A 133     1910   4525    982    -95     53   -519       C  
ATOM   1048  N   ASN A 134     -22.118 -32.350   3.722  1.00 17.96           N  
ANISOU 1048  N   ASN A 134     2253   4441    127   -275   -210   -249       N  
ATOM   1049  CA  ASN A 134     -20.897 -31.522   3.892  1.00 19.12           C  
ANISOU 1049  CA  ASN A 134     2212   4484    568   -364   -289   -324       C  
ATOM   1050  C   ASN A 134     -19.690 -32.361   3.475  1.00 19.42           C  
ANISOU 1050  C   ASN A 134     2287   4497    594   -543    106   -437       C  
ATOM   1051  O   ASN A 134     -19.497 -33.443   4.057  1.00 21.45           O  
ANISOU 1051  O   ASN A 134     2168   4615   1367   -529    120   -147       O  
ATOM   1052  CB  ASN A 134     -20.692 -31.065   5.341  1.00 19.25           C  
ANISOU 1052  CB  ASN A 134     2137   4554    622   -449    -67   -544       C  
ATOM   1053  CG  ASN A 134     -21.853 -30.273   5.897  1.00 19.42           C  
ANISOU 1053  CG  ASN A 134     2177   4639    563   -455    -55   -478       C  
ATOM   1054  OD1 ASN A 134     -21.766 -29.054   6.043  1.00 20.09           O  
ANISOU 1054  OD1 ASN A 134     2446   4842    343    -88   -102   -556       O  
ATOM   1055  ND2 ASN A 134     -22.938 -30.959   6.213  1.00 19.85           N  
ANISOU 1055  ND2 ASN A 134     2142   4749    650   -456    -40   -280       N  
ATOM   1056  N   GLY A 135     -18.901 -31.878   2.520  1.00 19.99           N  
ANISOU 1056  N   GLY A 135     2397   4637    559   -667    -82   -395       N  
ATOM   1057  CA  GLY A 135     -17.546 -32.398   2.278  1.00 20.04           C  
ANISOU 1057  CA  GLY A 135     2242   4502    869   -543    135   -439       C  
ATOM   1058  C   GLY A 135     -16.705 -32.192   3.523  1.00 18.89           C  
ANISOU 1058  C   GLY A 135     2108   4517    551   -495    413   -389       C  
ATOM   1059  O   GLY A 135     -16.957 -31.206   4.257  1.00 21.07           O  
ANISOU 1059  O   GLY A 135     2343   4982    677   -478    504   -550       O  
ATOM   1060  N   THR A 136     -15.768 -33.096   3.787  1.00 19.68           N  
ANISOU 1060  N   THR A 136     2267   4360    850   -355    310   -489       N  
ATOM   1061  CA  THR A 136     -14.888 -33.042   4.983  1.00 20.30           C  
ANISOU 1061  CA  THR A 136     2027   4600   1083   -300    227   -473       C  
ATOM   1062  C   THR A 136     -13.482 -32.583   4.574  1.00 21.44           C  
ANISOU 1062  C   THR A 136     2322   4329   1494   -491    349   -464       C  
ATOM   1063  O   THR A 136     -12.695 -33.414   4.073  1.00 25.00           O  
ANISOU 1063  O   THR A 136     2802   4326   2369   -387    889   -532       O  
ATOM   1064  CB  THR A 136     -14.849 -34.389   5.707  1.00 21.19           C  
ANISOU 1064  CB  THR A 136     2434   4507   1107   -517    221   -499       C  
ATOM   1065  OG1 THR A 136     -16.191 -34.853   5.866  1.00 21.74           O  
ANISOU 1065  OG1 THR A 136     2348   4799   1113   -618   -220   -533       O  
ATOM   1066  CG2 THR A 136     -14.153 -34.272   7.043  1.00 23.33           C  
ANISOU 1066  CG2 THR A 136     2674   4474   1717   -223   -229   -521       C  
ATOM   1067  N   PHE A 137     -13.183 -31.306   4.804  1.00 17.89           N  
ANISOU 1067  N   PHE A 137     1951   4260    586   -375     -4   -496       N  
ATOM   1068  CA  PHE A 137     -11.940 -30.637   4.354  1.00 17.76           C  
ANISOU 1068  CA  PHE A 137     2050   4230    467   -466    275   -501       C  
ATOM   1069  C   PHE A 137     -11.047 -30.354   5.560  1.00 18.34           C  
ANISOU 1069  C   PHE A 137     1952   4220    795   -298    124   -522       C  
ATOM   1070  O   PHE A 137     -10.417 -29.294   5.606  1.00 21.27           O  
ANISOU 1070  O   PHE A 137     2347   4181   1551   -445    185   -472       O  
ATOM   1071  CB  PHE A 137     -12.296 -29.365   3.588  1.00 18.79           C  
ANISOU 1071  CB  PHE A 137     2177   4280    681   -499    278   -619       C  
ATOM   1072  CG  PHE A 137     -13.008 -29.634   2.286  1.00 18.78           C  
ANISOU 1072  CG  PHE A 137     2273   4378    484   -581    290   -428       C  
ATOM   1073  CD1 PHE A 137     -12.294 -29.940   1.139  1.00 19.72           C  
ANISOU 1073  CD1 PHE A 137     2428   4279    782   -625    330   -832       C  
ATOM   1074  CD2 PHE A 137     -14.389 -29.593   2.213  1.00 19.39           C  
ANISOU 1074  CD2 PHE A 137     2435   4311    620   -784    590   -554       C  
ATOM   1075  CE1 PHE A 137     -12.948 -30.187  -0.055  1.00 19.28           C  
ANISOU 1075  CE1 PHE A 137     2486   4404    434   -651    430   -568       C  
ATOM   1076  CE2 PHE A 137     -15.045 -29.834   1.017  1.00 19.71           C  
ANISOU 1076  CE2 PHE A 137     2381   4373    734   -603    546   -692       C  
ATOM   1077  CZ  PHE A 137     -14.323 -30.144  -0.111  1.00 20.66           C  
ANISOU 1077  CZ  PHE A 137     2633   4631    586   -799    642   -609       C  
ATOM   1078  N   PHE A 138     -10.982 -31.289   6.504  1.00 20.45           N  
ANISOU 1078  N   PHE A 138     2363   4336   1069   -406     -1   -520       N  
ATOM   1079  CA  PHE A 138     -10.233 -31.105   7.774  1.00 21.12           C  
ANISOU 1079  CA  PHE A 138     2531   4418   1074   -243   -100   -391       C  
ATOM   1080  C   PHE A 138      -9.922 -32.468   8.399  1.00 21.07           C  
ANISOU 1080  C   PHE A 138     2729   4365    908    -72    143   -231       C  
ATOM   1081  O   PHE A 138     -10.439 -33.493   7.910  1.00 21.41           O  
ANISOU 1081  O   PHE A 138     2750   4633    750    -20   -198    -21       O  
ATOM   1082  CB  PHE A 138     -11.014 -30.184   8.716  1.00 19.85           C  
ANISOU 1082  CB  PHE A 138     2328   4163   1051   -354    -58   -440       C  
ATOM   1083  CG  PHE A 138     -12.387 -30.677   9.094  1.00 20.22           C  
ANISOU 1083  CG  PHE A 138     2160   4310   1211   -242   -221   -506       C  
ATOM   1084  CD1 PHE A 138     -12.554 -31.585  10.128  1.00 21.49           C  
ANISOU 1084  CD1 PHE A 138     2166   4680   1317   -404   -285   -348       C  
ATOM   1085  CD2 PHE A 138     -13.512 -30.237   8.417  1.00 20.49           C  
ANISOU 1085  CD2 PHE A 138     2129   4212   1441   -305   -326   -405       C  
ATOM   1086  CE1 PHE A 138     -13.817 -32.035  10.484  1.00 23.02           C  
ANISOU 1086  CE1 PHE A 138     2222   5011   1511   -370   -137   -152       C  
ATOM   1087  CE2 PHE A 138     -14.775 -30.683   8.778  1.00 21.29           C  
ANISOU 1087  CE2 PHE A 138     2002   4695   1392   -407   -400   -163       C  
ATOM   1088  CZ  PHE A 138     -14.925 -31.586   9.805  1.00 21.89           C  
ANISOU 1088  CZ  PHE A 138     2091   4741   1484   -377   -299   -152       C  
ATOM   1089  N   SER A 139      -9.083 -32.463   9.438  1.00 24.12           N  
ANISOU 1089  N   SER A 139     3121   4793   1249     50    -82   -505       N  
ATOM   1090  CA  SER A 139      -8.673 -33.666  10.211  1.00 26.43           C  
ANISOU 1090  CA  SER A 139     3692   4939   1409     51   -183   -360       C  
ATOM   1091  C   SER A 139      -8.091 -34.707   9.251  1.00 25.72           C  
ANISOU 1091  C   SER A 139     3358   4746   1669     11   -300   -243       C  
ATOM   1092  O   SER A 139      -8.567 -35.857   9.260  1.00 27.38           O  
ANISOU 1092  O   SER A 139     3405   4571   2425     23   -525   -560       O  
ATOM   1093  CB  SER A 139      -9.834 -34.230  10.987  1.00 28.16           C  
ANISOU 1093  CB  SER A 139     4042   5119   1535    -38   -150   -289       C  
ATOM   1094  OG  SER A 139     -10.310 -33.296  11.945  1.00 29.11           O  
ANISOU 1094  OG  SER A 139     4157   5300   1601     85    -53   -639       O  
ATOM   1095  N   HIS A 140      -7.119 -34.307   8.433  1.00 23.14           N  
ANISOU 1095  N   HIS A 140     3009   4955    829   -293   -504   -490       N  
ATOM   1096  CA  HIS A 140      -6.499 -35.173   7.397  1.00 25.51           C  
ANISOU 1096  CA  HIS A 140     3172   4749   1770   -340   -319   -496       C  
ATOM   1097  C   HIS A 140      -5.059 -34.727   7.172  1.00 25.71           C  
ANISOU 1097  C   HIS A 140     3032   5097   1638   -146   -285   -527       C  
ATOM   1098  O   HIS A 140      -4.744 -33.536   7.225  1.00 23.22           O  
ANISOU 1098  O   HIS A 140     2611   5368    844   -209   -330   -698       O  
ATOM   1099  CB  HIS A 140      -7.362 -35.167   6.127  1.00 26.54           C  
ANISOU 1099  CB  HIS A 140     3077   5205   1801   -504   -413   -451       C  
ATOM   1100  CG  HIS A 140      -7.053 -36.263   5.158  1.00 26.95           C  
ANISOU 1100  CG  HIS A 140     2783   5088   2366   -317   -437   -571       C  
ATOM   1101  ND1 HIS A 140      -5.948 -36.226   4.328  1.00 25.82           N  
ANISOU 1101  ND1 HIS A 140     3144   5150   1516   -258   -684   -516       N  
ATOM   1102  CD2 HIS A 140      -7.716 -37.405   4.865  1.00 24.21           C  
ANISOU 1102  CD2 HIS A 140     2656   5110   1433   -417   -349   -570       C  
ATOM   1103  CE1 HIS A 140      -5.928 -37.315   3.589  1.00 26.78           C  
ANISOU 1103  CE1 HIS A 140     3400   5069   1704   -242   -698   -581       C  
ATOM   1104  NE2 HIS A 140      -7.010 -38.057   3.905  1.00 25.46           N  
ANISOU 1104  NE2 HIS A 140     2542   5027   2103    -50   -703   -626       N  
ATOM   1105  N   PRO A 141      -4.134 -35.691   6.977  1.00 26.73           N  
ANISOU 1105  N   PRO A 141     3003   5164   1988    -76   -214   -776       N  
ATOM   1106  CA  PRO A 141      -2.735 -35.369   6.716  1.00 26.97           C  
ANISOU 1106  CA  PRO A 141     2916   5291   2038   -155    -74   -840       C  
ATOM   1107  C   PRO A 141      -2.538 -34.544   5.435  1.00 24.50           C  
ANISOU 1107  C   PRO A 141     2432   5170   1705   -200   -147   -736       C  
ATOM   1108  O   PRO A 141      -1.512 -33.936   5.308  1.00 24.70           O  
ANISOU 1108  O   PRO A 141     2367   5947   1072   -511   -526   -540       O  
ATOM   1109  CB  PRO A 141      -2.026 -36.731   6.627  1.00 29.72           C  
ANISOU 1109  CB  PRO A 141     3025   5169   3098    -14    -24   -851       C  
ATOM   1110  CG  PRO A 141      -3.130 -37.759   6.493  1.00 31.96           C  
ANISOU 1110  CG  PRO A 141     3733   5471   2939    114     26  -1049       C  
ATOM   1111  CD  PRO A 141      -4.384 -37.136   7.066  1.00 28.02           C  
ANISOU 1111  CD  PRO A 141     3168   5199   2280    217   -323   -889       C  
ATOM   1112  N   MET A 142      -3.529 -34.490   4.546  1.00 23.35           N  
ANISOU 1112  N   MET A 142     2884   4847   1140   -245     14   -930       N  
ATOM   1113  CA  MET A 142      -3.424 -33.706   3.283  1.00 25.44           C  
ANISOU 1113  CA  MET A 142     3060   5184   1422   -269    181   -592       C  
ATOM   1114  C   MET A 142      -3.837 -32.250   3.547  1.00 22.62           C  
ANISOU 1114  C   MET A 142     2712   4976    904   -240    105   -817       C  
ATOM   1115  O   MET A 142      -3.755 -31.423   2.615  1.00 24.16           O  
ANISOU 1115  O   MET A 142     2702   4881   1596   -248     55   -600       O  
ATOM   1116  CB  MET A 142      -4.283 -34.294   2.159  1.00 26.19           C  
ANISOU 1116  CB  MET A 142     3176   5515   1258   -155    248   -832       C  
ATOM   1117  CG  MET A 142      -3.690 -35.541   1.540  1.00 27.32           C  
ANISOU 1117  CG  MET A 142     3513   6071    795   -216    698   -600       C  
ATOM   1118  SD  MET A 142      -2.029 -35.276   0.859  1.00 27.92           S  
ANISOU 1118  SD  MET A 142     3480   6260    865   -277    330    -39       S  
ATOM   1119  CE  MET A 142      -2.422 -34.552  -0.735  1.00 31.37           C  
ANISOU 1119  CE  MET A 142     3333   7337   1249   -564    362    297       C  
ATOM   1120  N   VAL A 143      -4.256 -31.926   4.770  1.00 21.14           N  
ANISOU 1120  N   VAL A 143     2342   4699    992   -291    328   -513       N  
ATOM   1121  CA  VAL A 143      -4.405 -30.501   5.179  1.00 22.59           C  
ANISOU 1121  CA  VAL A 143     2609   4683   1289   -384    163   -559       C  
ATOM   1122  C   VAL A 143      -2.996 -29.962   5.421  1.00 22.21           C  
ANISOU 1122  C   VAL A 143     2506   4837   1094   -311     11   -560       C  
ATOM   1123  O   VAL A 143      -2.399 -30.326   6.429  1.00 24.16           O  
ANISOU 1123  O   VAL A 143     2286   5092   1800   -108   -239   -316       O  
ATOM   1124  CB  VAL A 143      -5.301 -30.321   6.413  1.00 22.58           C  
ANISOU 1124  CB  VAL A 143     2593   4725   1261   -389    105   -585       C  
ATOM   1125  CG1 VAL A 143      -5.412 -28.848   6.787  1.00 23.69           C  
ANISOU 1125  CG1 VAL A 143     2522   4587   1890   -354    186   -362       C  
ATOM   1126  CG2 VAL A 143      -6.676 -30.938   6.210  1.00 22.91           C  
ANISOU 1126  CG2 VAL A 143     2522   4707   1476   -507    358   -160       C  
ATOM   1127  N   LYS A 144      -2.474 -29.164   4.494  1.00 22.63           N  
ANISOU 1127  N   LYS A 144     2346   4456   1797   -560    -70   -864       N  
ATOM   1128  CA  LYS A 144      -1.077 -28.671   4.553  1.00 21.73           C  
ANISOU 1128  CA  LYS A 144     2024   4937   1295   -461   -429   -699       C  
ATOM   1129  C   LYS A 144      -1.074 -27.209   5.001  1.00 19.68           C  
ANISOU 1129  C   LYS A 144     1888   4803    783   -314   -175   -741       C  
ATOM   1130  O   LYS A 144      -1.590 -26.362   4.261  1.00 21.00           O  
ANISOU 1130  O   LYS A 144     1736   4937   1304   -270    -19   -591       O  
ATOM   1131  CB  LYS A 144      -0.401 -28.833   3.194  1.00 23.32           C  
ANISOU 1131  CB  LYS A 144     2268   4879   1712   -662   -122  -1109       C  
ATOM   1132  CG  LYS A 144       1.085 -28.513   3.192  1.00 25.25           C  
ANISOU 1132  CG  LYS A 144     2171   5452   1971   -457   -180   -987       C  
ATOM   1133  CD  LYS A 144       1.716 -28.627   1.829  1.00 26.59           C  
ANISOU 1133  CD  LYS A 144     2548   5441   2111   -418    -62  -1192       C  
ATOM   1134  CE  LYS A 144       3.225 -28.580   1.897  1.00 30.74           C  
ANISOU 1134  CE  LYS A 144     2598   6345   2736   -486    452  -1061       C  
ATOM   1135  NZ  LYS A 144       3.819 -28.759   0.556  1.00 32.38           N  
ANISOU 1135  NZ  LYS A 144     2861   6642   2799   -226    193  -1663       N  
ATOM   1136  N   ASP A 145      -0.514 -26.925   6.177  1.00 20.83           N  
ANISOU 1136  N   ASP A 145     1941   4909   1062   -343   -445   -736       N  
ATOM   1137  CA  ASP A 145      -0.488 -25.549   6.738  1.00 21.16           C  
ANISOU 1137  CA  ASP A 145     1942   5001   1095   -401   -256   -910       C  
ATOM   1138  C   ASP A 145      -1.905 -24.965   6.695  1.00 21.11           C  
ANISOU 1138  C   ASP A 145     2083   4940    997   -256   -290   -995       C  
ATOM   1139  O   ASP A 145      -2.068 -23.815   6.242  1.00 22.31           O  
ANISOU 1139  O   ASP A 145     2170   5215   1091    -83   -187   -921       O  
ATOM   1140  CB  ASP A 145       0.486 -24.672   5.955  1.00 22.07           C  
ANISOU 1140  CB  ASP A 145     2028   5085   1269   -502   -231   -774       C  
ATOM   1141  CG  ASP A 145       1.908 -25.180   6.048  1.00 24.49           C  
ANISOU 1141  CG  ASP A 145     2020   5365   1920   -383    207   -472       C  
ATOM   1142  OD1 ASP A 145       2.392 -25.344   7.192  1.00 29.21           O  
ANISOU 1142  OD1 ASP A 145     2577   6099   2420    243    212   -201       O  
ATOM   1143  OD2 ASP A 145       2.508 -25.426   4.985  1.00 25.39           O  
ANISOU 1143  OD2 ASP A 145     2071   5223   2351   -242    477   -606       O  
ATOM   1144  N   ASN A 146      -2.897 -25.746   7.119  1.00 22.23           N  
ANISOU 1144  N   ASN A 146     2367   5139    940   -142     81   -775       N  
ATOM   1145  CA  ASN A 146      -4.302 -25.285   7.298  1.00 21.69           C  
ANISOU 1145  CA  ASN A 146     2487   4934    819    210   -132   -861       C  
ATOM   1146  C   ASN A 146      -4.954 -24.969   5.953  1.00 21.51           C  
ANISOU 1146  C   ASN A 146     2496   4918    756    416    172   -516       C  
ATOM   1147  O   ASN A 146      -5.965 -24.245   5.967  1.00 23.48           O  
ANISOU 1147  O   ASN A 146     3057   5538    324    948     -8   -713       O  
ATOM   1148  CB  ASN A 146      -4.382 -24.021   8.153  1.00 22.66           C  
ANISOU 1148  CB  ASN A 146     2697   4871   1039    219    132   -703       C  
ATOM   1149  CG  ASN A 146      -3.654 -24.179   9.462  1.00 24.48           C  
ANISOU 1149  CG  ASN A 146     3103   5095   1102    189      6   -601       C  
ATOM   1150  OD1 ASN A 146      -3.943 -25.099  10.216  1.00 27.50           O  
ANISOU 1150  OD1 ASN A 146     4071   5059   1318    565    320   -230       O  
ATOM   1151  ND2 ASN A 146      -2.716 -23.286   9.734  1.00 31.09           N  
ANISOU 1151  ND2 ASN A 146     3365   6454   1991    267    493   -808       N  
ATOM   1152  N   MET A 147      -4.406 -25.467   4.841  1.00 19.56           N  
ANISOU 1152  N   MET A 147     1832   4616    984     76    172   -737       N  
ATOM   1153  CA  MET A 147      -4.983 -25.201   3.501  1.00 20.38           C  
ANISOU 1153  CA  MET A 147     2117   4493   1134     45    176   -357       C  
ATOM   1154  C   MET A 147      -5.258 -26.515   2.766  1.00 20.71           C  
ANISOU 1154  C   MET A 147     2168   4649   1050     32     44   -324       C  
ATOM   1155  O   MET A 147      -4.543 -27.509   2.986  1.00 20.99           O  
ANISOU 1155  O   MET A 147     2278   4829    868    284   -121   -592       O  
ATOM   1156  CB  MET A 147      -4.072 -24.304   2.663  1.00 21.78           C  
ANISOU 1156  CB  MET A 147     2281   4487   1504   -152     18   -278       C  
ATOM   1157  CG  MET A 147      -3.911 -22.915   3.258  1.00 20.94           C  
ANISOU 1157  CG  MET A 147     2282   4202   1470   -297      0   -139       C  
ATOM   1158  SD  MET A 147      -2.838 -21.895   2.217  1.00 21.71           S  
ANISOU 1158  SD  MET A 147     2650   4749    847   -235    125    -81       S  
ATOM   1159  CE  MET A 147      -2.809 -20.352   3.131  1.00 23.79           C  
ANISOU 1159  CE  MET A 147     2980   4579   1478   -101    178   -292       C  
ATOM   1160  N   THR A 148      -6.290 -26.494   1.925  1.00 20.73           N  
ANISOU 1160  N   THR A 148     2365   4627    884    -19    -60   -591       N  
ATOM   1161  CA  THR A 148      -6.832 -27.678   1.223  1.00 18.97           C  
ANISOU 1161  CA  THR A 148     2089   4462    657    -81    141   -729       C  
ATOM   1162  C   THR A 148      -6.995 -27.303  -0.251  1.00 19.52           C  
ANISOU 1162  C   THR A 148     2350   4392    675   -151     -8   -779       C  
ATOM   1163  O   THR A 148      -5.990 -27.323  -0.997  1.00 21.67           O  
ANISOU 1163  O   THR A 148     2408   4595   1231   -268    317   -609       O  
ATOM   1164  CB  THR A 148      -8.117 -28.153   1.916  1.00 18.77           C  
ANISOU 1164  CB  THR A 148     2055   4647    426     32     79   -794       C  
ATOM   1165  OG1 THR A 148      -9.134 -27.149   1.810  1.00 19.80           O  
ANISOU 1165  OG1 THR A 148     2324   4509    688    -56    246   -982       O  
ATOM   1166  CG2 THR A 148      -7.890 -28.478   3.379  1.00 16.97           C  
ANISOU 1166  CG2 THR A 148     1471   4506    469      1    124   -692       C  
ATOM   1167  N   VAL A 149      -8.204 -26.906  -0.628  1.00 18.76           N  
ANISOU 1167  N   VAL A 149     2140   4571    414   -304   -137   -992       N  
ATOM   1168  CA  VAL A 149      -8.587 -26.582  -2.034  1.00 20.77           C  
ANISOU 1168  CA  VAL A 149     2404   4728    756   -616   -195   -725       C  
ATOM   1169  C   VAL A 149      -7.712 -25.439  -2.591  1.00 20.24           C  
ANISOU 1169  C   VAL A 149     2317   4967    403   -532    406  -1091       C  
ATOM   1170  O   VAL A 149      -7.418 -25.444  -3.808  1.00 21.53           O  
ANISOU 1170  O   VAL A 149     2523   5129    526   -663    691   -906       O  
ATOM   1171  CB  VAL A 149     -10.089 -26.246  -2.049  1.00 22.23           C  
ANISOU 1171  CB  VAL A 149     1942   5344   1158   -853   -519   -585       C  
ATOM   1172  CG1 VAL A 149     -10.528 -25.651  -3.366  1.00 29.57           C  
ANISOU 1172  CG1 VAL A 149     3025   5830   2380   -575   -689   -208       C  
ATOM   1173  CG2 VAL A 149     -10.915 -27.473  -1.694  1.00 21.56           C  
ANISOU 1173  CG2 VAL A 149     1935   5356    901   -370   -843   -624       C  
ATOM   1174  N   SER A 150      -7.317 -24.478  -1.749  1.00 19.83           N  
ANISOU 1174  N   SER A 150     2024   4617    893   -554     16  -1004       N  
ATOM   1175  CA  SER A 150      -6.618 -23.242  -2.185  1.00 20.36           C  
ANISOU 1175  CA  SER A 150     2425   4659    650   -513    145  -1017       C  
ATOM   1176  C   SER A 150      -5.163 -23.238  -1.687  1.00 22.15           C  
ANISOU 1176  C   SER A 150     2297   4775   1345   -169    339   -844       C  
ATOM   1177  O   SER A 150      -4.520 -22.164  -1.731  1.00 22.32           O  
ANISOU 1177  O   SER A 150     2307   4827   1344   -353    364   -771       O  
ATOM   1178  CB  SER A 150      -7.386 -22.005  -1.769  1.00 19.60           C  
ANISOU 1178  CB  SER A 150     2270   4761    415   -624    247   -901       C  
ATOM   1179  OG  SER A 150      -7.297 -21.766  -0.371  1.00 19.58           O  
ANISOU 1179  OG  SER A 150     2352   4695    390   -347     64   -838       O  
ATOM   1180  N   SER A 151      -4.650 -24.398  -1.261  1.00 22.60           N  
ANISOU 1180  N   SER A 151     2549   4821   1216   -279    566   -629       N  
ATOM   1181  CA  SER A 151      -3.203 -24.627  -0.995  1.00 22.54           C  
ANISOU 1181  CA  SER A 151     2712   5124    727   -311    184   -697       C  
ATOM   1182  C   SER A 151      -2.366 -24.161  -2.184  1.00 23.85           C  
ANISOU 1182  C   SER A 151     2529   5484   1046   -631    419   -715       C  
ATOM   1183  O   SER A 151      -2.747 -24.358  -3.340  1.00 22.86           O  
ANISOU 1183  O   SER A 151     2112   5450   1124   -524    317  -1147       O  
ATOM   1184  CB  SER A 151      -2.909 -26.076  -0.707  1.00 21.77           C  
ANISOU 1184  CB  SER A 151     2505   4984    782   -288    547   -504       C  
ATOM   1185  OG  SER A 151      -1.509 -26.267  -0.533  1.00 21.68           O  
ANISOU 1185  OG  SER A 151     2192   4846   1198   -180    366   -926       O  
ATOM   1186  N   PRO A 152      -1.184 -23.553  -1.950  1.00 23.71           N  
ANISOU 1186  N   PRO A 152     2563   5461    982   -560    349   -947       N  
ATOM   1187  CA  PRO A 152      -0.254 -23.254  -3.038  1.00 25.07           C  
ANISOU 1187  CA  PRO A 152     2710   5426   1386   -485    755   -858       C  
ATOM   1188  C   PRO A 152       0.394 -24.524  -3.608  1.00 25.86           C  
ANISOU 1188  C   PRO A 152     2576   5567   1680   -335   1151   -740       C  
ATOM   1189  O   PRO A 152       0.964 -24.463  -4.671  1.00 28.25           O  
ANISOU 1189  O   PRO A 152     2753   6333   1645   -535   1137   -621       O  
ATOM   1190  CB  PRO A 152       0.808 -22.367  -2.386  1.00 23.58           C  
ANISOU 1190  CB  PRO A 152     2703   5342    912   -532    642   -621       C  
ATOM   1191  CG  PRO A 152       0.756 -22.734  -0.922  1.00 22.84           C  
ANISOU 1191  CG  PRO A 152     2444   5594    637   -439    664   -882       C  
ATOM   1192  CD  PRO A 152      -0.685 -23.113  -0.640  1.00 23.92           C  
ANISOU 1192  CD  PRO A 152     2547   5461   1081   -498    478   -946       C  
ATOM   1193  N   ASP A 153       0.307 -25.634  -2.871  1.00 25.15           N  
ANISOU 1193  N   ASP A 153     2079   5616   1859   -401   1028   -812       N  
ATOM   1194  CA  ASP A 153       0.785 -26.975  -3.306  1.00 25.70           C  
ANISOU 1194  CA  ASP A 153     2097   5782   1883   -572    574   -937       C  
ATOM   1195  C   ASP A 153      -0.249 -27.600  -4.246  1.00 25.93           C  
ANISOU 1195  C   ASP A 153     2749   5774   1326   -375    485   -944       C  
ATOM   1196  O   ASP A 153      -1.359 -27.934  -3.848  1.00 23.35           O  
ANISOU 1196  O   ASP A 153     2417   5404   1048    -52    322  -1117       O  
ATOM   1197  CB  ASP A 153       1.057 -27.856  -2.088  1.00 26.56           C  
ANISOU 1197  CB  ASP A 153     2367   5779   1945   -391    589   -987       C  
ATOM   1198  CG  ASP A 153       1.795 -29.142  -2.404  1.00 25.61           C  
ANISOU 1198  CG  ASP A 153     1941   6079   1708     -5    692  -1209       C  
ATOM   1199  OD1 ASP A 153       1.509 -29.741  -3.452  1.00 29.00           O  
ANISOU 1199  OD1 ASP A 153     2125   6622   2272    166    506  -1842       O  
ATOM   1200  OD2 ASP A 153       2.646 -29.528  -1.591  1.00 27.71           O  
ANISOU 1200  OD2 ASP A 153     3133   6258   1135    -51    -54  -1222       O  
ATOM   1201  N   PRO A 154       0.079 -27.784  -5.540  1.00 28.75           N  
ANISOU 1201  N   PRO A 154     2840   6371   1710   -402    975  -1335       N  
ATOM   1202  CA  PRO A 154      -0.881 -28.349  -6.492  1.00 28.73           C  
ANISOU 1202  CA  PRO A 154     2752   6307   1855   -248    620  -1112       C  
ATOM   1203  C   PRO A 154      -1.376 -29.766  -6.144  1.00 26.17           C  
ANISOU 1203  C   PRO A 154     2395   5772   1774   -121    805  -1396       C  
ATOM   1204  O   PRO A 154      -2.525 -30.065  -6.419  1.00 27.47           O  
ANISOU 1204  O   PRO A 154     2503   5603   2328   -434    849  -1147       O  
ATOM   1205  CB  PRO A 154      -0.112 -28.340  -7.820  1.00 29.95           C  
ANISOU 1205  CB  PRO A 154     2718   6694   1965   -315    914   -942       C  
ATOM   1206  CG  PRO A 154       1.349 -28.250  -7.427  1.00 32.33           C  
ANISOU 1206  CG  PRO A 154     3551   6834   1897   -672    566  -1272       C  
ATOM   1207  CD  PRO A 154       1.370 -27.439  -6.153  1.00 31.13           C  
ANISOU 1207  CD  PRO A 154     3141   6551   2134   -672   1164  -1286       C  
ATOM   1208  N   LYS A 155      -0.522 -30.599  -5.544  1.00 27.54           N  
ANISOU 1208  N   LYS A 155     2686   5602   2175     -1   1174  -1574       N  
ATOM   1209  CA  LYS A 155      -0.869 -31.992  -5.149  1.00 28.09           C  
ANISOU 1209  CA  LYS A 155     2610   5572   2488   -240    873  -1508       C  
ATOM   1210  C   LYS A 155      -1.975 -31.951  -4.092  1.00 26.53           C  
ANISOU 1210  C   LYS A 155     2935   4960   2182     25    982  -1830       C  
ATOM   1211  O   LYS A 155      -2.919 -32.769  -4.149  1.00 25.91           O  
ANISOU 1211  O   LYS A 155     2689   4920   2233     64    850  -1762       O  
ATOM   1212  CB  LYS A 155       0.343 -32.722  -4.569  1.00 30.06           C  
ANISOU 1212  CB  LYS A 155     2488   6133   2798   -151    101  -1833       C  
ATOM   1213  CG  LYS A 155       1.418 -33.103  -5.573  1.00 33.28           C  
ANISOU 1213  CG  LYS A 155     2933   6449   3261    102     28  -1795       C  
ATOM   1214  CD  LYS A 155       2.579 -33.817  -4.915  1.00 36.09           C  
ANISOU 1214  CD  LYS A 155     2961   7123   3626    436   -252  -1791       C  
ATOM   1215  CE  LYS A 155       3.763 -34.019  -5.831  1.00 39.62           C  
ANISOU 1215  CE  LYS A 155     3447   7827   3779    469     83  -1582       C  
ATOM   1216  NZ  LYS A 155       4.983 -34.327  -5.054  1.00 38.84           N  
ANISOU 1216  NZ  LYS A 155     3374   7945   3438    685    142  -1791       N  
ATOM   1217  N   VAL A 156      -1.849 -31.031  -3.149  1.00 23.13           N  
ANISOU 1217  N   VAL A 156     2772   4628   1386   -339    765  -1204       N  
ATOM   1218  CA  VAL A 156      -2.861 -30.823  -2.073  1.00 23.43           C  
ANISOU 1218  CA  VAL A 156     2683   4566   1652    146    771  -1273       C  
ATOM   1219  C   VAL A 156      -4.154 -30.317  -2.722  1.00 23.44           C  
ANISOU 1219  C   VAL A 156     2982   4770   1152   -245    300  -1076       C  
ATOM   1220  O   VAL A 156      -5.213 -30.916  -2.472  1.00 23.30           O  
ANISOU 1220  O   VAL A 156     2826   5017   1009   -265    264   -864       O  
ATOM   1221  CB  VAL A 156      -2.327 -29.854  -1.008  1.00 22.54           C  
ANISOU 1221  CB  VAL A 156     2621   4321   1621      9    300   -858       C  
ATOM   1222  CG1 VAL A 156      -3.382 -29.550   0.040  1.00 21.98           C  
ANISOU 1222  CG1 VAL A 156     2768   4177   1403    172    287  -1194       C  
ATOM   1223  CG2 VAL A 156      -1.055 -30.389  -0.371  1.00 25.30           C  
ANISOU 1223  CG2 VAL A 156     2682   4550   2380    171    506   -723       C  
ATOM   1224  N   ARG A 157      -4.065 -29.269  -3.543  1.00 25.94           N  
ANISOU 1224  N   ARG A 157     3592   4567   1697    -10    419  -1174       N  
ATOM   1225  CA  ARG A 157      -5.215 -28.742  -4.328  1.00 27.38           C  
ANISOU 1225  CA  ARG A 157     3694   5224   1484   -179    286   -946       C  
ATOM   1226  C   ARG A 157      -5.923 -29.911  -5.031  1.00 25.20           C  
ANISOU 1226  C   ARG A 157     3380   4795   1399   -169    829   -834       C  
ATOM   1227  O   ARG A 157      -7.141 -30.032  -4.901  1.00 23.50           O  
ANISOU 1227  O   ARG A 157     3323   4309   1296   -113    888   -511       O  
ATOM   1228  CB  ARG A 157      -4.757 -27.732  -5.388  1.00 33.10           C  
ANISOU 1228  CB  ARG A 157     4221   5878   2474   -243   1276   -823       C  
ATOM   1229  CG  ARG A 157      -4.836 -26.271  -4.968  1.00 37.26           C  
ANISOU 1229  CG  ARG A 157     4319   7168   2667    513   1553   -669       C  
ATOM   1230  CD  ARG A 157      -4.849 -25.336  -6.166  1.00 44.39           C  
ANISOU 1230  CD  ARG A 157     5190   7872   3801    494   1622    315       C  
ATOM   1231  NE  ARG A 157      -3.628 -25.458  -6.954  1.00 49.38           N  
ANISOU 1231  NE  ARG A 157     7540   9143   2077   1430   2931   -511       N  
ATOM   1232  CZ  ARG A 157      -3.537 -26.003  -8.170  1.00 57.19           C  
ANISOU 1232  CZ  ARG A 157     7309  10815   3604   1436   2366  -1269       C  
ATOM   1233  NH1 ARG A 157      -4.600 -26.485  -8.795  1.00 57.33           N  
ANISOU 1233  NH1 ARG A 157     9550  11014   1218    972   1390  -3070       N  
ATOM   1234  NH2 ARG A 157      -2.362 -26.057  -8.765  1.00 54.32           N  
ANISOU 1234  NH2 ARG A 157     6673  11262   2704     20   3508    604       N  
ATOM   1235  N   ASP A 158      -5.181 -30.725  -5.779  1.00 26.20           N  
ANISOU 1235  N   ASP A 158     3531   4896   1525   -138    915  -1315       N  
ATOM   1236  CA  ASP A 158      -5.773 -31.766  -6.660  1.00 28.16           C  
ANISOU 1236  CA  ASP A 158     3501   5352   1845   -444    500  -1209       C  
ATOM   1237  C   ASP A 158      -6.510 -32.784  -5.788  1.00 25.98           C  
ANISOU 1237  C   ASP A 158     3144   5333   1393   -387    433  -1032       C  
ATOM   1238  O   ASP A 158      -7.609 -33.203  -6.175  1.00 24.75           O  
ANISOU 1238  O   ASP A 158     3334   4879   1189   -549     98  -1133       O  
ATOM   1239  CB  ASP A 158      -4.719 -32.428  -7.549  1.00 30.63           C  
ANISOU 1239  CB  ASP A 158     3618   6006   2013   -296    941  -1088       C  
ATOM   1240  CG  ASP A 158      -4.202 -31.499  -8.631  1.00 35.62           C  
ANISOU 1240  CG  ASP A 158     4166   6545   2820   -427    596   -915       C  
ATOM   1241  OD1 ASP A 158      -4.824 -30.435  -8.837  1.00 38.63           O  
ANISOU 1241  OD1 ASP A 158     4703   7235   2738   -342    637    -87       O  
ATOM   1242  OD2 ASP A 158      -3.177 -31.838  -9.243  1.00 42.13           O  
ANISOU 1242  OD2 ASP A 158     5834   7524   2649   -218   1485  -2020       O  
ATOM   1243  N   PHE A 159      -5.928 -33.153  -4.648  1.00 25.29           N  
ANISOU 1243  N   PHE A 159     2898   5010   1700   -204    313  -1042       N  
ATOM   1244  CA  PHE A 159      -6.532 -34.130  -3.708  1.00 22.26           C  
ANISOU 1244  CA  PHE A 159     2366   4763   1327   -272     87  -1058       C  
ATOM   1245  C   PHE A 159      -7.896 -33.612  -3.251  1.00 21.39           C  
ANISOU 1245  C   PHE A 159     2646   4450   1029   -280     10  -1116       C  
ATOM   1246  O   PHE A 159      -8.869 -34.378  -3.286  1.00 24.61           O  
ANISOU 1246  O   PHE A 159     2566   4791   1993   -313   -156  -1033       O  
ATOM   1247  CB  PHE A 159      -5.616 -34.389  -2.515  1.00 23.16           C  
ANISOU 1247  CB  PHE A 159     2192   4968   1637     50    207  -1157       C  
ATOM   1248  CG  PHE A 159      -6.206 -35.325  -1.493  1.00 23.71           C  
ANISOU 1248  CG  PHE A 159     2027   5276   1705     21    197   -859       C  
ATOM   1249  CD1 PHE A 159      -6.995 -34.847  -0.465  1.00 28.36           C  
ANISOU 1249  CD1 PHE A 159     2201   6265   2306    -98    780   -755       C  
ATOM   1250  CD2 PHE A 159      -5.996 -36.691  -1.572  1.00 25.55           C  
ANISOU 1250  CD2 PHE A 159     2551   5274   1882    -79    398   -904       C  
ATOM   1251  CE1 PHE A 159      -7.526 -35.709   0.486  1.00 26.78           C  
ANISOU 1251  CE1 PHE A 159     2047   5167   2960    -66    559    -90       C  
ATOM   1252  CE2 PHE A 159      -6.538 -37.549  -0.629  1.00 25.78           C  
ANISOU 1252  CE2 PHE A 159     2096   5082   2616   -212    274   -716       C  
ATOM   1253  CZ  PHE A 159      -7.307 -37.058   0.395  1.00 27.38           C  
ANISOU 1253  CZ  PHE A 159     2417   5408   2579    -15    179   -717       C  
ATOM   1254  N   TRP A 160      -7.959 -32.340  -2.848  1.00 19.92           N  
ANISOU 1254  N   TRP A 160     2251   4711    606      7     66  -1217       N  
ATOM   1255  CA  TRP A 160      -9.161 -31.716  -2.235  1.00 20.67           C  
ANISOU 1255  CA  TRP A 160     1979   4825   1047   -296    320   -953       C  
ATOM   1256  C   TRP A 160     -10.191 -31.354  -3.316  1.00 20.27           C  
ANISOU 1256  C   TRP A 160     1806   4878   1015   -214    364   -911       C  
ATOM   1257  O   TRP A 160     -11.403 -31.426  -3.030  1.00 21.75           O  
ANISOU 1257  O   TRP A 160     1815   5144   1304   -445    218  -1251       O  
ATOM   1258  CB  TRP A 160      -8.737 -30.522  -1.369  1.00 20.36           C  
ANISOU 1258  CB  TRP A 160     2221   4524    988   -129    170   -870       C  
ATOM   1259  CG  TRP A 160      -8.014 -30.949  -0.128  1.00 20.85           C  
ANISOU 1259  CG  TRP A 160     2449   4191   1281    -87    -13   -727       C  
ATOM   1260  CD1 TRP A 160      -6.710 -30.712   0.191  1.00 21.07           C  
ANISOU 1260  CD1 TRP A 160     2689   4147   1168   -120    -71   -861       C  
ATOM   1261  CD2 TRP A 160      -8.541 -31.761   0.935  1.00 20.00           C  
ANISOU 1261  CD2 TRP A 160     2282   3969   1347    -67      6   -676       C  
ATOM   1262  NE1 TRP A 160      -6.400 -31.284   1.397  1.00 22.04           N  
ANISOU 1262  NE1 TRP A 160     2497   4283   1592   -197    123   -447       N  
ATOM   1263  CE2 TRP A 160      -7.505 -31.936   1.876  1.00 21.27           C  
ANISOU 1263  CE2 TRP A 160     2338   4081   1663   -121     38   -511       C  
ATOM   1264  CE3 TRP A 160      -9.791 -32.328   1.198  1.00 21.00           C  
ANISOU 1264  CE3 TRP A 160     2416   3835   1726     93   -132   -383       C  
ATOM   1265  CZ2 TRP A 160      -7.683 -32.663   3.050  1.00 20.47           C  
ANISOU 1265  CZ2 TRP A 160     1994   4133   1648    -73   -424   -248       C  
ATOM   1266  CZ3 TRP A 160      -9.967 -33.043   2.361  1.00 19.73           C  
ANISOU 1266  CZ3 TRP A 160     2218   3971   1306    203   -186   -455       C  
ATOM   1267  CH2 TRP A 160      -8.925 -33.212   3.270  1.00 20.47           C  
ANISOU 1267  CH2 TRP A 160     2198   3957   1623    108   -321   -497       C  
ATOM   1268  N   ILE A 161      -9.743 -31.028  -4.529  1.00 22.06           N  
ANISOU 1268  N   ILE A 161     1877   5247   1254   -449    162   -786       N  
ATOM   1269  CA  ILE A 161     -10.645 -30.798  -5.697  1.00 21.47           C  
ANISOU 1269  CA  ILE A 161     1853   5265   1039   -295    430   -506       C  
ATOM   1270  C   ILE A 161     -11.343 -32.122  -6.035  1.00 19.48           C  
ANISOU 1270  C   ILE A 161     1864   4937    600   -380    455   -569       C  
ATOM   1271  O   ILE A 161     -12.572 -32.083  -6.250  1.00 20.57           O  
ANISOU 1271  O   ILE A 161     1706   4876   1232   -308    438   -807       O  
ATOM   1272  CB  ILE A 161      -9.879 -30.177  -6.881  1.00 22.38           C  
ANISOU 1272  CB  ILE A 161     1992   5005   1505   -563    352   -367       C  
ATOM   1273  CG1 ILE A 161      -9.585 -28.702  -6.599  1.00 24.42           C  
ANISOU 1273  CG1 ILE A 161     2320   4955   2004   -632    -44   -647       C  
ATOM   1274  CG2 ILE A 161     -10.631 -30.365  -8.193  1.00 24.38           C  
ANISOU 1274  CG2 ILE A 161     2509   5054   1696   -600    198   -334       C  
ATOM   1275  CD1 ILE A 161      -8.729 -28.026  -7.641  1.00 25.12           C  
ANISOU 1275  CD1 ILE A 161     2566   4956   2019   -561    191   -590       C  
ATOM   1276  N   ARG A 162     -10.617 -33.251  -6.015  1.00 22.56           N  
ANISOU 1276  N   ARG A 162     2494   5150    925   -517    305   -560       N  
ATOM   1277  CA  ARG A 162     -11.213 -34.605  -6.222  1.00 24.48           C  
ANISOU 1277  CA  ARG A 162     2901   5182   1216   -619    220   -467       C  
ATOM   1278  C   ARG A 162     -12.258 -34.852  -5.123  1.00 21.50           C  
ANISOU 1278  C   ARG A 162     2492   4498   1180   -592     28   -752       C  
ATOM   1279  O   ARG A 162     -13.350 -35.330  -5.441  1.00 23.01           O  
ANISOU 1279  O   ARG A 162     2903   4459   1380   -529   -466  -1041       O  
ATOM   1280  CB  ARG A 162     -10.154 -35.716  -6.259  1.00 27.67           C  
ANISOU 1280  CB  ARG A 162     2854   5706   1950    -68   -102   -125       C  
ATOM   1281  CG  ARG A 162      -9.322 -35.744  -7.540  1.00 35.46           C  
ANISOU 1281  CG  ARG A 162     3723   6519   3229    -17   -220     97       C  
ATOM   1282  CD  ARG A 162      -8.519 -37.023  -7.786  1.00 41.31           C  
ANISOU 1282  CD  ARG A 162     4633   6944   4118     -9   -532    408       C  
ATOM   1283  NE  ARG A 162      -7.639 -37.373  -6.672  1.00 43.99           N  
ANISOU 1283  NE  ARG A 162     4178   7766   4771    391   -768    772       N  
ATOM   1284  CZ  ARG A 162      -6.430 -36.859  -6.470  1.00 43.95           C  
ANISOU 1284  CZ  ARG A 162     4908   7775   4015    834   -365    658       C  
ATOM   1285  NH1 ARG A 162      -5.936 -35.970  -7.317  1.00 46.36           N  
ANISOU 1285  NH1 ARG A 162     5530   9424   2661    500    315    445       N  
ATOM   1286  NH2 ARG A 162      -5.717 -37.232  -5.422  1.00 37.36           N  
ANISOU 1286  NH2 ARG A 162     4887   6271   3034   1656    104   -209       N  
ATOM   1287  N   HIS A 163     -11.965 -34.520  -3.865  1.00 20.83           N  
ANISOU 1287  N   HIS A 163     2597   4450    868   -540    359   -376       N  
ATOM   1288  CA  HIS A 163     -12.952 -34.707  -2.773  1.00 20.31           C  
ANISOU 1288  CA  HIS A 163     2867   4180    668   -566    294   -389       C  
ATOM   1289  C   HIS A 163     -14.172 -33.819  -3.021  1.00 20.84           C  
ANISOU 1289  C   HIS A 163     2942   4366    610   -406    535   -662       C  
ATOM   1290  O   HIS A 163     -15.315 -34.308  -2.837  1.00 22.36           O  
ANISOU 1290  O   HIS A 163     2959   4969    567   -903     78   -540       O  
ATOM   1291  CB  HIS A 163     -12.370 -34.425  -1.402  1.00 20.38           C  
ANISOU 1291  CB  HIS A 163     3096   4022    625   -507    216   -168       C  
ATOM   1292  CG  HIS A 163     -13.390 -34.648  -0.344  1.00 21.35           C  
ANISOU 1292  CG  HIS A 163     2922   3873   1315   -456    378    -71       C  
ATOM   1293  ND1 HIS A 163     -13.963 -35.896  -0.144  1.00 18.29           N  
ANISOU 1293  ND1 HIS A 163     3081   2410   1458   -261     -6   -478       N  
ATOM   1294  CD2 HIS A 163     -13.937 -33.814   0.570  1.00 18.50           C  
ANISOU 1294  CD2 HIS A 163     3264   2683   1080   -680    -16   -657       C  
ATOM   1295  CE1 HIS A 163     -14.817 -35.819   0.866  1.00 19.14           C  
ANISOU 1295  CE1 HIS A 163     3439   2612   1221   -377     14    153       C  
ATOM   1296  NE2 HIS A 163     -14.820 -34.555   1.324  1.00 17.91           N  
ANISOU 1296  NE2 HIS A 163     3283   2945    575   -603     -3   -489       N  
ATOM   1297  N   GLY A 164     -13.938 -32.568  -3.421  1.00 20.26           N  
ANISOU 1297  N   GLY A 164     2712   4383    603   -382    345   -835       N  
ATOM   1298  CA  GLY A 164     -15.011 -31.610  -3.746  1.00 22.66           C  
ANISOU 1298  CA  GLY A 164     2994   4669    947   -165    150   -805       C  
ATOM   1299  C   GLY A 164     -15.929 -32.164  -4.822  1.00 21.64           C  
ANISOU 1299  C   GLY A 164     3065   4721    436   -195    395  -1027       C  
ATOM   1300  O   GLY A 164     -17.167 -32.089  -4.669  1.00 22.23           O  
ANISOU 1300  O   GLY A 164     2965   4828    652   -370     29  -1153       O  
ATOM   1301  N   LYS A 165     -15.355 -32.705  -5.888  1.00 19.44           N  
ANISOU 1301  N   LYS A 165     2466   4346    575   -154    439   -902       N  
ATOM   1302  CA  LYS A 165     -16.146 -33.237  -7.024  1.00 22.19           C  
ANISOU 1302  CA  LYS A 165     2662   4818    950   -531    368  -1059       C  
ATOM   1303  C   LYS A 165     -16.967 -34.439  -6.542  1.00 23.04           C  
ANISOU 1303  C   LYS A 165     2977   4835    939   -621    140  -1098       C  
ATOM   1304  O   LYS A 165     -18.165 -34.522  -6.897  1.00 23.61           O  
ANISOU 1304  O   LYS A 165     2663   5509    798   -497    -82  -1384       O  
ATOM   1305  CB  LYS A 165     -15.225 -33.587  -8.192  1.00 22.70           C  
ANISOU 1305  CB  LYS A 165     3011   4735    878   -499    557  -1026       C  
ATOM   1306  CG  LYS A 165     -14.701 -32.384  -8.957  1.00 22.90           C  
ANISOU 1306  CG  LYS A 165     2907   4611   1182   -690    382  -1124       C  
ATOM   1307  CD  LYS A 165     -13.777 -32.765 -10.083  1.00 26.29           C  
ANISOU 1307  CD  LYS A 165     3427   4978   1583   -298    650  -1107       C  
ATOM   1308  CE  LYS A 165     -13.188 -31.557 -10.776  1.00 25.30           C  
ANISOU 1308  CE  LYS A 165     3146   5353   1113   -441    456   -673       C  
ATOM   1309  NZ  LYS A 165     -12.320 -31.963 -11.899  1.00 29.78           N  
ANISOU 1309  NZ  LYS A 165     3753   5640   1921    -80    504  -1323       N  
ATOM   1310  N   ILE A 166     -16.356 -35.311  -5.741  1.00 21.83           N  
ANISOU 1310  N   ILE A 166     2585   4439   1267   -597    -72  -1131       N  
ATOM   1311  CA  ILE A 166     -17.022 -36.521  -5.179  1.00 21.92           C  
ANISOU 1311  CA  ILE A 166     2880   4666    782   -572    151  -1094       C  
ATOM   1312  C   ILE A 166     -18.168 -36.094  -4.252  1.00 20.31           C  
ANISOU 1312  C   ILE A 166     2809   4661    245   -507    -73   -886       C  
ATOM   1313  O   ILE A 166     -19.219 -36.765  -4.279  1.00 20.80           O  
ANISOU 1313  O   ILE A 166     3031   4531    341   -416   -199  -1053       O  
ATOM   1314  CB  ILE A 166     -15.998 -37.437  -4.491  1.00 23.90           C  
ANISOU 1314  CB  ILE A 166     3095   4585   1398   -302    471   -740       C  
ATOM   1315  CG1 ILE A 166     -15.107 -38.142  -5.516  1.00 23.20           C  
ANISOU 1315  CG1 ILE A 166     3151   4607   1055   -557    401   -640       C  
ATOM   1316  CG2 ILE A 166     -16.687 -38.428  -3.566  1.00 26.12           C  
ANISOU 1316  CG2 ILE A 166     3193   4437   2291   -143    912   -880       C  
ATOM   1317  CD1 ILE A 166     -13.932 -38.863  -4.912  1.00 23.76           C  
ANISOU 1317  CD1 ILE A 166     3022   4938   1068   -356    595   -749       C  
ATOM   1318  N   SER A 167     -18.008 -35.024  -3.469  1.00 20.81           N  
ANISOU 1318  N   SER A 167     2474   4352   1081   -406   -122   -655       N  
ATOM   1319  CA  SER A 167     -19.091 -34.545  -2.564  1.00 21.00           C  
ANISOU 1319  CA  SER A 167     2353   4558   1066   -331   -215   -809       C  
ATOM   1320  C   SER A 167     -20.336 -34.268  -3.421  1.00 20.59           C  
ANISOU 1320  C   SER A 167     2531   4583    709   -430   -303   -847       C  
ATOM   1321  O   SER A 167     -21.451 -34.661  -3.000  1.00 20.70           O  
ANISOU 1321  O   SER A 167     2259   4428   1178   -446   -168   -964       O  
ATOM   1322  CB  SER A 167     -18.689 -33.353  -1.712  1.00 21.65           C  
ANISOU 1322  CB  SER A 167     2731   4521    973   -335   -577   -553       C  
ATOM   1323  OG  SER A 167     -18.668 -32.142  -2.455  1.00 24.21           O  
ANISOU 1323  OG  SER A 167     3051   4297   1852   -402   -816   -935       O  
ATOM   1324  N   ARG A 168     -20.145 -33.680  -4.608  1.00 21.45           N  
ANISOU 1324  N   ARG A 168     2744   4616    790   -516   -159   -779       N  
ATOM   1325  CA  ARG A 168     -21.248 -33.318  -5.537  1.00 21.21           C  
ANISOU 1325  CA  ARG A 168     2498   4696    863   -591    -36   -897       C  
ATOM   1326  C   ARG A 168     -21.882 -34.593  -6.103  1.00 21.69           C  
ANISOU 1326  C   ARG A 168     2708   4767    766   -512    243   -822       C  
ATOM   1327  O   ARG A 168     -23.120 -34.633  -6.193  1.00 20.18           O  
ANISOU 1327  O   ARG A 168     2412   5050    204   -820    168   -838       O  
ATOM   1328  CB  ARG A 168     -20.749 -32.419  -6.672  1.00 20.88           C  
ANISOU 1328  CB  ARG A 168     2435   4656    842   -589   -310   -766       C  
ATOM   1329  CG  ARG A 168     -20.174 -31.086  -6.215  1.00 21.37           C  
ANISOU 1329  CG  ARG A 168     2571   4349   1196   -566   -273   -964       C  
ATOM   1330  CD  ARG A 168     -19.786 -30.192  -7.379  1.00 21.64           C  
ANISOU 1330  CD  ARG A 168     2545   4358   1319   -512   -240  -1082       C  
ATOM   1331  NE  ARG A 168     -20.941 -29.839  -8.193  1.00 22.13           N  
ANISOU 1331  NE  ARG A 168     2431   4427   1549   -373   -233   -954       N  
ATOM   1332  CZ  ARG A 168     -21.060 -30.063  -9.493  1.00 22.77           C  
ANISOU 1332  CZ  ARG A 168     2568   4559   1524   -159     21   -866       C  
ATOM   1333  NH1 ARG A 168     -22.172 -29.714 -10.114  1.00 23.17           N  
ANISOU 1333  NH1 ARG A 168     2403   4637   1763    -48    438   -739       N  
ATOM   1334  NH2 ARG A 168     -20.082 -30.633 -10.172  1.00 22.58           N  
ANISOU 1334  NH2 ARG A 168     2988   4643    945   -315     18  -1170       N  
ATOM   1335  N   GLU A 169     -21.068 -35.588  -6.473  1.00 21.72           N  
ANISOU 1335  N   GLU A 169     2961   4795    496   -310    178   -779       N  
ATOM   1336  CA  GLU A 169     -21.561 -36.865  -7.055  1.00 24.25           C  
ANISOU 1336  CA  GLU A 169     3043   4795   1373   -360    477   -839       C  
ATOM   1337  C   GLU A 169     -22.345 -37.621  -5.980  1.00 21.76           C  
ANISOU 1337  C   GLU A 169     2573   4366   1326   -474    249   -861       C  
ATOM   1338  O   GLU A 169     -23.434 -38.118  -6.296  1.00 23.60           O  
ANISOU 1338  O   GLU A 169     2763   4069   2134   -644   -197  -1117       O  
ATOM   1339  CB  GLU A 169     -20.406 -37.681  -7.642  1.00 24.22           C  
ANISOU 1339  CB  GLU A 169     3206   4969   1027   -278    493   -775       C  
ATOM   1340  CG  GLU A 169     -19.830 -37.023  -8.874  1.00 26.90           C  
ANISOU 1340  CG  GLU A 169     3531   5189   1501   -210    997   -793       C  
ATOM   1341  CD  GLU A 169     -18.539 -37.620  -9.403  1.00 30.65           C  
ANISOU 1341  CD  GLU A 169     4126   5635   1881    197   1044   -305       C  
ATOM   1342  OE1 GLU A 169     -17.805 -38.240  -8.621  1.00 37.01           O  
ANISOU 1342  OE1 GLU A 169     4271   6842   2947    146    -86   -616       O  
ATOM   1343  OE2 GLU A 169     -18.269 -37.440 -10.593  1.00 35.71           O  
ANISOU 1343  OE2 GLU A 169     5646   6768   1154    466    787  -1414       O  
ATOM   1344  N   ILE A 170     -21.826 -37.680  -4.754  1.00 21.68           N  
ANISOU 1344  N   ILE A 170     2237   4415   1584   -456    163   -690       N  
ATOM   1345  CA  ILE A 170     -22.513 -38.351  -3.612  1.00 20.69           C  
ANISOU 1345  CA  ILE A 170     2452   4354   1055   -509     56   -726       C  
ATOM   1346  C   ILE A 170     -23.865 -37.659  -3.392  1.00 20.27           C  
ANISOU 1346  C   ILE A 170     2484   4276    940   -530   -324   -609       C  
ATOM   1347  O   ILE A 170     -24.886 -38.364  -3.242  1.00 18.71           O  
ANISOU 1347  O   ILE A 170     2156   4267    685   -481   -461   -805       O  
ATOM   1348  CB  ILE A 170     -21.653 -38.325  -2.331  1.00 22.21           C  
ANISOU 1348  CB  ILE A 170     2537   4589   1310   -407     30   -518       C  
ATOM   1349  CG1 ILE A 170     -20.400 -39.195  -2.459  1.00 23.11           C  
ANISOU 1349  CG1 ILE A 170     2455   4604   1718   -420    192   -619       C  
ATOM   1350  CG2 ILE A 170     -22.500 -38.728  -1.134  1.00 21.28           C  
ANISOU 1350  CG2 ILE A 170     2371   4720    992   -526   -118   -397       C  
ATOM   1351  CD1 ILE A 170     -19.338 -38.900  -1.433  1.00 24.62           C  
ANISOU 1351  CD1 ILE A 170     2988   4858   1506   -240     77   -362       C  
ATOM   1352  N   SER A 171     -23.861 -36.324  -3.361  1.00 19.78           N  
ANISOU 1352  N   SER A 171     2266   4234   1015   -481   -280   -867       N  
ATOM   1353  CA  SER A 171     -25.047 -35.480  -3.068  1.00 18.28           C  
ANISOU 1353  CA  SER A 171     1912   4257    776   -301    -72   -495       C  
ATOM   1354  C   SER A 171     -26.103 -35.718  -4.149  1.00 18.46           C  
ANISOU 1354  C   SER A 171     2002   4217    795   -425     14   -858       C  
ATOM   1355  O   SER A 171     -27.273 -35.907  -3.803  1.00 19.11           O  
ANISOU 1355  O   SER A 171     2036   4190   1034   -285    139   -524       O  
ATOM   1356  CB  SER A 171     -24.669 -34.022  -2.949  1.00 17.37           C  
ANISOU 1356  CB  SER A 171     1465   4419    716   -441    -57   -480       C  
ATOM   1357  OG  SER A 171     -23.849 -33.796  -1.814  1.00 18.72           O  
ANISOU 1357  OG  SER A 171     1578   4494   1039   -450   -289   -559       O  
ATOM   1358  N   ASN A 172     -25.679 -35.739  -5.412  1.00 17.96           N  
ANISOU 1358  N   ASN A 172     1891   4211    719   -345   -132   -645       N  
ATOM   1359  CA  ASN A 172     -26.566 -35.984  -6.573  1.00 18.86           C  
ANISOU 1359  CA  ASN A 172     2084   4321    758   -244   -189   -724       C  
ATOM   1360  C   ASN A 172     -27.258 -37.348  -6.429  1.00 20.21           C  
ANISOU 1360  C   ASN A 172     2477   4391    811   -153     -5   -442       C  
ATOM   1361  O   ASN A 172     -28.498 -37.438  -6.689  1.00 19.21           O  
ANISOU 1361  O   ASN A 172     2281   4430    586   -163    176   -751       O  
ATOM   1362  CB  ASN A 172     -25.791 -35.911  -7.880  1.00 19.63           C  
ANISOU 1362  CB  ASN A 172     2087   4593    776   -329   -134   -749       C  
ATOM   1363  CG  ASN A 172     -26.696 -36.117  -9.073  1.00 20.11           C  
ANISOU 1363  CG  ASN A 172     2520   4558    563   -257   -271   -707       C  
ATOM   1364  OD1 ASN A 172     -27.629 -35.350  -9.278  1.00 21.98           O  
ANISOU 1364  OD1 ASN A 172     2940   4756    652   -201    -71   -506       O  
ATOM   1365  ND2 ASN A 172     -26.438 -37.160  -9.840  1.00 20.17           N  
ANISOU 1365  ND2 ASN A 172     2684   3868   1110   -389    -69   -414       N  
ATOM   1366  N   TYR A 173     -26.488 -38.370  -6.050  1.00 18.57           N  
ANISOU 1366  N   TYR A 173     2346   4353    355   -177     86   -682       N  
ATOM   1367  CA  TYR A 173     -26.948 -39.775  -5.883  1.00 20.22           C  
ANISOU 1367  CA  TYR A 173     2646   4329    705   -229    114   -449       C  
ATOM   1368  C   TYR A 173     -27.959 -39.845  -4.730  1.00 18.98           C  
ANISOU 1368  C   TYR A 173     2415   4206    591   -217     78   -513       C  
ATOM   1369  O   TYR A 173     -29.026 -40.447  -4.882  1.00 19.14           O  
ANISOU 1369  O   TYR A 173     2581   3984    707   -352    712   -614       O  
ATOM   1370  CB  TYR A 173     -25.718 -40.659  -5.683  1.00 20.93           C  
ANISOU 1370  CB  TYR A 173     2991   4354    606   -296   -197   -371       C  
ATOM   1371  CG  TYR A 173     -25.958 -42.107  -5.340  1.00 21.22           C  
ANISOU 1371  CG  TYR A 173     2892   4522    649   -497   -273   -166       C  
ATOM   1372  CD1 TYR A 173     -26.057 -43.072  -6.330  1.00 21.22           C  
ANISOU 1372  CD1 TYR A 173     2890   4654    517   -544   -354    -59       C  
ATOM   1373  CD2 TYR A 173     -25.971 -42.529  -4.021  1.00 20.10           C  
ANISOU 1373  CD2 TYR A 173     3086   4333    218   -556    -17   -634       C  
ATOM   1374  CE1 TYR A 173     -26.224 -44.412  -6.026  1.00 21.18           C  
ANISOU 1374  CE1 TYR A 173     2634   4698    714   -702   -255    -43       C  
ATOM   1375  CE2 TYR A 173     -26.138 -43.865  -3.695  1.00 21.90           C  
ANISOU 1375  CE2 TYR A 173     2733   4638    949   -859    -22   -414       C  
ATOM   1376  CZ  TYR A 173     -26.255 -44.812  -4.700  1.00 20.76           C  
ANISOU 1376  CZ  TYR A 173     2709   4616    563   -872   -116   -338       C  
ATOM   1377  OH  TYR A 173     -26.418 -46.133  -4.392  1.00 22.01           O  
ANISOU 1377  OH  TYR A 173     2971   4618    773   -980   -148   -797       O  
ATOM   1378  N   ILE A 174     -27.645 -39.220  -3.600  1.00 21.00           N  
ANISOU 1378  N   ILE A 174     2386   4567   1025   -284    302   -832       N  
ATOM   1379  CA  ILE A 174     -28.568 -39.203  -2.429  1.00 19.54           C  
ANISOU 1379  CA  ILE A 174     2601   3999    822   -321    180   -843       C  
ATOM   1380  C   ILE A 174     -29.874 -38.515  -2.841  1.00 19.86           C  
ANISOU 1380  C   ILE A 174     2305   4218   1023   -460   -218   -707       C  
ATOM   1381  O   ILE A 174     -30.964 -39.045  -2.520  1.00 21.95           O  
ANISOU 1381  O   ILE A 174     2520   4263   1556   -550   -118   -488       O  
ATOM   1382  CB  ILE A 174     -27.917 -38.516  -1.223  1.00 19.95           C  
ANISOU 1382  CB  ILE A 174     2532   4320    728   -304    -68   -667       C  
ATOM   1383  CG1 ILE A 174     -26.751 -39.349  -0.685  1.00 19.90           C  
ANISOU 1383  CG1 ILE A 174     2365   4516    678   -487   -189   -721       C  
ATOM   1384  CG2 ILE A 174     -28.979 -38.247  -0.176  1.00 21.18           C  
ANISOU 1384  CG2 ILE A 174     2643   4398   1005   -239     83   -840       C  
ATOM   1385  CD1 ILE A 174     -25.944 -38.667   0.392  1.00 20.24           C  
ANISOU 1385  CD1 ILE A 174     2612   4808    269   -242   -203   -860       C  
ATOM   1386  N   GLY A 175     -29.761 -37.362  -3.502  1.00 20.48           N  
ANISOU 1386  N   GLY A 175     2263   4464   1052   -359   -316   -607       N  
ATOM   1387  CA  GLY A 175     -30.918 -36.557  -3.942  1.00 22.16           C  
ANISOU 1387  CA  GLY A 175     2446   4596   1376   -343   -136   -710       C  
ATOM   1388  C   GLY A 175     -31.827 -37.360  -4.851  1.00 21.71           C  
ANISOU 1388  C   GLY A 175     2409   4621   1216   -390    112  -1013       C  
ATOM   1389  O   GLY A 175     -33.062 -37.292  -4.678  1.00 22.63           O  
ANISOU 1389  O   GLY A 175     2435   4662   1500   -353    -76  -1048       O  
ATOM   1390  N   GLU A 176     -31.235 -38.105  -5.784  1.00 22.24           N  
ANISOU 1390  N   GLU A 176     2187   4730   1530   -501    270  -1140       N  
ATOM   1391  CA  GLU A 176     -31.967 -38.966  -6.747  1.00 21.66           C  
ANISOU 1391  CA  GLU A 176     2125   5063   1040   -447     26  -1005       C  
ATOM   1392  C   GLU A 176     -32.732 -40.043  -5.972  1.00 20.63           C  
ANISOU 1392  C   GLU A 176     2205   4690    941   -513    -13   -996       C  
ATOM   1393  O   GLU A 176     -33.916 -40.220  -6.238  1.00 22.79           O  
ANISOU 1393  O   GLU A 176     2140   4895   1625   -414   -167  -1012       O  
ATOM   1394  CB  GLU A 176     -31.006 -39.604  -7.744  1.00 21.91           C  
ANISOU 1394  CB  GLU A 176     2099   5131   1093   -510    114  -1156       C  
ATOM   1395  CG  GLU A 176     -31.713 -40.326  -8.876  1.00 25.21           C  
ANISOU 1395  CG  GLU A 176     2603   5538   1436   -561   -121  -1155       C  
ATOM   1396  CD  GLU A 176     -32.585 -39.428  -9.734  1.00 24.64           C  
ANISOU 1396  CD  GLU A 176     2643   5553   1164   -568   -318  -1160       C  
ATOM   1397  OE1 GLU A 176     -32.058 -38.435 -10.274  1.00 27.43           O  
ANISOU 1397  OE1 GLU A 176     3268   5833   1321   -464   -515   -642       O  
ATOM   1398  OE2 GLU A 176     -33.791 -39.712  -9.843  1.00 27.21           O  
ANISOU 1398  OE2 GLU A 176     2590   5820   1926   -401     89  -1113       O  
ATOM   1399  N   LYS A 177     -32.072 -40.723  -5.037  1.00 22.51           N  
ANISOU 1399  N   LYS A 177     2475   5002   1072   -260    261   -817       N  
ATOM   1400  CA  LYS A 177     -32.658 -41.853  -4.265  1.00 23.15           C  
ANISOU 1400  CA  LYS A 177     2693   4902   1201   -634     63   -911       C  
ATOM   1401  C   LYS A 177     -33.753 -41.342  -3.319  1.00 22.62           C  
ANISOU 1401  C   LYS A 177     2544   4766   1283   -547    -16   -811       C  
ATOM   1402  O   LYS A 177     -34.806 -42.006  -3.205  1.00 23.43           O  
ANISOU 1402  O   LYS A 177     2489   4688   1724   -473     -2   -894       O  
ATOM   1403  CB  LYS A 177     -31.555 -42.562  -3.474  1.00 28.01           C  
ANISOU 1403  CB  LYS A 177     3370   5470   1802   -269    589   -794       C  
ATOM   1404  CG  LYS A 177     -30.464 -43.210  -4.317  1.00 30.25           C  
ANISOU 1404  CG  LYS A 177     3576   5572   2343   -370    837   -722       C  
ATOM   1405  CD  LYS A 177     -30.954 -44.436  -4.997  1.00 31.17           C  
ANISOU 1405  CD  LYS A 177     4127   5690   2026   -139    911  -1062       C  
ATOM   1406  CE  LYS A 177     -29.867 -45.251  -5.649  1.00 32.05           C  
ANISOU 1406  CE  LYS A 177     4487   5249   2438    138    789   -787       C  
ATOM   1407  NZ  LYS A 177     -30.452 -46.492  -6.197  1.00 32.64           N  
ANISOU 1407  NZ  LYS A 177     5254   5408   1740    582    792   -871       N  
ATOM   1408  N   LEU A 178     -33.515 -40.220  -2.639  1.00 21.29           N  
ANISOU 1408  N   LEU A 178     2485   4780    821   -612     96   -647       N  
ATOM   1409  CA  LEU A 178     -34.435 -39.689  -1.594  1.00 19.81           C  
ANISOU 1409  CA  LEU A 178     2440   4864    221   -762    131   -484       C  
ATOM   1410  C   LEU A 178     -35.598 -38.916  -2.230  1.00 19.89           C  
ANISOU 1410  C   LEU A 178     1991   4978    587   -626    229   -463       C  
ATOM   1411  O   LEU A 178     -36.646 -38.802  -1.578  1.00 22.80           O  
ANISOU 1411  O   LEU A 178     1813   5288   1560   -890    367    111       O  
ATOM   1412  CB  LEU A 178     -33.645 -38.782  -0.644  1.00 21.32           C  
ANISOU 1412  CB  LEU A 178     2528   5315    257   -697   -125   -587       C  
ATOM   1413  CG  LEU A 178     -32.716 -39.495   0.332  1.00 23.33           C  
ANISOU 1413  CG  LEU A 178     2690   5358    816   -657     93   -235       C  
ATOM   1414  CD1 LEU A 178     -32.315 -38.554   1.457  1.00 24.26           C  
ANISOU 1414  CD1 LEU A 178     2935   5658    624   -749    -94   -171       C  
ATOM   1415  CD2 LEU A 178     -33.367 -40.746   0.893  1.00 27.21           C  
ANISOU 1415  CD2 LEU A 178     3463   5563   1312   -563     77    211       C  
ATOM   1416  N   GLY A 179     -35.423 -38.392  -3.444  1.00 20.39           N  
ANISOU 1416  N   GLY A 179     2138   5170    437   -460   -276   -411       N  
ATOM   1417  CA  GLY A 179     -36.427 -37.523  -4.090  1.00 22.44           C  
ANISOU 1417  CA  GLY A 179     2509   5239    777   -295   -123   -453       C  
ATOM   1418  C   GLY A 179     -36.526 -36.189  -3.372  1.00 21.23           C  
ANISOU 1418  C   GLY A 179     1976   5302    788   -425    -70   -352       C  
ATOM   1419  O   GLY A 179     -37.615 -35.618  -3.301  1.00 24.56           O  
ANISOU 1419  O   GLY A 179     1880   5623   1827    -42   -421  -1249       O  
ATOM   1420  N   SER A 180     -35.417 -35.715  -2.822  1.00 22.76           N  
ANISOU 1420  N   SER A 180     2187   5079   1382   -683    -22   -587       N  
ATOM   1421  CA  SER A 180     -35.342 -34.435  -2.082  1.00 22.99           C  
ANISOU 1421  CA  SER A 180     2522   4831   1380   -767    177   -771       C  
ATOM   1422  C   SER A 180     -33.958 -33.825  -2.303  1.00 23.22           C  
ANISOU 1422  C   SER A 180     2700   4707   1413   -640     43   -825       C  
ATOM   1423  O   SER A 180     -32.958 -34.552  -2.144  1.00 20.69           O  
ANISOU 1423  O   SER A 180     2048   4428   1382   -849    119   -750       O  
ATOM   1424  CB  SER A 180     -35.636 -34.664  -0.634  1.00 25.64           C  
ANISOU 1424  CB  SER A 180     3075   5066   1599   -567   -264   -516       C  
ATOM   1425  OG  SER A 180     -35.518 -33.466   0.103  1.00 21.82           O  
ANISOU 1425  OG  SER A 180     3009   3949   1331   -494    175   -526       O  
ATOM   1426  N   GLN A 181     -33.914 -32.556  -2.709  1.00 23.71           N  
ANISOU 1426  N   GLN A 181     3116   4792   1100   -783    -38  -1221       N  
ATOM   1427  CA  GLN A 181     -32.660 -31.848  -3.058  1.00 22.37           C  
ANISOU 1427  CA  GLN A 181     2977   4480   1042   -829    -81   -712       C  
ATOM   1428  C   GLN A 181     -31.717 -31.861  -1.848  1.00 21.00           C  
ANISOU 1428  C   GLN A 181     3063   4208    706   -482    245   -694       C  
ATOM   1429  O   GLN A 181     -32.131 -31.485  -0.750  1.00 21.85           O  
ANISOU 1429  O   GLN A 181     3010   4811    480   -727    137   -633       O  
ATOM   1430  CB  GLN A 181     -32.953 -30.422  -3.512  1.00 22.57           C  
ANISOU 1430  CB  GLN A 181     3222   4477    874   -665   -167   -702       C  
ATOM   1431  CG  GLN A 181     -31.699 -29.664  -3.916  1.00 23.15           C  
ANISOU 1431  CG  GLN A 181     2992   4766   1037   -811     44   -452       C  
ATOM   1432  CD  GLN A 181     -31.953 -28.181  -4.029  1.00 24.00           C  
ANISOU 1432  CD  GLN A 181     2914   4666   1540   -804      5   -120       C  
ATOM   1433  OE1 GLN A 181     -32.273 -27.510  -3.044  1.00 24.90           O  
ANISOU 1433  OE1 GLN A 181     2571   5221   1669   -506    -69   -144       O  
ATOM   1434  NE2 GLN A 181     -31.793 -27.660  -5.235  1.00 21.86           N  
ANISOU 1434  NE2 GLN A 181     2216   5124    966   -761   -216   -191       N  
ATOM   1435  N   VAL A 182     -30.480 -32.300  -2.076  1.00 21.47           N  
ANISOU 1435  N   VAL A 182     2995   4137   1024   -605     32   -468       N  
ATOM   1436  CA  VAL A 182     -29.380 -32.307  -1.082  1.00 19.83           C  
ANISOU 1436  CA  VAL A 182     3014   4044    477   -230    159   -589       C  
ATOM   1437  C   VAL A 182     -28.652 -30.964  -1.174  1.00 19.02           C  
ANISOU 1437  C   VAL A 182     2756   4311    159   -529    316   -555       C  
ATOM   1438  O   VAL A 182     -28.049 -30.686  -2.221  1.00 18.34           O  
ANISOU 1438  O   VAL A 182     2526   4145    295   -316    531   -339       O  
ATOM   1439  CB  VAL A 182     -28.428 -33.485  -1.342  1.00 20.03           C  
ANISOU 1439  CB  VAL A 182     3061   3964    585   -162   -206   -817       C  
ATOM   1440  CG1 VAL A 182     -27.229 -33.437  -0.416  1.00 21.02           C  
ANISOU 1440  CG1 VAL A 182     2961   3780   1243      2   -425   -965       C  
ATOM   1441  CG2 VAL A 182     -29.151 -34.816  -1.233  1.00 18.89           C  
ANISOU 1441  CG2 VAL A 182     2705   4227    242    -18   -235   -715       C  
ATOM   1442  N   VAL A 183     -28.700 -30.143  -0.123  1.00 18.43           N  
ANISOU 1442  N   VAL A 183     2632   4183    186   -137   -145   -432       N  
ATOM   1443  CA  VAL A 183     -27.785 -28.969  -0.059  1.00 19.65           C  
ANISOU 1443  CA  VAL A 183     2685   4279    501   -138   -269   -449       C  
ATOM   1444  C   VAL A 183     -26.409 -29.516   0.317  1.00 18.13           C  
ANISOU 1444  C   VAL A 183     2387   4270    230   -234   -182   -494       C  
ATOM   1445  O   VAL A 183     -26.301 -30.192   1.350  1.00 18.58           O  
ANISOU 1445  O   VAL A 183     2222   4674    163   -139     87   -238       O  
ATOM   1446  CB  VAL A 183     -28.254 -27.873   0.910  1.00 20.83           C  
ANISOU 1446  CB  VAL A 183     2902   4308    702    -75   -191   -494       C  
ATOM   1447  CG1 VAL A 183     -27.264 -26.718   0.942  1.00 21.70           C  
ANISOU 1447  CG1 VAL A 183     2740   4479   1025   -161   -491   -312       C  
ATOM   1448  CG2 VAL A 183     -29.650 -27.389   0.548  1.00 21.59           C  
ANISOU 1448  CG2 VAL A 183     3029   4589    582    -90   -562   -401       C  
ATOM   1449  N   ASN A 184     -25.427 -29.290  -0.549  1.00 18.68           N  
ANISOU 1449  N   ASN A 184     2353   4599    142   -237   -179   -523       N  
ATOM   1450  CA  ASN A 184     -24.034 -29.764  -0.376  1.00 18.73           C  
ANISOU 1450  CA  ASN A 184     2299   4348    467   -160    -51   -352       C  
ATOM   1451  C   ASN A 184     -23.215 -28.559   0.074  1.00 18.02           C  
ANISOU 1451  C   ASN A 184     2286   4230    328   -171    110   -414       C  
ATOM   1452  O   ASN A 184     -22.911 -27.715  -0.782  1.00 19.35           O  
ANISOU 1452  O   ASN A 184     2369   4331    649   -211     -5   -593       O  
ATOM   1453  CB  ASN A 184     -23.505 -30.413  -1.654  1.00 19.52           C  
ANISOU 1453  CB  ASN A 184     2309   4324    782   -289    123   -436       C  
ATOM   1454  CG  ASN A 184     -22.072 -30.883  -1.521  1.00 18.38           C  
ANISOU 1454  CG  ASN A 184     2228   4231    525    -92    335   -620       C  
ATOM   1455  OD1 ASN A 184     -21.533 -30.927  -0.419  1.00 19.60           O  
ANISOU 1455  OD1 ASN A 184     2314   4737    395     71    343   -759       O  
ATOM   1456  ND2 ASN A 184     -21.452 -31.232  -2.633  1.00 18.45           N  
ANISOU 1456  ND2 ASN A 184     2916   3763    331   -430    322   -950       N  
ATOM   1457  N   ASN A 185     -22.939 -28.472   1.381  1.00 17.79           N  
ANISOU 1457  N   ASN A 185     2335   4157    267   -307    267   -383       N  
ATOM   1458  CA  ASN A 185     -22.293 -27.308   2.031  1.00 16.73           C  
ANISOU 1458  CA  ASN A 185     2277   3958    120    -77    171   -421       C  
ATOM   1459  C   ASN A 185     -20.774 -27.492   2.014  1.00 16.61           C  
ANISOU 1459  C   ASN A 185     2311   3850    147    -35    239   -476       C  
ATOM   1460  O   ASN A 185     -20.294 -28.534   2.490  1.00 18.93           O  
ANISOU 1460  O   ASN A 185     2412   3939    840     90    171   -301       O  
ATOM   1461  CB  ASN A 185     -22.766 -27.120   3.470  1.00 16.69           C  
ANISOU 1461  CB  ASN A 185     2134   4029    178   -161    411   -198       C  
ATOM   1462  CG  ASN A 185     -22.138 -25.910   4.126  1.00 16.31           C  
ANISOU 1462  CG  ASN A 185     2224   3903     69    -98     49   -137       C  
ATOM   1463  OD1 ASN A 185     -22.275 -24.795   3.635  1.00 19.24           O  
ANISOU 1463  OD1 ASN A 185     2529   4365    417    -89    130   -260       O  
ATOM   1464  ND2 ASN A 185     -21.427 -26.116   5.219  1.00 18.49           N  
ANISOU 1464  ND2 ASN A 185     2397   4207    419    127   -234    103       N  
ATOM   1465  N   PHE A 186     -20.060 -26.495   1.501  1.00 17.30           N  
ANISOU 1465  N   PHE A 186     2342   3754    477   -170    127   -249       N  
ATOM   1466  CA  PHE A 186     -18.579 -26.451   1.403  1.00 17.28           C  
ANISOU 1466  CA  PHE A 186     2221   4035    309    -45      6   -446       C  
ATOM   1467  C   PHE A 186     -18.047 -25.525   2.492  1.00 18.19           C  
ANISOU 1467  C   PHE A 186     2241   4023    647   -193     16   -378       C  
ATOM   1468  O   PHE A 186     -18.335 -24.304   2.461  1.00 17.36           O  
ANISOU 1468  O   PHE A 186     2074   4068    452    -59    128   -264       O  
ATOM   1469  CB  PHE A 186     -18.142 -25.951   0.027  1.00 17.54           C  
ANISOU 1469  CB  PHE A 186     2146   4103    414   -157    132   -362       C  
ATOM   1470  CG  PHE A 186     -18.242 -26.992  -1.058  1.00 18.96           C  
ANISOU 1470  CG  PHE A 186     2373   3904    927   -172   -123   -469       C  
ATOM   1471  CD1 PHE A 186     -19.460 -27.271  -1.657  1.00 20.41           C  
ANISOU 1471  CD1 PHE A 186     2422   4306   1027   -135    135   -358       C  
ATOM   1472  CD2 PHE A 186     -17.125 -27.701  -1.469  1.00 18.38           C  
ANISOU 1472  CD2 PHE A 186     2130   4345    505   -383    -61   -343       C  
ATOM   1473  CE1 PHE A 186     -19.560 -28.249  -2.632  1.00 21.37           C  
ANISOU 1473  CE1 PHE A 186     2518   4601   1001   -352   -239   -544       C  
ATOM   1474  CE2 PHE A 186     -17.225 -28.677  -2.447  1.00 19.91           C  
ANISOU 1474  CE2 PHE A 186     2329   4248    988   -283     83   -385       C  
ATOM   1475  CZ  PHE A 186     -18.439 -28.943  -3.033  1.00 20.14           C  
ANISOU 1475  CZ  PHE A 186     2437   4332    880   -232   -118   -336       C  
ATOM   1476  N   TRP A 187     -17.307 -26.098   3.439  1.00 17.83           N  
ANISOU 1476  N   TRP A 187     2390   4267    116   -278    244   -367       N  
ATOM   1477  CA  TRP A 187     -16.505 -25.322   4.415  1.00 17.07           C  
ANISOU 1477  CA  TRP A 187     2058   4195    233   -224    200   -395       C  
ATOM   1478  C   TRP A 187     -15.038 -25.755   4.330  1.00 16.06           C  
ANISOU 1478  C   TRP A 187     2053   3862    184   -109    135   -413       C  
ATOM   1479  O   TRP A 187     -14.749 -26.950   4.441  1.00 17.96           O  
ANISOU 1479  O   TRP A 187     2437   4166    218     87   -258   -495       O  
ATOM   1480  CB  TRP A 187     -17.042 -25.414   5.851  1.00 16.61           C  
ANISOU 1480  CB  TRP A 187     1960   4203    144   -205     35    -82       C  
ATOM   1481  CG  TRP A 187     -16.133 -24.640   6.748  1.00 16.46           C  
ANISOU 1481  CG  TRP A 187     2027   4128     96   -136    183   -267       C  
ATOM   1482  CD1 TRP A 187     -16.018 -23.283   6.800  1.00 17.15           C  
ANISOU 1482  CD1 TRP A 187     2226   4197     91    -77    109   -306       C  
ATOM   1483  CD2 TRP A 187     -15.107 -25.167   7.606  1.00 16.72           C  
ANISOU 1483  CD2 TRP A 187     2088   4092    171   -187    -29   -265       C  
ATOM   1484  NE1 TRP A 187     -15.015 -22.926   7.652  1.00 17.62           N  
ANISOU 1484  NE1 TRP A 187     1986   4215    494   -138    -95   -321       N  
ATOM   1485  CE2 TRP A 187     -14.441 -24.059   8.168  1.00 16.82           C  
ANISOU 1485  CE2 TRP A 187     2184   4070    134   -102   -128   -328       C  
ATOM   1486  CE3 TRP A 187     -14.697 -26.455   7.966  1.00 17.45           C  
ANISOU 1486  CE3 TRP A 187     2074   4213    340   -258   -270   -311       C  
ATOM   1487  CZ2 TRP A 187     -13.395 -24.201   9.081  1.00 16.89           C  
ANISOU 1487  CZ2 TRP A 187     2072   4189    156   -138   -155   -142       C  
ATOM   1488  CZ3 TRP A 187     -13.665 -26.595   8.871  1.00 16.90           C  
ANISOU 1488  CZ3 TRP A 187     2225   4095    101   -189   -162   -309       C  
ATOM   1489  CH2 TRP A 187     -13.020 -25.482   9.409  1.00 16.68           C  
ANISOU 1489  CH2 TRP A 187     1960   4108    267   -194   -290   -271       C  
ATOM   1490  N   LEU A 188     -14.153 -24.785   4.129  1.00 17.18           N  
ANISOU 1490  N   LEU A 188     2145   4110    271   -187    179   -493       N  
ATOM   1491  CA  LEU A 188     -12.687 -24.990   4.064  1.00 16.81           C  
ANISOU 1491  CA  LEU A 188     2068   4031    287     35    329   -602       C  
ATOM   1492  C   LEU A 188     -12.030 -24.259   5.225  1.00 16.98           C  
ANISOU 1492  C   LEU A 188     1956   3919    577   -120    166   -548       C  
ATOM   1493  O   LEU A 188     -12.392 -23.124   5.513  1.00 17.60           O  
ANISOU 1493  O   LEU A 188     1751   4307    627     26    -38   -844       O  
ATOM   1494  CB  LEU A 188     -12.179 -24.422   2.741  1.00 19.45           C  
ANISOU 1494  CB  LEU A 188     2544   4318    528   -202    500   -466       C  
ATOM   1495  CG  LEU A 188     -12.892 -24.918   1.490  1.00 20.07           C  
ANISOU 1495  CG  LEU A 188     2814   4284    528    -75    574   -746       C  
ATOM   1496  CD1 LEU A 188     -12.303 -24.252   0.269  1.00 23.40           C  
ANISOU 1496  CD1 LEU A 188     2869   4867   1153     23    892   -466       C  
ATOM   1497  CD2 LEU A 188     -12.799 -26.432   1.378  1.00 21.26           C  
ANISOU 1497  CD2 LEU A 188     2913   4660    503   -110    429   -910       C  
ATOM   1498  N   PRO A 189     -11.028 -24.876   5.889  1.00 17.09           N  
ANISOU 1498  N   PRO A 189     2264   3895    332    -26    132   -407       N  
ATOM   1499  CA  PRO A 189     -10.281 -24.216   6.962  1.00 18.49           C  
ANISOU 1499  CA  PRO A 189     2196   3951    877    -59   -226   -481       C  
ATOM   1500  C   PRO A 189      -9.285 -23.164   6.439  1.00 17.30           C  
ANISOU 1500  C   PRO A 189     2373   3845    356   -174   -164   -268       C  
ATOM   1501  O   PRO A 189      -8.788 -22.367   7.227  1.00 18.47           O  
ANISOU 1501  O   PRO A 189     2087   4036    893   -271   -382   -134       O  
ATOM   1502  CB  PRO A 189      -9.551 -25.401   7.625  1.00 19.54           C  
ANISOU 1502  CB  PRO A 189     2771   3968    685    -46   -268   -367       C  
ATOM   1503  CG  PRO A 189      -9.304 -26.360   6.470  1.00 19.49           C  
ANISOU 1503  CG  PRO A 189     2611   3906    888      9   -197   -349       C  
ATOM   1504  CD  PRO A 189     -10.553 -26.242   5.617  1.00 19.05           C  
ANISOU 1504  CD  PRO A 189     2458   3939    840    -54    163    -92       C  
ATOM   1505  N   ASP A 190      -9.036 -23.176   5.127  1.00 16.23           N  
ANISOU 1505  N   ASP A 190     1789   4035    341   -196   -280   -319       N  
ATOM   1506  CA  ASP A 190      -7.917 -22.470   4.447  1.00 16.41           C  
ANISOU 1506  CA  ASP A 190     1890   4071    272   -113   -287   -319       C  
ATOM   1507  C   ASP A 190      -7.711 -21.064   5.014  1.00 17.38           C  
ANISOU 1507  C   ASP A 190     1826   4235    539   -155   -232   -202       C  
ATOM   1508  O   ASP A 190      -8.654 -20.253   4.995  1.00 17.95           O  
ANISOU 1508  O   ASP A 190     1964   4314    540    -39   -103   -223       O  
ATOM   1509  CB  ASP A 190      -8.146 -22.404   2.941  1.00 17.06           C  
ANISOU 1509  CB  ASP A 190     2216   4008    258    -99   -200     28       C  
ATOM   1510  CG  ASP A 190      -8.184 -23.774   2.289  1.00 19.13           C  
ANISOU 1510  CG  ASP A 190     2765   4112    390    152     14   -115       C  
ATOM   1511  OD1 ASP A 190      -8.604 -24.731   2.981  1.00 16.85           O  
ANISOU 1511  OD1 ASP A 190     1873   4327    202    214     71   -493       O  
ATOM   1512  OD2 ASP A 190      -7.808 -23.872   1.094  1.00 20.60           O  
ANISOU 1512  OD2 ASP A 190     2781   4545    499   -297    124   -748       O  
ATOM   1513  N   GLY A 191      -6.494 -20.777   5.479  1.00 18.44           N  
ANISOU 1513  N   GLY A 191     1826   4378    802   -356    -21   -338       N  
ATOM   1514  CA  GLY A 191      -6.153 -19.456   6.028  1.00 18.76           C  
ANISOU 1514  CA  GLY A 191     1804   4416    907   -459   -163   -376       C  
ATOM   1515  C   GLY A 191      -4.762 -19.457   6.602  1.00 19.07           C  
ANISOU 1515  C   GLY A 191     2036   4393    817   -317   -361   -358       C  
ATOM   1516  O   GLY A 191      -4.030 -20.441   6.365  1.00 20.85           O  
ANISOU 1516  O   GLY A 191     2515   4553    852   -233   -376   -788       O  
ATOM   1517  N   PHE A 192      -4.408 -18.386   7.312  1.00 16.97           N  
ANISOU 1517  N   PHE A 192     1834   4438    175   -311    -45   -434       N  
ATOM   1518  CA  PHE A 192      -3.095 -18.239   7.986  1.00 17.76           C  
ANISOU 1518  CA  PHE A 192     1834   4397    517    -85   -242   -608       C  
ATOM   1519  C   PHE A 192      -3.312 -17.940   9.463  1.00 16.33           C  
ANISOU 1519  C   PHE A 192     1346   4285    573    -51     26   -549       C  
ATOM   1520  O   PHE A 192      -4.232 -17.155   9.822  1.00 17.57           O  
ANISOU 1520  O   PHE A 192     1399   4573    702    234     78   -802       O  
ATOM   1521  CB  PHE A 192      -2.262 -17.096   7.412  1.00 16.84           C  
ANISOU 1521  CB  PHE A 192     1442   4414    541   -285   -239   -619       C  
ATOM   1522  CG  PHE A 192      -1.734 -17.295   6.015  1.00 16.73           C  
ANISOU 1522  CG  PHE A 192     1292   4429    635   -309   -298   -920       C  
ATOM   1523  CD1 PHE A 192      -0.608 -18.066   5.793  1.00 17.70           C  
ANISOU 1523  CD1 PHE A 192     1484   4664    577   -294   -654   -816       C  
ATOM   1524  CD2 PHE A 192      -2.346 -16.686   4.929  1.00 17.88           C  
ANISOU 1524  CD2 PHE A 192     1617   4459    716   -257   -165   -709       C  
ATOM   1525  CE1 PHE A 192      -0.092 -18.212   4.520  1.00 19.13           C  
ANISOU 1525  CE1 PHE A 192     1497   5005    766   -103   -261   -796       C  
ATOM   1526  CE2 PHE A 192      -1.834 -16.841   3.652  1.00 19.13           C  
ANISOU 1526  CE2 PHE A 192     1874   4676    718     44   -242   -801       C  
ATOM   1527  CZ  PHE A 192      -0.709 -17.604   3.451  1.00 19.89           C  
ANISOU 1527  CZ  PHE A 192     1515   4975   1065    -86   -257   -591       C  
ATOM   1528  N   LYS A 193      -2.442 -18.517  10.286  1.00 16.44           N  
ANISOU 1528  N   LYS A 193     1546   4379    320     91     15   -686       N  
ATOM   1529  CA  LYS A 193      -2.363 -18.224  11.733  1.00 16.07           C  
ANISOU 1529  CA  LYS A 193     1326   4527    250   -131    -54   -507       C  
ATOM   1530  C   LYS A 193      -1.941 -16.765  11.937  1.00 15.78           C  
ANISOU 1530  C   LYS A 193     1231   4516    246   -197    200   -390       C  
ATOM   1531  O   LYS A 193      -2.563 -16.060  12.770  1.00 16.92           O  
ANISOU 1531  O   LYS A 193     1168   4536    722   -162    172   -298       O  
ATOM   1532  CB  LYS A 193      -1.378 -19.170  12.416  1.00 16.27           C  
ANISOU 1532  CB  LYS A 193     1468   4465    245      6   -191   -830       C  
ATOM   1533  CG  LYS A 193      -1.299 -18.925  13.912  1.00 17.23           C  
ANISOU 1533  CG  LYS A 193     1688   4692    167   -169   -270   -494       C  
ATOM   1534  CD  LYS A 193      -0.360 -19.827  14.666  1.00 19.00           C  
ANISOU 1534  CD  LYS A 193     2014   4764    440     66   -298   -649       C  
ATOM   1535  CE  LYS A 193      -0.401 -19.486  16.142  1.00 19.68           C  
ANISOU 1535  CE  LYS A 193     2287   4803    388    -91   -472   -599       C  
ATOM   1536  NZ  LYS A 193       0.279 -20.506  16.967  1.00 21.85           N  
ANISOU 1536  NZ  LYS A 193     2416   4959    926    -80   -271   -383       N  
ATOM   1537  N   ASP A 194      -0.905 -16.322  11.223  1.00 15.73           N  
ANISOU 1537  N   ASP A 194     1147   4452    378   -103    338   -588       N  
ATOM   1538  CA  ASP A 194      -0.333 -14.970  11.417  1.00 16.55           C  
ANISOU 1538  CA  ASP A 194     1207   4605    474   -267    256   -400       C  
ATOM   1539  C   ASP A 194      -0.559 -14.135  10.152  1.00 17.02           C  
ANISOU 1539  C   ASP A 194     1258   4555    652   -121    323   -585       C  
ATOM   1540  O   ASP A 194      -1.135 -14.653   9.177  1.00 19.01           O  
ANISOU 1540  O   ASP A 194     1784   5225    214   -331    390   -639       O  
ATOM   1541  CB  ASP A 194       1.134 -15.066  11.829  1.00 16.25           C  
ANISOU 1541  CB  ASP A 194     1320   4617    237   -178    100   -462       C  
ATOM   1542  CG  ASP A 194       1.475 -14.056  12.912  1.00 18.50           C  
ANISOU 1542  CG  ASP A 194     1774   4757    497   -246     27   -558       C  
ATOM   1543  OD1 ASP A 194       1.033 -12.889  12.762  1.00 17.73           O  
ANISOU 1543  OD1 ASP A 194     1739   4743    252    -93   -226   -849       O  
ATOM   1544  OD2 ASP A 194       2.136 -14.457  13.916  1.00 18.50           O  
ANISOU 1544  OD2 ASP A 194     1410   5431    188   -223     55   -820       O  
ATOM   1545  N   ASN A 195      -0.148 -12.868  10.184  1.00 18.03           N  
ANISOU 1545  N   ASN A 195     1433   4348   1069    -41    390   -534       N  
ATOM   1546  CA  ASN A 195      -0.499 -11.856   9.149  1.00 17.52           C  
ANISOU 1546  CA  ASN A 195     1686   4454    513    137    306   -429       C  
ATOM   1547  C   ASN A 195       0.128 -12.248   7.817  1.00 18.67           C  
ANISOU 1547  C   ASN A 195     1851   4611    629    101    250   -755       C  
ATOM   1548  O   ASN A 195       1.344 -12.414   7.723  1.00 19.90           O  
ANISOU 1548  O   ASN A 195     1726   4580   1253    358    260   -583       O  
ATOM   1549  CB  ASN A 195      -0.077 -10.454   9.600  1.00 17.72           C  
ANISOU 1549  CB  ASN A 195     1537   4313    881    109     98   -458       C  
ATOM   1550  CG  ASN A 195      -0.869 -10.004  10.806  1.00 18.36           C  
ANISOU 1550  CG  ASN A 195     1797   4588    591    253   -200   -714       C  
ATOM   1551  OD1 ASN A 195      -2.090 -10.119  10.806  1.00 17.74           O  
ANISOU 1551  OD1 ASN A 195     1730   4533    475    464   -381   -571       O  
ATOM   1552  ND2 ASN A 195      -0.190  -9.550  11.852  1.00 20.99           N  
ANISOU 1552  ND2 ASN A 195     2388   4394   1190   -147   -318  -1104       N  
ATOM   1553  N   PRO A 196      -0.688 -12.416   6.752  1.00 16.98           N  
ANISOU 1553  N   PRO A 196     1770   4329    352     67    289   -456       N  
ATOM   1554  CA  PRO A 196      -0.161 -12.740   5.428  1.00 17.45           C  
ANISOU 1554  CA  PRO A 196     1953   4437    237    -96    260   -409       C  
ATOM   1555  C   PRO A 196       0.412 -11.519   4.701  1.00 16.67           C  
ANISOU 1555  C   PRO A 196     1715   4334    285   -200    483   -643       C  
ATOM   1556  O   PRO A 196      -0.010 -10.408   4.977  1.00 18.25           O  
ANISOU 1556  O   PRO A 196     2146   4539    247   -379    384   -777       O  
ATOM   1557  CB  PRO A 196      -1.400 -13.241   4.669  1.00 17.12           C  
ANISOU 1557  CB  PRO A 196     2093   4130    280   -400    302   -363       C  
ATOM   1558  CG  PRO A 196      -2.527 -12.449   5.298  1.00 18.03           C  
ANISOU 1558  CG  PRO A 196     1795   4530    526   -193    187   -336       C  
ATOM   1559  CD  PRO A 196      -2.160 -12.346   6.767  1.00 17.90           C  
ANISOU 1559  CD  PRO A 196     1916   4419    463   -182    292   -307       C  
ATOM   1560  N   ILE A 197       1.332 -11.767   3.771  1.00 16.58           N  
ANISOU 1560  N   ILE A 197     1700   4240    359    118    408   -870       N  
ATOM   1561  CA  ILE A 197       1.822 -10.768   2.781  1.00 17.94           C  
ANISOU 1561  CA  ILE A 197     1579   4387    849    -78    193   -493       C  
ATOM   1562  C   ILE A 197       0.838 -10.673   1.614  1.00 17.67           C  
ANISOU 1562  C   ILE A 197     1894   4465    354   -155    246   -591       C  
ATOM   1563  O   ILE A 197       0.535  -9.543   1.184  1.00 18.42           O  
ANISOU 1563  O   ILE A 197     1935   4650    412    215    140   -500       O  
ATOM   1564  CB  ILE A 197       3.208 -11.170   2.255  1.00 17.39           C  
ANISOU 1564  CB  ILE A 197     1538   4370    696    -83    348   -691       C  
ATOM   1565  CG1 ILE A 197       4.187 -11.399   3.410  1.00 19.78           C  
ANISOU 1565  CG1 ILE A 197     1762   4776    975    -90    239   -864       C  
ATOM   1566  CG2 ILE A 197       3.692 -10.133   1.265  1.00 19.03           C  
ANISOU 1566  CG2 ILE A 197     1815   4638    776    -82    129   -744       C  
ATOM   1567  CD1 ILE A 197       4.340 -10.216   4.339  1.00 20.07           C  
ANISOU 1567  CD1 ILE A 197     1800   4890    935   -160    407   -991       C  
ATOM   1568  N   ASP A 198       0.406 -11.824   1.100  1.00 16.62           N  
ANISOU 1568  N   ASP A 198     1581   4513    219   -342    212   -522       N  
ATOM   1569  CA  ASP A 198      -0.420 -11.931  -0.135  1.00 17.85           C  
ANISOU 1569  CA  ASP A 198     1814   4637    331   -456    120   -563       C  
ATOM   1570  C   ASP A 198      -1.817 -12.444   0.240  1.00 17.99           C  
ANISOU 1570  C   ASP A 198     1729   4484    620   -293     24   -556       C  
ATOM   1571  O   ASP A 198      -1.962 -13.644   0.552  1.00 16.98           O  
ANISOU 1571  O   ASP A 198     1772   4267    410   -441    128   -822       O  
ATOM   1572  CB  ASP A 198       0.270 -12.813  -1.176  1.00 18.51           C  
ANISOU 1572  CB  ASP A 198     1819   4876    336   -354    373   -328       C  
ATOM   1573  CG  ASP A 198      -0.443 -12.823  -2.514  1.00 18.63           C  
ANISOU 1573  CG  ASP A 198     1810   4939    326   -500    419   -607       C  
ATOM   1574  OD1 ASP A 198      -1.692 -12.571  -2.528  1.00 18.05           O  
ANISOU 1574  OD1 ASP A 198     1569   4760    529   -643    478   -359       O  
ATOM   1575  OD2 ASP A 198       0.247 -13.044  -3.528  1.00 19.66           O  
ANISOU 1575  OD2 ASP A 198     2249   5027    194   -492    439   -555       O  
ATOM   1576  N   LYS A 199      -2.804 -11.548   0.220  1.00 17.80           N  
ANISOU 1576  N   LYS A 199     1807   4459    497   -245    139   -540       N  
ATOM   1577  CA  LYS A 199      -4.233 -11.853   0.484  1.00 16.57           C  
ANISOU 1577  CA  LYS A 199     1663   4481    152   -150    298   -363       C  
ATOM   1578  C   LYS A 199      -4.969 -12.153  -0.823  1.00 16.99           C  
ANISOU 1578  C   LYS A 199     1802   4348    304    -45    244   -403       C  
ATOM   1579  O   LYS A 199      -6.023 -12.810  -0.773  1.00 18.54           O  
ANISOU 1579  O   LYS A 199     1783   4590    670   -285     29   -151       O  
ATOM   1580  CB  LYS A 199      -4.873 -10.654   1.177  1.00 16.33           C  
ANISOU 1580  CB  LYS A 199     1586   4501    116   -188    -54   -470       C  
ATOM   1581  CG  LYS A 199      -4.278 -10.334   2.537  1.00 16.36           C  
ANISOU 1581  CG  LYS A 199     1544   4509    160     -6   -295   -324       C  
ATOM   1582  CD  LYS A 199      -4.940  -9.144   3.162  1.00 18.57           C  
ANISOU 1582  CD  LYS A 199     2129   4443    481    -91   -182   -463       C  
ATOM   1583  CE  LYS A 199      -4.444  -8.839   4.552  1.00 18.99           C  
ANISOU 1583  CE  LYS A 199     2038   4656    522    -85   -130   -631       C  
ATOM   1584  NZ  LYS A 199      -5.241  -7.746   5.157  1.00 20.52           N  
ANISOU 1584  NZ  LYS A 199     2472   4477    845     66   -161   -659       N  
ATOM   1585  N   LYS A 200      -4.418 -11.687  -1.944  1.00 18.08           N  
ANISOU 1585  N   LYS A 200     2318   4460     89     64    188   -205       N  
ATOM   1586  CA  LYS A 200      -5.059 -11.751  -3.281  1.00 19.20           C  
ANISOU 1586  CA  LYS A 200     2318   4583    390    -28   -204   -541       C  
ATOM   1587  C   LYS A 200      -4.979 -13.170  -3.841  1.00 18.36           C  
ANISOU 1587  C   LYS A 200     1972   4755    246    112     37   -433       C  
ATOM   1588  O   LYS A 200      -6.019 -13.713  -4.247  1.00 16.87           O  
ANISOU 1588  O   LYS A 200     1853   4427    128     85   -288   -297       O  
ATOM   1589  CB  LYS A 200      -4.357 -10.799  -4.246  1.00 19.32           C  
ANISOU 1589  CB  LYS A 200     2395   4808    134   -154    218   -503       C  
ATOM   1590  CG  LYS A 200      -4.787 -10.958  -5.699  1.00 21.65           C  
ANISOU 1590  CG  LYS A 200     3060   5018    148   -427    279   -575       C  
ATOM   1591  CD  LYS A 200      -4.096 -10.011  -6.642  1.00 24.91           C  
ANISOU 1591  CD  LYS A 200     3380   5300    784   -621    544   -305       C  
ATOM   1592  CE  LYS A 200      -2.593 -10.189  -6.651  1.00 29.86           C  
ANISOU 1592  CE  LYS A 200     4372   6307    666   -704    827   -358       C  
ATOM   1593  NZ  LYS A 200      -1.935  -9.128  -7.449  1.00 40.36           N  
ANISOU 1593  NZ  LYS A 200     5971   6712   2650   -867   2140   -285       N  
ATOM   1594  N   THR A 201      -3.774 -13.737  -3.875  1.00 19.20           N  
ANISOU 1594  N   THR A 201     1818   5047    427    -12   -108   -342       N  
ATOM   1595  CA  THR A 201      -3.471 -14.973  -4.638  1.00 17.87           C  
ANISOU 1595  CA  THR A 201     1724   4592    471   -148    160   -513       C  
ATOM   1596  C   THR A 201      -4.201 -16.162  -4.015  1.00 17.51           C  
ANISOU 1596  C   THR A 201     1865   4305    479   -122    193   -451       C  
ATOM   1597  O   THR A 201      -4.755 -16.981  -4.739  1.00 18.00           O  
ANISOU 1597  O   THR A 201     1834   4600    403   -507    269   -621       O  
ATOM   1598  CB  THR A 201      -1.963 -15.187  -4.776  1.00 17.70           C  
ANISOU 1598  CB  THR A 201     1828   4513    384   -171    545   -222       C  
ATOM   1599  OG1 THR A 201      -1.440 -14.006  -5.389  1.00 18.53           O  
ANISOU 1599  OG1 THR A 201     2026   4537    476   -396    408   -592       O  
ATOM   1600  CG2 THR A 201      -1.651 -16.435  -5.573  1.00 18.07           C  
ANISOU 1600  CG2 THR A 201     1606   4626    634    -51    683   -131       C  
ATOM   1601  N   PRO A 202      -4.267 -16.308  -2.675  1.00 18.01           N  
ANISOU 1601  N   PRO A 202     2014   4414    415   -418     56   -651       N  
ATOM   1602  CA  PRO A 202      -5.024 -17.416  -2.091  1.00 17.28           C  
ANISOU 1602  CA  PRO A 202     1962   4192    409   -364     34   -696       C  
ATOM   1603  C   PRO A 202      -6.493 -17.403  -2.534  1.00 17.16           C  
ANISOU 1603  C   PRO A 202     1860   4063    597   -292     39   -528       C  
ATOM   1604  O   PRO A 202      -7.029 -18.455  -2.825  1.00 17.01           O  
ANISOU 1604  O   PRO A 202     1811   4388    264   -258    503   -474       O  
ATOM   1605  CB  PRO A 202      -4.884 -17.215  -0.571  1.00 17.01           C  
ANISOU 1605  CB  PRO A 202     1715   4359    385   -383    -21   -644       C  
ATOM   1606  CG  PRO A 202      -3.621 -16.380  -0.421  1.00 17.42           C  
ANISOU 1606  CG  PRO A 202     1810   4276    532   -370    -40   -815       C  
ATOM   1607  CD  PRO A 202      -3.570 -15.503  -1.655  1.00 17.87           C  
ANISOU 1607  CD  PRO A 202     1982   4213    592   -392    289   -810       C  
ATOM   1608  N   ARG A 203      -7.099 -16.220  -2.614  1.00 18.09           N  
ANISOU 1608  N   ARG A 203     1716   4224    934   -329     96   -741       N  
ATOM   1609  CA  ARG A 203      -8.526 -16.066  -3.002  1.00 17.61           C  
ANISOU 1609  CA  ARG A 203     1718   4397    574   -279     86   -624       C  
ATOM   1610  C   ARG A 203      -8.692 -16.315  -4.503  1.00 17.67           C  
ANISOU 1610  C   ARG A 203     1839   4385    487   -230    203   -415       C  
ATOM   1611  O   ARG A 203      -9.730 -16.858  -4.887  1.00 18.42           O  
ANISOU 1611  O   ARG A 203     2048   4356    592   -648    220    -88       O  
ATOM   1612  CB  ARG A 203      -9.053 -14.713  -2.518  1.00 17.09           C  
ANISOU 1612  CB  ARG A 203     1642   4465    384   -322    152   -583       C  
ATOM   1613  CG  ARG A 203      -9.345 -14.732  -1.024  1.00 17.53           C  
ANISOU 1613  CG  ARG A 203     1893   4394    374   -325    191   -492       C  
ATOM   1614  CD  ARG A 203      -9.581 -13.386  -0.380  1.00 17.13           C  
ANISOU 1614  CD  ARG A 203     1888   4459    162   -140    319   -460       C  
ATOM   1615  NE  ARG A 203      -9.873 -13.628   1.025  1.00 16.22           N  
ANISOU 1615  NE  ARG A 203     1709   4297    155    -71    265   -470       N  
ATOM   1616  CZ  ARG A 203      -9.967 -12.696   1.961  1.00 17.08           C  
ANISOU 1616  CZ  ARG A 203     1937   4405    145   -308    292   -443       C  
ATOM   1617  NH1 ARG A 203      -9.800 -11.422   1.660  1.00 18.83           N  
ANISOU 1617  NH1 ARG A 203     2676   4342    134   -169    397   -237       N  
ATOM   1618  NH2 ARG A 203     -10.238 -13.054   3.203  1.00 16.42           N  
ANISOU 1618  NH2 ARG A 203     1674   4459    105   -140     50   -424       N  
ATOM   1619  N   LEU A 204      -7.697 -15.989  -5.323  1.00 17.67           N  
ANISOU 1619  N   LEU A 204     1932   4453    326   -252    242   -462       N  
ATOM   1620  CA  LEU A 204      -7.729 -16.346  -6.769  1.00 19.70           C  
ANISOU 1620  CA  LEU A 204     2393   4664    428   -493    189   -685       C  
ATOM   1621  C   LEU A 204      -7.563 -17.864  -6.933  1.00 19.40           C  
ANISOU 1621  C   LEU A 204     2260   4576    534   -307    212   -674       C  
ATOM   1622  O   LEU A 204      -8.220 -18.425  -7.827  1.00 19.94           O  
ANISOU 1622  O   LEU A 204     2580   4580    414   -332   -188   -537       O  
ATOM   1623  CB  LEU A 204      -6.650 -15.561  -7.517  1.00 20.48           C  
ANISOU 1623  CB  LEU A 204     2460   4745    573   -555    277   -647       C  
ATOM   1624  CG  LEU A 204      -6.940 -14.067  -7.634  1.00 22.34           C  
ANISOU 1624  CG  LEU A 204     2636   4789   1063   -601    225   -653       C  
ATOM   1625  CD1 LEU A 204      -5.959 -13.391  -8.557  1.00 24.68           C  
ANISOU 1625  CD1 LEU A 204     3101   5237   1039   -426    638   -417       C  
ATOM   1626  CD2 LEU A 204      -8.364 -13.814  -8.102  1.00 24.95           C  
ANISOU 1626  CD2 LEU A 204     3243   4823   1412   -471     99   -533       C  
ATOM   1627  N   ARG A 205      -6.727 -18.507  -6.108  1.00 18.67           N  
ANISOU 1627  N   ARG A 205     2230   4645    216   -221    385   -600       N  
ATOM   1628  CA  ARG A 205      -6.565 -19.991  -6.112  1.00 20.47           C  
ANISOU 1628  CA  ARG A 205     2430   4717    627   -388    199   -853       C  
ATOM   1629  C   ARG A 205      -7.906 -20.636  -5.720  1.00 19.83           C  
ANISOU 1629  C   ARG A 205     2182   4852    499   -346    457  -1146       C  
ATOM   1630  O   ARG A 205      -8.315 -21.623  -6.369  1.00 20.95           O  
ANISOU 1630  O   ARG A 205     2105   5232    621   -267     31  -1002       O  
ATOM   1631  CB  ARG A 205      -5.429 -20.443  -5.183  1.00 20.06           C  
ANISOU 1631  CB  ARG A 205     2223   4573    823   -467    140   -653       C  
ATOM   1632  CG  ARG A 205      -4.037 -20.213  -5.757  1.00 20.96           C  
ANISOU 1632  CG  ARG A 205     2136   4639   1189    -87    186   -775       C  
ATOM   1633  CD  ARG A 205      -2.955 -21.006  -5.065  1.00 20.12           C  
ANISOU 1633  CD  ARG A 205     2228   4684    731   -209    405   -667       C  
ATOM   1634  NE  ARG A 205      -3.045 -20.868  -3.624  1.00 20.16           N  
ANISOU 1634  NE  ARG A 205     2115   4799    745   -142    315   -843       N  
ATOM   1635  CZ  ARG A 205      -2.325 -20.036  -2.878  1.00 19.26           C  
ANISOU 1635  CZ  ARG A 205     2230   4733    353   -158    250   -622       C  
ATOM   1636  NH1 ARG A 205      -1.410 -19.258  -3.431  1.00 19.99           N  
ANISOU 1636  NH1 ARG A 205     2409   4445    741   -333    171   -691       N  
ATOM   1637  NH2 ARG A 205      -2.522 -20.002  -1.566  1.00 19.36           N  
ANISOU 1637  NH2 ARG A 205     2090   4923    343    -65    223   -719       N  
ATOM   1638  N   LEU A 206      -8.565 -20.104  -4.687  1.00 20.16           N  
ANISOU 1638  N   LEU A 206     2336   4889    431   -237    516   -951       N  
ATOM   1639  CA  LEU A 206      -9.886 -20.597  -4.215  1.00 20.50           C  
ANISOU 1639  CA  LEU A 206     2440   4612    735   -485    276  -1040       C  
ATOM   1640  C   LEU A 206     -10.898 -20.467  -5.356  1.00 20.59           C  
ANISOU 1640  C   LEU A 206     2652   4719    450   -600    388   -926       C  
ATOM   1641  O   LEU A 206     -11.588 -21.462  -5.647  1.00 22.46           O  
ANISOU 1641  O   LEU A 206     3098   4690    745   -932    754   -936       O  
ATOM   1642  CB  LEU A 206     -10.339 -19.808  -2.981  1.00 19.08           C  
ANISOU 1642  CB  LEU A 206     2198   4875    173   -308    285   -626       C  
ATOM   1643  CG  LEU A 206     -11.650 -20.295  -2.366  1.00 19.24           C  
ANISOU 1643  CG  LEU A 206     2279   4589    441   -681     56   -789       C  
ATOM   1644  CD1 LEU A 206     -11.598 -21.795  -2.113  1.00 20.59           C  
ANISOU 1644  CD1 LEU A 206     2232   4817    772   -649     62   -629       C  
ATOM   1645  CD2 LEU A 206     -11.967 -19.552  -1.080  1.00 20.26           C  
ANISOU 1645  CD2 LEU A 206     2434   4696    567   -595    239   -822       C  
ATOM   1646  N   LEU A 207     -10.987 -19.288  -5.975  1.00 21.91           N  
ANISOU 1646  N   LEU A 207     2355   4934   1034   -576    485   -945       N  
ATOM   1647  CA  LEU A 207     -11.960 -19.015  -7.063  1.00 22.04           C  
ANISOU 1647  CA  LEU A 207     2800   4936    636   -508    439   -931       C  
ATOM   1648  C   LEU A 207     -11.792 -20.079  -8.155  1.00 22.55           C  
ANISOU 1648  C   LEU A 207     2654   5103    809   -687    668  -1200       C  
ATOM   1649  O   LEU A 207     -12.809 -20.688  -8.552  1.00 21.98           O  
ANISOU 1649  O   LEU A 207     2257   5035   1058   -390    443  -1253       O  
ATOM   1650  CB  LEU A 207     -11.723 -17.608  -7.618  1.00 24.42           C  
ANISOU 1650  CB  LEU A 207     2453   5334   1488   -678    557   -633       C  
ATOM   1651  CG  LEU A 207     -12.738 -17.132  -8.657  1.00 24.55           C  
ANISOU 1651  CG  LEU A 207     2683   5442   1203   -775    479   -344       C  
ATOM   1652  CD1 LEU A 207     -14.075 -16.812  -7.999  1.00 25.00           C  
ANISOU 1652  CD1 LEU A 207     2631   5780   1084   -474     27   -559       C  
ATOM   1653  CD2 LEU A 207     -12.215 -15.919  -9.406  1.00 27.24           C  
ANISOU 1653  CD2 LEU A 207     3350   5774   1224   -566    315   -295       C  
ATOM   1654  N   LYS A 208     -10.554 -20.311  -8.598  1.00 22.81           N  
ANISOU 1654  N   LYS A 208     2637   4894   1134   -684    642  -1159       N  
ATOM   1655  CA  LYS A 208     -10.239 -21.234  -9.725  1.00 25.45           C  
ANISOU 1655  CA  LYS A 208     3324   5337   1007   -599    681  -1072       C  
ATOM   1656  C   LYS A 208     -10.644 -22.653  -9.307  1.00 22.58           C  
ANISOU 1656  C   LYS A 208     2622   5402    555   -462    770   -870       C  
ATOM   1657  O   LYS A 208     -11.321 -23.339 -10.105  1.00 25.41           O  
ANISOU 1657  O   LYS A 208     3312   6150    190   -677    445   -717       O  
ATOM   1658  CB  LYS A 208      -8.760 -21.118 -10.123  1.00 27.05           C  
ANISOU 1658  CB  LYS A 208     3308   5457   1511   -739    932  -1193       C  
ATOM   1659  CG  LYS A 208      -8.358 -21.847 -11.401  1.00 34.26           C  
ANISOU 1659  CG  LYS A 208     4805   6098   2110   -667   1102  -1391       C  
ATOM   1660  CD  LYS A 208      -7.042 -21.355 -12.000  1.00 37.44           C  
ANISOU 1660  CD  LYS A 208     5044   6947   2235   -740   1467  -1276       C  
ATOM   1661  CE  LYS A 208      -6.416 -22.293 -13.016  1.00 44.54           C  
ANISOU 1661  CE  LYS A 208     6429   7415   3079   -353    931  -1807       C  
ATOM   1662  NZ  LYS A 208      -7.416 -22.879 -13.941  1.00 47.02           N  
ANISOU 1662  NZ  LYS A 208     7749   7469   2646   -145    857  -1847       N  
ATOM   1663  N   ALA A 209     -10.298 -23.048  -8.077  1.00 20.87           N  
ANISOU 1663  N   ALA A 209     1974   5448    507   -373    532   -658       N  
ATOM   1664  CA  ALA A 209     -10.510 -24.415  -7.542  1.00 22.81           C  
ANISOU 1664  CA  ALA A 209     2347   5507    812   -403    337   -956       C  
ATOM   1665  C   ALA A 209     -12.011 -24.691  -7.403  1.00 22.82           C  
ANISOU 1665  C   ALA A 209     2471   5259    940   -587    402  -1063       C  
ATOM   1666  O   ALA A 209     -12.452 -25.784  -7.780  1.00 23.22           O  
ANISOU 1666  O   ALA A 209     1790   5541   1492   -881    335  -1262       O  
ATOM   1667  CB  ALA A 209      -9.795 -24.569  -6.225  1.00 23.06           C  
ANISOU 1667  CB  ALA A 209     2585   5308    868   -203    213   -757       C  
ATOM   1668  N   LEU A 210     -12.775 -23.739  -6.874  1.00 22.37           N  
ANISOU 1668  N   LEU A 210     2482   5052    966   -353     87  -1304       N  
ATOM   1669  CA  LEU A 210     -14.246 -23.901  -6.713  1.00 22.03           C  
ANISOU 1669  CA  LEU A 210     2498   5036    835   -782     98   -988       C  
ATOM   1670  C   LEU A 210     -14.894 -24.023  -8.100  1.00 21.33           C  
ANISOU 1670  C   LEU A 210     2471   4987    643   -601    275  -1099       C  
ATOM   1671  O   LEU A 210     -15.772 -24.882  -8.271  1.00 21.88           O  
ANISOU 1671  O   LEU A 210     2380   4562   1368   -473    145  -1110       O  
ATOM   1672  CB  LEU A 210     -14.820 -22.708  -5.948  1.00 21.96           C  
ANISOU 1672  CB  LEU A 210     2985   4907    448   -604     29   -979       C  
ATOM   1673  CG  LEU A 210     -14.393 -22.604  -4.488  1.00 22.69           C  
ANISOU 1673  CG  LEU A 210     3153   5028    440   -637     74  -1134       C  
ATOM   1674  CD1 LEU A 210     -15.079 -21.432  -3.804  1.00 25.51           C  
ANISOU 1674  CD1 LEU A 210     3208   5079   1403   -568   -259  -1034       C  
ATOM   1675  CD2 LEU A 210     -14.692 -23.898  -3.759  1.00 23.80           C  
ANISOU 1675  CD2 LEU A 210     3615   4673    755   -652     48  -1162       C  
ATOM   1676  N   ASP A 211     -14.477 -23.197  -9.059  1.00 21.85           N  
ANISOU 1676  N   ASP A 211     2492   5203    607   -628     14   -842       N  
ATOM   1677  CA  ASP A 211     -15.023 -23.241 -10.443  1.00 22.11           C  
ANISOU 1677  CA  ASP A 211     2494   5478    425   -552    289   -791       C  
ATOM   1678  C   ASP A 211     -14.779 -24.640 -11.027  1.00 22.11           C  
ANISOU 1678  C   ASP A 211     2491   5335    574   -768    232   -647       C  
ATOM   1679  O   ASP A 211     -15.684 -25.165 -11.691  1.00 23.69           O  
ANISOU 1679  O   ASP A 211     2607   5319   1074  -1242    321  -1178       O  
ATOM   1680  CB  ASP A 211     -14.448 -22.116 -11.299  1.00 23.36           C  
ANISOU 1680  CB  ASP A 211     3020   5449    404   -285    153   -744       C  
ATOM   1681  CG  ASP A 211     -15.078 -20.754 -11.044  1.00 23.73           C  
ANISOU 1681  CG  ASP A 211     2900   5853    260   -241    118   -652       C  
ATOM   1682  OD1 ASP A 211     -16.101 -20.678 -10.296  1.00 22.25           O  
ANISOU 1682  OD1 ASP A 211     2751   5507    194    101    285   -731       O  
ATOM   1683  OD2 ASP A 211     -14.537 -19.773 -11.596  1.00 26.77           O  
ANISOU 1683  OD2 ASP A 211     3136   5828   1208   -345    864   -744       O  
ATOM   1684  N   GLU A 212     -13.608 -25.234 -10.783  1.00 23.14           N  
ANISOU 1684  N   GLU A 212     2575   5107   1109   -542    123   -799       N  
ATOM   1685  CA  GLU A 212     -13.289 -26.611 -11.254  1.00 24.49           C  
ANISOU 1685  CA  GLU A 212     3335   5223    746   -753    217  -1006       C  
ATOM   1686  C   GLU A 212     -14.220 -27.608 -10.548  1.00 21.52           C  
ANISOU 1686  C   GLU A 212     2579   4886    709   -793    389  -1700       C  
ATOM   1687  O   GLU A 212     -14.749 -28.500 -11.212  1.00 25.33           O  
ANISOU 1687  O   GLU A 212     2836   4851   1937  -1014     36  -1856       O  
ATOM   1688  CB  GLU A 212     -11.813 -26.938 -11.012  1.00 25.29           C  
ANISOU 1688  CB  GLU A 212     3573   5336    699   -471    409   -870       C  
ATOM   1689  CG  GLU A 212     -11.412 -28.321 -11.480  1.00 30.99           C  
ANISOU 1689  CG  GLU A 212     4562   5783   1429   -372    346   -583       C  
ATOM   1690  CD  GLU A 212     -11.553 -28.548 -12.976  1.00 33.25           C  
ANISOU 1690  CD  GLU A 212     5540   5691   1400   -633   1406   -805       C  
ATOM   1691  OE1 GLU A 212     -11.326 -27.596 -13.747  1.00 39.49           O  
ANISOU 1691  OE1 GLU A 212     5378   6291   3332   -413   1416    113       O  
ATOM   1692  OE2 GLU A 212     -11.914 -29.671 -13.364  1.00 41.75           O  
ANISOU 1692  OE2 GLU A 212     7412   6101   2347   -616   1343  -1769       O  
ATOM   1693  N   ILE A 213     -14.433 -27.457  -9.239  1.00 20.95           N  
ANISOU 1693  N   ILE A 213     2448   4933    578   -635    168  -1312       N  
ATOM   1694  CA  ILE A 213     -15.251 -28.428  -8.457  1.00 20.39           C  
ANISOU 1694  CA  ILE A 213     2452   4768    526   -533    514  -1386       C  
ATOM   1695  C   ILE A 213     -16.679 -28.471  -9.030  1.00 22.26           C  
ANISOU 1695  C   ILE A 213     2536   5056    863   -527    172  -1316       C  
ATOM   1696  O   ILE A 213     -17.221 -29.593  -9.191  1.00 23.26           O  
ANISOU 1696  O   ILE A 213     2660   5666    512   -770     54  -1567       O  
ATOM   1697  CB  ILE A 213     -15.218 -28.096  -6.956  1.00 20.50           C  
ANISOU 1697  CB  ILE A 213     2552   4716    518   -651    300  -1414       C  
ATOM   1698  CG1 ILE A 213     -13.881 -28.509  -6.335  1.00 20.19           C  
ANISOU 1698  CG1 ILE A 213     2239   4787    644   -504    644  -1118       C  
ATOM   1699  CG2 ILE A 213     -16.395 -28.743  -6.242  1.00 21.91           C  
ANISOU 1699  CG2 ILE A 213     2821   4799    704   -741    279  -1321       C  
ATOM   1700  CD1 ILE A 213     -13.619 -27.923  -4.974  1.00 19.66           C  
ANISOU 1700  CD1 ILE A 213     2541   4445    482   -610    572   -797       C  
ATOM   1701  N   ILE A 214     -17.264 -27.317  -9.365  1.00 20.54           N  
ANISOU 1701  N   ILE A 214     2237   5213    352   -457    -16   -898       N  
ATOM   1702  CA  ILE A 214     -18.709 -27.229  -9.739  1.00 21.36           C  
ANISOU 1702  CA  ILE A 214     2314   5306    493   -632   -195  -1045       C  
ATOM   1703  C   ILE A 214     -18.876 -27.312 -11.258  1.00 22.40           C  
ANISOU 1703  C   ILE A 214     2558   5591    362   -390    221   -882       C  
ATOM   1704  O   ILE A 214     -20.014 -27.175 -11.711  1.00 22.98           O  
ANISOU 1704  O   ILE A 214     2665   5657    406   -395    532  -1192       O  
ATOM   1705  CB  ILE A 214     -19.378 -25.955  -9.186  1.00 22.91           C  
ANISOU 1705  CB  ILE A 214     2418   5432    852   -479   -249   -836       C  
ATOM   1706  CG1 ILE A 214     -18.746 -24.679  -9.751  1.00 24.62           C  
ANISOU 1706  CG1 ILE A 214     2740   5274   1339   -305   -132   -757       C  
ATOM   1707  CG2 ILE A 214     -19.387 -25.975  -7.667  1.00 23.20           C  
ANISOU 1707  CG2 ILE A 214     2497   5502    814   -348   -121  -1085       C  
ATOM   1708  CD1 ILE A 214     -19.655 -23.471  -9.693  1.00 26.70           C  
ANISOU 1708  CD1 ILE A 214     3248   5155   1740   -406    -23   -944       C  
ATOM   1709  N   LYS A 215     -17.803 -27.539 -12.018  1.00 23.36           N  
ANISOU 1709  N   LYS A 215     2778   5640    456   -458    155   -721       N  
ATOM   1710  CA  LYS A 215     -17.825 -27.463 -13.509  1.00 25.04           C  
ANISOU 1710  CA  LYS A 215     3203   5888    421   -536    175   -975       C  
ATOM   1711  C   LYS A 215     -18.830 -28.467 -14.102  1.00 25.66           C  
ANISOU 1711  C   LYS A 215     2906   5907    934   -432    -76   -491       C  
ATOM   1712  O   LYS A 215     -19.633 -28.077 -14.987  1.00 25.18           O  
ANISOU 1712  O   LYS A 215     3387   5936    243   -549   -204   -535       O  
ATOM   1713  CB  LYS A 215     -16.417 -27.715 -14.054  1.00 28.22           C  
ANISOU 1713  CB  LYS A 215     2875   6459   1387   -788    228   -675       C  
ATOM   1714  CG  LYS A 215     -16.288 -27.683 -15.571  1.00 32.85           C  
ANISOU 1714  CG  LYS A 215     4010   6952   1518   -839    214   -327       C  
ATOM   1715  CD  LYS A 215     -14.858 -27.905 -16.047  1.00 38.29           C  
ANISOU 1715  CD  LYS A 215     4467   7542   2537  -1216   1199    141       C  
ATOM   1716  CE  LYS A 215     -14.756 -28.389 -17.477  1.00 44.22           C  
ANISOU 1716  CE  LYS A 215     6090   8259   2450  -1407   -540    634       C  
ATOM   1717  NZ  LYS A 215     -14.821 -27.271 -18.442  1.00 47.69           N  
ANISOU 1717  NZ  LYS A 215     7223   8643   2254  -1788    199   1433       N  
ATOM   1718  N   ASP A 216     -18.768 -29.732 -13.687  1.00 26.73           N  
ANISOU 1718  N   ASP A 216     3293   5955    906   -646   -261   -863       N  
ATOM   1719  CA  ASP A 216     -19.585 -30.823 -14.288  1.00 28.26           C  
ANISOU 1719  CA  ASP A 216     2958   6332   1446   -912    -21   -957       C  
ATOM   1720  C   ASP A 216     -21.029 -30.641 -13.823  1.00 25.93           C  
ANISOU 1720  C   ASP A 216     3185   6098    568   -550   -123   -553       C  
ATOM   1721  O   ASP A 216     -21.305 -30.694 -12.631  1.00 27.02           O  
ANISOU 1721  O   ASP A 216     3347   6471    447   -951    -68  -1033       O  
ATOM   1722  CB  ASP A 216     -19.018 -32.200 -13.927  1.00 33.86           C  
ANISOU 1722  CB  ASP A 216     3963   6636   2266   -465     63  -1422       C  
ATOM   1723  CG  ASP A 216     -17.697 -32.532 -14.607  1.00 44.51           C  
ANISOU 1723  CG  ASP A 216     5391   8011   3508    198    280   -988       C  
ATOM   1724  OD1 ASP A 216     -17.461 -32.030 -15.739  1.00 48.16           O  
ANISOU 1724  OD1 ASP A 216     7146   8249   2903    741    600  -1088       O  
ATOM   1725  OD2 ASP A 216     -16.909 -33.297 -14.002  1.00 57.73           O  
ANISOU 1725  OD2 ASP A 216     7769   8569   5597   1337    464   -683       O  
ATOM   1726  N   PRO A 217     -21.984 -30.383 -14.743  1.00 24.72           N  
ANISOU 1726  N   PRO A 217     2813   5781    795   -785   -290   -586       N  
ATOM   1727  CA  PRO A 217     -23.361 -30.085 -14.360  1.00 24.11           C  
ANISOU 1727  CA  PRO A 217     2826   5686    646   -718   -229   -155       C  
ATOM   1728  C   PRO A 217     -24.046 -31.292 -13.710  1.00 24.01           C  
ANISOU 1728  C   PRO A 217     2888   5480    753   -338      8   -550       C  
ATOM   1729  O   PRO A 217     -23.858 -32.384 -14.171  1.00 24.36           O  
ANISOU 1729  O   PRO A 217     2971   5471    813   -375    209   -724       O  
ATOM   1730  CB  PRO A 217     -24.102 -29.758 -15.668  1.00 26.24           C  
ANISOU 1730  CB  PRO A 217     3078   6223    668  -1041   -273     45       C  
ATOM   1731  CG  PRO A 217     -23.042 -29.737 -16.752  1.00 27.15           C  
ANISOU 1731  CG  PRO A 217     3467   6216    630   -743      0     60       C  
ATOM   1732  CD  PRO A 217     -21.780 -30.362 -16.195  1.00 25.88           C  
ANISOU 1732  CD  PRO A 217     3221   5810    803   -921   -190   -283       C  
ATOM   1733  N   LEU A 218     -24.831 -31.057 -12.665  1.00 22.37           N  
ANISOU 1733  N   LEU A 218     3006   5342    150   -500   -124   -377       N  
ATOM   1734  CA  LEU A 218     -25.668 -32.099 -12.024  1.00 23.33           C  
ANISOU 1734  CA  LEU A 218     2880   5105    877   -647   -382   -490       C  
ATOM   1735  C   LEU A 218     -27.076 -31.550 -11.855  1.00 24.20           C  
ANISOU 1735  C   LEU A 218     2851   5017   1324   -436   -330   -504       C  
ATOM   1736  O   LEU A 218     -27.253 -30.350 -11.663  1.00 24.15           O  
ANISOU 1736  O   LEU A 218     2954   5008   1211   -718   -424   -488       O  
ATOM   1737  CB  LEU A 218     -25.069 -32.465 -10.668  1.00 22.08           C  
ANISOU 1737  CB  LEU A 218     2721   5094    571   -770   -212   -487       C  
ATOM   1738  CG  LEU A 218     -23.674 -33.083 -10.706  1.00 22.03           C  
ANISOU 1738  CG  LEU A 218     2678   5148    544   -771   -162   -622       C  
ATOM   1739  CD1 LEU A 218     -23.115 -33.203  -9.301  1.00 21.63           C  
ANISOU 1739  CD1 LEU A 218     2707   5015    496   -736   -115   -337       C  
ATOM   1740  CD2 LEU A 218     -23.694 -34.441 -11.391  1.00 24.01           C  
ANISOU 1740  CD2 LEU A 218     2479   5257   1385   -998   -201   -666       C  
ATOM   1741  N   PRO A 219     -28.108 -32.416 -11.920  1.00 23.01           N  
ANISOU 1741  N   PRO A 219     2964   4594   1183   -436   -661  -1097       N  
ATOM   1742  CA  PRO A 219     -29.499 -31.976 -11.783  1.00 25.17           C  
ANISOU 1742  CA  PRO A 219     3164   4814   1585   -360   -286   -984       C  
ATOM   1743  C   PRO A 219     -29.770 -31.200 -10.483  1.00 24.88           C  
ANISOU 1743  C   PRO A 219     3118   4968   1364   -307    -45   -633       C  
ATOM   1744  O   PRO A 219     -29.508 -31.721  -9.403  1.00 23.12           O  
ANISOU 1744  O   PRO A 219     2388   4717   1677   -311    -67   -677       O  
ATOM   1745  CB  PRO A 219     -30.288 -33.290 -11.810  1.00 23.73           C  
ANISOU 1745  CB  PRO A 219     3102   4876   1036   -372   -308  -1055       C  
ATOM   1746  CG  PRO A 219     -29.396 -34.231 -12.599  1.00 23.78           C  
ANISOU 1746  CG  PRO A 219     3074   4575   1386   -584   -344   -894       C  
ATOM   1747  CD  PRO A 219     -27.988 -33.856 -12.192  1.00 23.67           C  
ANISOU 1747  CD  PRO A 219     2792   4881   1320   -185   -470   -423       C  
ATOM   1748  N   GLU A 220     -30.296 -29.981 -10.621  1.00 21.84           N  
ANISOU 1748  N   GLU A 220     2440   4587   1270   -131    -79   -608       N  
ATOM   1749  CA  GLU A 220     -30.622 -29.091  -9.486  1.00 22.44           C  
ANISOU 1749  CA  GLU A 220     2844   4725    954    -78   -444   -582       C  
ATOM   1750  C   GLU A 220     -31.670 -29.776  -8.604  1.00 22.82           C  
ANISOU 1750  C   GLU A 220     2634   4555   1480   -177   -307   -739       C  
ATOM   1751  O   GLU A 220     -31.660 -29.542  -7.382  1.00 24.28           O  
ANISOU 1751  O   GLU A 220     3303   4671   1248   -111    177   -894       O  
ATOM   1752  CB  GLU A 220     -31.092 -27.725  -9.980  1.00 25.60           C  
ANISOU 1752  CB  GLU A 220     3583   4768   1376   -303   -485   -819       C  
ATOM   1753  CG  GLU A 220     -31.203 -26.702  -8.861  1.00 26.19           C  
ANISOU 1753  CG  GLU A 220     4508   4872    568   -172   -420   -630       C  
ATOM   1754  CD  GLU A 220     -31.531 -25.304  -9.346  1.00 28.75           C  
ANISOU 1754  CD  GLU A 220     5167   4563   1193   -214   -392   -590       C  
ATOM   1755  OE1 GLU A 220     -31.504 -25.086 -10.578  1.00 31.96           O  
ANISOU 1755  OE1 GLU A 220     5450   5125   1568   -399   -351    308       O  
ATOM   1756  OE2 GLU A 220     -31.823 -24.450  -8.503  1.00 31.09           O  
ANISOU 1756  OE2 GLU A 220     5073   4392   2346      7     56   -648       O  
ATOM   1757  N   LYS A 221     -32.519 -30.630  -9.172  1.00 23.78           N  
ANISOU 1757  N   LYS A 221     3080   4673   1282     84   -443   -807       N  
ATOM   1758  CA  LYS A 221     -33.577 -31.305  -8.369  1.00 24.49           C  
ANISOU 1758  CA  LYS A 221     3156   4423   1723   -280   -505   -799       C  
ATOM   1759  C   LYS A 221     -32.903 -32.223  -7.335  1.00 22.61           C  
ANISOU 1759  C   LYS A 221     2654   4508   1427   -290   -288   -912       C  
ATOM   1760  O   LYS A 221     -33.513 -32.485  -6.299  1.00 24.61           O  
ANISOU 1760  O   LYS A 221     2234   4999   2117    -70     64   -668       O  
ATOM   1761  CB  LYS A 221     -34.547 -32.069  -9.271  1.00 27.22           C  
ANISOU 1761  CB  LYS A 221     3550   4760   2029   -240   -794   -981       C  
ATOM   1762  CG  LYS A 221     -34.019 -33.389  -9.795  1.00 30.50           C  
ANISOU 1762  CG  LYS A 221     3927   5046   2615   -423   -895  -1036       C  
ATOM   1763  CD  LYS A 221     -35.011 -34.140 -10.657  1.00 31.50           C  
ANISOU 1763  CD  LYS A 221     4085   5375   2508   -385  -1099  -1151       C  
ATOM   1764  CE  LYS A 221     -34.519 -35.525 -11.020  1.00 33.65           C  
ANISOU 1764  CE  LYS A 221     4482   5757   2544   -432   -869  -1215       C  
ATOM   1765  NZ  LYS A 221     -34.350 -36.386  -9.822  1.00 30.19           N  
ANISOU 1765  NZ  LYS A 221     3773   5811   1885   -688   -771  -1507       N  
ATOM   1766  N   ASN A 222     -31.678 -32.682  -7.604  1.00 22.45           N  
ANISOU 1766  N   ASN A 222     2637   4439   1451   -205   -375   -754       N  
ATOM   1767  CA  ASN A 222     -30.959 -33.679  -6.765  1.00 22.32           C  
ANISOU 1767  CA  ASN A 222     2565   4620   1295   -358   -103   -744       C  
ATOM   1768  C   ASN A 222     -30.052 -32.970  -5.749  1.00 22.05           C  
ANISOU 1768  C   ASN A 222     2737   4580   1059   -210    -73   -708       C  
ATOM   1769  O   ASN A 222     -30.004 -33.416  -4.588  1.00 23.45           O  
ANISOU 1769  O   ASN A 222     2441   5067   1402   -369   -355   -596       O  
ATOM   1770  CB  ASN A 222     -30.152 -34.652  -7.626  1.00 21.38           C  
ANISOU 1770  CB  ASN A 222     2713   4347   1062   -262   -427   -835       C  
ATOM   1771  CG  ASN A 222     -31.042 -35.551  -8.458  1.00 20.16           C  
ANISOU 1771  CG  ASN A 222     2384   4404    872   -191   -476   -846       C  
ATOM   1772  OD1 ASN A 222     -32.214 -35.734  -8.132  1.00 21.90           O  
ANISOU 1772  OD1 ASN A 222     2387   4617   1317   -525   -563   -674       O  
ATOM   1773  ND2 ASN A 222     -30.498 -36.115  -9.522  1.00 20.74           N  
ANISOU 1773  ND2 ASN A 222     2816   4685    378    222   -205   -158       N  
ATOM   1774  N   THR A 223     -29.329 -31.932  -6.174  1.00 22.84           N  
ANISOU 1774  N   THR A 223     2961   4539   1175   -223    -21   -849       N  
ATOM   1775  CA  THR A 223     -28.330 -31.243  -5.328  1.00 21.42           C  
ANISOU 1775  CA  THR A 223     2689   4466    981   -207   -109   -715       C  
ATOM   1776  C   THR A 223     -28.082 -29.809  -5.796  1.00 22.30           C  
ANISOU 1776  C   THR A 223     2814   4658    998   -225   -185  -1013       C  
ATOM   1777  O   THR A 223     -28.201 -29.515  -6.995  1.00 22.74           O  
ANISOU 1777  O   THR A 223     2618   4493   1528   -105     53   -575       O  
ATOM   1778  CB  THR A 223     -27.018 -32.033  -5.276  1.00 19.07           C  
ANISOU 1778  CB  THR A 223     2259   4455    529   -227     65  -1170       C  
ATOM   1779  OG1 THR A 223     -26.261 -31.464  -4.204  1.00 20.57           O  
ANISOU 1779  OG1 THR A 223     2344   4340   1132   -403   -301  -1135       O  
ATOM   1780  CG2 THR A 223     -26.242 -31.994  -6.578  1.00 18.65           C  
ANISOU 1780  CG2 THR A 223     2272   4484    329   -144   -317   -966       C  
ATOM   1781  N   ILE A 224     -27.758 -28.945  -4.839  1.00 21.88           N  
ANISOU 1781  N   ILE A 224     2837   4524    949   -150   -143   -963       N  
ATOM   1782  CA  ILE A 224     -27.146 -27.619  -5.110  1.00 21.41           C  
ANISOU 1782  CA  ILE A 224     2858   4684    592   -298     16   -611       C  
ATOM   1783  C   ILE A 224     -26.101 -27.363  -4.029  1.00 21.21           C  
ANISOU 1783  C   ILE A 224     2604   4586    869   -410      3   -441       C  
ATOM   1784  O   ILE A 224     -26.258 -27.872  -2.893  1.00 22.04           O  
ANISOU 1784  O   ILE A 224     2662   5432    280  -1033   -519   -545       O  
ATOM   1785  CB  ILE A 224     -28.196 -26.498  -5.177  1.00 21.41           C  
ANISOU 1785  CB  ILE A 224     2600   4745    789   -185    153   -597       C  
ATOM   1786  CG1 ILE A 224     -27.577 -25.220  -5.751  1.00 23.66           C  
ANISOU 1786  CG1 ILE A 224     2708   4594   1685   -255   -272   -455       C  
ATOM   1787  CG2 ILE A 224     -28.831 -26.273  -3.810  1.00 21.60           C  
ANISOU 1787  CG2 ILE A 224     2669   5030    506   -274   -146   -650       C  
ATOM   1788  CD1 ILE A 224     -28.581 -24.172  -6.153  1.00 29.32           C  
ANISOU 1788  CD1 ILE A 224     3743   5090   2307   -265   -630   -113       C  
ATOM   1789  N   GLU A 225     -25.070 -26.607  -4.378  1.00 19.58           N  
ANISOU 1789  N   GLU A 225     2098   4644    695   -318    352   -439       N  
ATOM   1790  CA  GLU A 225     -23.937 -26.342  -3.461  1.00 20.17           C  
ANISOU 1790  CA  GLU A 225     2357   4611    696   -272    114   -662       C  
ATOM   1791  C   GLU A 225     -24.197 -25.053  -2.685  1.00 18.33           C  
ANISOU 1791  C   GLU A 225     2028   4817    117    -50    228   -368       C  
ATOM   1792  O   GLU A 225     -24.788 -24.115  -3.228  1.00 20.00           O  
ANISOU 1792  O   GLU A 225     2256   5107    235     75    -65   -340       O  
ATOM   1793  CB  GLU A 225     -22.627 -26.249  -4.238  1.00 19.70           C  
ANISOU 1793  CB  GLU A 225     2383   4644    456   -190    364   -663       C  
ATOM   1794  CG  GLU A 225     -22.289 -27.518  -4.985  1.00 22.87           C  
ANISOU 1794  CG  GLU A 225     2739   4757   1191   -431     12   -840       C  
ATOM   1795  CD  GLU A 225     -23.038 -27.698  -6.287  1.00 22.05           C  
ANISOU 1795  CD  GLU A 225     2543   4831   1003   -369    193   -737       C  
ATOM   1796  OE1 GLU A 225     -23.470 -26.688  -6.874  1.00 22.17           O  
ANISOU 1796  OE1 GLU A 225     3193   4777    451   -550     81   -763       O  
ATOM   1797  OE2 GLU A 225     -23.199 -28.854  -6.702  1.00 24.14           O  
ANISOU 1797  OE2 GLU A 225     2914   5517    739   -374   -279  -1098       O  
ATOM   1798  N   SER A 226     -23.741 -25.016  -1.447  1.00 18.13           N  
ANISOU 1798  N   SER A 226     2023   4710    153   -185      2   -398       N  
ATOM   1799  CA  SER A 226     -23.700 -23.790  -0.623  1.00 18.61           C  
ANISOU 1799  CA  SER A 226     2142   4265    662   -433    145   -312       C  
ATOM   1800  C   SER A 226     -22.268 -23.611  -0.124  1.00 17.56           C  
ANISOU 1800  C   SER A 226     2079   4417    173   -339     12   -182       C  
ATOM   1801  O   SER A 226     -21.554 -24.629  -0.012  1.00 18.33           O  
ANISOU 1801  O   SER A 226     2436   4294    233   -423    -30   -319       O  
ATOM   1802  CB  SER A 226     -24.682 -23.841   0.509  1.00 18.41           C  
ANISOU 1802  CB  SER A 226     2480   4309    203   -428    165   -512       C  
ATOM   1803  OG  SER A 226     -24.907 -22.531   1.000  1.00 19.49           O  
ANISOU 1803  OG  SER A 226     2634   4601    170   -388    -77   -415       O  
ATOM   1804  N   PHE A 227     -21.864 -22.367   0.123  1.00 17.11           N  
ANISOU 1804  N   PHE A 227     2121   4256    124   -347    -83   -474       N  
ATOM   1805  CA  PHE A 227     -20.467 -22.006   0.469  1.00 18.38           C  
ANISOU 1805  CA  PHE A 227     1968   4493    519   -253    145   -493       C  
ATOM   1806  C   PHE A 227     -20.458 -21.246   1.789  1.00 17.39           C  
ANISOU 1806  C   PHE A 227     1856   4275    473   -178    -13   -473       C  
ATOM   1807  O   PHE A 227     -21.126 -20.207   1.906  1.00 16.32           O  
ANISOU 1807  O   PHE A 227     1447   4530    220   -106    147   -648       O  
ATOM   1808  CB  PHE A 227     -19.833 -21.251  -0.695  1.00 19.44           C  
ANISOU 1808  CB  PHE A 227     2118   4542    726   -235    241   -249       C  
ATOM   1809  CG  PHE A 227     -19.750 -22.119  -1.920  1.00 19.40           C  
ANISOU 1809  CG  PHE A 227     2020   4750    599   -195    276   -329       C  
ATOM   1810  CD1 PHE A 227     -18.663 -22.955  -2.121  1.00 17.88           C  
ANISOU 1810  CD1 PHE A 227     1696   4826    271   -139    246   -132       C  
ATOM   1811  CD2 PHE A 227     -20.806 -22.177  -2.813  1.00 18.20           C  
ANISOU 1811  CD2 PHE A 227     1929   4703    283    -84    239   -210       C  
ATOM   1812  CE1 PHE A 227     -18.610 -23.787  -3.227  1.00 19.13           C  
ANISOU 1812  CE1 PHE A 227     1741   5056    471    -57    294   -417       C  
ATOM   1813  CE2 PHE A 227     -20.740 -22.999  -3.925  1.00 19.35           C  
ANISOU 1813  CE2 PHE A 227     1916   5082    353   -275    432   -240       C  
ATOM   1814  CZ  PHE A 227     -19.658 -23.819  -4.113  1.00 19.37           C  
ANISOU 1814  CZ  PHE A 227     1972   5218    167     28    390   -350       C  
ATOM   1815  N   GLU A 228     -19.686 -21.772   2.738  1.00 17.34           N  
ANISOU 1815  N   GLU A 228     1979   4141    466   -247   -132   -557       N  
ATOM   1816  CA  GLU A 228     -19.670 -21.327   4.147  1.00 16.76           C  
ANISOU 1816  CA  GLU A 228     1717   4258    392   -230    -20   -469       C  
ATOM   1817  C   GLU A 228     -18.357 -20.605   4.453  1.00 16.56           C  
ANISOU 1817  C   GLU A 228     1864   4226    202   -263    369   -342       C  
ATOM   1818  O   GLU A 228     -17.300 -21.262   4.519  1.00 19.71           O  
ANISOU 1818  O   GLU A 228     2239   4699    548   -169    352   -481       O  
ATOM   1819  CB  GLU A 228     -19.884 -22.526   5.068  1.00 16.52           C  
ANISOU 1819  CB  GLU A 228     1773   4309    193   -255   -282   -529       C  
ATOM   1820  CG  GLU A 228     -19.841 -22.150   6.521  1.00 16.89           C  
ANISOU 1820  CG  GLU A 228     1698   4415    303    -30   -224   -816       C  
ATOM   1821  CD  GLU A 228     -20.112 -23.276   7.505  1.00 18.45           C  
ANISOU 1821  CD  GLU A 228     2213   4558    237    -82    -62   -847       C  
ATOM   1822  OE1 GLU A 228     -20.219 -24.448   7.092  1.00 20.06           O  
ANISOU 1822  OE1 GLU A 228     2197   5092    332   -141   -155  -1114       O  
ATOM   1823  OE2 GLU A 228     -20.197 -22.966   8.688  1.00 21.29           O  
ANISOU 1823  OE2 GLU A 228     3044   4941    101    -15    133   -399       O  
ATOM   1824  N   GLY A 229     -18.458 -19.299   4.693  1.00 18.00           N  
ANISOU 1824  N   GLY A 229     1880   4244    714   -495    264    -61       N  
ATOM   1825  CA  GLY A 229     -17.346 -18.446   5.129  1.00 16.78           C  
ANISOU 1825  CA  GLY A 229     1726   4156    493   -358    517   -257       C  
ATOM   1826  C   GLY A 229     -17.159 -18.490   6.627  1.00 16.44           C  
ANISOU 1826  C   GLY A 229     1627   3977    639   -416    193   -125       C  
ATOM   1827  O   GLY A 229     -18.012 -19.044   7.361  1.00 16.60           O  
ANISOU 1827  O   GLY A 229     2046   3758    503   -778    366   -315       O  
ATOM   1828  N   LYS A 230     -16.070 -17.884   7.071  1.00 18.51           N  
ANISOU 1828  N   LYS A 230     2072   4321    640   -451     48   -481       N  
ATOM   1829  CA  LYS A 230     -15.678 -17.851   8.490  1.00 18.20           C  
ANISOU 1829  CA  LYS A 230     2022   4406    484   -303    165   -322       C  
ATOM   1830  C   LYS A 230     -14.757 -16.648   8.674  1.00 17.47           C  
ANISOU 1830  C   LYS A 230     1998   4379    259   -326     92   -427       C  
ATOM   1831  O   LYS A 230     -14.026 -16.331   7.725  1.00 18.47           O  
ANISOU 1831  O   LYS A 230     2325   4590    103   -628    -59   -392       O  
ATOM   1832  CB  LYS A 230     -15.009 -19.183   8.825  1.00 19.16           C  
ANISOU 1832  CB  LYS A 230     2108   4331    839   -374    313   -170       C  
ATOM   1833  CG  LYS A 230     -14.835 -19.450  10.305  1.00 19.68           C  
ANISOU 1833  CG  LYS A 230     2102   4694    680   -225    104   -410       C  
ATOM   1834  CD  LYS A 230     -14.300 -20.838  10.614  1.00 21.45           C  
ANISOU 1834  CD  LYS A 230     2505   4482   1162   -206    266   -111       C  
ATOM   1835  CE  LYS A 230     -14.359 -21.169  12.090  1.00 22.10           C  
ANISOU 1835  CE  LYS A 230     2439   4825   1133   -150    227      5       C  
ATOM   1836  NZ  LYS A 230     -13.857 -22.535  12.381  1.00 22.71           N  
ANISOU 1836  NZ  LYS A 230     2867   4811    950   -131    147    384       N  
ATOM   1837  N   LEU A 231     -14.778 -16.006   9.846  1.00 17.05           N  
ANISOU 1837  N   LEU A 231     1780   4505    191   -391     50   -479       N  
ATOM   1838  CA  LEU A 231     -13.884 -14.852  10.106  1.00 17.78           C  
ANISOU 1838  CA  LEU A 231     2140   4260    355   -451    -11   -279       C  
ATOM   1839  C   LEU A 231     -12.533 -15.378  10.590  1.00 18.39           C  
ANISOU 1839  C   LEU A 231     2137   4258    591   -269    215   -251       C  
ATOM   1840  O   LEU A 231     -11.491 -14.898  10.091  1.00 19.11           O  
ANISOU 1840  O   LEU A 231     2178   4781    301   -192    153   -165       O  
ATOM   1841  CB  LEU A 231     -14.525 -13.919  11.132  1.00 18.63           C  
ANISOU 1841  CB  LEU A 231     2252   4240    585   -275     -6   -307       C  
ATOM   1842  CG  LEU A 231     -13.628 -12.789  11.633  1.00 18.89           C  
ANISOU 1842  CG  LEU A 231     2285   4345    545   -177   -152   -270       C  
ATOM   1843  CD1 LEU A 231     -13.208 -11.885  10.490  1.00 18.93           C  
ANISOU 1843  CD1 LEU A 231     2455   4306    431     41    -24   -290       C  
ATOM   1844  CD2 LEU A 231     -14.321 -11.986  12.724  1.00 19.06           C  
ANISOU 1844  CD2 LEU A 231     2297   4453    491     48   -177   -358       C  
ATOM   1845  N   PHE A 232     -12.542 -16.328  11.526  1.00 18.82           N  
ANISOU 1845  N   PHE A 232     1929   4522    697   -187    250   -258       N  
ATOM   1846  CA  PHE A 232     -11.302 -16.884  12.120  1.00 18.75           C  
ANISOU 1846  CA  PHE A 232     1951   4777    394   -331     87   -309       C  
ATOM   1847  C   PHE A 232     -11.579 -18.211  12.824  1.00 18.83           C  
ANISOU 1847  C   PHE A 232     1898   4684    569   -167     65   -403       C  
ATOM   1848  O   PHE A 232     -12.718 -18.472  13.248  1.00 20.27           O  
ANISOU 1848  O   PHE A 232     2109   5190    400   -234    124   -554       O  
ATOM   1849  CB  PHE A 232     -10.712 -15.886  13.111  1.00 19.35           C  
ANISOU 1849  CB  PHE A 232     1633   4871    845   -436    153   -361       C  
ATOM   1850  CG  PHE A 232     -11.395 -15.855  14.449  1.00 18.43           C  
ANISOU 1850  CG  PHE A 232     2029   4747    225   -243   -187   -510       C  
ATOM   1851  CD1 PHE A 232     -12.600 -15.192  14.607  1.00 18.37           C  
ANISOU 1851  CD1 PHE A 232     1704   5178     98   -451     16   -424       C  
ATOM   1852  CD2 PHE A 232     -10.827 -16.475  15.553  1.00 20.68           C  
ANISOU 1852  CD2 PHE A 232     2184   5029    644   -265    -40   -331       C  
ATOM   1853  CE1 PHE A 232     -13.230 -15.150  15.845  1.00 19.26           C  
ANISOU 1853  CE1 PHE A 232     1962   5223    132   -408    185   -546       C  
ATOM   1854  CE2 PHE A 232     -11.455 -16.428  16.788  1.00 21.25           C  
ANISOU 1854  CE2 PHE A 232     2171   5175    727   -214     60   -131       C  
ATOM   1855  CZ  PHE A 232     -12.658 -15.772  16.930  1.00 19.68           C  
ANISOU 1855  CZ  PHE A 232     2037   5161    279   -385    333   -223       C  
ATOM   1856  N   GLY A 233     -10.530 -19.018  12.956  1.00 18.65           N  
ANISOU 1856  N   GLY A 233     1651   4685    749    -22    369   -340       N  
ATOM   1857  CA  GLY A 233     -10.550 -20.255  13.752  1.00 18.70           C  
ANISOU 1857  CA  GLY A 233     1566   4654    882    -65    368   -206       C  
ATOM   1858  C   GLY A 233      -9.265 -20.425  14.536  1.00 18.84           C  
ANISOU 1858  C   GLY A 233     1670   4730    756    -50    475   -132       C  
ATOM   1859  O   GLY A 233      -8.273 -19.727  14.230  1.00 18.98           O  
ANISOU 1859  O   GLY A 233     2002   4609    598    193    699   -182       O  
ATOM   1860  N   THR A 234      -9.296 -21.334  15.509  1.00 19.17           N  
ANISOU 1860  N   THR A 234     1663   5039    580     42    806     55       N  
ATOM   1861  CA  THR A 234      -8.155 -21.738  16.356  1.00 21.72           C  
ANISOU 1861  CA  THR A 234     2201   5205    847   -105    451     58       C  
ATOM   1862  C   THR A 234      -6.989 -22.138  15.449  1.00 19.08           C  
ANISOU 1862  C   THR A 234     2003   4764    482   -289    275    111       C  
ATOM   1863  O   THR A 234      -7.183 -23.005  14.579  1.00 22.22           O  
ANISOU 1863  O   THR A 234     2535   4257   1650     26    143   -431       O  
ATOM   1864  CB  THR A 234      -8.585 -22.870  17.295  1.00 25.14           C  
ANISOU 1864  CB  THR A 234     2811   6098    642    -81   1087    914       C  
ATOM   1865  OG1 THR A 234      -9.673 -22.357  18.061  1.00 34.13           O  
ANISOU 1865  OG1 THR A 234     3414   6658   2894    200   1190   1402       O  
ATOM   1866  CG2 THR A 234      -7.477 -23.323  18.213  1.00 31.96           C  
ANISOU 1866  CG2 THR A 234     3513   6384   2247   -149    771    849       C  
ATOM   1867  N   GLY A 235      -5.828 -21.518  15.639  1.00 20.26           N  
ANISOU 1867  N   GLY A 235     2027   4676    991   -230    192    -73       N  
ATOM   1868  CA  GLY A 235      -4.616 -21.804  14.853  1.00 19.45           C  
ANISOU 1868  CA  GLY A 235     2107   4591    692     73     32    -40       C  
ATOM   1869  C   GLY A 235      -4.692 -21.232  13.451  1.00 19.22           C  
ANISOU 1869  C   GLY A 235     1933   4697    670      1    -87    -77       C  
ATOM   1870  O   GLY A 235      -3.729 -21.417  12.715  1.00 20.28           O  
ANISOU 1870  O   GLY A 235     1649   5069    987    -68   -112    147       O  
ATOM   1871  N   ILE A 236      -5.783 -20.540  13.102  1.00 18.42           N  
ANISOU 1871  N   ILE A 236     1625   4694    679   -104    -75   -223       N  
ATOM   1872  CA  ILE A 236      -5.955 -19.904  11.759  1.00 18.09           C  
ANISOU 1872  CA  ILE A 236     1735   4525    614    -69     20   -448       C  
ATOM   1873  C   ILE A 236      -6.579 -18.515  11.954  1.00 19.57           C  
ANISOU 1873  C   ILE A 236     2361   4419    653   -231     32   -770       C  
ATOM   1874  O   ILE A 236      -7.559 -18.182  11.241  1.00 20.58           O  
ANISOU 1874  O   ILE A 236     2633   4402    783   -176    -14   -747       O  
ATOM   1875  CB  ILE A 236      -6.795 -20.802  10.828  1.00 18.15           C  
ANISOU 1875  CB  ILE A 236     1726   4465    705    -63    169   -473       C  
ATOM   1876  CG1 ILE A 236      -6.519 -22.290  11.062  1.00 19.08           C  
ANISOU 1876  CG1 ILE A 236     1720   4566    961     35     15   -466       C  
ATOM   1877  CG2 ILE A 236      -6.584 -20.420   9.370  1.00 18.58           C  
ANISOU 1877  CG2 ILE A 236     1985   4538    534   -137     95   -577       C  
ATOM   1878  CD1 ILE A 236      -7.350 -23.208  10.209  1.00 21.34           C  
ANISOU 1878  CD1 ILE A 236     1912   4442   1751    -97    125   -632       C  
ATOM   1879  N   GLU A 237      -6.033 -17.736  12.897  1.00 18.44           N  
ANISOU 1879  N   GLU A 237     2184   4272    548   -463    288   -581       N  
ATOM   1880  CA  GLU A 237      -6.727 -16.557  13.479  1.00 18.10           C  
ANISOU 1880  CA  GLU A 237     2158   4301    417   -294    176   -535       C  
ATOM   1881  C   GLU A 237      -6.672 -15.342  12.536  1.00 16.51           C  
ANISOU 1881  C   GLU A 237     1693   4128    451   -105    303   -529       C  
ATOM   1882  O   GLU A 237      -7.623 -14.557  12.568  1.00 16.61           O  
ANISOU 1882  O   GLU A 237     1436   4434    442     95     12   -386       O  
ATOM   1883  CB  GLU A 237      -6.122 -16.212  14.840  1.00 18.42           C  
ANISOU 1883  CB  GLU A 237     2652   4175    169   -251    198   -367       C  
ATOM   1884  CG  GLU A 237      -6.503 -17.183  15.946  1.00 18.55           C  
ANISOU 1884  CG  GLU A 237     2562   4349    137   -142    357   -333       C  
ATOM   1885  CD  GLU A 237      -5.561 -18.356  16.153  1.00 19.06           C  
ANISOU 1885  CD  GLU A 237     2712   4351    177   -285   -228   -198       C  
ATOM   1886  OE1 GLU A 237      -4.679 -18.571  15.280  1.00 20.33           O  
ANISOU 1886  OE1 GLU A 237     2761   4733    229   -554   -626   -175       O  
ATOM   1887  OE2 GLU A 237      -5.707 -19.055  17.198  1.00 18.18           O  
ANISOU 1887  OE2 GLU A 237     2213   4590    101     36   -242   -228       O  
ATOM   1888  N   SER A 238      -5.610 -15.168  11.739  1.00 15.86           N  
ANISOU 1888  N   SER A 238     1615   4067    345    -84    317   -779       N  
ATOM   1889  CA  SER A 238      -5.252 -13.849  11.156  1.00 16.00           C  
ANISOU 1889  CA  SER A 238     1651   4205    222    -18    224   -730       C  
ATOM   1890  C   SER A 238      -5.911 -13.659   9.789  1.00 16.87           C  
ANISOU 1890  C   SER A 238     1909   4113    384    -73    -13   -642       C  
ATOM   1891  O   SER A 238      -6.177 -12.509   9.412  1.00 17.87           O  
ANISOU 1891  O   SER A 238     2202   4247    340    -14   -198   -621       O  
ATOM   1892  CB  SER A 238      -3.755 -13.670  11.048  1.00 16.66           C  
ANISOU 1892  CB  SER A 238     1587   4304    437     31    -90   -943       C  
ATOM   1893  OG  SER A 238      -3.152 -13.509  12.325  1.00 16.58           O  
ANISOU 1893  OG  SER A 238     1549   4501    250     66     88   -894       O  
ATOM   1894  N   TYR A 239      -6.137 -14.736   9.051  1.00 16.31           N  
ANISOU 1894  N   TYR A 239     1830   4162    203   -272    390   -453       N  
ATOM   1895  CA  TYR A 239      -6.669 -14.650   7.672  1.00 16.52           C  
ANISOU 1895  CA  TYR A 239     1634   4233    409   -230    234   -207       C  
ATOM   1896  C   TYR A 239      -7.401 -15.939   7.331  1.00 16.20           C  
ANISOU 1896  C   TYR A 239     1579   4003    571   -120    169   -315       C  
ATOM   1897  O   TYR A 239      -6.885 -17.032   7.593  1.00 16.93           O  
ANISOU 1897  O   TYR A 239     1357   4261    813   -139   -106    -43       O  
ATOM   1898  CB  TYR A 239      -5.530 -14.366   6.693  1.00 16.89           C  
ANISOU 1898  CB  TYR A 239     1863   4234    317   -341    492   -333       C  
ATOM   1899  CG  TYR A 239      -5.867 -14.446   5.219  1.00 17.70           C  
ANISOU 1899  CG  TYR A 239     1784   4423    515   -419    108   -227       C  
ATOM   1900  CD1 TYR A 239      -5.775 -15.634   4.515  1.00 18.49           C  
ANISOU 1900  CD1 TYR A 239     1892   4654    479   -469    305   -349       C  
ATOM   1901  CD2 TYR A 239      -6.218 -13.314   4.513  1.00 17.64           C  
ANISOU 1901  CD2 TYR A 239     1657   4582    461   -361    283     14       C  
ATOM   1902  CE1 TYR A 239      -6.034 -15.695   3.155  1.00 18.36           C  
ANISOU 1902  CE1 TYR A 239     1833   4406    736   -670    -67   -425       C  
ATOM   1903  CE2 TYR A 239      -6.505 -13.360   3.157  1.00 18.60           C  
ANISOU 1903  CE2 TYR A 239     1956   4555    554   -493    210   -242       C  
ATOM   1904  CZ  TYR A 239      -6.402 -14.554   2.466  1.00 18.41           C  
ANISOU 1904  CZ  TYR A 239     1963   4552    479   -517    -40   -371       C  
ATOM   1905  OH  TYR A 239      -6.654 -14.597   1.125  1.00 17.47           O  
ANISOU 1905  OH  TYR A 239     1572   4715    351   -185    309   -292       O  
ATOM   1906  N   THR A 240      -8.596 -15.776   6.771  1.00 17.31           N  
ANISOU 1906  N   THR A 240     2001   4068    504   -142    -69   -325       N  
ATOM   1907  CA  THR A 240      -9.433 -16.866   6.240  1.00 16.65           C  
ANISOU 1907  CA  THR A 240     1999   3980    345    -78    -44   -431       C  
ATOM   1908  C   THR A 240      -9.582 -16.637   4.745  1.00 16.52           C  
ANISOU 1908  C   THR A 240     1989   4020    267   -130    220   -434       C  
ATOM   1909  O   THR A 240     -10.118 -15.581   4.358  1.00 17.51           O  
ANISOU 1909  O   THR A 240     1783   4087    781    -93      9   -352       O  
ATOM   1910  CB  THR A 240     -10.808 -16.913   6.911  1.00 18.18           C  
ANISOU 1910  CB  THR A 240     2060   4240    605   -279    189   -414       C  
ATOM   1911  OG1 THR A 240     -10.625 -16.936   8.329  1.00 17.13           O  
ANISOU 1911  OG1 THR A 240     1802   4139    568   -240    336   -652       O  
ATOM   1912  CG2 THR A 240     -11.598 -18.113   6.442  1.00 17.34           C  
ANISOU 1912  CG2 THR A 240     2185   4182    221   -184     47   -729       C  
ATOM   1913  N   THR A 241      -9.117 -17.580   3.937  1.00 15.88           N  
ANISOU 1913  N   THR A 241     1743   4165    124   -231     -1   -496       N  
ATOM   1914  CA  THR A 241      -9.176 -17.443   2.458  1.00 16.30           C  
ANISOU 1914  CA  THR A 241     1806   4258    127   -160    113   -498       C  
ATOM   1915  C   THR A 241     -10.644 -17.259   2.060  1.00 15.79           C  
ANISOU 1915  C   THR A 241     1803   4023    172   -240    350   -437       C  
ATOM   1916  O   THR A 241     -10.973 -16.257   1.368  1.00 16.51           O  
ANISOU 1916  O   THR A 241     1839   3992    440   -265    391   -210       O  
ATOM   1917  CB  THR A 241      -8.483 -18.625   1.774  1.00 16.88           C  
ANISOU 1917  CB  THR A 241     1762   4280    371   -201    -25   -491       C  
ATOM   1918  OG1 THR A 241      -7.193 -18.754   2.376  1.00 18.24           O  
ANISOU 1918  OG1 THR A 241     1775   4727    427   -198    105   -840       O  
ATOM   1919  CG2 THR A 241      -8.357 -18.420   0.284  1.00 18.12           C  
ANISOU 1919  CG2 THR A 241     1862   4593    429   -277    172   -528       C  
ATOM   1920  N   GLY A 242     -11.495 -18.190   2.481  1.00 15.74           N  
ANISOU 1920  N   GLY A 242     1510   4032    436   -180    395   -444       N  
ATOM   1921  CA  GLY A 242     -12.941 -18.164   2.197  1.00 16.81           C  
ANISOU 1921  CA  GLY A 242     1556   4257    572   -416    189   -217       C  
ATOM   1922  C   GLY A 242     -13.663 -17.248   3.169  1.00 16.74           C  
ANISOU 1922  C   GLY A 242     1515   4120    725   -275    117   -316       C  
ATOM   1923  O   GLY A 242     -14.265 -17.765   4.128  1.00 17.46           O  
ANISOU 1923  O   GLY A 242     1285   4885    462   -266    -11   -588       O  
ATOM   1924  N   SER A 243     -13.598 -15.934   2.935  1.00 17.21           N  
ANISOU 1924  N   SER A 243     1674   4188    675   -317    357   -243       N  
ATOM   1925  CA  SER A 243     -14.267 -14.889   3.750  1.00 16.86           C  
ANISOU 1925  CA  SER A 243     1870   4177    356   -170    139   -277       C  
ATOM   1926  C   SER A 243     -15.760 -14.834   3.421  1.00 16.03           C  
ANISOU 1926  C   SER A 243     1634   3833    622   -268    369   -338       C  
ATOM   1927  O   SER A 243     -16.168 -15.326   2.348  1.00 17.93           O  
ANISOU 1927  O   SER A 243     1936   3923    953   -168    -23   -236       O  
ATOM   1928  CB  SER A 243     -13.620 -13.534   3.557  1.00 16.43           C  
ANISOU 1928  CB  SER A 243     1773   4340    127   -190    318   -173       C  
ATOM   1929  OG  SER A 243     -13.913 -13.000   2.275  1.00 17.15           O  
ANISOU 1929  OG  SER A 243     2006   4364    145   -175     49    -60       O  
ATOM   1930  N   HIS A 244     -16.550 -14.227   4.300  1.00 15.77           N  
ANISOU 1930  N   HIS A 244     1628   3947    414   -314    296   -275       N  
ATOM   1931  CA  HIS A 244     -17.997 -13.985   4.058  1.00 16.66           C  
ANISOU 1931  CA  HIS A 244     1491   4212    624   -199    257   -418       C  
ATOM   1932  C   HIS A 244     -18.185 -13.190   2.759  1.00 16.92           C  
ANISOU 1932  C   HIS A 244     1559   4327    541   -391    343   -461       C  
ATOM   1933  O   HIS A 244     -19.120 -13.512   1.994  1.00 16.79           O  
ANISOU 1933  O   HIS A 244     1631   4335    412   -563    300   -607       O  
ATOM   1934  CB  HIS A 244     -18.644 -13.299   5.264  1.00 15.77           C  
ANISOU 1934  CB  HIS A 244     1482   4157    351   -222    178   -356       C  
ATOM   1935  CG  HIS A 244     -18.539 -14.118   6.498  1.00 16.35           C  
ANISOU 1935  CG  HIS A 244     1590   4187    432   -104    305   -326       C  
ATOM   1936  ND1 HIS A 244     -19.001 -15.418   6.545  1.00 17.06           N  
ANISOU 1936  ND1 HIS A 244     1808   4131    543      0    138   -332       N  
ATOM   1937  CD2 HIS A 244     -18.045 -13.833   7.724  1.00 16.81           C  
ANISOU 1937  CD2 HIS A 244     1708   3997    683   -169     -2   -366       C  
ATOM   1938  CE1 HIS A 244     -18.795 -15.904   7.755  1.00 16.31           C  
ANISOU 1938  CE1 HIS A 244     1750   4135    311   -202    214   -477       C  
ATOM   1939  NE2 HIS A 244     -18.212 -14.947   8.500  1.00 16.35           N  
ANISOU 1939  NE2 HIS A 244     1746   4171    292   -440     66   -390       N  
ATOM   1940  N   GLU A 245     -17.351 -12.175   2.516  1.00 16.89           N  
ANISOU 1940  N   GLU A 245     1627   4249    539   -248    200   -401       N  
ATOM   1941  CA  GLU A 245     -17.484 -11.319   1.312  1.00 17.73           C  
ANISOU 1941  CA  GLU A 245     1799   4333    604   -367    304   -449       C  
ATOM   1942  C   GLU A 245     -17.164 -12.181   0.095  1.00 15.53           C  
ANISOU 1942  C   GLU A 245     1475   4273    151   -296    105   -251       C  
ATOM   1943  O   GLU A 245     -17.931 -12.142  -0.879  1.00 14.97           O  
ANISOU 1943  O   GLU A 245     1330   4065    292   -347    -36   -576       O  
ATOM   1944  CB  GLU A 245     -16.570 -10.099   1.389  1.00 18.18           C  
ANISOU 1944  CB  GLU A 245     1800   4263    844   -494    217   -273       C  
ATOM   1945  CG  GLU A 245     -17.052  -9.045   2.359  1.00 16.61           C  
ANISOU 1945  CG  GLU A 245     1732   4267    310   -499    100   -401       C  
ATOM   1946  CD  GLU A 245     -16.738  -9.334   3.814  1.00 18.34           C  
ANISOU 1946  CD  GLU A 245     2284   4305    379   -354    111   -281       C  
ATOM   1947  OE1 GLU A 245     -15.992 -10.304   4.086  1.00 20.79           O  
ANISOU 1947  OE1 GLU A 245     2674   4777    446   -278   -383   -165       O  
ATOM   1948  OE2 GLU A 245     -17.234  -8.579   4.666  1.00 19.10           O  
ANISOU 1948  OE2 GLU A 245     2440   4674    139   -493    358   -391       O  
ATOM   1949  N   PHE A 246     -16.083 -12.955   0.165  1.00 16.11           N  
ANISOU 1949  N   PHE A 246     1537   4473    109   -254     40   -406       N  
ATOM   1950  CA  PHE A 246     -15.681 -13.838  -0.949  1.00 17.56           C  
ANISOU 1950  CA  PHE A 246     1557   4636    478   -108     14   -572       C  
ATOM   1951  C   PHE A 246     -16.861 -14.746  -1.318  1.00 17.44           C  
ANISOU 1951  C   PHE A 246     1864   4626    133   -144     -7   -564       C  
ATOM   1952  O   PHE A 246     -17.201 -14.850  -2.497  1.00 16.78           O  
ANISOU 1952  O   PHE A 246     1952   4272    152    -99   -168   -349       O  
ATOM   1953  CB  PHE A 246     -14.444 -14.674  -0.605  1.00 17.36           C  
ANISOU 1953  CB  PHE A 246     1486   4691    418   -163    -73   -501       C  
ATOM   1954  CG  PHE A 246     -14.046 -15.562  -1.751  1.00 17.06           C  
ANISOU 1954  CG  PHE A 246     1487   4825    169   -269   -223   -538       C  
ATOM   1955  CD1 PHE A 246     -13.165 -15.109  -2.715  1.00 17.49           C  
ANISOU 1955  CD1 PHE A 246     1669   4777    199   -287   -232   -651       C  
ATOM   1956  CD2 PHE A 246     -14.595 -16.826  -1.888  1.00 18.39           C  
ANISOU 1956  CD2 PHE A 246     1886   4968    130   -256   -108   -529       C  
ATOM   1957  CE1 PHE A 246     -12.823 -15.912  -3.792  1.00 19.50           C  
ANISOU 1957  CE1 PHE A 246     2183   5075    149   -453    312   -510       C  
ATOM   1958  CE2 PHE A 246     -14.251 -17.630  -2.962  1.00 19.67           C  
ANISOU 1958  CE2 PHE A 246     2270   4908    293   -408    271   -575       C  
ATOM   1959  CZ  PHE A 246     -13.363 -17.172  -3.910  1.00 19.63           C  
ANISOU 1959  CZ  PHE A 246     2003   5321    131   -351    156   -565       C  
ATOM   1960  N   TYR A 247     -17.488 -15.394  -0.339  1.00 16.82           N  
ANISOU 1960  N   TYR A 247     1960   4305    123   -247     34   -505       N  
ATOM   1961  CA  TYR A 247     -18.485 -16.451  -0.628  1.00 17.41           C  
ANISOU 1961  CA  TYR A 247     2085   4389    138   -177    112   -556       C  
ATOM   1962  C   TYR A 247     -19.830 -15.835  -1.043  1.00 16.84           C  
ANISOU 1962  C   TYR A 247     2007   4273    119   -249    128   -461       C  
ATOM   1963  O   TYR A 247     -20.505 -16.429  -1.878  1.00 18.46           O  
ANISOU 1963  O   TYR A 247     2307   4599    105   -412   -257   -193       O  
ATOM   1964  CB  TYR A 247     -18.600 -17.420   0.541  1.00 17.58           C  
ANISOU 1964  CB  TYR A 247     1974   4469    235   -165   -132   -381       C  
ATOM   1965  CG  TYR A 247     -17.506 -18.458   0.606  1.00 17.56           C  
ANISOU 1965  CG  TYR A 247     2019   4291    360    -66    334   -603       C  
ATOM   1966  CD1 TYR A 247     -17.143 -19.210  -0.499  1.00 16.76           C  
ANISOU 1966  CD1 TYR A 247     1701   4523    144   -198     41   -601       C  
ATOM   1967  CD2 TYR A 247     -16.863 -18.720   1.799  1.00 17.40           C  
ANISOU 1967  CD2 TYR A 247     1372   4360    878   -156     -1   -538       C  
ATOM   1968  CE1 TYR A 247     -16.173 -20.194  -0.416  1.00 18.50           C  
ANISOU 1968  CE1 TYR A 247     2172   4605    250   -168    264   -586       C  
ATOM   1969  CE2 TYR A 247     -15.881 -19.688   1.896  1.00 17.24           C  
ANISOU 1969  CE2 TYR A 247     1675   4251    624   -290    187   -523       C  
ATOM   1970  CZ  TYR A 247     -15.538 -20.435   0.789  1.00 17.94           C  
ANISOU 1970  CZ  TYR A 247     1676   4561    580   -233    145   -591       C  
ATOM   1971  OH  TYR A 247     -14.584 -21.400   0.918  1.00 18.26           O  
ANISOU 1971  OH  TYR A 247     1867   4372    697   -193    234   -364       O  
ATOM   1972  N   GLN A 248     -20.219 -14.685  -0.493  1.00 16.82           N  
ANISOU 1972  N   GLN A 248     1934   4257    199   -201    215   -260       N  
ATOM   1973  CA  GLN A 248     -21.466 -14.016  -0.938  1.00 17.00           C  
ANISOU 1973  CA  GLN A 248     2001   4321    137   -135    249   -211       C  
ATOM   1974  C   GLN A 248     -21.261 -13.626  -2.403  1.00 17.12           C  
ANISOU 1974  C   GLN A 248     2074   4347     81   -262     96   -233       C  
ATOM   1975  O   GLN A 248     -22.143 -13.926  -3.249  1.00 16.96           O  
ANISOU 1975  O   GLN A 248     1935   4253    253   -118     31   -689       O  
ATOM   1976  CB  GLN A 248     -21.850 -12.809  -0.077  1.00 17.21           C  
ANISOU 1976  CB  GLN A 248     2064   4398     76   -134    102   -196       C  
ATOM   1977  CG  GLN A 248     -23.110 -12.134  -0.618  1.00 17.21           C  
ANISOU 1977  CG  GLN A 248     1999   4467     70     17     80   -129       C  
ATOM   1978  CD  GLN A 248     -23.858 -11.259   0.361  1.00 18.41           C  
ANISOU 1978  CD  GLN A 248     2245   4648    102   -105    281   -128       C  
ATOM   1979  OE1 GLN A 248     -24.989 -10.858   0.093  1.00 18.86           O  
ANISOU 1979  OE1 GLN A 248     1894   5113    159   -396   -363   -270       O  
ATOM   1980  NE2 GLN A 248     -23.229 -10.950   1.491  1.00 19.18           N  
ANISOU 1980  NE2 GLN A 248     2599   4597     88    -80    245     74       N  
ATOM   1981  N   ASN A 249     -20.106 -13.044  -2.720  1.00 16.44           N  
ANISOU 1981  N   ASN A 249     1937   4211     97   -226    239   -155       N  
ATOM   1982  CA  ASN A 249     -19.781 -12.686  -4.130  1.00 17.16           C  
ANISOU 1982  CA  ASN A 249     2128   4323     67   -297     84    -82       C  
ATOM   1983  C   ASN A 249     -19.806 -13.955  -4.986  1.00 17.86           C  
ANISOU 1983  C   ASN A 249     2166   4343    275   -377   -127     13       C  
ATOM   1984  O   ASN A 249     -20.352 -13.908  -6.124  1.00 18.18           O  
ANISOU 1984  O   ASN A 249     2394   4409    104   -529     48   -424       O  
ATOM   1985  CB  ASN A 249     -18.436 -11.965  -4.240  1.00 18.87           C  
ANISOU 1985  CB  ASN A 249     2266   4455    446   -367    202   -216       C  
ATOM   1986  CG  ASN A 249     -18.458 -10.584  -3.615  1.00 19.00           C  
ANISOU 1986  CG  ASN A 249     2406   4211    601   -350    177   -264       C  
ATOM   1987  OD1 ASN A 249     -19.528 -10.005  -3.397  1.00 19.41           O  
ANISOU 1987  OD1 ASN A 249     2451   4220    703   -424    450     25       O  
ATOM   1988  ND2 ASN A 249     -17.283 -10.045  -3.332  1.00 16.67           N  
ANISOU 1988  ND2 ASN A 249     2106   4062    165   -406     56   -111       N  
ATOM   1989  N   TYR A 250     -19.221 -15.048  -4.486  1.00 17.84           N  
ANISOU 1989  N   TYR A 250     2323   4252    201   -546    160   -208       N  
ATOM   1990  CA  TYR A 250     -19.064 -16.302  -5.264  1.00 19.54           C  
ANISOU 1990  CA  TYR A 250     2499   4249    677   -465    120   -237       C  
ATOM   1991  C   TYR A 250     -20.452 -16.907  -5.510  1.00 18.77           C  
ANISOU 1991  C   TYR A 250     2411   4362    358   -328    253   -340       C  
ATOM   1992  O   TYR A 250     -20.770 -17.251  -6.657  1.00 19.27           O  
ANISOU 1992  O   TYR A 250     2257   4588    474   -351    174   -573       O  
ATOM   1993  CB  TYR A 250     -18.115 -17.287  -4.579  1.00 18.06           C  
ANISOU 1993  CB  TYR A 250     2524   4243     94   -429    151   -323       C  
ATOM   1994  CG  TYR A 250     -17.833 -18.479  -5.452  1.00 18.89           C  
ANISOU 1994  CG  TYR A 250     2566   4159    451   -481    493   -476       C
[truncated: 2,033,911 more chars]
