# Supplementary material for: X-ray structure and characterization of a probiotic Lactobacillus rhamnosus Probio-M9 L-rhamnose isomerase
Source: Appl Microbiol Biotechnol. 2024 Mar 2;108(1):249. doi: 10.1007/s00253-024-13075-9 (PMC10908623; doi:10.1007/s00253-024-13075-9)
Supplement: Supplementary file 9 — Supplementary file9 (PDB 2364 KB) [file 253_2024_13075_MOESM9_ESM.pdb]

HEADER    ISOMERASE                               13-JUN-23   8JQ6              
TITLE     CRYSTAL STRUCTURE OF LACTOBACILLUS RHAMNOSUS L-RHAMNOSE ISOMERASE IN  
TITLE    2 COMPLEX WITH D-ALLOSE                                                
COMPND    MOL_ID: 1;                                                            
COMPND   2 MOLECULE: L-RHAMNOSE ISOMERASE;                                      
COMPND   3 CHAIN: A, B, C, D;                                                   
COMPND   4 ENGINEERED: YES                                                      
SOURCE    MOL_ID: 1;                                                            
SOURCE   2 ORGANISM_SCIENTIFIC: LACTICASEIBACILLUS RHAMNOSUS;                   
SOURCE   3 ORGANISM_TAXID: 47715;                                               
SOURCE   4 GENE: RHAA;                                                          
SOURCE   5 EXPRESSION_SYSTEM: ESCHERICHIA COLI;                                 
SOURCE   6 EXPRESSION_SYSTEM_TAXID: 562;                                        
SOURCE   7 EXPRESSION_SYSTEM_STRAIN: JM109;                                     
SOURCE   8 EXPRESSION_SYSTEM_VECTOR_TYPE: PLASMID;                              
SOURCE   9 EXPRESSION_SYSTEM_PLASMID: PQE60                                     
KEYWDS    TIM BARREL, ISOMERASE                                                 
EXPDTA    X-RAY DIFFRACTION                                                     
AUTHOR    H.YOSHIDA,A.YOSHIHARA                                                 
JRNL        AUTH   H.YOSHIDA                                                    
JRNL        TITL   CRYSTAL STRUCTURE OF LACTOBACILLUS RHAMNOSUS L-RHAMNOSE      
JRNL        TITL 2 ISOMERASE IN COMPLEX WITH D-ALLOSE                           
JRNL        REF    TO BE PUBLISHED                                              
JRNL        REFN                                                                
REMARK   2                                                                      
REMARK   2 RESOLUTION.    1.71 ANGSTROMS.                                       
REMARK   3                                                                      
REMARK   3 REFINEMENT.                                                          
REMARK   3   PROGRAM     : REFMAC 5.8                                           
REMARK   3   AUTHORS     : MURSHUDOV,SKUBAK,LEBEDEV,PANNU,STEINER,              
REMARK   3               : NICHOLLS,WINN,LONG,VAGIN                             
REMARK   3                                                                      
REMARK   3    REFINEMENT TARGET : MAXIMUM LIKELIHOOD                            
REMARK   3                                                                      
REMARK   3  DATA USED IN REFINEMENT.                                            
REMARK   3   RESOLUTION RANGE HIGH (ANGSTROMS) : 1.71                           
REMARK   3   RESOLUTION RANGE LOW  (ANGSTROMS) : 46.43                          
REMARK   3   DATA CUTOFF            (SIGMA(F)) : NULL                           
REMARK   3   COMPLETENESS FOR RANGE        (%) : 100.0                          
REMARK   3   NUMBER OF REFLECTIONS             : 190503                         
REMARK   3                                                                      
REMARK   3  FIT TO DATA USED IN REFINEMENT.                                     
REMARK   3   CROSS-VALIDATION METHOD          : THROUGHOUT                      
REMARK   3   FREE R VALUE TEST SET SELECTION  : RANDOM                          
REMARK   3   R VALUE     (WORKING + TEST SET) : 0.142                           
REMARK   3   R VALUE            (WORKING SET) : 0.140                           
REMARK   3   FREE R VALUE                     : 0.187                           
REMARK   3   FREE R VALUE TEST SET SIZE   (%) : 5.000                           
REMARK   3   FREE R VALUE TEST SET COUNT      : 10079                           
REMARK   3                                                                      
REMARK   3  FIT IN THE HIGHEST RESOLUTION BIN.                                  
REMARK   3   TOTAL NUMBER OF BINS USED           : 20                           
REMARK   3   BIN RESOLUTION RANGE HIGH       (A) : 1.71                         
REMARK   3   BIN RESOLUTION RANGE LOW        (A) : 1.75                         
REMARK   3   REFLECTION IN BIN     (WORKING SET) : 13921                        
REMARK   3   BIN COMPLETENESS (WORKING+TEST) (%) : 99.82                        
REMARK   3   BIN R VALUE           (WORKING SET) : 0.2080                       
REMARK   3   BIN FREE R VALUE SET COUNT          : 730                          
REMARK   3   BIN FREE R VALUE                    : 0.2610                       
REMARK   3                                                                      
REMARK   3  NUMBER OF NON-HYDROGEN ATOMS USED IN REFINEMENT.                    
REMARK   3   PROTEIN ATOMS            : 13327                                   
REMARK   3   NUCLEIC ACID ATOMS       : 0                                       
REMARK   3   HETEROGEN ATOMS          : 104                                     
REMARK   3   SOLVENT ATOMS            : 986                                     
REMARK   3                                                                      
REMARK   3  B VALUES.                                                           
REMARK   3   FROM WILSON PLOT           (A**2) : NULL                           
REMARK   3   MEAN B VALUE      (OVERALL, A**2) : 19.50                          
REMARK   3   OVERALL ANISOTROPIC B VALUE.                                       
REMARK   3    B11 (A**2) : 0.23000                                              
REMARK   3    B22 (A**2) : -0.48000                                             
REMARK   3    B33 (A**2) : 0.25000                                              
REMARK   3    B12 (A**2) : 0.00000                                              
REMARK   3    B13 (A**2) : 0.00000                                              
REMARK   3    B23 (A**2) : 0.00000                                              
REMARK   3                                                                      
REMARK   3  ESTIMATED OVERALL COORDINATE ERROR.                                 
REMARK   3   ESU BASED ON R VALUE                            (A): 0.118         
REMARK   3   ESU BASED ON FREE R VALUE                       (A): 0.090         
REMARK   3   ESU BASED ON MAXIMUM LIKELIHOOD                 (A): 0.071         
REMARK   3   ESU FOR B VALUES BASED ON MAXIMUM LIKELIHOOD (A**2): 5.144         
REMARK   3                                                                      
REMARK   3 CORRELATION COEFFICIENTS.                                            
REMARK   3   CORRELATION COEFFICIENT FO-FC      : 0.974                         
REMARK   3   CORRELATION COEFFICIENT FO-FC FREE : 0.956                         
REMARK   3                                                                      
REMARK   3  RMS DEVIATIONS FROM IDEAL VALUES        COUNT    RMS    WEIGHT      
REMARK   3   BOND LENGTHS REFINED ATOMS        (A): 13788 ; 0.005 ; 0.013       
REMARK   3   BOND LENGTHS OTHERS               (A): 12500 ; 0.001 ; 0.017       
REMARK   3   BOND ANGLES REFINED ATOMS   (DEGREES): 18683 ; 1.222 ; 1.649       
REMARK   3   BOND ANGLES OTHERS          (DEGREES): 29059 ; 1.325 ; 1.591       
REMARK   3   TORSION ANGLES, PERIOD 1    (DEGREES):  1632 ; 6.118 ; 5.000       
REMARK   3   TORSION ANGLES, PERIOD 2    (DEGREES):   778 ;32.736 ;22.686       
REMARK   3   TORSION ANGLES, PERIOD 3    (DEGREES):  2321 ;13.870 ;15.000       
REMARK   3   TORSION ANGLES, PERIOD 4    (DEGREES):    80 ;18.482 ;15.000       
REMARK   3   CHIRAL-CENTER RESTRAINTS       (A**3):  1752 ; 0.060 ; 0.200       
REMARK   3   GENERAL PLANES REFINED ATOMS      (A): 15310 ; 0.005 ; 0.020       
REMARK   3   GENERAL PLANES OTHERS             (A):  3006 ; 0.000 ; 0.020       
REMARK   3   NON-BONDED CONTACTS REFINED ATOMS (A):  NULL ;  NULL ;  NULL       
REMARK   3   NON-BONDED CONTACTS OTHERS        (A):  NULL ;  NULL ;  NULL       
REMARK   3   NON-BONDED TORSION REFINED ATOMS  (A):  NULL ;  NULL ;  NULL       
REMARK   3   NON-BONDED TORSION OTHERS         (A):  NULL ;  NULL ;  NULL       
REMARK   3   H-BOND (X...Y) REFINED ATOMS      (A):  NULL ;  NULL ;  NULL       
REMARK   3   H-BOND (X...Y) OTHERS             (A):  NULL ;  NULL ;  NULL       
REMARK   3   POTENTIAL METAL-ION REFINED ATOMS (A):  NULL ;  NULL ;  NULL       
REMARK   3   POTENTIAL METAL-ION OTHERS        (A):  NULL ;  NULL ;  NULL       
REMARK   3   SYMMETRY VDW REFINED ATOMS        (A):  NULL ;  NULL ;  NULL       
REMARK   3   SYMMETRY VDW OTHERS               (A):  NULL ;  NULL ;  NULL       
REMARK   3   SYMMETRY H-BOND REFINED ATOMS     (A):  NULL ;  NULL ;  NULL       
REMARK   3   SYMMETRY H-BOND OTHERS            (A):  NULL ;  NULL ;  NULL       
REMARK   3   SYMMETRY METAL-ION REFINED ATOMS  (A):  NULL ;  NULL ;  NULL       
REMARK   3   SYMMETRY METAL-ION OTHERS         (A):  NULL ;  NULL ;  NULL       
REMARK   3                                                                      
REMARK   3  ISOTROPIC THERMAL FACTOR RESTRAINTS.     COUNT   RMS    WEIGHT      
REMARK   3   MAIN-CHAIN BOND REFINED ATOMS  (A**2):  6552 ; 1.332 ; 1.877       
REMARK   3   MAIN-CHAIN BOND OTHER ATOMS    (A**2):  6551 ; 1.329 ; 1.877       
REMARK   3   MAIN-CHAIN ANGLE REFINED ATOMS (A**2):  8176 ; 1.789 ; 2.818       
REMARK   3   MAIN-CHAIN ANGLE OTHER ATOMS   (A**2):  8177 ; 1.789 ; 2.819       
REMARK   3   SIDE-CHAIN BOND REFINED ATOMS  (A**2):  7236 ; 1.706 ; 2.163       
REMARK   3   SIDE-CHAIN BOND OTHER ATOMS    (A**2):  7236 ; 1.706 ; 2.163       
REMARK   3   SIDE-CHAIN ANGLE REFINED ATOMS (A**2):  NULL ;  NULL ;  NULL       
REMARK   3   SIDE-CHAIN ANGLE OTHER ATOMS   (A**2): 10508 ; 2.206 ; 3.142       
REMARK   3   LONG RANGE B REFINED ATOMS     (A**2): 15937 ; 2.681 ;22.653       
REMARK   3   LONG RANGE B OTHER ATOMS       (A**2): 15746 ; 2.612 ;22.491       
REMARK   3                                                                      
REMARK   3 ANISOTROPIC THERMAL FACTOR RESTRAINTS.    COUNT   RMS   WEIGHT       
REMARK   3   RIGID-BOND RESTRAINTS          (A**2): 26288 ; 4.253 ; 3.000       
REMARK   3   SPHERICITY; FREE ATOMS         (A**2):  NULL ;  NULL ;  NULL       
REMARK   3   SPHERICITY; BONDED ATOMS       (A**2):  NULL ;  NULL ;  NULL       
REMARK   3                                                                      
REMARK   3  NCS RESTRAINTS STATISTICS                                           
REMARK   3   NUMBER OF DIFFERENT NCS GROUPS : 6                                 
REMARK   3                                                                      
REMARK   3  NCS GROUP NUMBER               : 1                                  
REMARK   3     CHAIN NAMES                    : NULL                            
REMARK   3     NUMBER OF COMPONENTS NCS GROUP : 0                               
REMARK   3       COMPONENT C  SSSEQI  TO  C   SSSEQI   CODE                     
REMARK   3                   GROUP CHAIN        COUNT   RMS     WEIGHT          
REMARK   3   TIGHT THERMAL      1    A (A**2):   3318 ;  5.73 ;  0.87           
REMARK   3                                                                      
REMARK   3  NCS GROUP NUMBER               : 2                                  
REMARK   3     CHAIN NAMES                    : NULL                            
REMARK   3     NUMBER OF COMPONENTS NCS GROUP : 0                               
REMARK   3       COMPONENT C  SSSEQI  TO  C   SSSEQI   CODE                     
REMARK   3                   GROUP CHAIN        COUNT   RMS     WEIGHT          
REMARK   3   TIGHT THERMAL      2    A (A**2):   3322 ;  3.78 ;  0.87           
REMARK   3                                                                      
REMARK   3  NCS GROUP NUMBER               : 3                                  
REMARK   3     CHAIN NAMES                    : NULL                            
REMARK   3     NUMBER OF COMPONENTS NCS GROUP : 0                               
REMARK   3       COMPONENT C  SSSEQI  TO  C   SSSEQI   CODE                     
REMARK   3                   GROUP CHAIN        COUNT   RMS     WEIGHT          
REMARK   3   TIGHT THERMAL      3    A (A**2):   3307 ;  6.10 ;  0.87           
REMARK   3                                                                      
REMARK   3  NCS GROUP NUMBER               : 4                                  
REMARK   3     CHAIN NAMES                    : NULL                            
REMARK   3     NUMBER OF COMPONENTS NCS GROUP : 0                               
REMARK   3       COMPONENT C  SSSEQI  TO  C   SSSEQI   CODE                     
REMARK   3                   GROUP CHAIN        COUNT   RMS     WEIGHT          
REMARK   3   TIGHT THERMAL      4    A (A**2):   3318 ;  5.75 ;  0.87           
REMARK   3                                                                      
REMARK   3  NCS GROUP NUMBER               : 5                                  
REMARK   3     CHAIN NAMES                    : NULL                            
REMARK   3     NUMBER OF COMPONENTS NCS GROUP : 0                               
REMARK   3       COMPONENT C  SSSEQI  TO  C   SSSEQI   CODE                     
REMARK   3                   GROUP CHAIN        COUNT   RMS     WEIGHT          
REMARK   3   TIGHT THERMAL      5    A (A**2):   3307 ;  3.43 ;  0.87           
REMARK   3                                                                      
REMARK   3  NCS GROUP NUMBER               : 6                                  
REMARK   3     CHAIN NAMES                    : NULL                            
REMARK   3     NUMBER OF COMPONENTS NCS GROUP : 0                               
REMARK   3       COMPONENT C  SSSEQI  TO  C   SSSEQI   CODE                     
REMARK   3                   GROUP CHAIN        COUNT   RMS     WEIGHT          
REMARK   3   TIGHT THERMAL      6    A (A**2):   3307 ;  5.91 ;  0.87           
REMARK   3                                                                      
REMARK   3  TLS DETAILS                                                         
REMARK   3   NUMBER OF TLS GROUPS  : NULL                                       
REMARK   3                                                                      
REMARK   3  BULK SOLVENT MODELLING.                                             
REMARK   3   METHOD USED : MASK                                                 
REMARK   3   PARAMETERS FOR MASK CALCULATION                                    
REMARK   3   VDW PROBE RADIUS   : 1.20                                          
REMARK   3   ION PROBE RADIUS   : 0.80                                          
REMARK   3   SHRINKAGE RADIUS   : 0.80                                          
REMARK   3                                                                      
REMARK   3  OTHER REFINEMENT REMARKS: HYDROGENS HAVE BEEN ADDED IN THE RIDING   
REMARK   3  POSITIONS                                                           
REMARK   4                                                                      
REMARK   4 8JQ6 COMPLIES WITH FORMAT V. 3.30, 13-JUL-11                         
REMARK 100                                                                      
REMARK 100 THIS ENTRY HAS BEEN PROCESSED BY PDBJ ON 25-JUN-23.                  
REMARK 100 THE DEPOSITION ID IS D_1300034900.                                   
REMARK 200                                                                      
REMARK 200 EXPERIMENTAL DETAILS                                                 
REMARK 200  EXPERIMENT TYPE                : X-RAY DIFFRACTION                  
REMARK 200  DATE OF DATA COLLECTION        : 19-NOV-20                          
REMARK 200  TEMPERATURE           (KELVIN) : 100                                
REMARK 200  PH                             : 6.5                                
REMARK 200  NUMBER OF CRYSTALS USED        : 1                                  
REMARK 200                                                                      
REMARK 200  SYNCHROTRON              (Y/N) : Y                                  
REMARK 200  RADIATION SOURCE               : PHOTON FACTORY                     
REMARK 200  BEAMLINE                       : AR-NW12A                           
REMARK 200  X-RAY GENERATOR MODEL          : NULL                               
REMARK 200  MONOCHROMATIC OR LAUE    (M/L) : M                                  
REMARK 200  WAVELENGTH OR RANGE        (A) : 1.0                                
REMARK 200  MONOCHROMATOR                  : NULL                               
REMARK 200  OPTICS                         : NULL                               
REMARK 200                                                                      
REMARK 200  DETECTOR TYPE                  : PIXEL                              
REMARK 200  DETECTOR MANUFACTURER          : DECTRIS PILATUS3 S 2M              
REMARK 200  INTENSITY-INTEGRATION SOFTWARE : XDS                                
REMARK 200  DATA SCALING SOFTWARE          : AIMLESS                            
REMARK 200                                                                      
REMARK 200  NUMBER OF UNIQUE REFLECTIONS   : 200687                             
REMARK 200  RESOLUTION RANGE HIGH      (A) : 1.710                              
REMARK 200  RESOLUTION RANGE LOW       (A) : 49.160                             
REMARK 200  REJECTION CRITERIA  (SIGMA(I)) : NULL                               
REMARK 200                                                                      
REMARK 200 OVERALL.                                                             
REMARK 200  COMPLETENESS FOR RANGE     (%) : 100.0                              
REMARK 200  DATA REDUNDANCY                : 13.20                              
REMARK 200  R MERGE                    (I) : 0.14800                            
REMARK 200  R SYM                      (I) : NULL                               
REMARK 200  <I/SIGMA(I)> FOR THE DATA SET  : 12.6000                            
REMARK 200                                                                      
REMARK 200 IN THE HIGHEST RESOLUTION SHELL.                                     
REMARK 200  HIGHEST RESOLUTION SHELL, RANGE HIGH (A) : 1.71                     
REMARK 200  HIGHEST RESOLUTION SHELL, RANGE LOW  (A) : 1.74                     
REMARK 200  COMPLETENESS FOR SHELL     (%) : NULL                               
REMARK 200  DATA REDUNDANCY IN SHELL       : 12.70                              
REMARK 200  R MERGE FOR SHELL          (I) : 1.33800                            
REMARK 200  R SYM FOR SHELL            (I) : NULL                               
REMARK 200  <I/SIGMA(I)> FOR SHELL         : NULL                               
REMARK 200                                                                      
REMARK 200 DIFFRACTION PROTOCOL: SINGLE WAVELENGTH                              
REMARK 200 METHOD USED TO DETERMINE THE STRUCTURE: MOLECULAR REPLACEMENT        
REMARK 200 SOFTWARE USED: MOLREP                                                
REMARK 200 STARTING MODEL: NULL                                                 
REMARK 200                                                                      
REMARK 200 REMARK: NULL                                                         
REMARK 280                                                                      
REMARK 280 CRYSTAL                                                              
REMARK 280 SOLVENT CONTENT, VS   (%): 47.29                                     
REMARK 280 MATTHEWS COEFFICIENT, VM (ANGSTROMS**3/DA): 2.33                     
REMARK 280                                                                      
REMARK 280 CRYSTALLIZATION CONDITIONS: PEG550MME, MES, PH 6.5, VAPOR            
REMARK 280  DIFFUSION, SITTING DROP, TEMPERATURE 293K                           
REMARK 290                                                                      
REMARK 290 CRYSTALLOGRAPHIC SYMMETRY                                            
REMARK 290 SYMMETRY OPERATORS FOR SPACE GROUP: P 21 21 21                       
REMARK 290                                                                      
REMARK 290      SYMOP   SYMMETRY                                                
REMARK 290     NNNMMM   OPERATOR                                                
REMARK 290       1555   X,Y,Z                                                   
REMARK 290       2555   -X+1/2,-Y,Z+1/2                                         
REMARK 290       3555   -X,Y+1/2,-Z+1/2                                         
REMARK 290       4555   X+1/2,-Y+1/2,-Z                                         
REMARK 290                                                                      
REMARK 290     WHERE NNN -> OPERATOR NUMBER                                     
REMARK 290           MMM -> TRANSLATION VECTOR                                  
REMARK 290                                                                      
REMARK 290 CRYSTALLOGRAPHIC SYMMETRY TRANSFORMATIONS                            
REMARK 290 THE FOLLOWING TRANSFORMATIONS OPERATE ON THE ATOM/HETATM             
REMARK 290 RECORDS IN THIS ENTRY TO PRODUCE CRYSTALLOGRAPHICALLY                
REMARK 290 RELATED MOLECULES.                                                   
REMARK 290   SMTRY1   1  1.000000  0.000000  0.000000        0.00000            
REMARK 290   SMTRY2   1  0.000000  1.000000  0.000000        0.00000            
REMARK 290   SMTRY3   1  0.000000  0.000000  1.000000        0.00000            
REMARK 290   SMTRY1   2 -1.000000  0.000000  0.000000       44.96700            
REMARK 290   SMTRY2   2  0.000000 -1.000000  0.000000        0.00000            
REMARK 290   SMTRY3   2  0.000000  0.000000  1.000000       73.73500            
REMARK 290   SMTRY1   3 -1.000000  0.000000  0.000000        0.00000            
REMARK 290   SMTRY2   3  0.000000  1.000000  0.000000       70.02850            
REMARK 290   SMTRY3   3  0.000000  0.000000 -1.000000       73.73500            
REMARK 290   SMTRY1   4  1.000000  0.000000  0.000000       44.96700            
REMARK 290   SMTRY2   4  0.000000 -1.000000  0.000000       70.02850            
REMARK 290   SMTRY3   4  0.000000  0.000000 -1.000000        0.00000            
REMARK 290                                                                      
REMARK 290 REMARK: NULL                                                         
REMARK 300                                                                      
REMARK 300 BIOMOLECULE: 1                                                       
REMARK 300 SEE REMARK 350 FOR THE AUTHOR PROVIDED AND/OR PROGRAM                
REMARK 300 GENERATED ASSEMBLY INFORMATION FOR THE STRUCTURE IN                  
REMARK 300 THIS ENTRY. THE REMARK MAY ALSO PROVIDE INFORMATION ON               
REMARK 300 BURIED SURFACE AREA.                                                 
REMARK 350                                                                      
REMARK 350 COORDINATES FOR A COMPLETE MULTIMER REPRESENTING THE KNOWN           
REMARK 350 BIOLOGICALLY SIGNIFICANT OLIGOMERIZATION STATE OF THE                
REMARK 350 MOLECULE CAN BE GENERATED BY APPLYING BIOMT TRANSFORMATIONS          
REMARK 350 GIVEN BELOW.  BOTH NON-CRYSTALLOGRAPHIC AND                          
REMARK 350 CRYSTALLOGRAPHIC OPERATIONS ARE GIVEN.                               
REMARK 350                                                                      
REMARK 350 BIOMOLECULE: 1                                                       
REMARK 350 AUTHOR DETERMINED BIOLOGICAL UNIT: TETRAMERIC                        
REMARK 350 SOFTWARE DETERMINED QUATERNARY STRUCTURE: TETRAMERIC                 
REMARK 350 SOFTWARE USED: PISA                                                  
REMARK 350 TOTAL BURIED SURFACE AREA: 23980 ANGSTROM**2                         
REMARK 350 SURFACE AREA OF THE COMPLEX: 52780 ANGSTROM**2                       
REMARK 350 CHANGE IN SOLVENT FREE ENERGY: -99.0 KCAL/MOL                        
REMARK 350 APPLY THE FOLLOWING TO CHAINS: A, B, C, D                            
REMARK 350   BIOMT1   1  1.000000  0.000000  0.000000        0.00000            
REMARK 350   BIOMT2   1  0.000000  1.000000  0.000000        0.00000            
REMARK 350   BIOMT3   1  0.000000  0.000000  1.000000        0.00000            
REMARK 465                                                                      
REMARK 465 MISSING RESIDUES                                                     
REMARK 465 THE FOLLOWING RESIDUES WERE NOT LOCATED IN THE                       
REMARK 465 EXPERIMENT. (M=MODEL NUMBER; RES=RESIDUE NAME; C=CHAIN               
REMARK 465 IDENTIFIER; SSSEQ=SEQUENCE NUMBER; I=INSERTION CODE.)                
REMARK 465                                                                      
REMARK 465   M RES C SSSEQI                                                     
REMARK 465     ASN A    54                                                      
REMARK 465     GLN A    55                                                      
REMARK 465     GLU A    56                                                      
REMARK 465     LEU A    57                                                      
REMARK 465     THR A    58                                                      
REMARK 465     GLY A    59                                                      
REMARK 465     GLY A    60                                                      
REMARK 465     ILE A    61                                                      
REMARK 465     GLY A    62                                                      
REMARK 465     VAL A    63                                                      
REMARK 465     SER A    64                                                      
REMARK 465     ASP A   421                                                      
REMARK 465     ALA A   422                                                      
REMARK 465     LYS A   423                                                      
REMARK 465     LEU A   424                                                      
REMARK 465     VAL A   425                                                      
REMARK 465     HIS A   426                                                      
REMARK 465     GLY A   427                                                      
REMARK 465     SER A   428                                                      
REMARK 465     HIS A   429                                                      
REMARK 465     HIS A   430                                                      
REMARK 465     HIS A   431                                                      
REMARK 465     HIS A   432                                                      
REMARK 465     HIS A   433                                                      
REMARK 465     HIS A   434                                                      
REMARK 465     ASN B    54                                                      
REMARK 465     GLN B    55                                                      
REMARK 465     GLU B    56                                                      
REMARK 465     LEU B    57                                                      
REMARK 465     THR B    58                                                      
REMARK 465     GLY B    59                                                      
REMARK 465     GLY B    60                                                      
REMARK 465     ILE B    61                                                      
REMARK 465     GLY B    62                                                      
REMARK 465     VAL B    63                                                      
REMARK 465     SER B    64                                                      
REMARK 465     GLY B    65                                                      
REMARK 465     ASP B   421                                                      
REMARK 465     ALA B   422                                                      
REMARK 465     LYS B   423                                                      
REMARK 465     LEU B   424                                                      
REMARK 465     VAL B   425                                                      
REMARK 465     HIS B   426                                                      
REMARK 465     GLY B   427                                                      
REMARK 465     SER B   428                                                      
REMARK 465     HIS B   429                                                      
REMARK 465     HIS B   430                                                      
REMARK 465     HIS B   431                                                      
REMARK 465     HIS B   432                                                      
REMARK 465     HIS B   433                                                      
REMARK 465     HIS B   434                                                      
REMARK 465     ASN C    54                                                      
REMARK 465     GLN C    55                                                      
REMARK 465     GLU C    56                                                      
REMARK 465     LEU C    57                                                      
REMARK 465     THR C    58                                                      
REMARK 465     GLY C    59                                                      
REMARK 465     GLY C    60                                                      
REMARK 465     ILE C    61                                                      
REMARK 465     GLY C    62                                                      
REMARK 465     VAL C    63                                                      
REMARK 465     SER C    64                                                      
REMARK 465     ASP C   421                                                      
REMARK 465     ALA C   422                                                      
REMARK 465     LYS C   423                                                      
REMARK 465     LEU C   424                                                      
REMARK 465     VAL C   425                                                      
REMARK 465     HIS C   426                                                      
REMARK 465     GLY C   427                                                      
REMARK 465     SER C   428                                                      
REMARK 465     HIS C   429                                                      
REMARK 465     HIS C   430                                                      
REMARK 465     HIS C   431                                                      
REMARK 465     HIS C   432                                                      
REMARK 465     HIS C   433                                                      
REMARK 465     HIS C   434                                                      
REMARK 465     ASN D    54                                                      
REMARK 465     GLN D    55                                                      
REMARK 465     GLU D    56                                                      
REMARK 465     LEU D    57                                                      
REMARK 465     THR D    58                                                      
REMARK 465     GLY D    59                                                      
REMARK 465     GLY D    60                                                      
REMARK 465     ILE D    61                                                      
REMARK 465     GLY D    62                                                      
REMARK 465     VAL D    63                                                      
REMARK 465     SER D    64                                                      
REMARK 465     GLY D    65                                                      
REMARK 465     GLY D   427                                                      
REMARK 465     SER D   428                                                      
REMARK 465     HIS D   429                                                      
REMARK 465     HIS D   430                                                      
REMARK 465     HIS D   431                                                      
REMARK 465     HIS D   432                                                      
REMARK 465     HIS D   433                                                      
REMARK 465     HIS D   434                                                      
REMARK 500                                                                      
REMARK 500 GEOMETRY AND STEREOCHEMISTRY                                         
REMARK 500 SUBTOPIC: TORSION ANGLES                                             
REMARK 500                                                                      
REMARK 500 TORSION ANGLES OUTSIDE THE EXPECTED RAMACHANDRAN REGIONS:            
REMARK 500 (M=MODEL NUMBER; RES=RESIDUE NAME; C=CHAIN IDENTIFIER;               
REMARK 500 SSEQ=SEQUENCE NUMBER; I=INSERTION CODE).                             
REMARK 500                                                                      
REMARK 500 STANDARD TABLE:                                                      
REMARK 500 FORMAT:(10X,I3,1X,A3,1X,A1,I4,A1,4X,F7.2,3X,F7.2)                    
REMARK 500                                                                      
REMARK 500 EXPECTED VALUES: GJ KLEYWEGT AND TA JONES (1996). PHI/PSI-           
REMARK 500 CHOLOGY: RAMACHANDRAN REVISITED. STRUCTURE 4, 1395 - 1400            
REMARK 500                                                                      
REMARK 500  M RES CSSEQI        PSI       PHI                                   
REMARK 500    THR A 148      -98.19   -131.34                                   
REMARK 500    THR A 268       -2.86     76.77                                   
REMARK 500    ARG A 294       -5.20     76.25                                   
REMARK 500    VAL A 416      -68.47   -130.68                                   
REMARK 500    THR B 148      -98.64   -136.42                                   
REMARK 500    ARG B 294       -7.97     79.16                                   
REMARK 500    VAL B 416      -68.96   -131.50                                   
REMARK 500    ASP C  45       28.99   -140.53                                   
REMARK 500    THR C 148      -96.44   -136.95                                   
REMARK 500    THR C 268       -1.66     74.82                                   
REMARK 500    ARG C 294       -7.49     76.47                                   
REMARK 500    VAL C 416      -66.81   -125.16                                   
REMARK 500    ASP D  45       26.06   -140.44                                   
REMARK 500    THR D 148      -99.39   -136.20                                   
REMARK 500    ASP D 190      125.23    -39.05                                   
REMARK 500    ILE D 236       48.64   -140.18                                   
REMARK 500    THR D 268       -2.49     77.33                                   
REMARK 500    ARG D 294       -8.25     73.68                                   
REMARK 500    VAL D 416      -68.26   -131.62                                   
REMARK 500                                                                      
REMARK 500 REMARK: NULL                                                         
REMARK 620                                                                      
REMARK 620 METAL COORDINATION                                                   
REMARK 620 (M=MODEL NUMBER; RES=RESIDUE NAME; C=CHAIN IDENTIFIER;               
REMARK 620 SSEQ=SEQUENCE NUMBER; I=INSERTION CODE):                             
REMARK 620                                                                      
REMARK 620 COORDINATION ANGLES FOR:  M RES CSSEQI METAL                         
REMARK 620                              MN A 501  MN                            
REMARK 620 N RES CSSEQI ATOM                                                    
REMARK 620 1 GLU A 228   OE2                                                    
REMARK 620 2 ASP A 261   OD1  97.6                                              
REMARK 620 3 HIS A 288   ND1 101.4 104.2                                        
REMARK 620 4 ASP A 328   OD1 153.8  95.9  96.9                                  
REMARK 620 5 ALL A 503   O4   84.7 150.9 103.8  72.7                            
REMARK 620 N                    1     2     3     4                             
REMARK 620                                                                      
REMARK 620 COORDINATION ANGLES FOR:  M RES CSSEQI METAL                         
REMARK 620                              MN A 502  MN                            
REMARK 620 N RES CSSEQI ATOM                                                    
REMARK 620 1 HIS A 264   NE2                                                    
REMARK 620 2 ASP A 296   OD1  93.0                                              
REMARK 620 3 ASP A 296   OD2  75.7  52.8                                        
REMARK 620 4 ASP A 298   OD1 169.4  94.0 114.8                                  
REMARK 620 5 HOH A 601   O    85.2 110.4  59.7  99.8                            
REMARK 620 6 HOH A 610   O    89.0 161.2 145.2  81.9  88.4                      
REMARK 620 7 HOH A 611   O    92.6  82.8 132.4  80.4 166.7  78.4                
REMARK 620 N                    1     2     3     4     5     6                 
REMARK 620                                                                      
REMARK 620 COORDINATION ANGLES FOR:  M RES CSSEQI METAL                         
REMARK 620                              MN B 501  MN                            
REMARK 620 N RES CSSEQI ATOM                                                    
REMARK 620 1 GLU B 228   OE2                                                    
REMARK 620 2 ASP B 261   OD1  96.9                                              
REMARK 620 3 HIS B 288   ND1 106.3 104.7                                        
REMARK 620 4 ASP B 328   OD2 152.9  97.8  91.8                                  
REMARK 620 5 ALL B 503   O3   76.6  91.5 162.8  80.4                            
REMARK 620 N                    1     2     3     4                             
REMARK 620                                                                      
REMARK 620 COORDINATION ANGLES FOR:  M RES CSSEQI METAL                         
REMARK 620                              MN B 502  MN                            
REMARK 620 N RES CSSEQI ATOM                                                    
REMARK 620 1 HIS B 264   NE2                                                    
REMARK 620 2 ASP B 296   OD1  92.9                                              
REMARK 620 3 ASP B 298   OD1 176.3  89.4                                        
REMARK 620 4 HOH B 601   O    77.3 105.0 104.9                                  
REMARK 620 5 HOH B 604   O    91.5  83.0  85.9 166.4                            
REMARK 620 6 HOH B 650   O    90.0 165.6  87.0  89.4  82.9                      
REMARK 620 N                    1     2     3     4     5                       
REMARK 620                                                                      
REMARK 620 COORDINATION ANGLES FOR:  M RES CSSEQI METAL                         
REMARK 620                              MN C 501  MN                            
REMARK 620 N RES CSSEQI ATOM                                                    
REMARK 620 1 GLU C 228   OE2                                                    
REMARK 620 2 ASP C 261   OD1  96.1                                              
REMARK 620 3 HIS C 288   ND1 100.9 103.7                                        
REMARK 620 4 ASP C 328   OD2 152.4  99.6  97.2                                  
REMARK 620 5 AFD C 503   O4   80.2 152.8 103.4  75.4                            
REMARK 620 6 AFD C 503   O3   80.1  93.0 163.0  76.6  59.8                      
REMARK 620 N                    1     2     3     4     5                       
REMARK 620                                                                      
REMARK 620 COORDINATION ANGLES FOR:  M RES CSSEQI METAL                         
REMARK 620                              MN C 502  MN                            
REMARK 620 N RES CSSEQI ATOM                                                    
REMARK 620 1 HIS C 264   NE2                                                    
REMARK 620 2 ASP C 296   OD1  90.9                                              
REMARK 620 3 ASP C 298   OD1 173.0  93.4                                        
REMARK 620 4 HOH C 601   O    95.2 101.2  89.5                                  
REMARK 620 5 HOH C 611   O    93.2 171.3  81.9  86.1                            
REMARK 620 6 HOH C 615   O    93.5  82.7  81.5 170.4  89.4                      
REMARK 620 N                    1     2     3     4     5                       
REMARK 620                                                                      
REMARK 620 COORDINATION ANGLES FOR:  M RES CSSEQI METAL                         
REMARK 620                              MN D 501  MN                            
REMARK 620 N RES CSSEQI ATOM                                                    
REMARK 620 1 GLU D 228   OE2                                                    
REMARK 620 2 ASP D 261   OD1  96.1                                              
REMARK 620 3 HIS D 288   ND1 105.9 103.5                                        
REMARK 620 4 ASP D 328   OD1 148.7  96.4  98.9                                  
REMARK 620 5 AFD D 503   O3   74.3  91.7 164.7  76.7                            
REMARK 620 6 AFD D 503   O4   78.3 152.7 103.7  77.4  61.1                      
REMARK 620 N                    1     2     3     4     5                       
REMARK 620                                                                      
REMARK 620 COORDINATION ANGLES FOR:  M RES CSSEQI METAL                         
REMARK 620                              MN D 502  MN                            
REMARK 620 N RES CSSEQI ATOM                                                    
REMARK 620 1 HIS D 264   NE2                                                    
REMARK 620 2 ASP D 296   OD1  89.5                                              
REMARK 620 3 ASP D 298   OD1 172.6  93.2                                        
REMARK 620 4 HOH D 603   O    89.5 104.0  96.5                                  
REMARK 620 5 HOH D 638   O    92.4  78.4  81.4 176.9                            
REMARK 620 6 HOH D 688   O    91.4 167.3  84.4  88.6  88.9                      
REMARK 620 N                    1     2     3     4     5                       
REMARK 900                                                                      
REMARK 900 RELATED ENTRIES                                                      
REMARK 900 RELATED ID: 8JQ3   RELATED DB: PDB                                   
REMARK 900 SAME PROTEIN WITHOUT LIGAND                                          
REMARK 900 RELATED ID: 8JQ4   RELATED DB: PDB                                   
REMARK 900 SAME PROTEIN IN COMPLEX WITH L-RHAMNOSE                              
REMARK 900 RELATED ID: 8JQ5   RELATED DB: PDB                                   
REMARK 900 SAME PROTEIN IN COMPLEX WITH D-ALLULOSE                              
DBREF  8JQ6 A    1   434  PDB    8JQ6     8JQ6             1    434             
DBREF  8JQ6 B    1   434  PDB    8JQ6     8JQ6             1    434             
DBREF  8JQ6 C    1   434  PDB    8JQ6     8JQ6             1    434             
DBREF  8JQ6 D    1   434  PDB    8JQ6     8JQ6             1    434             
SEQRES   1 A  434  MET VAL LYS PRO GLU GLU VAL ASP LYS ALA TYR GLU VAL          
SEQRES   2 A  434  ALA LYS GLN ARG TYR ALA GLU ILE GLY VAL ASP THR ASP          
SEQRES   3 A  434  ALA ALA MET LYS GLU LEU GLU LYS VAL PRO LEU SER VAL          
SEQRES   4 A  434  HIS CYS TRP GLN GLY ASP ASP ILE HIS GLY PHE LEU PHE          
SEQRES   5 A  434  PRO ASN GLN GLU LEU THR GLY GLY ILE GLY VAL SER GLY          
SEQRES   6 A  434  ASN TYR PRO GLY ILE ALA ARG THR PRO ASP GLU LEU ALA          
SEQRES   7 A  434  GLY ASP MET HIS GLU ALA LEU SER LEU ILE PRO GLY LYS          
SEQRES   8 A  434  HIS ARG VAL GLN LEU HIS ALA ILE TYR ALA VAL THR ASP          
SEQRES   9 A  434  LYS LYS ARG ASP LEU ASP THR LEU GLU PRO GLU ASP PHE          
SEQRES  10 A  434  ASP TYR TRP ILE ASP TRP ALA LYS GLN GLU GLY VAL GLY          
SEQRES  11 A  434  LEU ASP PHE ASN GLY THR PHE PHE SER HIS PRO MET VAL          
SEQRES  12 A  434  LYS ASP ASN MET THR VAL SER SER PRO ASP PRO LYS VAL          
SEQRES  13 A  434  ARG ASP PHE TRP ILE ARG HIS GLY LYS ILE SER ARG GLU          
SEQRES  14 A  434  ILE SER ASN TYR ILE GLY GLU LYS LEU GLY SER GLN VAL          
SEQRES  15 A  434  VAL ASN ASN PHE TRP LEU PRO ASP GLY PHE LYS ASP ASN          
SEQRES  16 A  434  PRO ILE ASP LYS LYS THR PRO ARG LEU ARG LEU LEU LYS          
SEQRES  17 A  434  ALA LEU ASP GLU ILE ILE LYS ASP PRO LEU PRO GLU LYS          
SEQRES  18 A  434  ASN THR ILE GLU SER PHE GLU GLY LYS LEU PHE GLY THR          
SEQRES  19 A  434  GLY ILE GLU SER TYR THR THR GLY SER HIS GLU PHE TYR          
SEQRES  20 A  434  GLN ASN TYR ALA ILE SER ARG ASN LYS LEU TRP THR ILE          
SEQRES  21 A  434  ASP ALA GLY HIS PHE HIS PRO THR GLU ASP VAL SER ASP          
SEQRES  22 A  434  LYS PHE SER ALA PHE PHE PRO PHE GLY LYS GLY LEU PHE          
SEQRES  23 A  434  MET HIS VAL SER ARG PRO VAL ARG TRP ASP SER ASP HIS          
SEQRES  24 A  434  VAL VAL ILE MET ASP ASP ALA LEU ILE ARG ILE THR ARG          
SEQRES  25 A  434  SER LEU VAL ARG ASP GLY TYR LEU ASP ARG THR HIS ILE          
SEQRES  26 A  434  GLY LEU ASP PHE PHE ASP ALA THR ILE ASN ARG VAL ALA          
SEQRES  27 A  434  ALA TRP VAL VAL GLY ALA ARG ALA THR GLN LYS SER LEU          
SEQRES  28 A  434  LEU GLN ALA MET LEU ALA PRO ILE ASP GLN LEU LYS LYS          
SEQRES  29 A  434  ASP GLU LEU ASN ALA ASP PHE THR THR ARG LEU ILE GLU          
SEQRES  30 A  434  THR GLU GLU LEU LYS SER PHE PRO PHE GLY ALA VAL TRP          
SEQRES  31 A  434  ASP LYS PHE CYS GLN ASP HIS ASN THR PRO VAL GLY PHE          
SEQRES  32 A  434  ASP TRP MET ASN ASN ILE HIS GLN TYR GLU LYS ASP VAL          
SEQRES  33 A  434  GLN PHE LYS ARG ASP ALA LYS LEU VAL HIS GLY SER HIS          
SEQRES  34 A  434  HIS HIS HIS HIS HIS                                          
SEQRES   1 B  434  MET VAL LYS PRO GLU GLU VAL ASP LYS ALA TYR GLU VAL          
SEQRES   2 B  434  ALA LYS GLN ARG TYR ALA GLU ILE GLY VAL ASP THR ASP          
SEQRES   3 B  434  ALA ALA MET LYS GLU LEU GLU LYS VAL PRO LEU SER VAL          
SEQRES   4 B  434  HIS CYS TRP GLN GLY ASP ASP ILE HIS GLY PHE LEU PHE          
SEQRES   5 B  434  PRO ASN GLN GLU LEU THR GLY GLY ILE GLY VAL SER GLY          
SEQRES   6 B  434  ASN TYR PRO GLY ILE ALA ARG THR PRO ASP GLU LEU ALA          
SEQRES   7 B  434  GLY ASP MET HIS GLU ALA LEU SER LEU ILE PRO GLY LYS          
SEQRES   8 B  434  HIS ARG VAL GLN LEU HIS ALA ILE TYR ALA VAL THR ASP          
SEQRES   9 B  434  LYS LYS ARG ASP LEU ASP THR LEU GLU PRO GLU ASP PHE          
SEQRES  10 B  434  ASP TYR TRP ILE ASP TRP ALA LYS GLN GLU GLY VAL GLY          
SEQRES  11 B  434  LEU ASP PHE ASN GLY THR PHE PHE SER HIS PRO MET VAL          
SEQRES  12 B  434  LYS ASP ASN MET THR VAL SER SER PRO ASP PRO LYS VAL          
SEQRES  13 B  434  ARG ASP PHE TRP ILE ARG HIS GLY LYS ILE SER ARG GLU          
SEQRES  14 B  434  ILE SER ASN TYR ILE GLY GLU LYS LEU GLY SER GLN VAL          
SEQRES  15 B  434  VAL ASN ASN PHE TRP LEU PRO ASP GLY PHE LYS ASP ASN          
SEQRES  16 B  434  PRO ILE ASP LYS LYS THR PRO ARG LEU ARG LEU LEU LYS          
SEQRES  17 B  434  ALA LEU ASP GLU ILE ILE LYS ASP PRO LEU PRO GLU LYS          
SEQRES  18 B  434  ASN THR ILE GLU SER PHE GLU GLY LYS LEU PHE GLY THR          
SEQRES  19 B  434  GLY ILE GLU SER TYR THR THR GLY SER HIS GLU PHE TYR          
SEQRES  20 B  434  GLN ASN TYR ALA ILE SER ARG ASN LYS LEU TRP THR ILE          
SEQRES  21 B  434  ASP ALA GLY HIS PHE HIS PRO THR GLU ASP VAL SER ASP          
SEQRES  22 B  434  LYS PHE SER ALA PHE PHE PRO PHE GLY LYS GLY LEU PHE          
SEQRES  23 B  434  MET HIS VAL SER ARG PRO VAL ARG TRP ASP SER ASP HIS          
SEQRES  24 B  434  VAL VAL ILE MET ASP ASP ALA LEU ILE ARG ILE THR ARG          
SEQRES  25 B  434  SER LEU VAL ARG ASP GLY TYR LEU ASP ARG THR HIS ILE          
SEQRES  26 B  434  GLY LEU ASP PHE PHE ASP ALA THR ILE ASN ARG VAL ALA          
SEQRES  27 B  434  ALA TRP VAL VAL GLY ALA ARG ALA THR GLN LYS SER LEU          
SEQRES  28 B  434  LEU GLN ALA MET LEU ALA PRO ILE ASP GLN LEU LYS LYS          
SEQRES  29 B  434  ASP GLU LEU ASN ALA ASP PHE THR THR ARG LEU ILE GLU          
SEQRES  30 B  434  THR GLU GLU LEU LYS SER PHE PRO PHE GLY ALA VAL TRP          
SEQRES  31 B  434  ASP LYS PHE CYS GLN ASP HIS ASN THR PRO VAL GLY PHE          
SEQRES  32 B  434  ASP TRP MET ASN ASN ILE HIS GLN TYR GLU LYS ASP VAL          
SEQRES  33 B  434  GLN PHE LYS ARG ASP ALA LYS LEU VAL HIS GLY SER HIS          
SEQRES  34 B  434  HIS HIS HIS HIS HIS                                          
SEQRES   1 C  434  MET VAL LYS PRO GLU GLU VAL ASP LYS ALA TYR GLU VAL          
SEQRES   2 C  434  ALA LYS GLN ARG TYR ALA GLU ILE GLY VAL ASP THR ASP          
SEQRES   3 C  434  ALA ALA MET LYS GLU LEU GLU LYS VAL PRO LEU SER VAL          
SEQRES   4 C  434  HIS CYS TRP GLN GLY ASP ASP ILE HIS GLY PHE LEU PHE          
SEQRES   5 C  434  PRO ASN GLN GLU LEU THR GLY GLY ILE GLY VAL SER GLY          
SEQRES   6 C  434  ASN TYR PRO GLY ILE ALA ARG THR PRO ASP GLU LEU ALA          
SEQRES   7 C  434  GLY ASP MET HIS GLU ALA LEU SER LEU ILE PRO GLY LYS          
SEQRES   8 C  434  HIS ARG VAL GLN LEU HIS ALA ILE TYR ALA VAL THR ASP          
SEQRES   9 C  434  LYS LYS ARG ASP LEU ASP THR LEU GLU PRO GLU ASP PHE          
SEQRES  10 C  434  ASP TYR TRP ILE ASP TRP ALA LYS GLN GLU GLY VAL GLY          
SEQRES  11 C  434  LEU ASP PHE ASN GLY THR PHE PHE SER HIS PRO MET VAL          
SEQRES  12 C  434  LYS ASP ASN MET THR VAL SER SER PRO ASP PRO LYS VAL          
SEQRES  13 C  434  ARG ASP PHE TRP ILE ARG HIS GLY LYS ILE SER ARG GLU          
SEQRES  14 C  434  ILE SER ASN TYR ILE GLY GLU LYS LEU GLY SER GLN VAL          
SEQRES  15 C  434  VAL ASN ASN PHE TRP LEU PRO ASP GLY PHE LYS ASP ASN          
SEQRES  16 C  434  PRO ILE ASP LYS LYS THR PRO ARG LEU ARG LEU LEU LYS          
SEQRES  17 C  434  ALA LEU ASP GLU ILE ILE LYS ASP PRO LEU PRO GLU LYS          
SEQRES  18 C  434  ASN THR ILE GLU SER PHE GLU GLY LYS LEU PHE GLY THR          
SEQRES  19 C  434  GLY ILE GLU SER TYR THR THR GLY SER HIS GLU PHE TYR          
SEQRES  20 C  434  GLN ASN TYR ALA ILE SER ARG ASN LYS LEU TRP THR ILE          
SEQRES  21 C  434  ASP ALA GLY HIS PHE HIS PRO THR GLU ASP VAL SER ASP          
SEQRES  22 C  434  LYS PHE SER ALA PHE PHE PRO PHE GLY LYS GLY LEU PHE          
SEQRES  23 C  434  MET HIS VAL SER ARG PRO VAL ARG TRP ASP SER ASP HIS          
SEQRES  24 C  434  VAL VAL ILE MET ASP ASP ALA LEU ILE ARG ILE THR ARG          
SEQRES  25 C  434  SER LEU VAL ARG ASP GLY TYR LEU ASP ARG THR HIS ILE          
SEQRES  26 C  434  GLY LEU ASP PHE PHE ASP ALA THR ILE ASN ARG VAL ALA          
SEQRES  27 C  434  ALA TRP VAL VAL GLY ALA ARG ALA THR GLN LYS SER LEU          
SEQRES  28 C  434  LEU GLN ALA MET LEU ALA PRO ILE ASP GLN LEU LYS LYS          
SEQRES  29 C  434  ASP GLU LEU ASN ALA ASP PHE THR THR ARG LEU ILE GLU          
SEQRES  30 C  434  THR GLU GLU LEU LYS SER PHE PRO PHE GLY ALA VAL TRP          
SEQRES  31 C  434  ASP LYS PHE CYS GLN ASP HIS ASN THR PRO VAL GLY PHE          
SEQRES  32 C  434  ASP TRP MET ASN ASN ILE HIS GLN TYR GLU LYS ASP VAL          
SEQRES  33 C  434  GLN PHE LYS ARG ASP ALA LYS LEU VAL HIS GLY SER HIS          
SEQRES  34 C  434  HIS HIS HIS HIS HIS                                          
SEQRES   1 D  434  MET VAL LYS PRO GLU GLU VAL ASP LYS ALA TYR GLU VAL          
SEQRES   2 D  434  ALA LYS GLN ARG TYR ALA GLU ILE GLY VAL ASP THR ASP          
SEQRES   3 D  434  ALA ALA MET LYS GLU LEU GLU LYS VAL PRO LEU SER VAL          
SEQRES   4 D  434  HIS CYS TRP GLN GLY ASP ASP ILE HIS GLY PHE LEU PHE          
SEQRES   5 D  434  PRO ASN GLN GLU LEU THR GLY GLY ILE GLY VAL SER GLY          
SEQRES   6 D  434  ASN TYR PRO GLY ILE ALA ARG THR PRO ASP GLU LEU ALA          
SEQRES   7 D  434  GLY ASP MET HIS GLU ALA LEU SER LEU ILE PRO GLY LYS          
SEQRES   8 D  434  HIS ARG VAL GLN LEU HIS ALA ILE TYR ALA VAL THR ASP          
SEQRES   9 D  434  LYS LYS ARG ASP LEU ASP THR LEU GLU PRO GLU ASP PHE          
SEQRES  10 D  434  ASP TYR TRP ILE ASP TRP ALA LYS GLN GLU GLY VAL GLY          
SEQRES  11 D  434  LEU ASP PHE ASN GLY THR PHE PHE SER HIS PRO MET VAL          
SEQRES  12 D  434  LYS ASP ASN MET THR VAL SER SER PRO ASP PRO LYS VAL          
SEQRES  13 D  434  ARG ASP PHE TRP ILE ARG HIS GLY LYS ILE SER ARG GLU          
SEQRES  14 D  434  ILE SER ASN TYR ILE GLY GLU LYS LEU GLY SER GLN VAL          
SEQRES  15 D  434  VAL ASN ASN PHE TRP LEU PRO ASP GLY PHE LYS ASP ASN          
SEQRES  16 D  434  PRO ILE ASP LYS LYS THR PRO ARG LEU ARG LEU LEU LYS          
SEQRES  17 D  434  ALA LEU ASP GLU ILE ILE LYS ASP PRO LEU PRO GLU LYS          
SEQRES  18 D  434  ASN THR ILE GLU SER PHE GLU GLY LYS LEU PHE GLY THR          
SEQRES  19 D  434  GLY ILE GLU SER TYR THR THR GLY SER HIS GLU PHE TYR          
SEQRES  20 D  434  GLN ASN TYR ALA ILE SER ARG ASN LYS LEU TRP THR ILE          
SEQRES  21 D  434  ASP ALA GLY HIS PHE HIS PRO THR GLU ASP VAL SER ASP          
SEQRES  22 D  434  LYS PHE SER ALA PHE PHE PRO PHE GLY LYS GLY LEU PHE          
SEQRES  23 D  434  MET HIS VAL SER ARG PRO VAL ARG TRP ASP SER ASP HIS          
SEQRES  24 D  434  VAL VAL ILE MET ASP ASP ALA LEU ILE ARG ILE THR ARG          
SEQRES  25 D  434  SER LEU VAL ARG ASP GLY TYR LEU ASP ARG THR HIS ILE          
SEQRES  26 D  434  GLY LEU ASP PHE PHE ASP ALA THR ILE ASN ARG VAL ALA          
SEQRES  27 D  434  ALA TRP VAL VAL GLY ALA ARG ALA THR GLN LYS SER LEU          
SEQRES  28 D  434  LEU GLN ALA MET LEU ALA PRO ILE ASP GLN LEU LYS LYS          
SEQRES  29 D  434  ASP GLU LEU ASN ALA ASP PHE THR THR ARG LEU ILE GLU          
SEQRES  30 D  434  THR GLU GLU LEU LYS SER PHE PRO PHE GLY ALA VAL TRP          
SEQRES  31 D  434  ASP LYS PHE CYS GLN ASP HIS ASN THR PRO VAL GLY PHE          
SEQRES  32 D  434  ASP TRP MET ASN ASN ILE HIS GLN TYR GLU LYS ASP VAL          
SEQRES  33 D  434  GLN PHE LYS ARG ASP ALA LYS LEU VAL HIS GLY SER HIS          
SEQRES  34 D  434  HIS HIS HIS HIS HIS                                          
HET     MN  A 501       1                                                       
HET     MN  A 502       1                                                       
HET    ALL  A 503      12                                                       
HET    ALL  A 504      12                                                       
HET     MN  B 501       1                                                       
HET     MN  B 502       1                                                       
HET    ALL  B 503      12                                                       
HET     MN  C 501       1                                                       
HET     MN  C 502       1                                                       
HET    AFD  C 503      12                                                       
HET     MN  D 501       1                                                       
HET     MN  D 502       1                                                       
HET    AFD  D 503      12                                                       
HET    ALL  D 504      12                                                       
HET    ALL  D 505      12                                                       
HET    ALL  D 506      12                                                       
HETNAM      MN MANGANESE (II) ION                                               
HETNAM     ALL BETA-D-ALLOPYRANOSE                                              
HETNAM     AFD ALPHA-D-ALLOPYRANOSE                                             
HETSYN     ALL BETA-D-ALLOSE; D-ALLOSE; ALLOSE; D-ALLOPYRANOSE                  
HETSYN     AFD ALPHA-D-ALLOSE; D-ALLOSE; ALLOSE                                 
FORMUL   5   MN    8(MN 2+)                                                     
FORMUL   7  ALL    6(C6 H12 O6)                                                 
FORMUL  14  AFD    2(C6 H12 O6)                                                 
FORMUL  21  HOH   *986(H2 O)                                                    
HELIX    1 AA1 LYS A    3  GLU A   20  1                                  18    
HELIX    2 AA2 ASP A   24  GLU A   33  1                                  10    
HELIX    3 AA3 TRP A   42  ASP A   45  5                                   4    
HELIX    4 AA4 THR A   73  LEU A   87  1                                  15    
HELIX    5 AA5 ILE A   99  ALA A  101  5                                   3    
HELIX    6 AA6 GLU A  113  ASP A  116  5                                   4    
HELIX    7 AA7 PHE A  117  GLY A  128  1                                  12    
HELIX    8 AA8 ASP A  153  GLY A  179  1                                  27    
HELIX    9 AA9 LYS A  199  LYS A  215  1                                  17    
HELIX   10 AB1 SER A  243  ASN A  255  1                                  13    
HELIX   11 AB2 ASP A  270  ASP A  273  5                                   4    
HELIX   12 AB3 LYS A  274  PHE A  279  1                                   6    
HELIX   13 AB4 ASP A  304  ASP A  317  1                                  14    
HELIX   14 AB5 TYR A  319  ASP A  321  5                                   3    
HELIX   15 AB6 ASN A  335  LEU A  356  1                                  22    
HELIX   16 AB7 PRO A  358  ASN A  368  1                                  11    
HELIX   17 AB8 ASP A  370  LYS A  382  1                                  13    
HELIX   18 AB9 PRO A  385  HIS A  397  1                                  13    
HELIX   19 AC1 VAL A  401  PHE A  403  5                                   3    
HELIX   20 AC2 ASP A  404  VAL A  416  1                                  13    
HELIX   21 AC3 GLN A  417  ARG A  420  5                                   4    
HELIX   22 AC4 LYS B    3  GLU B   20  1                                  18    
HELIX   23 AC5 ASP B   24  LYS B   34  1                                  11    
HELIX   24 AC6 TRP B   42  ASP B   45  5                                   4    
HELIX   25 AC7 THR B   73  LEU B   87  1                                  15    
HELIX   26 AC8 ILE B   99  ALA B  101  5                                   3    
HELIX   27 AC9 GLU B  113  ASP B  116  5                                   4    
HELIX   28 AD1 PHE B  117  GLY B  128  1                                  12    
HELIX   29 AD2 ASP B  153  GLY B  179  1                                  27    
HELIX   30 AD3 LYS B  199  ILE B  214  1                                  16    
HELIX   31 AD4 SER B  243  ASN B  255  1                                  13    
HELIX   32 AD5 ASP B  270  ASP B  273  5                                   4    
HELIX   33 AD6 LYS B  274  PHE B  279  1                                   6    
HELIX   34 AD7 ASP B  304  ASP B  317  1                                  14    
HELIX   35 AD8 TYR B  319  ASP B  321  5                                   3    
HELIX   36 AD9 ASN B  335  LEU B  356  1                                  22    
HELIX   37 AE1 PRO B  358  ASN B  368  1                                  11    
HELIX   38 AE2 ASP B  370  LYS B  382  1                                  13    
HELIX   39 AE3 PRO B  385  HIS B  397  1                                  13    
HELIX   40 AE4 VAL B  401  PHE B  403  5                                   3    
HELIX   41 AE5 ASP B  404  VAL B  416  1                                  13    
HELIX   42 AE6 GLN B  417  ARG B  420  5                                   4    
HELIX   43 AE7 LYS C    3  GLU C   20  1                                  18    
HELIX   44 AE8 ASP C   24  LYS C   34  1                                  11    
HELIX   45 AE9 TRP C   42  ASP C   45  5                                   4    
HELIX   46 AF1 THR C   73  LEU C   87  1                                  15    
HELIX   47 AF2 ILE C   99  ALA C  101  5                                   3    
HELIX   48 AF3 GLU C  113  ASP C  116  5                                   4    
HELIX   49 AF4 PHE C  117  GLY C  128  1                                  12    
HELIX   50 AF5 ASP C  153  GLY C  179  1                                  27    
HELIX   51 AF6 LYS C  199  ILE C  214  1                                  16    
HELIX   52 AF7 SER C  243  ASN C  255  1                                  13    
HELIX   53 AF8 ASP C  270  ASP C  273  5                                   4    
HELIX   54 AF9 LYS C  274  PHE C  279  1                                   6    
HELIX   55 AG1 ASP C  304  ASP C  317  1                                  14    
HELIX   56 AG2 TYR C  319  ASP C  321  5                                   3    
HELIX   57 AG3 ASN C  335  LEU C  356  1                                  22    
HELIX   58 AG4 PRO C  358  ASN C  368  1                                  11    
HELIX   59 AG5 ASP C  370  LYS C  382  1                                  13    
HELIX   60 AG6 PRO C  385  HIS C  397  1                                  13    
HELIX   61 AG7 VAL C  401  PHE C  403  5                                   3    
HELIX   62 AG8 ASP C  404  VAL C  416  1                                  13    
HELIX   63 AG9 GLN C  417  ARG C  420  5                                   4    
HELIX   64 AH1 LYS D    3  GLU D   20  1                                  18    
HELIX   65 AH2 ASP D   24  LYS D   34  1                                  11    
HELIX   66 AH3 TRP D   42  ASP D   45  5                                   4    
HELIX   67 AH4 THR D   73  SER D   86  1                                  14    
HELIX   68 AH5 ILE D   99  ALA D  101  5                                   3    
HELIX   69 AH6 GLU D  113  ASP D  116  5                                   4    
HELIX   70 AH7 PHE D  117  GLY D  128  1                                  12    
HELIX   71 AH8 ASP D  153  GLY D  179  1                                  27    
HELIX   72 AH9 LYS D  199  ILE D  214  1                                  16    
HELIX   73 AI1 SER D  243  ASN D  255  1                                  13    
HELIX   74 AI2 ASP D  270  ASP D  273  5                                   4    
HELIX   75 AI3 LYS D  274  PHE D  279  1                                   6    
HELIX   76 AI4 ASP D  304  ASP D  317  1                                  14    
HELIX   77 AI5 TYR D  319  ASP D  321  5                                   3    
HELIX   78 AI6 ASN D  335  LEU D  356  1                                  22    
HELIX   79 AI7 PRO D  358  ASN D  368  1                                  11    
HELIX   80 AI8 ASP D  370  LYS D  382  1                                  13    
HELIX   81 AI9 PRO D  385  HIS D  397  1                                  13    
HELIX   82 AJ1 VAL D  401  PHE D  403  5                                   3    
HELIX   83 AJ2 ASP D  404  VAL D  416  1                                  13    
HELIX   84 AJ3 LYS D  419  LYS D  423  5                                   5    
SHEET    1 AA1 9 LEU A  37  HIS A  40  0                                        
SHEET    2 AA1 9 ARG A  93  HIS A  97  1  O  ARG A  93   N  VAL A  39           
SHEET    3 AA1 9 GLY A 130  ASN A 134  1  O  ASP A 132   N  LEU A  96           
SHEET    4 AA1 9 VAL A 182  TRP A 187  1  O  ASN A 185   N  PHE A 133           
SHEET    5 AA1 9 THR A 223  GLU A 228  1  O  GLU A 228   N  PHE A 186           
SHEET    6 AA1 9 LEU A 257  ASP A 261  1  O  THR A 259   N  PHE A 227           
SHEET    7 AA1 9 LEU A 285  VAL A 289  1  O  HIS A 288   N  ILE A 260           
SHEET    8 AA1 9 THR A 323  LEU A 327  1  O  HIS A 324   N  MET A 287           
SHEET    9 AA1 9 LEU A  37  HIS A  40  1  N  SER A  38   O  LEU A 327           
SHEET    1 AA2 2 GLY A 191  PHE A 192  0                                        
SHEET    2 AA2 2 TYR A 239  THR A 240 -1  O  TYR A 239   N  PHE A 192           
SHEET    1 AA3 9 LEU B  37  HIS B  40  0                                        
SHEET    2 AA3 9 ARG B  93  HIS B  97  1  O  ARG B  93   N  VAL B  39           
SHEET    3 AA3 9 GLY B 130  ASN B 134  1  O  ASP B 132   N  LEU B  96           
SHEET    4 AA3 9 VAL B 182  TRP B 187  1  O  VAL B 183   N  PHE B 133           
SHEET    5 AA3 9 THR B 223  GLU B 228  1  O  GLU B 228   N  PHE B 186           
SHEET    6 AA3 9 LEU B 257  ASP B 261  1  O  THR B 259   N  PHE B 227           
SHEET    7 AA3 9 LEU B 285  VAL B 289  1  O  HIS B 288   N  ILE B 260           
SHEET    8 AA3 9 THR B 323  LEU B 327  1  O  HIS B 324   N  MET B 287           
SHEET    9 AA3 9 LEU B  37  HIS B  40  1  N  SER B  38   O  LEU B 327           
SHEET    1 AA4 2 GLY B 191  PHE B 192  0                                        
SHEET    2 AA4 2 TYR B 239  THR B 240 -1  O  TYR B 239   N  PHE B 192           
SHEET    1 AA5 9 LEU C  37  HIS C  40  0                                        
SHEET    2 AA5 9 ARG C  93  HIS C  97  1  O  ARG C  93   N  VAL C  39           
SHEET    3 AA5 9 GLY C 130  ASN C 134  1  O  ASP C 132   N  LEU C  96           
SHEET    4 AA5 9 VAL C 182  TRP C 187  1  O  ASN C 185   N  PHE C 133           
SHEET    5 AA5 9 THR C 223  GLU C 228  1  O  SER C 226   N  PHE C 186           
SHEET    6 AA5 9 LEU C 257  ASP C 261  1  O  THR C 259   N  PHE C 227           
SHEET    7 AA5 9 LEU C 285  VAL C 289  1  O  HIS C 288   N  ILE C 260           
SHEET    8 AA5 9 THR C 323  LEU C 327  1  O  HIS C 324   N  MET C 287           
SHEET    9 AA5 9 LEU C  37  HIS C  40  1  N  SER C  38   O  ILE C 325           
SHEET    1 AA6 2 GLY C 191  PHE C 192  0                                        
SHEET    2 AA6 2 TYR C 239  THR C 240 -1  O  TYR C 239   N  PHE C 192           
SHEET    1 AA7 9 LEU D  37  HIS D  40  0                                        
SHEET    2 AA7 9 ARG D  93  HIS D  97  1  O  ARG D  93   N  VAL D  39           
SHEET    3 AA7 9 GLY D 130  ASN D 134  1  O  ASP D 132   N  VAL D  94           
SHEET    4 AA7 9 VAL D 182  PHE D 186  1  O  ASN D 185   N  PHE D 133           
SHEET    5 AA7 9 THR D 223  GLU D 228  1  O  GLU D 228   N  PHE D 186           
SHEET    6 AA7 9 LEU D 257  ASP D 261  1  O  THR D 259   N  PHE D 227           
SHEET    7 AA7 9 LEU D 285  VAL D 289  1  O  HIS D 288   N  ILE D 260           
SHEET    8 AA7 9 THR D 323  LEU D 327  1  O  HIS D 324   N  MET D 287           
SHEET    9 AA7 9 LEU D  37  HIS D  40  1  N  SER D  38   O  LEU D 327           
SHEET    1 AA8 2 GLY D 191  PHE D 192  0                                        
SHEET    2 AA8 2 TYR D 239  THR D 240 -1  O  TYR D 239   N  PHE D 192           
LINK         OE2 GLU A 228                MN    MN A 501     1555   1555  2.18  
LINK         OD1 ASP A 261                MN    MN A 501     1555   1555  2.25  
LINK         NE2 HIS A 264                MN    MN A 502     1555   1555  2.43  
LINK         ND1 HIS A 288                MN    MN A 501     1555   1555  2.51  
LINK         OD1 ASP A 296                MN    MN A 502     1555   1555  1.98  
LINK         OD2 ASP A 296                MN    MN A 502     1555   1555  2.74  
LINK         OD1 ASP A 298                MN    MN A 502     1555   1555  2.20  
LINK         OD1 ASP A 328                MN    MN A 501     1555   1555  2.27  
LINK        MN    MN A 501                 O4  ALL A 503     1555   1555  2.67  
LINK        MN    MN A 502                 O   HOH A 601     1555   1555  1.96  
LINK        MN    MN A 502                 O   HOH A 610     1555   1555  2.05  
LINK        MN    MN A 502                 O   HOH A 611     1555   1555  2.32  
LINK         OE2 GLU B 228                MN    MN B 501     1555   1555  2.16  
LINK         OD1 ASP B 261                MN    MN B 501     1555   1555  2.17  
LINK         NE2 HIS B 264                MN    MN B 502     1555   1555  2.39  
LINK         ND1 HIS B 288                MN    MN B 501     1555   1555  2.42  
LINK         OD1 ASP B 296                MN    MN B 502     1555   1555  2.05  
LINK         OD1 ASP B 298                MN    MN B 502     1555   1555  2.12  
LINK         OD2 ASP B 328                MN    MN B 501     1555   1555  2.13  
LINK        MN    MN B 501                 O3  ALL B 503     1555   1555  2.70  
LINK        MN    MN B 502                 O   HOH B 601     1555   1555  1.80  
LINK        MN    MN B 502                 O   HOH B 604     1555   1555  2.17  
LINK        MN    MN B 502                 O   HOH B 650     1555   1555  2.03  
LINK         OE2 GLU C 228                MN    MN C 501     1555   1555  2.22  
LINK         OD1 ASP C 261                MN    MN C 501     1555   1555  2.19  
LINK         NE2 HIS C 264                MN    MN C 502     1555   1555  2.35  
LINK         ND1 HIS C 288                MN    MN C 501     1555   1555  2.49  
LINK         OD1 ASP C 296                MN    MN C 502     1555   1555  2.01  
LINK         OD1 ASP C 298                MN    MN C 502     1555   1555  2.17  
LINK         OD2 ASP C 328                MN    MN C 501     1555   1555  2.21  
LINK        MN    MN C 501                 O4  AFD C 503     1555   1555  2.80  
LINK        MN    MN C 501                 O3  AFD C 503     1555   1555  2.75  
LINK        MN    MN C 502                 O   HOH C 601     1555   1555  2.03  
LINK        MN    MN C 502                 O   HOH C 611     1555   1555  2.03  
LINK        MN    MN C 502                 O   HOH C 615     1555   1555  2.27  
LINK         OE2 GLU D 228                MN    MN D 501     1555   1555  2.26  
LINK         OD1 ASP D 261                MN    MN D 501     1555   1555  2.25  
LINK         NE2 HIS D 264                MN    MN D 502     1555   1555  2.42  
LINK         ND1 HIS D 288                MN    MN D 501     1555   1555  2.52  
LINK         OD1 ASP D 296                MN    MN D 502     1555   1555  2.02  
LINK         OD1 ASP D 298                MN    MN D 502     1555   1555  2.12  
LINK         OD1 ASP D 328                MN    MN D 501     1555   1555  2.25  
LINK        MN    MN D 501                 O3  AFD D 503     1555   1555  2.70  
LINK        MN    MN D 501                 O4  AFD D 503     1555   1555  2.72  
LINK        MN    MN D 502                 O   HOH D 603     1555   1555  2.04  
LINK        MN    MN D 502                 O   HOH D 638     1555   1555  2.23  
LINK        MN    MN D 502                 O   HOH D 688     1555   1555  2.02  
CRYST1   89.934  140.057  147.470  90.00  90.00  90.00 P 21 21 21   16          
ORIGX1      1.000000  0.000000  0.000000        0.00000                         
ORIGX2      0.000000  1.000000  0.000000        0.00000                         
ORIGX3      0.000000  0.000000  1.000000        0.00000                         
SCALE1      0.011119  0.000000  0.000000        0.00000                         
SCALE2      0.000000  0.007140  0.000000        0.00000                         
SCALE3      0.000000  0.000000  0.006781        0.00000                         
ATOM      1  N   MET A   1     -45.585 -35.039  35.523  1.00 31.82           N  
ANISOU    1  N   MET A   1     2870   5298   3922   -705    -18    289       N  
ATOM      2  CA  MET A   1     -45.906 -34.928  34.077  1.00 31.23           C  
ANISOU    2  CA  MET A   1     2589   5477   3797   -399    343    368       C  
ATOM      3  C   MET A   1     -46.896 -33.779  33.874  1.00 28.22           C  
ANISOU    3  C   MET A   1     2611   5420   2691   -480   1102    582       C  
ATOM      4  O   MET A   1     -47.800 -33.605  34.719  1.00 29.25           O  
ANISOU    4  O   MET A   1     2774   6363   1974   -398   1290    957       O  
ATOM      5  CB  MET A   1     -46.553 -36.210  33.538  1.00 36.39           C  
ANISOU    5  CB  MET A   1     2613   5855   5359   -218    253     49       C  
ATOM      6  CG  MET A   1     -45.678 -37.437  33.604  1.00 37.63           C  
ANISOU    6  CG  MET A   1     3187   5790   5318   -157    211   -224       C  
ATOM      7  SD  MET A   1     -44.291 -37.348  32.454  1.00 41.37           S  
ANISOU    7  SD  MET A   1     2686   6015   7015     -7    339   -532       S  
ATOM      8  CE  MET A   1     -45.142 -37.279  30.881  1.00 40.06           C  
ANISOU    8  CE  MET A   1     2938   6040   6241   -201   -106    -86       C  
ATOM      9  N   VAL A   2     -46.766 -33.060  32.762  1.00 25.97           N  
ANISOU    9  N   VAL A   2     2417   4796   2653   -598    401    581       N  
ATOM     10  CA  VAL A   2     -47.731 -31.998  32.367  1.00 23.48           C  
ANISOU   10  CA  VAL A   2     2582   4199   2138   -775    651    480       C  
ATOM     11  C   VAL A   2     -49.050 -32.671  31.991  1.00 23.56           C  
ANISOU   11  C   VAL A   2     2493   4324   2135   -565    713    410       C  
ATOM     12  O   VAL A   2     -49.035 -33.641  31.221  1.00 27.16           O  
ANISOU   12  O   VAL A   2     3006   4643   2670  -1014    110   -140       O  
ATOM     13  CB  VAL A   2     -47.192 -31.139  31.214  1.00 24.00           C  
ANISOU   13  CB  VAL A   2     2546   4205   2364   -604    642    731       C  
ATOM     14  CG1 VAL A   2     -48.220 -30.111  30.785  1.00 23.79           C  
ANISOU   14  CG1 VAL A   2     2318   4324   2397   -646    626    927       C  
ATOM     15  CG2 VAL A   2     -45.886 -30.470  31.597  1.00 25.22           C  
ANISOU   15  CG2 VAL A   2     2687   4178   2715   -601    789    641       C  
ATOM     16  N   LYS A   3     -50.151 -32.186  32.544  1.00 22.32           N  
ANISOU   16  N   LYS A   3     2141   4353   1985   -680    858    241       N  
ATOM     17  CA  LYS A   3     -51.497 -32.721  32.234  1.00 24.57           C  
ANISOU   17  CA  LYS A   3     2526   4757   2052   -971    513    159       C  
ATOM     18  C   LYS A   3     -51.917 -32.182  30.875  1.00 21.95           C  
ANISOU   18  C   LYS A   3     1985   4196   2158   -682    693    298       C  
ATOM     19  O   LYS A   3     -51.879 -30.976  30.657  1.00 21.78           O  
ANISOU   19  O   LYS A   3     2379   4090   1806   -384    671   -187       O  
ATOM     20  CB  LYS A   3     -52.483 -32.301  33.317  1.00 27.71           C  
ANISOU   20  CB  LYS A   3     2266   5479   2782   -767    629   -124       C  
ATOM     21  CG  LYS A   3     -52.102 -32.740  34.720  1.00 32.26           C  
ANISOU   21  CG  LYS A   3     3362   6108   2787  -1012    588    483       C  
ATOM     22  CD  LYS A   3     -53.176 -32.412  35.736  1.00 39.59           C  
ANISOU   22  CD  LYS A   3     4428   7058   3553   -762    244     78       C  
ATOM     23  CE  LYS A   3     -52.763 -32.759  37.147  1.00 46.98           C  
ANISOU   23  CE  LYS A   3     5800   8225   3825   -670   -116    224       C  
ATOM     24  NZ  LYS A   3     -51.397 -32.260  37.429  1.00 54.90           N  
ANISOU   24  NZ  LYS A   3     6642   9298   4917   -311   -472     17       N  
ATOM     25  N   PRO A   4     -52.268 -33.054  29.908  1.00 21.82           N  
ANISOU   25  N   PRO A   4     2177   4191   1921   -821    800    264       N  
ATOM     26  CA  PRO A   4     -52.745 -32.587  28.607  1.00 23.40           C  
ANISOU   26  CA  PRO A   4     2245   4139   2507   -784    418    570       C  
ATOM     27  C   PRO A   4     -53.898 -31.581  28.735  1.00 24.01           C  
ANISOU   27  C   PRO A   4     1952   4441   2729   -686    862    567       C  
ATOM     28  O   PRO A   4     -53.989 -30.712  27.896  1.00 24.68           O  
ANISOU   28  O   PRO A   4     1946   4597   2833   -340   1050    460       O  
ATOM     29  CB  PRO A   4     -53.162 -33.864  27.870  1.00 24.03           C  
ANISOU   29  CB  PRO A   4     2414   4239   2475   -886    105    463       C  
ATOM     30  CG  PRO A   4     -52.377 -34.970  28.541  1.00 24.21           C  
ANISOU   30  CG  PRO A   4     2366   4282   2548   -668    186    262       C  
ATOM     31  CD  PRO A   4     -52.099 -34.511  29.963  1.00 22.05           C  
ANISOU   31  CD  PRO A   4     2236   4053   2089   -825    563    271       C  
ATOM     32  N   GLU A   5     -54.703 -31.671  29.800  1.00 25.96           N  
ANISOU   32  N   GLU A   5     1847   4589   3428   -672   1152    837       N  
ATOM     33  CA  GLU A   5     -55.848 -30.747  30.030  1.00 28.81           C  
ANISOU   33  CA  GLU A   5     2515   4675   3756   -540   1437   1031       C  
ATOM     34  C   GLU A   5     -55.336 -29.332  30.295  1.00 28.02           C  
ANISOU   34  C   GLU A   5     3074   4677   2895   -269   1378   1125       C  
ATOM     35  O   GLU A   5     -56.009 -28.380  29.860  1.00 29.46           O  
ANISOU   35  O   GLU A   5     3533   4324   3335    -15   1761   1233       O  
ATOM     36  CB  GLU A   5     -56.697 -31.197  31.219  1.00 30.45           C  
ANISOU   36  CB  GLU A   5     2663   4663   4244   -725   1591   1361       C  
ATOM     37  CG  GLU A   5     -57.461 -32.472  30.953  1.00 35.77           C  
ANISOU   37  CG  GLU A   5     2902   5422   5264   -516   1052    655       C  
ATOM     38  CD  GLU A   5     -56.656 -33.765  30.973  1.00 40.74           C  
ANISOU   38  CD  GLU A   5     4232   5108   6136   -526    968    597       C  
ATOM     39  OE1 GLU A   5     -55.484 -33.763  31.443  1.00 34.68           O  
ANISOU   39  OE1 GLU A   5     3246   4982   4946   -807   1631    653       O  
ATOM     40  OE2 GLU A   5     -57.211 -34.785  30.518  1.00 43.87           O  
ANISOU   40  OE2 GLU A   5     3872   5382   7413   -374   -154    -14       O  
ATOM     41  N   GLU A   6     -54.222 -29.213  31.022  1.00 28.29           N  
ANISOU   41  N   GLU A   6     3039   4846   2862   -266   1088   1144       N  
ATOM     42  CA  GLU A   6     -53.561 -27.920  31.335  1.00 30.12           C  
ANISOU   42  CA  GLU A   6     3734   4719   2990     65    761    575       C  
ATOM     43  C   GLU A   6     -53.110 -27.291  30.017  1.00 25.94           C  
ANISOU   43  C   GLU A   6     3394   4117   2343    123    479    293       C  
ATOM     44  O   GLU A   6     -53.326 -26.093  29.817  1.00 27.56           O  
ANISOU   44  O   GLU A   6     4391   3945   2133    -32    538    209       O  
ATOM     45  CB  GLU A   6     -52.346 -28.122  32.247  1.00 36.38           C  
ANISOU   45  CB  GLU A   6     5260   5549   3014    119    195    229       C  
ATOM     46  CG  GLU A   6     -52.690 -28.687  33.609  1.00 41.49           C  
ANISOU   46  CG  GLU A   6     5465   6629   3669   -177    686    258       C  
ATOM     47  CD  GLU A   6     -51.504 -29.018  34.504  1.00 47.00           C  
ANISOU   47  CD  GLU A   6     6205   7965   3688     -2    859    113       C  
ATOM     48  OE1 GLU A   6     -50.409 -29.348  33.975  1.00 39.16           O  
ANISOU   48  OE1 GLU A   6     3663   7258   3958  -1770    544   -126       O  
ATOM     49  OE2 GLU A   6     -51.676 -28.954  35.737  1.00 48.12           O  
ANISOU   49  OE2 GLU A   6     6388   8201   3691    670   1611   -186       O  
ATOM     50  N   VAL A   7     -52.497 -28.093  29.149  1.00 22.90           N  
ANISOU   50  N   VAL A   7     2687   4026   1985   -390    626    517       N  
ATOM     51  CA  VAL A   7     -52.024 -27.629  27.815  1.00 19.40           C  
ANISOU   51  CA  VAL A   7     1937   3694   1738   -506    366    403       C  
ATOM     52  C   VAL A   7     -53.227 -27.097  27.032  1.00 18.74           C  
ANISOU   52  C   VAL A   7     1578   3524   2017   -562    262    363       C  
ATOM     53  O   VAL A   7     -53.144 -25.971  26.520  1.00 19.16           O  
ANISOU   53  O   VAL A   7      885   3823   2571   -463     41    646       O  
ATOM     54  CB  VAL A   7     -51.297 -28.753  27.057  1.00 19.48           C  
ANISOU   54  CB  VAL A   7     2095   3675   1630   -580    601    468       C  
ATOM     55  CG1 VAL A   7     -50.966 -28.330  25.641  1.00 18.63           C  
ANISOU   55  CG1 VAL A   7     1918   3791   1369   -461    796    189       C  
ATOM     56  CG2 VAL A   7     -50.043 -29.207  27.790  1.00 22.05           C  
ANISOU   56  CG2 VAL A   7     2446   4123   1807   -502    787    559       C  
ATOM     57  N   ASP A   8     -54.307 -27.873  26.955  1.00 20.56           N  
ANISOU   57  N   ASP A   8     1726   3639   2445   -721     89    459       N  
ATOM     58  CA  ASP A   8     -55.527 -27.509  26.183  1.00 23.15           C  
ANISOU   58  CA  ASP A   8     1786   3855   3155   -738   -373    149       C  
ATOM     59  C   ASP A   8     -56.113 -26.207  26.744  1.00 22.40           C  
ANISOU   59  C   ASP A   8     1643   4206   2662   -612   -153    137       C  
ATOM     60  O   ASP A   8     -56.429 -25.300  25.951  1.00 23.85           O  
ANISOU   60  O   ASP A   8     1458   4002   3600   -342   -121    113       O  
ATOM     61  CB  ASP A   8     -56.543 -28.654  26.193  1.00 24.89           C  
ANISOU   61  CB  ASP A   8     1462   4297   3694   -918    -11    -23       C  
ATOM     62  CG  ASP A   8     -56.084 -29.860  25.392  1.00 26.59           C  
ANISOU   62  CG  ASP A   8     1856   4352   3894   -969   -313   -496       C  
ATOM     63  OD1 ASP A   8     -55.118 -29.715  24.626  1.00 29.72           O  
ANISOU   63  OD1 ASP A   8     2114   5247   3929   -598   -284  -1174       O  
ATOM     64  OD2 ASP A   8     -56.694 -30.931  25.547  1.00 32.42           O  
ANISOU   64  OD2 ASP A   8     1842   5017   5460   -868   -242   -818       O  
ATOM     65  N   LYS A   9     -56.227 -26.107  28.069  1.00 23.62           N  
ANISOU   65  N   LYS A   9     1904   4138   2932   -495    -62    344       N  
ATOM     66  CA  LYS A   9     -56.789 -24.922  28.768  1.00 24.69           C  
ANISOU   66  CA  LYS A   9     2324   4519   2538   -426     84    190       C  
ATOM     67  C   LYS A   9     -55.936 -23.682  28.479  1.00 21.74           C  
ANISOU   67  C   LYS A   9     1649   4489   2119   -157    101      1       C  
ATOM     68  O   LYS A   9     -56.503 -22.631  28.131  1.00 20.77           O  
ANISOU   68  O   LYS A   9     1081   4447   2364   -156    734     26       O  
ATOM     69  CB  LYS A   9     -56.799 -25.146  30.279  1.00 29.89           C  
ANISOU   69  CB  LYS A   9     3146   5199   3011   -524    154    372       C  
ATOM     70  CG  LYS A   9     -58.161 -24.999  30.927  1.00 38.81           C  
ANISOU   70  CG  LYS A   9     4270   6455   4018     52     79    171       C  
ATOM     71  CD  LYS A   9     -58.866 -26.325  31.107  1.00 43.62           C  
ANISOU   71  CD  LYS A   9     5678   6309   4584   -119   -128   -226       C  
ATOM     72  CE  LYS A   9     -58.586 -26.967  32.449  1.00 47.65           C  
ANISOU   72  CE  LYS A   9     6728   6982   4394    361   -187     79       C  
ATOM     73  NZ  LYS A   9     -58.249 -25.953  33.477  1.00 54.17           N  
ANISOU   73  NZ  LYS A   9     7257   7610   5713    386   -382   -405       N  
ATOM     74  N   ALA A  10     -54.621 -23.783  28.683  1.00 20.38           N  
ANISOU   74  N   ALA A  10     1482   4208   2053   -227    276   -123       N  
ATOM     75  CA  ALA A  10     -53.675 -22.679  28.422  1.00 20.67           C  
ANISOU   75  CA  ALA A  10     1686   4120   2045   -175     48     99       C  
ATOM     76  C   ALA A  10     -53.793 -22.266  26.949  1.00 20.21           C  
ANISOU   76  C   ALA A  10     1517   4008   2150   -326      8    202       C  
ATOM     77  O   ALA A  10     -53.828 -21.050  26.686  1.00 19.01           O  
ANISOU   77  O   ALA A  10     1265   3888   2068   -378     27    476       O  
ATOM     78  CB  ALA A  10     -52.269 -23.081  28.778  1.00 20.80           C  
ANISOU   78  CB  ALA A  10     1458   4238   2206   -343   -173     60       C  
ATOM     79  N   TYR A  11     -53.875 -23.237  26.031  1.00 19.00           N  
ANISOU   79  N   TYR A  11     1307   3947   1962   -380    134     43       N  
ATOM     80  CA  TYR A  11     -53.943 -22.959  24.575  1.00 19.95           C  
ANISOU   80  CA  TYR A  11     1433   4163   1985   -567     84     87       C  
ATOM     81  C   TYR A  11     -55.240 -22.207  24.245  1.00 19.82           C  
ANISOU   81  C   TYR A  11     1215   4255   2060   -548    427      5       C  
ATOM     82  O   TYR A  11     -55.193 -21.232  23.473  1.00 21.95           O  
ANISOU   82  O   TYR A  11     1603   4387   2348   -523    274     54       O  
ATOM     83  CB  TYR A  11     -53.816 -24.217  23.709  1.00 19.94           C  
ANISOU   83  CB  TYR A  11     1224   4215   2135   -445    224    133       C  
ATOM     84  CG  TYR A  11     -53.891 -23.882  22.241  1.00 19.20           C  
ANISOU   84  CG  TYR A  11     1204   4144   1946   -431    -81    197       C  
ATOM     85  CD1 TYR A  11     -52.850 -23.213  21.624  1.00 18.55           C  
ANISOU   85  CD1 TYR A  11     1156   4086   1802   -303    -35    215       C  
ATOM     86  CD2 TYR A  11     -55.018 -24.166  21.482  1.00 19.71           C  
ANISOU   86  CD2 TYR A  11     1280   4226   1981   -426   -190    143       C  
ATOM     87  CE1 TYR A  11     -52.910 -22.854  20.289  1.00 18.86           C  
ANISOU   87  CE1 TYR A  11     1262   4232   1670   -446    254    167       C  
ATOM     88  CE2 TYR A  11     -55.090 -23.818  20.142  1.00 19.99           C  
ANISOU   88  CE2 TYR A  11     1255   4391   1948   -331    112    310       C  
ATOM     89  CZ  TYR A  11     -54.030 -23.160  19.543  1.00 18.57           C  
ANISOU   89  CZ  TYR A  11     1460   4021   1572   -388    108    173       C  
ATOM     90  OH  TYR A  11     -54.070 -22.797  18.228  1.00 19.38           O  
ANISOU   90  OH  TYR A  11     1750   4071   1540   -512   -250    270       O  
ATOM     91  N   GLU A  12     -56.383 -22.630  24.790  1.00 20.51           N  
ANISOU   91  N   GLU A  12     1355   4599   1838   -784    157    120       N  
ATOM     92  CA  GLU A  12     -57.676 -21.971  24.467  1.00 21.01           C  
ANISOU   92  CA  GLU A  12     1466   4528   1989   -486     46    160       C  
ATOM     93  C   GLU A  12     -57.577 -20.493  24.865  1.00 18.58           C  
ANISOU   93  C   GLU A  12      969   4289   1799   -430     76    171       C  
ATOM     94  O   GLU A  12     -57.984 -19.642  24.060  1.00 20.26           O  
ANISOU   94  O   GLU A  12     1822   4129   1743   -341     34    184       O  
ATOM     95  CB  GLU A  12     -58.853 -22.716  25.103  1.00 22.64           C  
ANISOU   95  CB  GLU A  12     1262   4886   2451   -542    -99    143       C  
ATOM     96  CG  GLU A  12     -59.233 -23.989  24.352  1.00 29.86           C  
ANISOU   96  CG  GLU A  12     2635   5197   3511   -411    170    329       C  
ATOM     97  CD  GLU A  12     -59.379 -23.882  22.834  1.00 32.93           C  
ANISOU   97  CD  GLU A  12     3120   5695   3694   -401    -90    -26       C  
ATOM     98  OE1 GLU A  12     -60.103 -22.975  22.357  1.00 37.26           O  
ANISOU   98  OE1 GLU A  12     3019   5820   5315   -579   -263    482       O  
ATOM     99  OE2 GLU A  12     -58.776 -24.716  22.126  1.00 35.35           O  
ANISOU   99  OE2 GLU A  12     2992   5762   4675   -285    432   -306       O  
ATOM    100  N   VAL A  13     -56.999 -20.179  26.030  1.00 18.92           N  
ANISOU  100  N   VAL A  13      912   3990   2287   -518    308    155       N  
ATOM    101  CA  VAL A  13     -56.885 -18.765  26.502  1.00 18.39           C  
ANISOU  101  CA  VAL A  13      994   4127   1866   -381    -34      3       C  
ATOM    102  C   VAL A  13     -55.884 -18.016  25.611  1.00 15.87           C  
ANISOU  102  C   VAL A  13     1127   3513   1388   -301   -263     59       C  
ATOM    103  O   VAL A  13     -56.186 -16.881  25.205  1.00 18.38           O  
ANISOU  103  O   VAL A  13     1362   3778   1842   -276   -289     65       O  
ATOM    104  CB  VAL A  13     -56.510 -18.662  27.992  1.00 18.64           C  
ANISOU  104  CB  VAL A  13     1249   4130   1701   -338    151     34       C  
ATOM    105  CG1 VAL A  13     -56.387 -17.208  28.410  1.00 19.57           C  
ANISOU  105  CG1 VAL A  13     1743   4346   1345   -281    -74    200       C  
ATOM    106  CG2 VAL A  13     -57.504 -19.397  28.881  1.00 21.78           C  
ANISOU  106  CG2 VAL A  13     2175   4066   2033   -309    187     87       C  
ATOM    107  N   ALA A  14     -54.737 -18.625  25.313  1.00 16.12           N  
ANISOU  107  N   ALA A  14     1015   3668   1439   -304   -268    273       N  
ATOM    108  CA  ALA A  14     -53.699 -18.043  24.431  1.00 17.32           C  
ANISOU  108  CA  ALA A  14     1026   3680   1874   -314    -73    206       C  
ATOM    109  C   ALA A  14     -54.300 -17.753  23.047  1.00 17.19           C  
ANISOU  109  C   ALA A  14      934   3543   2053   -366    -89    112       C  
ATOM    110  O   ALA A  14     -54.112 -16.638  22.528  1.00 17.10           O  
ANISOU  110  O   ALA A  14     1024   3829   1643   -280   -246    390       O  
ATOM    111  CB  ALA A  14     -52.507 -18.968  24.353  1.00 18.70           C  
ANISOU  111  CB  ALA A  14     1540   3552   2012   -103    112    181       C  
ATOM    112  N   LYS A  15     -55.031 -18.707  22.475  1.00 17.66           N  
ANISOU  112  N   LYS A  15      898   3844   1967   -269   -193    -41       N  
ATOM    113  CA  LYS A  15     -55.670 -18.535  21.151  1.00 16.92           C  
ANISOU  113  CA  LYS A  15      857   3980   1592   -321     82     32       C  
ATOM    114  C   LYS A  15     -56.498 -17.245  21.159  1.00 17.65           C  
ANISOU  114  C   LYS A  15     1035   4107   1563   -382    303    -11       C  
ATOM    115  O   LYS A  15     -56.431 -16.473  20.166  1.00 16.86           O  
ANISOU  115  O   LYS A  15      761   3822   1823   -468     -3     76       O  
ATOM    116  CB  LYS A  15     -56.495 -19.782  20.830  1.00 18.68           C  
ANISOU  116  CB  LYS A  15     1135   4231   1730   -436     11    -34       C  
ATOM    117  CG  LYS A  15     -57.272 -19.732  19.523  1.00 20.08           C  
ANISOU  117  CG  LYS A  15     1331   4445   1851   -276   -102    -50       C  
ATOM    118  CD  LYS A  15     -57.989 -21.030  19.241  1.00 22.85           C  
ANISOU  118  CD  LYS A  15     1798   4420   2461   -537   -317   -322       C  
ATOM    119  CE  LYS A  15     -58.823 -20.977  17.982  1.00 27.37           C  
ANISOU  119  CE  LYS A  15     2570   4908   2922   -371   -514     26       C  
ATOM    120  NZ  LYS A  15     -59.377 -22.308  17.648  1.00 29.14           N  
ANISOU  120  NZ  LYS A  15     2804   4993   3273   -532   -414    125       N  
ATOM    121  N   GLN A  16     -57.262 -17.007  22.230  1.00 17.30           N  
ANISOU  121  N   GLN A  16      946   4115   1511   -298    248    193       N  
ATOM    122  CA  GLN A  16     -58.141 -15.815  22.353  1.00 18.99           C  
ANISOU  122  CA  GLN A  16     1121   4235   1858    -77    349    404       C  
ATOM    123  C   GLN A  16     -57.288 -14.545  22.550  1.00 18.42           C  
ANISOU  123  C   GLN A  16      936   4277   1783     75   -113    304       C  
ATOM    124  O   GLN A  16     -57.591 -13.531  21.916  1.00 18.99           O  
ANISOU  124  O   GLN A  16     1248   4260   1707    -74    -79    601       O  
ATOM    125  CB  GLN A  16     -59.158 -16.039  23.475  1.00 20.31           C  
ANISOU  125  CB  GLN A  16     1115   4457   2142    -13    414    588       C  
ATOM    126  CG  GLN A  16     -60.120 -14.877  23.655  1.00 24.77           C  
ANISOU  126  CG  GLN A  16     1762   4915   2733    -19    569    537       C  
ATOM    127  CD  GLN A  16     -60.917 -14.569  22.406  1.00 31.71           C  
ANISOU  127  CD  GLN A  16     2810   5424   3814    392    203    930       C  
ATOM    128  OE1 GLN A  16     -61.092 -15.404  21.512  1.00 35.83           O  
ANISOU  128  OE1 GLN A  16     2620   6754   4237   -638     68    242       O  
ATOM    129  NE2 GLN A  16     -61.422 -13.348  22.343  1.00 37.52           N  
ANISOU  129  NE2 GLN A  16     4005   5382   4867    681    872   1259       N  
ATOM    130  N   ARG A  17     -56.243 -14.578  23.385  1.00 17.58           N  
ANISOU  130  N   ARG A  17     1198   4093   1387   -134   -178    181       N  
ATOM    131  CA  ARG A  17     -55.358 -13.396  23.595  1.00 16.47           C  
ANISOU  131  CA  ARG A  17     1011   3880   1365   -158   -275     25       C  
ATOM    132  C   ARG A  17     -54.752 -12.964  22.250  1.00 16.09           C  
ANISOU  132  C   ARG A  17      797   3592   1724   -147   -497     61       C  
ATOM    133  O   ARG A  17     -54.731 -11.757  21.957  1.00 17.13           O  
ANISOU  133  O   ARG A  17     1076   3613   1816   -260   -346    258       O  
ATOM    134  CB  ARG A  17     -54.261 -13.722  24.611  1.00 17.24           C  
ANISOU  134  CB  ARG A  17     1483   3946   1119    -61   -232     30       C  
ATOM    135  CG  ARG A  17     -54.749 -13.782  26.050  1.00 17.89           C  
ANISOU  135  CG  ARG A  17     1581   3960   1253   -151     43    197       C  
ATOM    136  CD  ARG A  17     -55.265 -12.445  26.564  1.00 19.74           C  
ANISOU  136  CD  ARG A  17     1903   4086   1509   -223    -96    330       C  
ATOM    137  NE  ARG A  17     -54.327 -11.339  26.399  1.00 19.74           N  
ANISOU  137  NE  ARG A  17     1752   4061   1686   -324     23    101       N  
ATOM    138  CZ  ARG A  17     -53.298 -11.084  27.207  1.00 19.26           C  
ANISOU  138  CZ  ARG A  17     2124   4054   1140   -446    101    184       C  
ATOM    139  NH1 ARG A  17     -53.051 -11.866  28.244  1.00 18.52           N  
ANISOU  139  NH1 ARG A  17     1952   4044   1039   -380    120    117       N  
ATOM    140  NH2 ARG A  17     -52.511 -10.050  26.966  1.00 18.76           N  
ANISOU  140  NH2 ARG A  17     2216   4106    804   -519    384    556       N  
ATOM    141  N   TYR A  18     -54.276 -13.917  21.449  1.00 15.59           N  
ANISOU  141  N   TYR A  18      737   3784   1400   -159   -360     82       N  
ATOM    142  CA  TYR A  18     -53.684 -13.645  20.120  1.00 16.90           C  
ANISOU  142  CA  TYR A  18      952   3795   1673   -170   -208     28       C  
ATOM    143  C   TYR A  18     -54.788 -13.196  19.148  1.00 17.01           C  
ANISOU  143  C   TYR A  18      681   4073   1705   -168    -96     88       C  
ATOM    144  O   TYR A  18     -54.553 -12.220  18.416  1.00 18.23           O  
ANISOU  144  O   TYR A  18      815   4152   1959   -196    -94    346       O  
ATOM    145  CB  TYR A  18     -52.881 -14.857  19.649  1.00 15.84           C  
ANISOU  145  CB  TYR A  18      683   3695   1638   -228    -21     17       C  
ATOM    146  CG  TYR A  18     -51.503 -14.984  20.248  1.00 14.15           C  
ANISOU  146  CG  TYR A  18      876   3451   1047   -383   -162    -46       C  
ATOM    147  CD1 TYR A  18     -50.492 -14.113  19.886  1.00 14.87           C  
ANISOU  147  CD1 TYR A  18      813   3541   1293   -479   -170    -93       C  
ATOM    148  CD2 TYR A  18     -51.181 -16.011  21.117  1.00 15.66           C  
ANISOU  148  CD2 TYR A  18      845   3634   1469   -452     85     61       C  
ATOM    149  CE1 TYR A  18     -49.211 -14.231  20.399  1.00 15.00           C  
ANISOU  149  CE1 TYR A  18      770   3388   1538   -321    -74   -273       C  
ATOM    150  CE2 TYR A  18     -49.903 -16.145  21.640  1.00 15.35           C  
ANISOU  150  CE2 TYR A  18     1068   3565   1198   -349    -88    -98       C  
ATOM    151  CZ  TYR A  18     -48.909 -15.255  21.273  1.00 14.78           C  
ANISOU  151  CZ  TYR A  18      972   3551   1089   -399     55   -269       C  
ATOM    152  OH  TYR A  18     -47.637 -15.376  21.766  1.00 16.94           O  
ANISOU  152  OH  TYR A  18     1059   3834   1543     21    202   -295       O  
ATOM    153  N   ALA A  19     -55.974 -13.822  19.158  1.00 17.48           N  
ANISOU  153  N   ALA A  19      856   4205   1580   -177    -68     44       N  
ATOM    154  CA  ALA A  19     -57.066 -13.435  18.229  1.00 18.15           C  
ANISOU  154  CA  ALA A  19      819   4476   1601   -142     97    193       C  
ATOM    155  C   ALA A  19     -57.435 -11.970  18.494  1.00 17.99           C  
ANISOU  155  C   ALA A  19     1048   4276   1510   -185    -79    391       C  
ATOM    156  O   ALA A  19     -57.740 -11.251  17.543  1.00 17.65           O  
ANISOU  156  O   ALA A  19      990   4180   1534   -112   -211    282       O  
ATOM    157  CB  ALA A  19     -58.259 -14.356  18.350  1.00 18.14           C  
ANISOU  157  CB  ALA A  19      824   4435   1634   -156    -24     87       C  
ATOM    158  N   GLU A  20     -57.391 -11.544  19.756  1.00 19.64           N  
ANISOU  158  N   GLU A  20     1208   4362   1893    -42     -4    232       N  
ATOM    159  CA  GLU A  20     -57.724 -10.163  20.186  1.00 20.49           C  
ANISOU  159  CA  GLU A  20     1388   4550   1845    -41     80    179       C  
ATOM    160  C   GLU A  20     -56.809  -9.153  19.492  1.00 19.32           C  
ANISOU  160  C   GLU A  20     1455   4166   1720     76      4    194       C  
ATOM    161  O   GLU A  20     -57.252  -8.019  19.322  1.00 19.75           O  
ANISOU  161  O   GLU A  20     1528   4019   1957     82    -71    369       O  
ATOM    162  CB  GLU A  20     -57.634 -10.044  21.707  1.00 22.19           C  
ANISOU  162  CB  GLU A  20     1769   4779   1883   -123    234    -30       C  
ATOM    163  CG  GLU A  20     -58.805 -10.691  22.413  1.00 23.53           C  
ANISOU  163  CG  GLU A  20     1640   5246   2053    179    598     -3       C  
ATOM    164  CD  GLU A  20     -58.632 -10.857  23.914  1.00 27.61           C  
ANISOU  164  CD  GLU A  20     2178   5967   2346   -113    597    197       C  
ATOM    165  OE1 GLU A  20     -57.615 -10.371  24.458  1.00 29.49           O  
ANISOU  165  OE1 GLU A  20     2667   7062   1474    700   -102     -5       O  
ATOM    166  OE2 GLU A  20     -59.518 -11.457  24.538  1.00 32.77           O  
ANISOU  166  OE2 GLU A  20     2979   6234   3236   -239   1554    482       O  
ATOM    167  N   ILE A  21     -55.584  -9.541  19.120  1.00 19.51           N  
ANISOU  167  N   ILE A  21     1406   4329   1678   -202     78    150       N  
ATOM    168  CA  ILE A  21     -54.599  -8.611  18.488  1.00 19.40           C  
ANISOU  168  CA  ILE A  21     1398   4113   1860    -59     44   -153       C  
ATOM    169  C   ILE A  21     -54.385  -8.997  17.020  1.00 18.14           C  
ANISOU  169  C   ILE A  21     1311   4050   1532     12    -71    -10       C  
ATOM    170  O   ILE A  21     -53.414  -8.508  16.432  1.00 19.21           O  
ANISOU  170  O   ILE A  21     1575   3946   1774   -218    106     45       O  
ATOM    171  CB  ILE A  21     -53.266  -8.574  19.265  1.00 19.72           C  
ANISOU  171  CB  ILE A  21     1527   4119   1844   -176   -168   -218       C  
ATOM    172  CG1 ILE A  21     -52.545  -9.927  19.216  1.00 21.45           C  
ANISOU  172  CG1 ILE A  21     1647   4286   2215   -256   -345   -140       C  
ATOM    173  CG2 ILE A  21     -53.496  -8.080  20.688  1.00 19.16           C  
ANISOU  173  CG2 ILE A  21     1215   4216   1849   -257     -8   -146       C  
ATOM    174  CD1 ILE A  21     -51.060  -9.859  19.463  1.00 20.59           C  
ANISOU  174  CD1 ILE A  21     1558   4375   1887   -360    -56   -170       C  
ATOM    175  N   GLY A  22     -55.258  -9.826  16.450  1.00 20.02           N  
ANISOU  175  N   GLY A  22     1690   4018   1895     37    349   -287       N  
ATOM    176  CA  GLY A  22     -55.271 -10.120  15.001  1.00 20.39           C  
ANISOU  176  CA  GLY A  22     1816   4167   1762    -94    118   -169       C  
ATOM    177  C   GLY A  22     -54.297 -11.224  14.625  1.00 20.41           C  
ANISOU  177  C   GLY A  22     1761   4153   1841   -155    387    -30       C  
ATOM    178  O   GLY A  22     -53.870 -11.264  13.445  1.00 22.91           O  
ANISOU  178  O   GLY A  22     2234   4430   2040    120    531    -79       O  
ATOM    179  N   VAL A  23     -53.982 -12.118  15.567  1.00 18.93           N  
ANISOU  179  N   VAL A  23     1422   4000   1768   -329    292    -99       N  
ATOM    180  CA  VAL A  23     -53.073 -13.279  15.336  1.00 18.03           C  
ANISOU  180  CA  VAL A  23     1393   3915   1539   -196    202     15       C  
ATOM    181  C   VAL A  23     -53.855 -14.594  15.453  1.00 18.12           C  
ANISOU  181  C   VAL A  23     1346   3919   1617   -206     23    -74       C  
ATOM    182  O   VAL A  23     -54.585 -14.791  16.454  1.00 19.22           O  
ANISOU  182  O   VAL A  23     1543   4080   1678    -44     27    -41       O  
ATOM    183  CB  VAL A  23     -51.873 -13.251  16.298  1.00 18.29           C  
ANISOU  183  CB  VAL A  23     1471   3944   1534   -255    172   -242       C  
ATOM    184  CG1 VAL A  23     -51.033 -14.515  16.191  1.00 18.04           C  
ANISOU  184  CG1 VAL A  23     1400   4121   1331   -350    -15   -162       C  
ATOM    185  CG2 VAL A  23     -51.028 -12.005  16.089  1.00 18.66           C  
ANISOU  185  CG2 VAL A  23     1421   4137   1532    -97    352    200       C  
ATOM    186  N   ASP A  24     -53.662 -15.468  14.466  1.00 18.58           N  
ANISOU  186  N   ASP A  24     1489   3984   1587   -310    -35     32       N  
ATOM    187  CA  ASP A  24     -54.296 -16.805  14.344  1.00 17.38           C  
ANISOU  187  CA  ASP A  24     1517   3828   1258   -379    -51     10       C  
ATOM    188  C   ASP A  24     -53.285 -17.870  14.787  1.00 16.68           C  
ANISOU  188  C   ASP A  24     1077   4044   1217   -303   -100     95       C  
ATOM    189  O   ASP A  24     -52.374 -18.188  14.011  1.00 16.13           O  
ANISOU  189  O   ASP A  24     1242   3919    964   -304    -40   -116       O  
ATOM    190  CB  ASP A  24     -54.780 -17.040  12.911  1.00 19.13           C  
ANISOU  190  CB  ASP A  24     1641   4136   1489   -347   -321   -153       C  
ATOM    191  CG  ASP A  24     -55.523 -18.351  12.718  1.00 20.13           C  
ANISOU  191  CG  ASP A  24     1610   4227   1810   -500   -536   -162       C  
ATOM    192  OD1 ASP A  24     -55.332 -19.262  13.530  1.00 21.30           O  
ANISOU  192  OD1 ASP A  24     1561   4382   2147   -541   -211   -262       O  
ATOM    193  OD2 ASP A  24     -56.280 -18.449  11.748  1.00 23.75           O  
ANISOU  193  OD2 ASP A  24     1969   4894   2161   -626   -876   -347       O  
ATOM    194  N   THR A  25     -53.450 -18.412  15.994  1.00 17.07           N  
ANISOU  194  N   THR A  25     1175   3951   1358   -268    158     78       N  
ATOM    195  CA  THR A  25     -52.503 -19.386  16.602  1.00 16.07           C  
ANISOU  195  CA  THR A  25      822   4063   1221   -351   -109    193       C  
ATOM    196  C   THR A  25     -52.535 -20.706  15.822  1.00 17.11           C  
ANISOU  196  C   THR A  25     1030   4046   1422   -409   -132    132       C  
ATOM    197  O   THR A  25     -51.471 -21.332  15.680  1.00 15.96           O  
ANISOU  197  O   THR A  25     1157   3875   1030   -414     25   -206       O  
ATOM    198  CB  THR A  25     -52.796 -19.583  18.090  1.00 16.37           C  
ANISOU  198  CB  THR A  25      758   4200   1261   -356    201    167       C  
ATOM    199  OG1 THR A  25     -54.154 -20.000  18.231  1.00 17.57           O  
ANISOU  199  OG1 THR A  25      857   4524   1292   -452    -32    339       O  
ATOM    200  CG2 THR A  25     -52.543 -18.314  18.870  1.00 16.42           C  
ANISOU  200  CG2 THR A  25      687   4087   1465   -383    301    308       C  
ATOM    201  N   ASP A  26     -53.710 -21.125  15.350  1.00 18.79           N  
ANISOU  201  N   ASP A  26     1394   4065   1680   -599   -363     -2       N  
ATOM    202  CA  ASP A  26     -53.849 -22.373  14.558  1.00 19.61           C  
ANISOU  202  CA  ASP A  26     1516   4322   1611   -431   -253    -95       C  
ATOM    203  C   ASP A  26     -53.015 -22.214  13.279  1.00 19.81           C  
ANISOU  203  C   ASP A  26     1429   4265   1830   -471   -187    -76       C  
ATOM    204  O   ASP A  26     -52.260 -23.153  12.942  1.00 20.86           O  
ANISOU  204  O   ASP A  26     1474   4532   1919   -345   -435   -334       O  
ATOM    205  CB  ASP A  26     -55.322 -22.701  14.313  1.00 20.25           C  
ANISOU  205  CB  ASP A  26     1316   4525   1853   -528   -137    -54       C  
ATOM    206  CG  ASP A  26     -56.101 -23.015  15.586  1.00 24.37           C  
ANISOU  206  CG  ASP A  26     2037   5032   2190   -380   -165    146       C  
ATOM    207  OD1 ASP A  26     -55.564 -23.742  16.455  1.00 24.59           O  
ANISOU  207  OD1 ASP A  26     2527   4605   2211   -808   -271    -11       O  
ATOM    208  OD2 ASP A  26     -57.240 -22.524  15.711  1.00 29.20           O  
ANISOU  208  OD2 ASP A  26     2354   5769   2970   -209    293     96       O  
ATOM    209  N   ALA A  27     -53.110 -21.058  12.617  1.00 19.15           N  
ANISOU  209  N   ALA A  27     1445   4293   1536   -377    -91    -85       N  
ATOM    210  CA  ALA A  27     -52.383 -20.769  11.357  1.00 19.45           C  
ANISOU  210  CA  ALA A  27     1570   4096   1723   -209    153   -320       C  
ATOM    211  C   ALA A  27     -50.874 -20.741  11.629  1.00 18.63           C  
ANISOU  211  C   ALA A  27     1655   3992   1429   -145   -149   -387       C  
ATOM    212  O   ALA A  27     -50.133 -21.293  10.810  1.00 20.80           O  
ANISOU  212  O   ALA A  27     1732   4348   1822     10     58   -644       O  
ATOM    213  CB  ALA A  27     -52.855 -19.472  10.744  1.00 20.76           C  
ANISOU  213  CB  ALA A  27     1767   4263   1857    133    178   -359       C  
ATOM    214  N   ALA A  28     -50.440 -20.117  12.731  1.00 18.36           N  
ANISOU  214  N   ALA A  28     1782   3755   1437   -439   -325   -287       N  
ATOM    215  CA  ALA A  28     -49.013 -20.028  13.123  1.00 17.87           C  
ANISOU  215  CA  ALA A  28     1748   3635   1404   -540    -99   -381       C  
ATOM    216  C   ALA A  28     -48.427 -21.442  13.246  1.00 18.86           C  
ANISOU  216  C   ALA A  28     1834   3950   1380   -593    -49   -296       C  
ATOM    217  O   ALA A  28     -47.316 -21.678  12.761  1.00 18.99           O  
ANISOU  217  O   ALA A  28     1682   4052   1479   -663   -142   -318       O  
ATOM    218  CB  ALA A  28     -48.871 -19.252  14.412  1.00 16.50           C  
ANISOU  218  CB  ALA A  28     1432   3667   1170   -376   -300   -285       C  
ATOM    219  N   MET A  29     -49.162 -22.372  13.856  1.00 18.18           N  
ANISOU  219  N   MET A  29     1952   3649   1304   -550     81   -392       N  
ATOM    220  CA  MET A  29     -48.676 -23.754  14.081  1.00 17.98           C  
ANISOU  220  CA  MET A  29     1812   3831   1188   -440   -183   -132       C  
ATOM    221  C   MET A  29     -48.552 -24.473  12.732  1.00 18.85           C  
ANISOU  221  C   MET A  29     1875   3947   1338   -496   -229   -259       C  
ATOM    222  O   MET A  29     -47.533 -25.160  12.533  1.00 19.76           O  
ANISOU  222  O   MET A  29     2016   3934   1558   -299    200   -130       O  
ATOM    223  CB  MET A  29     -49.604 -24.510  15.035  1.00 17.60           C  
ANISOU  223  CB  MET A  29     1474   3739   1471   -504   -251   -210       C  
ATOM    224  CG  MET A  29     -49.486 -23.993  16.454  1.00 17.06           C  
ANISOU  224  CG  MET A  29     1349   3693   1438   -479   -433    -77       C  
ATOM    225  SD  MET A  29     -50.226 -25.079  17.685  1.00 19.87           S  
ANISOU  225  SD  MET A  29     1554   4436   1557   -606   -359     33       S  
ATOM    226  CE  MET A  29     -51.944 -25.016  17.173  1.00 19.46           C  
ANISOU  226  CE  MET A  29     1485   4171   1736   -716   -470    267       C  
ATOM    227  N   LYS A  30     -49.511 -24.281  11.818  1.00 19.67           N  
ANISOU  227  N   LYS A  30     2104   4254   1116   -500   -198     94       N  
ATOM    228  CA  LYS A  30     -49.431 -24.855  10.446  1.00 20.19           C  
ANISOU  228  CA  LYS A  30     2131   4060   1480   -718   -391   -263       C  
ATOM    229  C   LYS A  30     -48.176 -24.329   9.739  1.00 19.60           C  
ANISOU  229  C   LYS A  30     2093   4035   1319   -608   -311   -318       C  
ATOM    230  O   LYS A  30     -47.525 -25.123   9.022  1.00 20.68           O  
ANISOU  230  O   LYS A  30     2244   4316   1297   -784     -8   -883       O  
ATOM    231  CB  LYS A  30     -50.673 -24.507   9.624  1.00 23.03           C  
ANISOU  231  CB  LYS A  30     2330   4469   1951   -916   -612   -314       C  
ATOM    232  CG  LYS A  30     -51.982 -25.066  10.158  1.00 28.01           C  
ANISOU  232  CG  LYS A  30     3099   4940   2603  -1227    112   -412       C  
ATOM    233  CD  LYS A  30     -52.121 -26.563  10.058  1.00 32.66           C  
ANISOU  233  CD  LYS A  30     3466   5273   3666  -1548    -11   -660       C  
ATOM    234  CE  LYS A  30     -53.527 -27.010  10.411  1.00 38.37           C  
ANISOU  234  CE  LYS A  30     3687   6262   4628  -2094   -710   -942       C  
ATOM    235  NZ  LYS A  30     -53.659 -28.485  10.417  1.00 43.58           N  
ANISOU  235  NZ  LYS A  30     3960   7420   5178  -2026  -1174   -423       N  
ATOM    236  N   GLU A  31     -47.848 -23.047   9.917  1.00 19.05           N  
ANISOU  236  N   GLU A  31     2158   4014   1063   -659   -150   -209       N  
ATOM    237  CA  GLU A  31     -46.645 -22.419   9.294  1.00 20.52           C  
ANISOU  237  CA  GLU A  31     2156   4536   1105   -693    -64    -56       C  
ATOM    238  C   GLU A  31     -45.383 -23.069   9.879  1.00 18.58           C  
ANISOU  238  C   GLU A  31     2073   3983   1003   -845   -152    -71       C  
ATOM    239  O   GLU A  31     -44.425 -23.333   9.126  1.00 21.00           O  
ANISOU  239  O   GLU A  31     2525   4641    811   -609   -380     -5       O  
ATOM    240  CB  GLU A  31     -46.629 -20.904   9.512  1.00 22.77           C  
ANISOU  240  CB  GLU A  31     2634   4907   1110   -602    -12    -51       C  
ATOM    241  CG  GLU A  31     -47.494 -20.129   8.539  1.00 29.25           C  
ANISOU  241  CG  GLU A  31     3694   5764   1654   -376    -75    -44       C  
ATOM    242  CD  GLU A  31     -47.001 -20.177   7.100  1.00 34.64           C  
ANISOU  242  CD  GLU A  31     4706   6866   1586   -607   -287    926       C  
ATOM    243  OE1 GLU A  31     -45.788 -19.962   6.875  1.00 38.96           O  
ANISOU  243  OE1 GLU A  31     4987   7299   2515    374   1005    819       O  
ATOM    244  OE2 GLU A  31     -47.822 -20.454   6.208  1.00 49.39           O  
ANISOU  244  OE2 GLU A  31     6399   8914   3449  -1397  -1702    160       O  
ATOM    245  N   LEU A  32     -45.364 -23.328  11.182  1.00 18.71           N  
ANISOU  245  N   LEU A  32     1856   4108   1146   -577     95    -35       N  
ATOM    246  CA  LEU A  32     -44.166 -23.910  11.835  1.00 17.83           C  
ANISOU  246  CA  LEU A  32     1733   4085    957   -556     26     11       C  
ATOM    247  C   LEU A  32     -43.907 -25.312  11.279  1.00 17.73           C  
ANISOU  247  C   LEU A  32     1640   3981   1116   -620     31    -13       C  
ATOM    248  O   LEU A  32     -42.732 -25.682  11.169  1.00 18.66           O  
ANISOU  248  O   LEU A  32     1339   4405   1345   -468   -382   -232       O  
ATOM    249  CB  LEU A  32     -44.356 -23.960  13.349  1.00 17.87           C  
ANISOU  249  CB  LEU A  32     1597   4200    991   -288    190    -96       C  
ATOM    250  CG  LEU A  32     -43.149 -24.480  14.118  1.00 17.38           C  
ANISOU  250  CG  LEU A  32     1390   4097   1115   -471    175     32       C  
ATOM    251  CD1 LEU A  32     -41.926 -23.628  13.819  1.00 18.95           C  
ANISOU  251  CD1 LEU A  32     1587   4044   1569   -470    -61     17       C  
ATOM    252  CD2 LEU A  32     -43.450 -24.522  15.617  1.00 17.75           C  
ANISOU  252  CD2 LEU A  32     1384   4219   1139   -440    206    -88       C  
ATOM    253  N   GLU A  33     -44.941 -26.098  10.964  1.00 18.65           N  
ANISOU  253  N   GLU A  33     1195   4242   1648   -464   -132     32       N  
ATOM    254  CA  GLU A  33     -44.680 -27.523  10.616  1.00 22.41           C  
ANISOU  254  CA  GLU A  33     2098   4267   2147   -526     93   -325       C  
ATOM    255  C   GLU A  33     -44.098 -27.590   9.193  1.00 20.11           C  
ANISOU  255  C   GLU A  33     1679   3917   2044   -319   -152   -548       C  
ATOM    256  O   GLU A  33     -43.590 -28.654   8.834  1.00 21.20           O  
ANISOU  256  O   GLU A  33     1553   4143   2356    350    107   -779       O  
ATOM    257  CB  GLU A  33     -45.883 -28.429  10.917  1.00 30.14           C  
ANISOU  257  CB  GLU A  33     2914   5024   3511   -496   -122   -436       C  
ATOM    258  CG  GLU A  33     -47.110 -28.195  10.087  1.00 33.90           C  
ANISOU  258  CG  GLU A  33     3583   5414   3883   -315   -420    -45       C  
ATOM    259  CD  GLU A  33     -48.323 -29.024  10.504  1.00 32.51           C  
ANISOU  259  CD  GLU A  33     3453   5180   3719   -371   -384    516       C  
ATOM    260  OE1 GLU A  33     -48.203 -29.933  11.359  1.00 33.03           O  
ANISOU  260  OE1 GLU A  33     4861   5002   2687   -515  -1052    695       O  
ATOM    261  OE2 GLU A  33     -49.388 -28.749   9.977  1.00 33.84           O  
ANISOU  261  OE2 GLU A  33     3327   5960   3571   -526   -641     16       O  
ATOM    262  N   LYS A  34     -44.074 -26.472   8.458  1.00 17.40           N  
ANISOU  262  N   LYS A  34     1213   4139   1257   -215    -98   -354       N  
ATOM    263  CA  LYS A  34     -43.494 -26.380   7.088  1.00 20.18           C  
ANISOU  263  CA  LYS A  34     1583   4698   1384   -212     73   -175       C  
ATOM    264  C   LYS A  34     -42.004 -26.021   7.132  1.00 19.16           C  
ANISOU  264  C   LYS A  34     1526   4827    925   -177    195   -268       C  
ATOM    265  O   LYS A  34     -41.421 -25.817   6.056  1.00 19.04           O  
ANISOU  265  O   LYS A  34     1495   5119    617   -394   -156   -156       O  
ATOM    266  CB  LYS A  34     -44.220 -25.316   6.266  1.00 23.37           C  
ANISOU  266  CB  LYS A  34     1830   5381   1668    177    107    -14       C  
ATOM    267  CG  LYS A  34     -45.639 -25.688   5.866  1.00 27.45           C  
ANISOU  267  CG  LYS A  34     2128   5931   2370    303   -193    298       C  
ATOM    268  CD  LYS A  34     -46.350 -24.586   5.129  1.00 33.08           C  
ANISOU  268  CD  LYS A  34     3513   6717   2337    580   -322    562       C  
ATOM    269  CE  LYS A  34     -47.847 -24.780   5.107  1.00 36.74           C  
ANISOU  269  CE  LYS A  34     3634   7651   2675    917  -1049    444       C  
ATOM    270  NZ  LYS A  34     -48.472 -23.941   4.060  1.00 47.97           N  
ANISOU  270  NZ  LYS A  34     5646   8152   4425   1375   -655   1206       N  
ATOM    271  N   VAL A  35     -41.405 -25.911   8.312  1.00 18.33           N  
ANISOU  271  N   VAL A  35     1648   4457    859   -223     72   -152       N  
ATOM    272  CA  VAL A  35     -39.973 -25.515   8.442  1.00 18.48           C  
ANISOU  272  CA  VAL A  35     1913   4096   1013   -363    320   -187       C  
ATOM    273  C   VAL A  35     -39.175 -26.692   8.983  1.00 18.73           C  
ANISOU  273  C   VAL A  35     2012   4082   1021   -256    159   -143       C  
ATOM    274  O   VAL A  35     -39.108 -26.918  10.189  1.00 19.45           O  
ANISOU  274  O   VAL A  35     2185   4316    889    -83    464     13       O  
ATOM    275  CB  VAL A  35     -39.783 -24.270   9.325  1.00 19.09           C  
ANISOU  275  CB  VAL A  35     2044   3937   1270   -396    280   -192       C  
ATOM    276  CG1 VAL A  35     -38.332 -23.825   9.321  1.00 18.94           C  
ANISOU  276  CG1 VAL A  35     1933   4087   1174   -355    318   -151       C  
ATOM    277  CG2 VAL A  35     -40.695 -23.136   8.887  1.00 19.26           C  
ANISOU  277  CG2 VAL A  35     1994   4138   1183   -403    142    -75       C  
ATOM    278  N   PRO A  36     -38.519 -27.461   8.098  1.00 17.42           N  
ANISOU  278  N   PRO A  36     1477   3933   1207   -351    212   -268       N  
ATOM    279  CA  PRO A  36     -37.652 -28.551   8.528  1.00 17.54           C  
ANISOU  279  CA  PRO A  36     1542   3837   1285   -441    198   -164       C  
ATOM    280  C   PRO A  36     -36.280 -28.011   8.949  1.00 18.65           C  
ANISOU  280  C   PRO A  36     1816   3927   1341   -507     -3   -140       C  
ATOM    281  O   PRO A  36     -35.751 -27.143   8.270  1.00 19.46           O  
ANISOU  281  O   PRO A  36     1458   4273   1663   -595     16     31       O  
ATOM    282  CB  PRO A  36     -37.530 -29.389   7.255  1.00 18.88           C  
ANISOU  282  CB  PRO A  36     1952   3872   1348   -373    -75   -230       C  
ATOM    283  CG  PRO A  36     -37.559 -28.350   6.156  1.00 20.74           C  
ANISOU  283  CG  PRO A  36     2295   4125   1458    -72    115   -150       C  
ATOM    284  CD  PRO A  36     -38.561 -27.317   6.637  1.00 19.88           C  
ANISOU  284  CD  PRO A  36     2031   4123   1397   -112     86      9       C  
ATOM    285  N   LEU A  37     -35.740 -28.546  10.042  1.00 17.42           N  
ANISOU  285  N   LEU A  37     1845   3911    862   -488    365   -156       N  
ATOM    286  CA  LEU A  37     -34.370 -28.249  10.522  1.00 17.73           C  
ANISOU  286  CA  LEU A  37     1775   3926   1034   -521    418   -266       C  
ATOM    287  C   LEU A  37     -33.454 -29.393  10.088  1.00 17.73           C  
ANISOU  287  C   LEU A  37     1861   3848   1027   -505    608   -198       C  
ATOM    288  O   LEU A  37     -33.863 -30.549  10.237  1.00 17.75           O  
ANISOU  288  O   LEU A  37     1632   3746   1367   -455    704   -456       O  
ATOM    289  CB  LEU A  37     -34.392 -28.113  12.048  1.00 17.47           C  
ANISOU  289  CB  LEU A  37     1798   3889    949   -580    461   -302       C  
ATOM    290  CG  LEU A  37     -35.386 -27.097  12.603  1.00 17.67           C  
ANISOU  290  CG  LEU A  37     1803   3989    919   -447    447   -396       C  
ATOM    291  CD1 LEU A  37     -35.311 -27.050  14.119  1.00 19.64           C  
ANISOU  291  CD1 LEU A  37     2200   4292    970   -300    448   -575       C  
ATOM    292  CD2 LEU A  37     -35.153 -25.716  12.018  1.00 17.50           C  
ANISOU  292  CD2 LEU A  37     1994   4138    515   -352    427   -660       C  
ATOM    293  N   SER A  38     -32.263 -29.079   9.573  1.00 18.52           N  
ANISOU  293  N   SER A  38     1832   4404    799   -574    269     66       N  
ATOM    294  CA  SER A  38     -31.257 -30.099   9.185  1.00 18.69           C  
ANISOU  294  CA  SER A  38     1641   4346   1114   -640    288     44       C  
ATOM    295  C   SER A  38     -30.381 -30.371  10.401  1.00 17.23           C  
ANISOU  295  C   SER A  38     1441   3847   1258   -648    184   -215       C  
ATOM    296  O   SER A  38     -29.510 -29.559  10.700  1.00 19.72           O  
ANISOU  296  O   SER A  38     1766   3436   2289   -767    228   -133       O  
ATOM    297  CB  SER A  38     -30.439 -29.702   7.980  1.00 22.11           C  
ANISOU  297  CB  SER A  38     1972   5161   1266  -1179    183    597       C  
ATOM    298  OG  SER A  38     -31.291 -29.283   6.947  1.00 32.33           O  
ANISOU  298  OG  SER A  38     4051   6476   1754  -1650     24    254       O  
ATOM    299  N   VAL A  39     -30.669 -31.472  11.081  1.00 17.76           N  
ANISOU  299  N   VAL A  39     1508   4025   1212   -412    206   -241       N  
ATOM    300  CA  VAL A  39     -29.977 -31.925  12.314  1.00 17.99           C  
ANISOU  300  CA  VAL A  39     1678   3940   1216   -241    -33   -315       C  
ATOM    301  C   VAL A  39     -28.646 -32.553  11.891  1.00 17.22           C  
ANISOU  301  C   VAL A  39     1593   3874   1076   -522    233   -332       C  
ATOM    302  O   VAL A  39     -28.664 -33.488  11.070  1.00 19.31           O  
ANISOU  302  O   VAL A  39     1656   4163   1517   -183     55   -595       O  
ATOM    303  CB  VAL A  39     -30.874 -32.902  13.091  1.00 18.61           C  
ANISOU  303  CB  VAL A  39     1865   3951   1254   -340    137   -369       C  
ATOM    304  CG1 VAL A  39     -30.184 -33.435  14.332  1.00 19.91           C  
ANISOU  304  CG1 VAL A  39     2498   4162    904   -361     76   -611       C  
ATOM    305  CG2 VAL A  39     -32.205 -32.261  13.443  1.00 19.63           C  
ANISOU  305  CG2 VAL A  39     2261   4149   1047   -230    148   -563       C  
ATOM    306  N   HIS A  40     -27.540 -32.043  12.432  1.00 17.72           N  
ANISOU  306  N   HIS A  40     1698   3872   1160   -381     16   -494       N  
ATOM    307  CA  HIS A  40     -26.158 -32.441  12.059  1.00 16.29           C  
ANISOU  307  CA  HIS A  40     1488   3681   1021   -449    261   -464       C  
ATOM    308  C   HIS A  40     -25.793 -33.746  12.776  1.00 16.33           C  
ANISOU  308  C   HIS A  40     1406   3667   1132   -452    118   -613       C  
ATOM    309  O   HIS A  40     -25.918 -33.819  14.019  1.00 18.49           O  
ANISOU  309  O   HIS A  40     2241   3548   1235   -393    385   -303       O  
ATOM    310  CB  HIS A  40     -25.183 -31.307  12.378  1.00 16.51           C  
ANISOU  310  CB  HIS A  40     1680   3561   1032   -323     44   -579       C  
ATOM    311  CG  HIS A  40     -25.256 -30.864  13.797  1.00 16.19           C  
ANISOU  311  CG  HIS A  40     1560   3556   1035   -153    244   -572       C  
ATOM    312  ND1 HIS A  40     -26.436 -30.436  14.374  1.00 17.05           N  
ANISOU  312  ND1 HIS A  40     1579   3857   1040   -167    314   -631       N  
ATOM    313  CD2 HIS A  40     -24.309 -30.772  14.751  1.00 18.29           C  
ANISOU  313  CD2 HIS A  40     1658   3795   1496    130    -44   -429       C  
ATOM    314  CE1 HIS A  40     -26.204 -30.100  15.631  1.00 18.44           C  
ANISOU  314  CE1 HIS A  40     1744   3922   1339   -127    164   -718       C  
ATOM    315  NE2 HIS A  40     -24.914 -30.311  15.890  1.00 18.85           N  
ANISOU  315  NE2 HIS A  40     1765   3930   1466     11   -110   -629       N  
ATOM    316  N   CYS A  41     -25.338 -34.744  12.023  1.00 16.94           N  
ANISOU  316  N   CYS A  41     1804   3698    931   -418    138   -624       N  
ATOM    317  CA  CYS A  41     -25.044 -36.094  12.555  1.00 18.53           C  
ANISOU  317  CA  CYS A  41     2168   3753   1119   -414    152   -334       C  
ATOM    318  C   CYS A  41     -23.850 -36.042  13.515  1.00 17.62           C  
ANISOU  318  C   CYS A  41     1607   3779   1309   -372    271   -331       C  
ATOM    319  O   CYS A  41     -23.817 -36.882  14.424  1.00 18.00           O  
ANISOU  319  O   CYS A  41     1918   3890   1030   -300    314   -359       O  
ATOM    320  CB  CYS A  41     -24.798 -37.109  11.447  1.00 19.07           C  
ANISOU  320  CB  CYS A  41     2171   3847   1229   -412     67   -421       C  
ATOM    321  SG  CYS A  41     -23.316 -36.785  10.461  1.00 21.15           S  
ANISOU  321  SG  CYS A  41     2243   4311   1479   -308    237   -693       S  
ATOM    322  N   TRP A  42     -22.927 -35.085  13.350  1.00 18.13           N  
ANISOU  322  N   TRP A  42     2002   3744   1141   -300     24   -378       N  
ATOM    323  CA  TRP A  42     -21.569 -35.167  13.959  1.00 18.08           C  
ANISOU  323  CA  TRP A  42     1591   3843   1436   -142    213   -435       C  
ATOM    324  C   TRP A  42     -21.600 -34.848  15.464  1.00 18.65           C  
ANISOU  324  C   TRP A  42     1846   3777   1462   -181     27   -389       C  
ATOM    325  O   TRP A  42     -20.608 -35.167  16.150  1.00 20.67           O  
ANISOU  325  O   TRP A  42     2176   3862   1813   -245    -24   -211       O  
ATOM    326  CB  TRP A  42     -20.548 -34.301  13.210  1.00 18.05           C  
ANISOU  326  CB  TRP A  42     1648   3831   1378    -84    254   -483       C  
ATOM    327  CG  TRP A  42     -20.927 -32.882  12.925  1.00 17.65           C  
ANISOU  327  CG  TRP A  42     1392   3865   1446   -159    349   -467       C  
ATOM    328  CD1 TRP A  42     -20.617 -31.781  13.669  1.00 18.93           C  
ANISOU  328  CD1 TRP A  42     1136   3961   2096     -8    141   -404       C  
ATOM    329  CD2 TRP A  42     -21.598 -32.392  11.752  1.00 19.18           C  
ANISOU  329  CD2 TRP A  42     1404   3957   1925   -252    364   -275       C  
ATOM    330  NE1 TRP A  42     -21.062 -30.645  13.050  1.00 20.84           N  
ANISOU  330  NE1 TRP A  42     1516   4105   2296   -114    387   -383       N  
ATOM    331  CE2 TRP A  42     -21.685 -30.991  11.880  1.00 20.74           C  
ANISOU  331  CE2 TRP A  42     1631   4176   2071   -244    379   -150       C  
ATOM    332  CE3 TRP A  42     -22.158 -33.003  10.625  1.00 20.38           C  
ANISOU  332  CE3 TRP A  42     1895   4166   1683   -182    620   -378       C  
ATOM    333  CZ2 TRP A  42     -22.305 -30.196  10.916  1.00 23.39           C  
ANISOU  333  CZ2 TRP A  42     2219   4213   2453   -512    301    -16       C  
ATOM    334  CZ3 TRP A  42     -22.765 -32.215   9.671  1.00 21.85           C  
ANISOU  334  CZ3 TRP A  42     1961   4220   2119   -119    694   -257       C  
ATOM    335  CH2 TRP A  42     -22.839 -30.831   9.819  1.00 20.91           C  
ANISOU  335  CH2 TRP A  42     1979   4029   1935   -519    716     -9       C  
ATOM    336  N   GLN A  43     -22.694 -34.276  15.976  1.00 17.69           N  
ANISOU  336  N   GLN A  43     1961   3561   1198    -36    124   -381       N  
ATOM    337  CA  GLN A  43     -22.870 -34.026  17.432  1.00 18.59           C  
ANISOU  337  CA  GLN A  43     2055   3668   1339   -302   -153   -532       C  
ATOM    338  C   GLN A  43     -22.949 -35.372  18.169  1.00 18.10           C  
ANISOU  338  C   GLN A  43     1776   3689   1412   -181   -114   -577       C  
ATOM    339  O   GLN A  43     -22.600 -35.401  19.349  1.00 20.62           O  
ANISOU  339  O   GLN A  43     2487   4091   1256    -37   -175   -319       O  
ATOM    340  CB  GLN A  43     -24.093 -33.137  17.677  1.00 18.84           C  
ANISOU  340  CB  GLN A  43     2138   3650   1370   -424    -76   -518       C  
ATOM    341  CG  GLN A  43     -24.637 -33.187  19.100  1.00 19.90           C  
ANISOU  341  CG  GLN A  43     2453   3685   1422   -722     18   -279       C  
ATOM    342  CD  GLN A  43     -23.766 -32.506  20.134  1.00 20.04           C  
ANISOU  342  CD  GLN A  43     2966   3465   1184   -985    -78   -150       C  
ATOM    343  OE1 GLN A  43     -23.305 -31.385  19.961  1.00 26.17           O  
ANISOU  343  OE1 GLN A  43     3970   4441   1531  -1427   -395    -45       O  
ATOM    344  NE2 GLN A  43     -23.568 -33.164  21.257  1.00 22.68           N  
ANISOU  344  NE2 GLN A  43     3363   3520   1735   -769   -319    120       N  
ATOM    345  N   GLY A  44     -23.351 -36.453  17.488  1.00 18.51           N  
ANISOU  345  N   GLY A  44     1687   3633   1711     90     85   -673       N  
ATOM    346  CA  GLY A  44     -23.618 -37.761  18.122  1.00 17.36           C  
ANISOU  346  CA  GLY A  44     1719   3527   1347     12     14   -570       C  
ATOM    347  C   GLY A  44     -22.347 -38.512  18.483  1.00 19.87           C  
ANISOU  347  C   GLY A  44     2037   4002   1508    -30     27   -407       C  
ATOM    348  O   GLY A  44     -22.390 -39.341  19.437  1.00 19.94           O  
ANISOU  348  O   GLY A  44     2471   3904   1200     38    -11   -379       O  
ATOM    349  N   ASP A  45     -21.248 -38.248  17.765  1.00 19.38           N  
ANISOU  349  N   ASP A  45     2017   4283   1061     58    -25   -402       N  
ATOM    350  CA  ASP A  45     -19.987 -39.032  17.882  1.00 20.72           C  
ANISOU  350  CA  ASP A  45     1900   4338   1634      6    202   -499       C  
ATOM    351  C   ASP A  45     -18.769 -38.099  17.861  1.00 20.62           C  
ANISOU  351  C   ASP A  45     1902   4257   1674     44    216   -512       C  
ATOM    352  O   ASP A  45     -17.682 -38.565  17.461  1.00 19.58           O  
ANISOU  352  O   ASP A  45     1317   4577   1545   -193    245   -324       O  
ATOM    353  CB  ASP A  45     -19.887 -40.092  16.781  1.00 20.61           C  
ANISOU  353  CB  ASP A  45     1876   4339   1614    -32     92   -502       C  
ATOM    354  CG  ASP A  45     -19.562 -39.521  15.413  1.00 20.51           C  
ANISOU  354  CG  ASP A  45     1992   4142   1656    -88      5   -361       C  
ATOM    355  OD1 ASP A  45     -19.872 -38.336  15.189  1.00 19.34           O  
ANISOU  355  OD1 ASP A  45     1779   4265   1303     76   -124   -510       O  
ATOM    356  OD2 ASP A  45     -18.988 -40.265  14.587  1.00 23.19           O  
ANISOU  356  OD2 ASP A  45     2438   4527   1843   -128     15   -266       O  
ATOM    357  N   ASP A  46     -18.923 -36.840  18.281  1.00 19.63           N  
ANISOU  357  N   ASP A  46     1943   4208   1306    -77    129   -472       N  
ATOM    358  CA  ASP A  46     -17.784 -35.894  18.436  1.00 19.54           C  
ANISOU  358  CA  ASP A  46     1988   4142   1291    -73    136   -453       C  
ATOM    359  C   ASP A  46     -17.015 -35.808  17.113  1.00 19.27           C  
ANISOU  359  C   ASP A  46     1783   4173   1365   -113     29   -547       C  
ATOM    360  O   ASP A  46     -15.778 -35.716  17.146  1.00 19.54           O  
ANISOU  360  O   ASP A  46     1506   4212   1704    -88     -5   -291       O  
ATOM    361  CB  ASP A  46     -16.887 -36.325  19.600  1.00 20.44           C  
ANISOU  361  CB  ASP A  46     1818   4470   1478     18    266   -202       C  
ATOM    362  CG  ASP A  46     -17.616 -36.309  20.932  1.00 21.94           C  
ANISOU  362  CG  ASP A  46     2090   4743   1500     84    259     -9       C  
ATOM    363  OD1 ASP A  46     -18.822 -36.019  20.922  1.00 21.01           O  
ANISOU  363  OD1 ASP A  46     1708   4961   1311   -237    623   -364       O  
ATOM    364  OD2 ASP A  46     -16.977 -36.591  21.964  1.00 21.02           O  
ANISOU  364  OD2 ASP A  46     1822   4884   1279   -215    143     54       O  
ATOM    365  N   ILE A  47     -17.739 -35.830  15.994  1.00 20.20           N  
ANISOU  365  N   ILE A  47     2275   4215   1185    -48    -88   -514       N  
ATOM    366  CA  ILE A  47     -17.199 -35.654  14.610  1.00 20.34           C  
ANISOU  366  CA  ILE A  47     2300   4224   1203   -150    183   -588       C  
ATOM    367  C   ILE A  47     -16.138 -36.717  14.280  1.00 19.42           C  
ANISOU  367  C   ILE A  47     1854   4263   1261   -167    -42   -196       C  
ATOM    368  O   ILE A  47     -15.289 -36.435  13.425  1.00 21.81           O  
ANISOU  368  O   ILE A  47     2184   4337   1763    -13    636   -534       O  
ATOM    369  CB  ILE A  47     -16.641 -34.232  14.421  1.00 22.08           C  
ANISOU  369  CB  ILE A  47     2384   4310   1694   -122    206   -595       C  
ATOM    370  CG1 ILE A  47     -17.355 -33.221  15.328  1.00 23.97           C  
ANISOU  370  CG1 ILE A  47     2259   4435   2413    -84      6   -613       C  
ATOM    371  CG2 ILE A  47     -16.694 -33.840  12.948  1.00 21.96           C  
ANISOU  371  CG2 ILE A  47     2079   4444   1819   -124    353   -441       C  
ATOM    372  CD1 ILE A  47     -16.917 -31.786  15.136  1.00 25.50           C  
ANISOU  372  CD1 ILE A  47     2805   4420   2464    -77   -450   -804       C  
ATOM    373  N   HIS A  48     -16.217 -37.917  14.859  1.00 21.71           N  
ANISOU  373  N   HIS A  48     2146   4163   1938     17   -106   -492       N  
ATOM    374  CA  HIS A  48     -15.257 -39.024  14.598  1.00 21.38           C  
ANISOU  374  CA  HIS A  48     2156   4209   1758    -38     82   -441       C  
ATOM    375  C   HIS A  48     -15.478 -39.592  13.194  1.00 20.44           C  
ANISOU  375  C   HIS A  48     1982   3836   1946   -202    245   -448       C  
ATOM    376  O   HIS A  48     -14.484 -39.874  12.504  1.00 22.23           O  
ANISOU  376  O   HIS A  48     2124   4213   2107    167    328   -652       O  
ATOM    377  CB  HIS A  48     -15.377 -40.130  15.659  1.00 23.26           C  
ANISOU  377  CB  HIS A  48     2415   4540   1880   -171    -72   -271       C  
ATOM    378  CG  HIS A  48     -14.884 -39.731  17.007  1.00 24.40           C  
ANISOU  378  CG  HIS A  48     2844   4671   1754   -136   -238     43       C  
ATOM    379  ND1 HIS A  48     -15.291 -40.374  18.151  1.00 25.25           N  
ANISOU  379  ND1 HIS A  48     3107   4780   1707    -29    148    -87       N  
ATOM    380  CD2 HIS A  48     -14.030 -38.764  17.399  1.00 25.71           C  
ANISOU  380  CD2 HIS A  48     2987   4855   1926   -218   -335    128       C  
ATOM    381  CE1 HIS A  48     -14.702 -39.828  19.197  1.00 24.93           C  
ANISOU  381  CE1 HIS A  48     2754   4761   1955   -364   -376    127       C  
ATOM    382  NE2 HIS A  48     -13.925 -38.836  18.764  1.00 24.97           N  
ANISOU  382  NE2 HIS A  48     2617   4899   1970   -356   -263    172       N  
ATOM    383  N   GLY A  49     -16.738 -39.752  12.788  1.00 20.79           N  
ANISOU  383  N   GLY A  49     1909   4022   1968    -19    372   -490       N  
ATOM    384  CA  GLY A  49     -17.105 -40.484  11.562  1.00 22.50           C  
ANISOU  384  CA  GLY A  49     2351   4182   2013      8    429   -533       C  
ATOM    385  C   GLY A  49     -16.694 -41.946  11.644  1.00 21.26           C  
ANISOU  385  C   GLY A  49     2148   4070   1858    221    493   -260       C  
ATOM    386  O   GLY A  49     -16.407 -42.425  12.753  1.00 22.85           O  
ANISOU  386  O   GLY A  49     2306   4264   2111    188    -23    -71       O  
ATOM    387  N   PHE A  50     -16.667 -42.640  10.507  1.00 22.13           N  
ANISOU  387  N   PHE A  50     2305   4085   2019    224    642   -380       N  
ATOM    388  CA  PHE A  50     -16.406 -44.100  10.422  1.00 23.50           C  
ANISOU  388  CA  PHE A  50     2468   3894   2568      3    672   -386       C  
ATOM    389  C   PHE A  50     -15.237 -44.383   9.476  1.00 23.64           C  
ANISOU  389  C   PHE A  50     2735   3742   2502    160    796   -506       C  
ATOM    390  O   PHE A  50     -14.735 -45.516   9.471  1.00 25.77           O  
ANISOU  390  O   PHE A  50     2890   3616   3285     30    586   -466       O  
ATOM    391  CB  PHE A  50     -17.673 -44.824   9.968  1.00 24.82           C  
ANISOU  391  CB  PHE A  50     2733   4073   2622   -235    483   -446       C  
ATOM    392  CG  PHE A  50     -18.889 -44.469  10.781  1.00 23.13           C  
ANISOU  392  CG  PHE A  50     1936   3902   2948   -135    246   -367       C  
ATOM    393  CD1 PHE A  50     -18.884 -44.627  12.156  1.00 22.19           C  
ANISOU  393  CD1 PHE A  50     1643   4135   2652   -387     47   -574       C  
ATOM    394  CD2 PHE A  50     -20.032 -43.972  10.181  1.00 24.48           C  
ANISOU  394  CD2 PHE A  50     2212   4028   3058   -215    211   -104       C  
ATOM    395  CE1 PHE A  50     -19.986 -44.274  12.914  1.00 23.05           C  
ANISOU  395  CE1 PHE A  50     1684   4413   2660   -621    193   -474       C  
ATOM    396  CE2 PHE A  50     -21.144 -43.639  10.941  1.00 24.28           C  
ANISOU  396  CE2 PHE A  50     2147   4260   2819   -417    473     47       C  
ATOM    397  CZ  PHE A  50     -21.116 -43.789  12.304  1.00 23.68           C  
ANISOU  397  CZ  PHE A  50     1940   4252   2803   -314    371   -233       C  
ATOM    398  N   LEU A  51     -14.827 -43.387   8.694  1.00 24.94           N  
ANISOU  398  N   LEU A  51     2516   3725   3233   -148    774  -1049       N  
ATOM    399  CA  LEU A  51     -13.797 -43.535   7.630  1.00 28.08           C  
ANISOU  399  CA  LEU A  51     3033   4312   3324   -167   1098   -846       C  
ATOM    400  C   LEU A  51     -12.421 -43.818   8.249  1.00 28.00           C  
ANISOU  400  C   LEU A  51     2908   4398   3332    108   1398   -530       C  
ATOM    401  O   LEU A  51     -11.733 -44.738   7.771  1.00 29.63           O  
ANISOU  401  O   LEU A  51     3412   4555   3291    560   1455   -484       O  
ATOM    402  CB  LEU A  51     -13.761 -42.243   6.815  1.00 29.45           C  
ANISOU  402  CB  LEU A  51     3503   4411   3273   -179    951   -698       C  
ATOM    403  CG  LEU A  51     -14.105 -42.375   5.340  1.00 33.87           C  
ANISOU  403  CG  LEU A  51     4520   4505   3840   -206    418  -1018       C  
ATOM    404  CD1 LEU A  51     -13.399 -41.292   4.545  1.00 33.69           C  
ANISOU  404  CD1 LEU A  51     4562   4652   3585   -705    518  -1069       C  
ATOM    405  CD2 LEU A  51     -13.748 -43.752   4.806  1.00 36.85           C  
ANISOU  405  CD2 LEU A  51     4884   4474   4642     94    120   -687       C  
ATOM    406  N   PHE A  52     -12.029 -43.025   9.249  1.00 28.87           N  
ANISOU  406  N   PHE A  52     2636   5157   3174   -131   1319   -383       N  
ATOM    407  CA  PHE A  52     -10.698 -43.084   9.910  1.00 32.62           C  
ANISOU  407  CA  PHE A  52     3320   5747   3327    505    913   -181       C  
ATOM    408  C   PHE A  52     -10.876 -43.140  11.423  1.00 37.74           C  
ANISOU  408  C   PHE A  52     4681   6256   3402    715    128    -15       C  
ATOM    409  O   PHE A  52     -10.945 -42.109  12.083  1.00 45.64           O  
ANISOU  409  O   PHE A  52     5312   7189   4837    992   -570   -648       O  
ATOM    410  CB  PHE A  52      -9.857 -41.860   9.546  1.00 30.28           C  
ANISOU  410  CB  PHE A  52     2676   5954   2874    260    745   -227       C  
ATOM    411  CG  PHE A  52      -9.875 -41.488   8.086  1.00 31.60           C  
ANISOU  411  CG  PHE A  52     3201   5924   2879   -205   1284   -102       C  
ATOM    412  CD1 PHE A  52      -9.321 -42.328   7.135  1.00 30.62           C  
ANISOU  412  CD1 PHE A  52     3288   5735   2609   -235   1127     80       C  
ATOM    413  CD2 PHE A  52     -10.438 -40.295   7.667  1.00 27.24           C  
ANISOU  413  CD2 PHE A  52     2466   5550   2331   -584   1331   -173       C  
ATOM    414  CE1 PHE A  52      -9.325 -41.980   5.794  1.00 29.99           C  
ANISOU  414  CE1 PHE A  52     3404   6022   1966   -278   1246   -202       C  
ATOM    415  CE2 PHE A  52     -10.437 -39.944   6.328  1.00 31.76           C  
ANISOU  415  CE2 PHE A  52     3478   5962   2625   -255   1401   -311       C  
ATOM    416  CZ  PHE A  52      -9.886 -40.791   5.393  1.00 30.85           C  
ANISOU  416  CZ  PHE A  52     3755   5954   2010   -471   1596   -274       C  
ATOM    417  N   PRO A  53     -10.965 -44.341  12.025  0.50 37.92           N  
ANISOU  417  N   PRO A  53     4716   6487   3205   1089    117    893       N  
ATOM    418  CA  PRO A  53     -11.175 -44.451  13.468  0.50 38.66           C  
ANISOU  418  CA  PRO A  53     4627   6698   3364   1281   -101   1152       C  
ATOM    419  C   PRO A  53      -9.981 -43.922  14.277  0.50 37.00           C  
ANISOU  419  C   PRO A  53     3549   6759   3750   1611   -388   1540       C  
ATOM    420  O   PRO A  53      -8.906 -43.948  13.725  0.50 40.75           O  
ANISOU  420  O   PRO A  53     3465   8160   3857    914   -333   1475       O  
ATOM    421  CB  PRO A  53     -11.355 -45.959  13.689  0.50 39.04           C  
ANISOU  421  CB  PRO A  53     4927   6645   3261   1452     26   1374       C  
ATOM    422  CG  PRO A  53     -11.689 -46.513  12.316  0.50 36.35           C  
ANISOU  422  CG  PRO A  53     4408   6360   3040   1581   -188   1285       C  
ATOM    423  CD  PRO A  53     -10.911 -45.644  11.354  0.50 37.12           C  
ANISOU  423  CD  PRO A  53     4637   6462   3004   1471    -25   1079       C  
ATOM    424  N   GLY A  65     -13.586 -34.786  30.664  1.00 53.18           N  
ANISOU  424  N   GLY A  65     4727  10856   4622  -1071  -1554   -632       N  
ATOM    425  CA  GLY A  65     -14.928 -34.644  31.264  1.00 53.46           C  
ANISOU  425  CA  GLY A  65     4340  10485   5487   -686  -1415   -676       C  
ATOM    426  C   GLY A  65     -16.029 -34.773  30.229  1.00 52.46           C  
ANISOU  426  C   GLY A  65     4909   9741   5280   -586   -966   -950       C  
ATOM    427  O   GLY A  65     -17.023 -34.027  30.336  1.00 61.05           O  
ANISOU  427  O   GLY A  65     6918   9761   6515   -522   -765  -1579       O  
ATOM    428  N   ASN A  66     -15.879 -35.685  29.263  1.00 42.22           N  
ANISOU  428  N   ASN A  66     3129   8015   4895  -1193   -973   -158       N  
ATOM    429  CA  ASN A  66     -16.887 -35.885  28.192  1.00 35.76           C  
ANISOU  429  CA  ASN A  66     2822   7321   3442   -525   -403     65       C  
ATOM    430  C   ASN A  66     -17.988 -36.810  28.701  1.00 29.00           C  
ANISOU  430  C   ASN A  66     2671   5632   2714    204   -621   -103       C  
ATOM    431  O   ASN A  66     -17.695 -37.759  29.444  1.00 30.30           O  
ANISOU  431  O   ASN A  66     2804   5504   3201    408   -113     91       O  
ATOM    432  CB  ASN A  66     -16.263 -36.391  26.901  1.00 41.22           C  
ANISOU  432  CB  ASN A  66     3450   8099   4111   -942   -346    257       C  
ATOM    433  CG  ASN A  66     -15.674 -35.248  26.112  1.00 43.02           C  
ANISOU  433  CG  ASN A  66     3310   8750   4284  -1293     -1    586       C  
ATOM    434  OD1 ASN A  66     -15.086 -35.460  25.062  1.00 51.02           O  
ANISOU  434  OD1 ASN A  66     3857  10674   4852  -1018    542    360       O  
ATOM    435  ND2 ASN A  66     -15.841 -34.035  26.612  1.00 42.59           N  
ANISOU  435  ND2 ASN A  66     4153   7973   4053  -1237   -521    996       N  
ATOM    436  N   TYR A  67     -19.221 -36.514  28.307  1.00 26.03           N  
ANISOU  436  N   TYR A  67     2273   5139   2475    254    257   -199       N  
ATOM    437  CA  TYR A  67     -20.426 -37.210  28.801  1.00 22.98           C  
ANISOU  437  CA  TYR A  67     2185   4435   2110    172    -14   -143       C  
ATOM    438  C   TYR A  67     -20.365 -38.652  28.328  1.00 20.43           C  
ANISOU  438  C   TYR A  67     1802   4236   1722    280    -74   -115       C  
ATOM    439  O   TYR A  67     -19.876 -38.928  27.242  1.00 21.39           O  
ANISOU  439  O   TYR A  67     2100   4236   1792    369    138   -133       O  
ATOM    440  CB  TYR A  67     -21.689 -36.501  28.317  1.00 21.70           C  
ANISOU  440  CB  TYR A  67     2490   4134   1618    408    208   -251       C  
ATOM    441  CG  TYR A  67     -22.881 -36.769  29.194  1.00 21.06           C  
ANISOU  441  CG  TYR A  67     2458   3738   1805    240    306   -146       C  
ATOM    442  CD1 TYR A  67     -23.043 -36.088  30.388  1.00 22.15           C  
ANISOU  442  CD1 TYR A  67     2795   3841   1780    182    184   -276       C  
ATOM    443  CD2 TYR A  67     -23.826 -37.721  28.855  1.00 21.00           C  
ANISOU  443  CD2 TYR A  67     2534   3660   1784    215    166    -78       C  
ATOM    444  CE1 TYR A  67     -24.128 -36.328  31.211  1.00 21.13           C  
ANISOU  444  CE1 TYR A  67     2481   3701   1843    331    374   -322       C  
ATOM    445  CE2 TYR A  67     -24.918 -37.972  29.670  1.00 20.10           C  
ANISOU  445  CE2 TYR A  67     2358   3530   1747    147    190   -277       C  
ATOM    446  CZ  TYR A  67     -25.072 -37.272  30.850  1.00 21.24           C  
ANISOU  446  CZ  TYR A  67     2447   3745   1876    309    166   -364       C  
ATOM    447  OH  TYR A  67     -26.142 -37.524  31.663  1.00 21.20           O  
ANISOU  447  OH  TYR A  67     2519   4217   1317    343    124   -242       O  
ATOM    448  N   PRO A  68     -20.842 -39.613  29.140  1.00 22.64           N  
ANISOU  448  N   PRO A  68     2397   4307   1894     87     -3    -31       N  
ATOM    449  CA  PRO A  68     -20.928 -41.009  28.713  1.00 22.36           C  
ANISOU  449  CA  PRO A  68     2666   4047   1780    139    106   -120       C  
ATOM    450  C   PRO A  68     -21.859 -41.231  27.509  1.00 22.07           C  
ANISOU  450  C   PRO A  68     2567   3703   2115    -45    153   -240       C  
ATOM    451  O   PRO A  68     -22.726 -40.412  27.257  1.00 20.08           O  
ANISOU  451  O   PRO A  68     2070   3780   1777   -181    -48   -461       O  
ATOM    452  CB  PRO A  68     -21.519 -41.750  29.928  1.00 22.90           C  
ANISOU  452  CB  PRO A  68     2925   3906   1868    315     56    114       C  
ATOM    453  CG  PRO A  68     -21.372 -40.798  31.098  1.00 25.03           C  
ANISOU  453  CG  PRO A  68     3242   4301   1966    120    -51     45       C  
ATOM    454  CD  PRO A  68     -21.303 -39.402  30.519  1.00 23.83           C  
ANISOU  454  CD  PRO A  68     3138   4160   1752     32   -118   -208       C  
ATOM    455  N   GLY A  69     -21.643 -42.332  26.784  1.00 21.63           N  
ANISOU  455  N   GLY A  69     2406   3767   2045   -295      6   -407       N  
ATOM    456  CA  GLY A  69     -22.623 -42.890  25.838  1.00 21.73           C  
ANISOU  456  CA  GLY A  69     2470   3774   2011   -158     31   -317       C  
ATOM    457  C   GLY A  69     -22.420 -42.411  24.419  1.00 20.97           C  
ANISOU  457  C   GLY A  69     2037   3891   2037   -252   -125   -157       C  
ATOM    458  O   GLY A  69     -23.376 -42.504  23.647  1.00 21.33           O  
ANISOU  458  O   GLY A  69     2007   4495   1603   -387    -98   -206       O  
ATOM    459  N   ILE A  70     -21.219 -41.947  24.061  1.00 21.13           N  
ANISOU  459  N   ILE A  70     2052   3940   2037      6   -190   -235       N  
ATOM    460  CA  ILE A  70     -20.927 -41.492  22.670  1.00 19.62           C  
ANISOU  460  CA  ILE A  70     1924   3846   1682    244     48   -422       C  
ATOM    461  C   ILE A  70     -21.283 -42.636  21.715  1.00 19.58           C  
ANISOU  461  C   ILE A  70     2180   3642   1616    299    -41   -154       C  
ATOM    462  O   ILE A  70     -21.027 -43.796  22.069  1.00 20.18           O  
ANISOU  462  O   ILE A  70     2438   3877   1350    382   -397    -51       O  
ATOM    463  CB  ILE A  70     -19.458 -41.060  22.518  1.00 21.92           C  
ANISOU  463  CB  ILE A  70     2441   4028   1858     25    113   -398       C  
ATOM    464  CG1 ILE A  70     -19.222 -40.382  21.164  1.00 22.30           C  
ANISOU  464  CG1 ILE A  70     2478   4233   1761     -6    227   -492       C  
ATOM    465  CG2 ILE A  70     -18.527 -42.245  22.751  1.00 22.72           C  
ANISOU  465  CG2 ILE A  70     2450   4186   1998     87    123   -706       C  
ATOM    466  CD1 ILE A  70     -17.804 -39.904  20.951  1.00 23.40           C  
ANISOU  466  CD1 ILE A  70     2770   4203   1917   -102    173   -137       C  
ATOM    467  N   ALA A  71     -21.860 -42.325  20.551  1.00 20.56           N  
ANISOU  467  N   ALA A  71     2390   3828   1591    282   -149   -355       N  
ATOM    468  CA  ALA A  71     -22.060 -43.300  19.455  1.00 20.91           C  
ANISOU  468  CA  ALA A  71     2271   3996   1677     64    -97   -162       C  
ATOM    469  C   ALA A  71     -20.689 -43.684  18.887  1.00 22.75           C  
ANISOU  469  C   ALA A  71     2437   4174   2031     93      7   -345       C  
ATOM    470  O   ALA A  71     -19.829 -42.788  18.755  1.00 23.99           O  
ANISOU  470  O   ALA A  71     2710   4692   1713   -135    323    196       O  
ATOM    471  CB  ALA A  71     -22.966 -42.729  18.393  1.00 20.41           C  
ANISOU  471  CB  ALA A  71     2107   4013   1632     64     58     27       C  
ATOM    472  N   ARG A  72     -20.503 -44.965  18.565  1.00 24.29           N  
ANISOU  472  N   ARG A  72     2775   4372   2080    195    -58   -347       N  
ATOM    473  CA  ARG A  72     -19.221 -45.528  18.068  1.00 26.48           C  
ANISOU  473  CA  ARG A  72     3001   4449   2611    366    171   -738       C  
ATOM    474  C   ARG A  72     -19.426 -46.205  16.709  1.00 25.05           C  
ANISOU  474  C   ARG A  72     2439   4810   2265    295    426   -798       C  
ATOM    475  O   ARG A  72     -18.418 -46.537  16.064  1.00 26.61           O  
ANISOU  475  O   ARG A  72     2679   4336   3096     83    810  -1544       O  
ATOM    476  CB  ARG A  72     -18.673 -46.534  19.084  1.00 30.34           C  
ANISOU  476  CB  ARG A  72     3565   5061   2901    680    122   -376       C  
ATOM    477  CG  ARG A  72     -18.616 -45.997  20.506  1.00 36.63           C  
ANISOU  477  CG  ARG A  72     4922   5410   3585    591    207   -502       C  
ATOM    478  CD  ARG A  72     -18.536 -47.084  21.563  1.00 43.21           C  
ANISOU  478  CD  ARG A  72     5547   6244   4627    545   -236    117       C  
ATOM    479  NE  ARG A  72     -19.762 -47.861  21.742  1.00 42.30           N  
ANISOU  479  NE  ARG A  72     4846   6612   4611    251     64    125       N  
ATOM    480  CZ  ARG A  72     -19.851 -48.923  22.538  1.00 45.09           C  
ANISOU  480  CZ  ARG A  72     4488   7315   5326    557    517     35       C  
ATOM    481  NH1 ARG A  72     -18.793 -49.320  23.222  1.00 49.88           N  
ANISOU  481  NH1 ARG A  72     5533   7611   5807   1107   -129    218       N  
ATOM    482  NH2 ARG A  72     -20.986 -49.589  22.652  1.00 45.86           N  
ANISOU  482  NH2 ARG A  72     4767   6827   5827    347    630    -78       N  
ATOM    483  N   THR A  73     -20.677 -46.436  16.303  1.00 24.24           N  
ANISOU  483  N   THR A  73     2678   4626   1906     13    416   -894       N  
ATOM    484  CA  THR A  73     -21.015 -47.214  15.080  1.00 23.62           C  
ANISOU  484  CA  THR A  73     2862   4216   1894     87    164   -557       C  
ATOM    485  C   THR A  73     -22.129 -46.509  14.318  1.00 22.41           C  
ANISOU  485  C   THR A  73     2474   4131   1908   -124    271   -689       C  
ATOM    486  O   THR A  73     -22.836 -45.667  14.876  1.00 22.37           O  
ANISOU  486  O   THR A  73     2551   3927   2021   -107     35   -831       O  
ATOM    487  CB  THR A  73     -21.436 -48.644  15.433  1.00 24.81           C  
ANISOU  487  CB  THR A  73     2700   4393   2331    188    128   -451       C  
ATOM    488  OG1 THR A  73     -22.729 -48.577  16.037  1.00 23.26           O  
ANISOU  488  OG1 THR A  73     2569   4275   1991    175    216    -50       O  
ATOM    489  CG2 THR A  73     -20.468 -49.330  16.373  1.00 26.74           C  
ANISOU  489  CG2 THR A  73     3068   4663   2425    130    158   -216       C  
ATOM    490  N   PRO A  74     -22.300 -46.812  13.013  1.00 22.17           N  
ANISOU  490  N   PRO A  74     2620   3720   2082   -169    195   -921       N  
ATOM    491  CA  PRO A  74     -23.452 -46.316  12.261  1.00 20.88           C  
ANISOU  491  CA  PRO A  74     2529   3591   1811   -174    297   -690       C  
ATOM    492  C   PRO A  74     -24.769 -46.600  12.998  1.00 21.38           C  
ANISOU  492  C   PRO A  74     2606   3414   2103   -381    270   -624       C  
ATOM    493  O   PRO A  74     -25.562 -45.688  13.131  1.00 21.02           O  
ANISOU  493  O   PRO A  74     2641   3173   2173   -315    691   -207       O  
ATOM    494  CB  PRO A  74     -23.336 -47.071  10.926  1.00 21.99           C  
ANISOU  494  CB  PRO A  74     2423   3736   2197   -117    315   -995       C  
ATOM    495  CG  PRO A  74     -21.844 -47.292  10.774  1.00 22.88           C  
ANISOU  495  CG  PRO A  74     2887   3764   2040    -31    208   -860       C  
ATOM    496  CD  PRO A  74     -21.377 -47.603  12.181  1.00 22.08           C  
ANISOU  496  CD  PRO A  74     2722   3863   1802   -142    214   -755       C  
ATOM    497  N   ASP A  75     -24.960 -47.826  13.492  1.00 22.46           N  
ANISOU  497  N   ASP A  75     2815   3586   2132   -499    430   -406       N  
ATOM    498  CA  ASP A  75     -26.241 -48.251  14.127  1.00 22.08           C  
ANISOU  498  CA  ASP A  75     2651   3853   1883    -70    645   -656       C  
ATOM    499  C   ASP A  75     -26.480 -47.408  15.386  1.00 20.39           C  
ANISOU  499  C   ASP A  75     2298   3908   1540   -177    466   -465       C  
ATOM    500  O   ASP A  75     -27.618 -46.966  15.605  1.00 19.06           O  
ANISOU  500  O   ASP A  75     2101   4029   1109    -94    476   -774       O  
ATOM    501  CB  ASP A  75     -26.269 -49.755  14.419  1.00 24.27           C  
ANISOU  501  CB  ASP A  75     2983   3903   2334   -141    697   -650       C  
ATOM    502  CG  ASP A  75     -26.567 -50.622  13.203  1.00 27.98           C  
ANISOU  502  CG  ASP A  75     3895   3864   2870   -323    275   -602       C  
ATOM    503  OD1 ASP A  75     -26.797 -50.059  12.103  1.00 27.55           O  
ANISOU  503  OD1 ASP A  75     3826   4377   2263   -529    694  -1009       O  
ATOM    504  OD2 ASP A  75     -26.578 -51.858  13.362  1.00 29.15           O  
ANISOU  504  OD2 ASP A  75     3772   3850   3451    294    312   -506       O  
ATOM    505  N   GLU A  76     -25.441 -47.171  16.182  1.00 20.88           N  
ANISOU  505  N   GLU A  76     2261   3985   1685   -101    646   -428       N  
ATOM    506  CA  GLU A  76     -25.562 -46.378  17.431  1.00 21.09           C  
ANISOU  506  CA  GLU A  76     2495   3733   1781    -41    442   -551       C  
ATOM    507  C   GLU A  76     -25.911 -44.931  17.065  1.00 20.08           C  
ANISOU  507  C   GLU A  76     2170   3804   1654   -234    479   -557       C  
ATOM    508  O   GLU A  76     -26.799 -44.361  17.713  1.00 20.45           O  
ANISOU  508  O   GLU A  76     2090   4079   1598   -319    668   -422       O  
ATOM    509  CB  GLU A  76     -24.284 -46.487  18.260  1.00 22.15           C  
ANISOU  509  CB  GLU A  76     2528   3756   2133     49    398   -448       C  
ATOM    510  CG  GLU A  76     -24.160 -47.830  18.954  1.00 23.38           C  
ANISOU  510  CG  GLU A  76     2766   3732   2385    -57    394   -259       C  
ATOM    511  CD  GLU A  76     -22.891 -48.009  19.760  1.00 24.94           C  
ANISOU  511  CD  GLU A  76     2975   3819   2679     61    117   -363       C  
ATOM    512  OE1 GLU A  76     -22.070 -47.067  19.777  1.00 26.94           O  
ANISOU  512  OE1 GLU A  76     2726   4224   3284     74      3   -427       O  
ATOM    513  OE2 GLU A  76     -22.729 -49.094  20.364  1.00 29.44           O  
ANISOU  513  OE2 GLU A  76     3275   3973   3935    207    -84   -222       O  
ATOM    514  N   LEU A  77     -25.251 -44.360  16.057  1.00 18.88           N  
ANISOU  514  N   LEU A  77     1890   3626   1657   -179    446   -490       N  
ATOM    515  CA  LEU A  77     -25.472 -42.946  15.670  1.00 18.83           C  
ANISOU  515  CA  LEU A  77     2026   3578   1547   -234    432   -432       C  
ATOM    516  C   LEU A  77     -26.881 -42.808  15.087  1.00 18.80           C  
ANISOU  516  C   LEU A  77     2024   3509   1610   -298    534   -446       C  
ATOM    517  O   LEU A  77     -27.577 -41.839  15.452  1.00 18.44           O  
ANISOU  517  O   LEU A  77     2033   3431   1540   -190    414   -588       O  
ATOM    518  CB  LEU A  77     -24.403 -42.507  14.672  1.00 18.47           C  
ANISOU  518  CB  LEU A  77     2331   3452   1232   -185    501   -382       C  
ATOM    519  CG  LEU A  77     -24.496 -41.045  14.248  1.00 19.72           C  
ANISOU  519  CG  LEU A  77     2386   3548   1556   -221    605   -437       C  
ATOM    520  CD1 LEU A  77     -24.356 -40.134  15.449  1.00 20.22           C  
ANISOU  520  CD1 LEU A  77     2346   3703   1631   -227    580   -528       C  
ATOM    521  CD2 LEU A  77     -23.446 -40.710  13.205  1.00 18.73           C  
ANISOU  521  CD2 LEU A  77     2375   3427   1315   -325    641   -285       C  
ATOM    522  N   ALA A  78     -27.290 -43.737  14.222  1.00 19.24           N  
ANISOU  522  N   ALA A  78     1957   3708   1645   -395    643   -418       N  
ATOM    523  CA  ALA A  78     -28.652 -43.753  13.637  1.00 19.86           C  
ANISOU  523  CA  ALA A  78     2123   3716   1706   -340    655   -393       C  
ATOM    524  C   ALA A  78     -29.669 -43.827  14.780  1.00 19.06           C  
ANISOU  524  C   ALA A  78     2495   3567   1179   -465    586   -463       C  
ATOM    525  O   ALA A  78     -30.622 -43.037  14.769  1.00 21.90           O  
ANISOU  525  O   ALA A  78     2665   3756   1898   -456    511   -490       O  
ATOM    526  CB  ALA A  78     -28.818 -44.894  12.665  1.00 21.40           C  
ANISOU  526  CB  ALA A  78     2381   3754   1996   -247    488   -345       C  
ATOM    527  N   GLY A  79     -29.457 -44.720  15.748  1.00 19.24           N  
ANISOU  527  N   GLY A  79     2547   3790    973   -493    503   -702       N  
ATOM    528  CA  GLY A  79     -30.368 -44.850  16.902  1.00 19.25           C  
ANISOU  528  CA  GLY A  79     2553   3800    958   -477    547   -254       C  
ATOM    529  C   GLY A  79     -30.465 -43.552  17.697  1.00 20.05           C  
ANISOU  529  C   GLY A  79     2444   3556   1615   -550    616   -314       C  
ATOM    530  O   GLY A  79     -31.590 -43.170  18.094  1.00 19.84           O  
ANISOU  530  O   GLY A  79     2844   3784    909   -705   1049   -569       O  
ATOM    531  N   ASP A  80     -29.335 -42.884  17.943  1.00 19.44           N  
ANISOU  531  N   ASP A  80     2588   3559   1237   -415    528   -279       N  
ATOM    532  CA  ASP A  80     -29.301 -41.618  18.724  1.00 19.32           C  
ANISOU  532  CA  ASP A  80     2189   3567   1586   -315    430   -275       C  
ATOM    533  C   ASP A  80     -30.080 -40.525  17.970  1.00 18.45           C  
ANISOU  533  C   ASP A  80     1867   3619   1522   -285    484   -318       C  
ATOM    534  O   ASP A  80     -30.876 -39.807  18.612  1.00 18.23           O  
ANISOU  534  O   ASP A  80     1945   3949   1033     58    761   -215       O  
ATOM    535  CB  ASP A  80     -27.864 -41.212  19.050  1.00 18.50           C  
ANISOU  535  CB  ASP A  80     1870   3718   1440   -137    491   -357       C  
ATOM    536  CG  ASP A  80     -27.169 -42.210  19.957  1.00 18.65           C  
ANISOU  536  CG  ASP A  80     1957   3703   1426   -224    410   -247       C  
ATOM    537  OD1 ASP A  80     -27.858 -43.097  20.487  1.00 21.51           O  
ANISOU  537  OD1 ASP A  80     2576   3746   1848   -159    219   -227       O  
ATOM    538  OD2 ASP A  80     -25.949 -42.102  20.109  1.00 20.51           O  
ANISOU  538  OD2 ASP A  80     1883   4333   1576     50    105   -238       O  
ATOM    539  N   MET A  81     -29.879 -40.394  16.659  1.00 18.43           N  
ANISOU  539  N   MET A  81     1529   3825   1646   -371    356    -96       N  
ATOM    540  CA  MET A  81     -30.604 -39.382  15.854  1.00 18.29           C  
ANISOU  540  CA  MET A  81     1903   3398   1647   -481    470    -70       C  
ATOM    541  C   MET A  81     -32.103 -39.718  15.869  1.00 18.23           C  
ANISOU  541  C   MET A  81     1881   3492   1551   -459    382   -129       C  
ATOM    542  O   MET A  81     -32.925 -38.783  16.052  1.00 19.01           O  
ANISOU  542  O   MET A  81     2153   3362   1705   -520     83   -507       O  
ATOM    543  CB  MET A  81     -30.065 -39.330  14.425  1.00 20.11           C  
ANISOU  543  CB  MET A  81     2245   3712   1682   -557    448   -137       C  
ATOM    544  CG  MET A  81     -28.642 -38.780  14.370  1.00 19.34           C  
ANISOU  544  CG  MET A  81     2316   3645   1385   -624    455     -3       C  
ATOM    545  SD  MET A  81     -28.130 -38.317  12.703  1.00 20.49           S  
ANISOU  545  SD  MET A  81     2421   3936   1426   -409    305     63       S  
ATOM    546  CE  MET A  81     -28.094 -39.926  11.920  1.00 21.23           C  
ANISOU  546  CE  MET A  81     2612   3804   1648   -421    319    -37       C  
ATOM    547  N   HIS A  82     -32.462 -40.996  15.732  1.00 18.09           N  
ANISOU  547  N   HIS A  82     1941   3625   1306   -328    373   -126       N  
ATOM    548  CA  HIS A  82     -33.879 -41.443  15.856  1.00 19.60           C  
ANISOU  548  CA  HIS A  82     1938   3702   1807   -338    400   -234       C  
ATOM    549  C   HIS A  82     -34.450 -40.969  17.202  1.00 18.71           C  
ANISOU  549  C   HIS A  82     1865   3715   1527   -287    243   -272       C  
ATOM    550  O   HIS A  82     -35.587 -40.443  17.223  1.00 20.00           O  
ANISOU  550  O   HIS A  82     1778   3738   2082   -630    454    -42       O  
ATOM    551  CB  HIS A  82     -34.041 -42.959  15.687  1.00 20.91           C  
ANISOU  551  CB  HIS A  82     2247   3711   1987   -137    301   -312       C  
ATOM    552  CG  HIS A  82     -35.442 -43.399  15.942  1.00 22.01           C  
ANISOU  552  CG  HIS A  82     2385   3845   2131   -292    160   -399       C  
ATOM    553  ND1 HIS A  82     -36.424 -43.335  14.965  1.00 23.02           N  
ANISOU  553  ND1 HIS A  82     2604   4059   2081   -444    127   -670       N  
ATOM    554  CD2 HIS A  82     -36.043 -43.860  17.060  1.00 23.92           C  
ANISOU  554  CD2 HIS A  82     2853   4069   2163   -576    -39   -505       C  
ATOM    555  CE1 HIS A  82     -37.569 -43.753  15.473  1.00 26.34           C  
ANISOU  555  CE1 HIS A  82     3068   4351   2587   -500    123   -251       C  
ATOM    556  NE2 HIS A  82     -37.362 -44.076  16.761  1.00 24.39           N  
ANISOU  556  NE2 HIS A  82     2861   4321   2084   -405   -154   -243       N  
ATOM    557  N   GLU A  83     -33.708 -41.148  18.294  1.00 17.72           N  
ANISOU  557  N   GLU A  83     1750   3648   1335   -320    420   -205       N  
ATOM    558  CA  GLU A  83     -34.183 -40.761  19.649  1.00 18.01           C  
ANISOU  558  CA  GLU A  83     1934   3784   1124   -243    215   -212       C  
ATOM    559  C   GLU A  83     -34.407 -39.242  19.697  1.00 17.14           C  
ANISOU  559  C   GLU A  83     1780   3644   1087   -242    208    -74       C  
ATOM    560  O   GLU A  83     -35.485 -38.823  20.154  1.00 18.35           O  
ANISOU  560  O   GLU A  83     2147   3518   1307   -170    650   -177       O  
ATOM    561  CB  GLU A  83     -33.220 -41.238  20.739  1.00 18.62           C  
ANISOU  561  CB  GLU A  83     2065   3752   1257   -112    232    -51       C  
ATOM    562  CG  GLU A  83     -33.632 -40.788  22.131  1.00 20.15           C  
ANISOU  562  CG  GLU A  83     2621   3720   1312   -232    108   -250       C  
ATOM    563  CD  GLU A  83     -34.926 -41.382  22.661  1.00 22.01           C  
ANISOU  563  CD  GLU A  83     2958   3766   1638   -424     46   -219       C  
ATOM    564  OE1 GLU A  83     -35.410 -42.362  22.069  1.00 20.47           O  
ANISOU  564  OE1 GLU A  83     2869   3779   1128   -843   -165    395       O  
ATOM    565  OE2 GLU A  83     -35.437 -40.872  23.687  1.00 24.91           O  
ANISOU  565  OE2 GLU A  83     3598   3960   1904    -89    152    101       O  
ATOM    566  N   ALA A  84     -33.447 -38.438  19.238  1.00 15.57           N  
ANISOU  566  N   ALA A  84     1526   3574    815    -91    246   -106       N  
ATOM    567  CA  ALA A  84     -33.543 -36.961  19.261  1.00 15.88           C  
ANISOU  567  CA  ALA A  84     1663   3656    715   -206    294   -114       C  
ATOM    568  C   ALA A  84     -34.754 -36.529  18.419  1.00 16.73           C  
ANISOU  568  C   ALA A  84     1763   3666    926   -155    221   -356       C  
ATOM    569  O   ALA A  84     -35.580 -35.730  18.899  1.00 14.37           O  
ANISOU  569  O   ALA A  84     1230   3771    458   -495    529   -117       O  
ATOM    570  CB  ALA A  84     -32.260 -36.341  18.761  1.00 17.59           C  
ANISOU  570  CB  ALA A  84     1928   3686   1068   -243    302   -138       C  
ATOM    571  N   LEU A  85     -34.879 -37.056  17.201  1.00 16.82           N  
ANISOU  571  N   LEU A  85     1753   3665    972   -159    419   -433       N  
ATOM    572  CA  LEU A  85     -35.995 -36.678  16.299  1.00 16.87           C  
ANISOU  572  CA  LEU A  85     1645   3598   1165   -272    264   -353       C  
ATOM    573  C   LEU A  85     -37.347 -37.028  16.941  1.00 16.55           C  
ANISOU  573  C   LEU A  85     1744   3580    961    -82    428   -507       C  
ATOM    574  O   LEU A  85     -38.310 -36.269  16.720  1.00 18.44           O  
ANISOU  574  O   LEU A  85     1583   3823   1598    -51    543   -292       O  
ATOM    575  CB  LEU A  85     -35.794 -37.363  14.950  1.00 18.09           C  
ANISOU  575  CB  LEU A  85     1832   3616   1425   -376    219   -523       C  
ATOM    576  CG  LEU A  85     -34.609 -36.828  14.151  1.00 18.50           C  
ANISOU  576  CG  LEU A  85     1918   3731   1378   -156    278   -445       C  
ATOM    577  CD1 LEU A  85     -34.307 -37.722  12.963  1.00 20.80           C  
ANISOU  577  CD1 LEU A  85     2387   4000   1514    -93    229   -594       C  
ATOM    578  CD2 LEU A  85     -34.867 -35.396  13.708  1.00 20.25           C  
ANISOU  578  CD2 LEU A  85     2123   4011   1560   -247    449   -394       C  
ATOM    579  N   SER A  86     -37.423 -38.112  17.717  1.00 17.17           N  
ANISOU  579  N   SER A  86     1531   3542   1448   -145    497   -420       N  
ATOM    580  CA  SER A  86     -38.669 -38.569  18.394  1.00 18.49           C  
ANISOU  580  CA  SER A  86     1803   3758   1464   -404    384   -347       C  
ATOM    581  C   SER A  86     -39.119 -37.538  19.437  1.00 17.45           C  
ANISOU  581  C   SER A  86     1488   3723   1418   -341    317   -304       C  
ATOM    582  O   SER A  86     -40.311 -37.568  19.811  1.00 18.08           O  
ANISOU  582  O   SER A  86     1572   3923   1374    -52    478   -345       O  
ATOM    583  CB  SER A  86     -38.518 -39.951  18.982  1.00 17.87           C  
ANISOU  583  CB  SER A  86     1995   3635   1157   -300    388   -117       C  
ATOM    584  OG  SER A  86     -37.883 -39.930  20.255  1.00 18.21           O  
ANISOU  584  OG  SER A  86     2256   3412   1249   -577    156     47       O  
ATOM    585  N   LEU A  87     -38.213 -36.655  19.873  1.00 17.63           N  
ANISOU  585  N   LEU A  87     1426   3653   1617   -378    250   -238       N  
ATOM    586  CA  LEU A  87     -38.486 -35.641  20.926  1.00 17.88           C  
ANISOU  586  CA  LEU A  87     1545   3715   1532   -362    314   -208       C  
ATOM    587  C   LEU A  87     -38.574 -34.246  20.299  1.00 18.14           C  
ANISOU  587  C   LEU A  87     1693   3765   1431   -483    373   -120       C  
ATOM    588  O   LEU A  87     -38.812 -33.275  21.045  1.00 19.37           O  
ANISOU  588  O   LEU A  87     1807   3659   1893    -25    689    262       O  
ATOM    589  CB  LEU A  87     -37.394 -35.695  21.999  1.00 17.47           C  
ANISOU  589  CB  LEU A  87     1386   3795   1453   -326    277   -235       C  
ATOM    590  CG  LEU A  87     -37.236 -37.033  22.721  1.00 17.56           C  
ANISOU  590  CG  LEU A  87     1529   3840   1301   -688     95    -97       C  
ATOM    591  CD1 LEU A  87     -36.055 -37.003  23.687  1.00 19.06           C  
ANISOU  591  CD1 LEU A  87     1595   4050   1597   -622     -4   -245       C  
ATOM    592  CD2 LEU A  87     -38.514 -37.406  23.462  1.00 17.30           C  
ANISOU  592  CD2 LEU A  87     1571   4117    884   -479    124    130       C  
ATOM    593  N   ILE A  88     -38.399 -34.149  18.979  1.00 16.33           N  
ANISOU  593  N   ILE A  88     1129   3642   1432   -420    257   -227       N  
ATOM    594  CA  ILE A  88     -38.538 -32.869  18.230  1.00 15.76           C  
ANISOU  594  CA  ILE A  88     1254   3384   1347   -417    245   -297       C  
ATOM    595  C   ILE A  88     -39.821 -32.930  17.405  1.00 16.49           C  
ANISOU  595  C   ILE A  88     1399   3343   1523   -322     67   -371       C  
ATOM    596  O   ILE A  88     -39.970 -33.787  16.529  1.00 16.88           O  
ANISOU  596  O   ILE A  88     1787   3253   1374   -152   -170   -498       O  
ATOM    597  CB  ILE A  88     -37.293 -32.614  17.360  1.00 16.37           C  
ANISOU  597  CB  ILE A  88     1258   3444   1517   -406    305   -269       C  
ATOM    598  CG1 ILE A  88     -36.014 -32.558  18.206  1.00 16.29           C  
ANISOU  598  CG1 ILE A  88     1196   3372   1620   -306    340   -202       C  
ATOM    599  CG2 ILE A  88     -37.482 -31.356  16.535  1.00 16.48           C  
ANISOU  599  CG2 ILE A  88     1348   3487   1424   -255    422   -414       C  
ATOM    600  CD1 ILE A  88     -34.745 -32.737  17.402  1.00 16.91           C  
ANISOU  600  CD1 ILE A  88     1418   3411   1595   -353    454   -130       C  
ATOM    601  N   PRO A  89     -40.792 -32.021  17.640  1.00 15.82           N  
ANISOU  601  N   PRO A  89     1226   3613   1171   -483    220   -399       N  
ATOM    602  CA  PRO A  89     -42.075 -32.099  16.946  1.00 17.29           C  
ANISOU  602  CA  PRO A  89     1459   3716   1393   -457     -7   -264       C  
ATOM    603  C   PRO A  89     -41.928 -31.730  15.465  1.00 17.32           C  
ANISOU  603  C   PRO A  89     1418   3721   1441   -591    191    -90       C  
ATOM    604  O   PRO A  89     -41.185 -30.822  15.154  1.00 17.65           O  
ANISOU  604  O   PRO A  89     1508   3825   1372   -665    227    198       O  
ATOM    605  CB  PRO A  89     -42.965 -31.088  17.685  1.00 17.90           C  
ANISOU  605  CB  PRO A  89     1271   3761   1767   -522     77   -386       C  
ATOM    606  CG  PRO A  89     -41.981 -30.091  18.289  1.00 17.89           C  
ANISOU  606  CG  PRO A  89     1447   3710   1639   -519    -16   -327       C  
ATOM    607  CD  PRO A  89     -40.728 -30.893  18.579  1.00 17.75           C  
ANISOU  607  CD  PRO A  89     1286   3601   1856   -518    115   -337       C  
ATOM    608  N   GLY A  90     -42.664 -32.433  14.606  1.00 17.90           N  
ANISOU  608  N   GLY A  90     1792   3932   1074   -508    150    -80       N  
ATOM    609  CA  GLY A  90     -42.690 -32.190  13.154  1.00 19.19           C  
ANISOU  609  CA  GLY A  90     2021   4026   1242   -424    283    -87       C  
ATOM    610  C   GLY A  90     -41.690 -33.076  12.445  1.00 20.02           C  
ANISOU  610  C   GLY A  90     2105   4082   1420   -355    302   -126       C  
ATOM    611  O   GLY A  90     -41.121 -33.979  13.099  1.00 21.06           O  
ANISOU  611  O   GLY A  90     2660   4445    897   -192    691    -20       O  
ATOM    612  N   LYS A  91     -41.485 -32.822  11.154  1.00 20.27           N  
ANISOU  612  N   LYS A  91     2170   4185   1347   -274    180   -115       N  
ATOM    613  CA  LYS A  91     -40.611 -33.631  10.271  1.00 21.75           C  
ANISOU  613  CA  LYS A  91     2416   3835   2011   -509    255   -373       C  
ATOM    614  C   LYS A  91     -39.400 -32.793   9.866  1.00 18.84           C  
ANISOU  614  C   LYS A  91     2011   3473   1672   -379     25   -353       C  
ATOM    615  O   LYS A  91     -39.574 -31.623   9.479  1.00 17.80           O  
ANISOU  615  O   LYS A  91     1191   3468   2103   -307    274   -301       O  
ATOM    616  CB  LYS A  91     -41.401 -34.094   9.045  1.00 25.28           C  
ANISOU  616  CB  LYS A  91     2785   4385   2433   -579   -255   -379       C  
ATOM    617  CG  LYS A  91     -42.547 -35.047   9.356  1.00 30.41           C  
ANISOU  617  CG  LYS A  91     3611   4712   3230   -438    201    -53       C  
ATOM    618  CD  LYS A  91     -42.106 -36.306  10.066  1.00 34.89           C  
ANISOU  618  CD  LYS A  91     4355   5336   3562   -480    115     28       C  
ATOM    619  CE  LYS A  91     -40.875 -36.931   9.444  1.00 36.04           C  
ANISOU  619  CE  LYS A  91     4731   5301   3660   -347    388    224       C  
ATOM    620  NZ  LYS A  91     -40.599 -38.278   9.994  1.00 36.63           N  
ANISOU  620  NZ  LYS A  91     5323   5557   3037   -170    109    898       N  
ATOM    621  N   HIS A  92     -38.211 -33.379   9.933  1.00 16.92           N  
ANISOU  621  N   HIS A  92     1944   3280   1206   -561     43    -50       N  
ATOM    622  CA  HIS A  92     -36.952 -32.615   9.776  1.00 16.93           C  
ANISOU  622  CA  HIS A  92     1936   3396   1098   -596    -97   -316       C  
ATOM    623  C   HIS A  92     -36.032 -33.315   8.784  1.00 18.19           C  
ANISOU  623  C   HIS A  92     2066   3380   1464   -602    -75   -451       C  
ATOM    624  O   HIS A  92     -36.523 -34.109   7.958  1.00 19.69           O  
ANISOU  624  O   HIS A  92     2055   3962   1463   -772   -183   -566       O  
ATOM    625  CB  HIS A  92     -36.365 -32.349  11.161  1.00 17.01           C  
ANISOU  625  CB  HIS A  92     1851   3402   1207   -511   -133   -225       C  
ATOM    626  CG  HIS A  92     -37.320 -31.552  11.976  1.00 16.45           C  
ANISOU  626  CG  HIS A  92     1676   3352   1220   -541    121   -283       C  
ATOM    627  ND1 HIS A  92     -37.483 -30.193  11.786  1.00 17.20           N  
ANISOU  627  ND1 HIS A  92     1733   3402   1397   -515    329   -262       N  
ATOM    628  CD2 HIS A  92     -38.220 -31.922  12.914  1.00 18.28           C  
ANISOU  628  CD2 HIS A  92     2000   3283   1663   -651    357    -43       C  
ATOM    629  CE1 HIS A  92     -38.412 -29.748  12.612  1.00 17.24           C  
ANISOU  629  CE1 HIS A  92     1905   3326   1317   -368    459   -149       C  
ATOM    630  NE2 HIS A  92     -38.888 -30.793  13.307  1.00 17.64           N  
ANISOU  630  NE2 HIS A  92     1780   3240   1682   -744    492   -296       N  
ATOM    631  N   ARG A  93     -34.758 -32.951   8.819  1.00 16.95           N  
ANISOU  631  N   ARG A  93     1906   3506   1025   -395    127   -406       N  
ATOM    632  CA  ARG A  93     -33.742 -33.453   7.876  1.00 18.20           C  
ANISOU  632  CA  ARG A  93     2069   3763   1083   -285    128   -373       C  
ATOM    633  C   ARG A  93     -32.506 -33.779   8.703  1.00 18.30           C  
ANISOU  633  C   ARG A  93     1906   3809   1238   -444    233   -414       C  
ATOM    634  O   ARG A  93     -32.444 -33.365   9.885  1.00 16.51           O  
ANISOU  634  O   ARG A  93     1526   3779    967   -498    690   -273       O  
ATOM    635  CB  ARG A  93     -33.439 -32.405   6.799  1.00 19.90           C  
ANISOU  635  CB  ARG A  93     2253   3891   1417   -246    170   -411       C  
ATOM    636  CG  ARG A  93     -34.607 -32.114   5.866  1.00 20.90           C  
ANISOU  636  CG  ARG A  93     2309   4135   1496   -266    138   -504       C  
ATOM    637  CD  ARG A  93     -34.332 -30.941   4.941  1.00 19.45           C  
ANISOU  637  CD  ARG A  93     2134   4135   1118   -499    158   -603       C  
ATOM    638  NE  ARG A  93     -33.291 -31.229   3.971  1.00 19.48           N  
ANISOU  638  NE  ARG A  93     2016   4259   1126   -664    288   -508       N  
ATOM    639  CZ  ARG A  93     -33.482 -31.919   2.850  1.00 20.10           C  
ANISOU  639  CZ  ARG A  93     1896   4573   1166   -817    673   -421       C  
ATOM    640  NH1 ARG A  93     -34.676 -32.412   2.566  1.00 20.74           N  
ANISOU  640  NH1 ARG A  93     1901   4789   1189   -827    467   -138       N  
ATOM    641  NH2 ARG A  93     -32.475 -32.132   2.018  1.00 21.47           N  
ANISOU  641  NH2 ARG A  93     2017   4638   1500   -738    942   -498       N  
ATOM    642  N   VAL A  94     -31.570 -34.489   8.097  1.00 18.51           N  
ANISOU  642  N   VAL A  94     2188   3843   1002   -474    366   -673       N  
ATOM    643  CA  VAL A  94     -30.264 -34.807   8.722  1.00 17.89           C  
ANISOU  643  CA  VAL A  94     1856   4039    900   -404    139   -443       C  
ATOM    644  C   VAL A  94     -29.162 -34.378   7.755  1.00 18.13           C  
ANISOU  644  C   VAL A  94     2117   4016    754   -430    164   -460       C  
ATOM    645  O   VAL A  94     -29.315 -34.592   6.527  1.00 19.00           O  
ANISOU  645  O   VAL A  94     2471   3994    753   -724   -210   -233       O  
ATOM    646  CB  VAL A  94     -30.188 -36.293   9.108  1.00 18.65           C  
ANISOU  646  CB  VAL A  94     1709   3964   1410   -392    288   -540       C  
ATOM    647  CG1 VAL A  94     -28.759 -36.747   9.353  1.00 19.39           C  
ANISOU  647  CG1 VAL A  94     1904   4119   1341   -242    308   -375       C  
ATOM    648  CG2 VAL A  94     -31.051 -36.580  10.326  1.00 19.10           C  
ANISOU  648  CG2 VAL A  94     1773   4024   1458   -208    231   -442       C  
ATOM    649  N   GLN A  95     -28.129 -33.735   8.298  1.00 18.74           N  
ANISOU  649  N   GLN A  95     2137   3885   1098   -588    267   -446       N  
ATOM    650  CA  GLN A  95     -26.869 -33.393   7.595  1.00 19.83           C  
ANISOU  650  CA  GLN A  95     2207   4038   1289   -390    456   -371       C  
ATOM    651  C   GLN A  95     -25.846 -34.507   7.825  1.00 20.27           C  
ANISOU  651  C   GLN A  95     2473   3921   1307   -378    693   -415       C  
ATOM    652  O   GLN A  95     -25.576 -34.832   8.994  1.00 19.99           O  
ANISOU  652  O   GLN A  95     2395   4094   1104   -570    733   -416       O  
ATOM    653  CB  GLN A  95     -26.260 -32.113   8.158  1.00 19.97           C  
ANISOU  653  CB  GLN A  95     2031   3772   1782   -450    639   -260       C  
ATOM    654  CG  GLN A  95     -27.025 -30.843   7.838  1.00 20.13           C  
ANISOU  654  CG  GLN A  95     2050   4054   1543   -367    572   -267       C  
ATOM    655  CD  GLN A  95     -26.232 -29.670   8.358  1.00 20.38           C  
ANISOU  655  CD  GLN A  95     2231   3977   1535   -339    555   -527       C  
ATOM    656  OE1 GLN A  95     -25.153 -29.347   7.841  1.00 19.86           O  
ANISOU  656  OE1 GLN A  95     1832   3898   1816   -437    193    -54       O  
ATOM    657  NE2 GLN A  95     -26.741 -29.064   9.424  1.00 19.21           N  
ANISOU  657  NE2 GLN A  95     1984   3987   1327    151   -112   -778       N  
ATOM    658  N   LEU A  96     -25.270 -35.032   6.745  1.00 18.94           N  
ANISOU  658  N   LEU A  96     2413   3880    901   -397    432   -481       N  
ATOM    659  CA  LEU A  96     -24.148 -35.997   6.806  1.00 19.11           C  
ANISOU  659  CA  LEU A  96     2227   3728   1305   -511    403   -440       C  
ATOM    660  C   LEU A  96     -22.837 -35.254   6.542  1.00 18.65           C  
ANISOU  660  C   LEU A  96     2228   3553   1304   -462    316   -314       C  
ATOM    661  O   LEU A  96     -22.865 -34.179   5.934  1.00 15.82           O  
ANISOU  661  O   LEU A  96     1587   3648    774   -499    406   -162       O  
ATOM    662  CB  LEU A  96     -24.360 -37.096   5.763  1.00 21.06           C  
ANISOU  662  CB  LEU A  96     2536   3763   1703   -591    307   -607       C  
ATOM    663  CG  LEU A  96     -25.614 -37.947   5.950  1.00 21.88           C  
ANISOU  663  CG  LEU A  96     2366   3860   2087   -497    286   -604       C  
ATOM    664  CD1 LEU A  96     -25.714 -38.994   4.855  1.00 24.44           C  
ANISOU  664  CD1 LEU A  96     2774   3966   2546   -475     80   -763       C  
ATOM    665  CD2 LEU A  96     -25.617 -38.602   7.324  1.00 23.15           C  
ANISOU  665  CD2 LEU A  96     2520   3938   2336   -539    452   -467       C  
ATOM    666  N   HIS A  97     -21.739 -35.820   7.032  1.00 18.60           N  
ANISOU  666  N   HIS A  97     1959   3815   1290   -322    308   -320       N  
ATOM    667  CA  HIS A  97     -20.355 -35.476   6.631  1.00 18.47           C  
ANISOU  667  CA  HIS A  97     2007   3857   1152   -366    391   -403       C  
ATOM    668  C   HIS A  97     -19.790 -36.637   5.815  1.00 18.57           C  
ANISOU  668  C   HIS A  97     1889   3770   1397   -244    345   -474       C  
ATOM    669  O   HIS A  97     -20.228 -37.779   6.020  1.00 19.31           O  
ANISOU  669  O   HIS A  97     1888   3710   1735   -110    728   -496       O  
ATOM    670  CB  HIS A  97     -19.487 -35.149   7.842  1.00 18.82           C  
ANISOU  670  CB  HIS A  97     2147   3933   1071   -274    246   -422       C  
ATOM    671  CG  HIS A  97     -18.987 -33.745   7.834  1.00 18.36           C  
ANISOU  671  CG  HIS A  97     2038   3840   1097   -396    443    -57       C  
ATOM    672  ND1 HIS A  97     -17.984 -33.329   6.979  1.00 18.02           N  
ANISOU  672  ND1 HIS A  97     1875   3815   1156   -372    440   -325       N  
ATOM    673  CD2 HIS A  97     -19.343 -32.667   8.561  1.00 18.04           C  
ANISOU  673  CD2 HIS A  97     1982   3896    975   -537    557   -189       C  
ATOM    674  CE1 HIS A  97     -17.749 -32.049   7.176  1.00 19.56           C  
ANISOU  674  CE1 HIS A  97     2178   3935   1316   -558    286   -616       C  
ATOM    675  NE2 HIS A  97     -18.566 -31.622   8.155  1.00 20.00           N  
ANISOU  675  NE2 HIS A  97     2027   4008   1564   -664    580   -376       N  
ATOM    676  N   ALA A  98     -18.866 -36.350   4.904  1.00 19.25           N  
ANISOU  676  N   ALA A  98     1817   3909   1586   -511    314   -574       N  
ATOM    677  CA  ALA A  98     -18.302 -37.371   3.997  1.00 19.00           C  
ANISOU  677  CA  ALA A  98     1670   4059   1488   -241    478   -562       C  
ATOM    678  C   ALA A  98     -17.700 -38.514   4.830  1.00 19.93           C  
ANISOU  678  C   ALA A  98     1920   3973   1677   -363    520   -631       C  
ATOM    679  O   ALA A  98     -17.790 -39.670   4.383  1.00 18.28           O  
ANISOU  679  O   ALA A  98     1268   3888   1787   -291    402   -484       O  
ATOM    680  CB  ALA A  98     -17.312 -36.734   3.054  1.00 19.96           C  
ANISOU  680  CB  ALA A  98     1644   4128   1811   -371    501   -572       C  
ATOM    681  N   ILE A  99     -17.163 -38.223   6.025  1.00 20.17           N  
ANISOU  681  N   ILE A  99     1925   3926   1812   -254    497   -662       N  
ATOM    682  CA  ILE A  99     -16.460 -39.239   6.865  1.00 18.77           C  
ANISOU  682  CA  ILE A  99     1483   4105   1542   -237    463   -701       C  
ATOM    683  C   ILE A  99     -17.465 -40.199   7.512  1.00 19.49           C  
ANISOU  683  C   ILE A  99     1858   3939   1606   -239    269   -661       C  
ATOM    684  O   ILE A  99     -17.011 -41.163   8.147  1.00 20.98           O  
ANISOU  684  O   ILE A  99     1516   4097   2355   -319    442   -434       O  
ATOM    685  CB  ILE A  99     -15.525 -38.585   7.902  1.00 19.44           C  
ANISOU  685  CB  ILE A  99     1776   4135   1475   -386    478   -697       C  
ATOM    686  CG1 ILE A  99     -16.221 -37.486   8.709  1.00 19.51           C  
ANISOU  686  CG1 ILE A  99     1679   4410   1321   -537    411   -725       C  
ATOM    687  CG2 ILE A  99     -14.262 -38.081   7.224  1.00 19.70           C  
ANISOU  687  CG2 ILE A  99     1790   4255   1439   -269    598   -554       C  
ATOM    688  CD1 ILE A  99     -15.455 -37.055   9.943  1.00 18.32           C  
ANISOU  688  CD1 ILE A  99     1226   4515   1216   -433    394   -580       C  
ATOM    689  N   TYR A 100     -18.772 -39.990   7.320  1.00 19.94           N  
ANISOU  689  N   TYR A 100     1996   3751   1829   -300    380   -595       N  
ATOM    690  CA  TYR A 100     -19.838 -40.890   7.832  1.00 19.38           C  
ANISOU  690  CA  TYR A 100     1989   3781   1594   -343    541   -676       C  
ATOM    691  C   TYR A 100     -20.191 -41.953   6.787  1.00 19.23           C  
ANISOU  691  C   TYR A 100     1904   3678   1724   -439    587   -629       C  
ATOM    692  O   TYR A 100     -21.171 -42.672   7.002  1.00 20.28           O  
ANISOU  692  O   TYR A 100     1610   3972   2122   -546    298   -759       O  
ATOM    693  CB  TYR A 100     -21.026 -40.066   8.333  1.00 19.01           C  
ANISOU  693  CB  TYR A 100     1749   3726   1744   -371    352   -552       C  
ATOM    694  CG  TYR A 100     -20.650 -39.305   9.574  1.00 18.10           C  
ANISOU  694  CG  TYR A 100     1675   3822   1379   -468    458   -578       C  
ATOM    695  CD1 TYR A 100     -20.864 -39.831  10.834  1.00 18.91           C  
ANISOU  695  CD1 TYR A 100     1654   3979   1550   -460    619   -652       C  
ATOM    696  CD2 TYR A 100     -19.963 -38.112   9.483  1.00 18.73           C  
ANISOU  696  CD2 TYR A 100     2125   3729   1261   -604    528   -660       C  
ATOM    697  CE1 TYR A 100     -20.454 -39.158  11.975  1.00 18.32           C  
ANISOU  697  CE1 TYR A 100     1590   3842   1527   -387    556   -770       C  
ATOM    698  CE2 TYR A 100     -19.542 -37.427  10.611  1.00 16.91           C  
ANISOU  698  CE2 TYR A 100     1574   3706   1142   -509    502   -737       C  
ATOM    699  CZ  TYR A 100     -19.788 -37.952  11.861  1.00 18.06           C  
ANISOU  699  CZ  TYR A 100     1819   3677   1364   -351    610   -828       C  
ATOM    700  OH  TYR A 100     -19.353 -37.272  12.959  1.00 17.86           O  
ANISOU  700  OH  TYR A 100     1815   3787   1182   -244    766   -962       O  
ATOM    701  N   ALA A 101     -19.380 -42.094   5.732  1.00 20.34           N  
ANISOU  701  N   ALA A 101     1895   3832   2000   -348    754   -698       N  
ATOM    702  CA  ALA A 101     -19.470 -43.217   4.769  1.00 20.09           C  
ANISOU  702  CA  ALA A 101     2090   3790   1754   -542    670   -629       C  
ATOM    703  C   ALA A 101     -19.538 -44.543   5.545  1.00 22.72           C  
ANISOU  703  C   ALA A 101     2387   4222   2025   -448    551   -619       C  
ATOM    704  O   ALA A 101     -18.792 -44.701   6.545  1.00 22.25           O  
ANISOU  704  O   ALA A 101     2284   4258   1911   -190    485   -454       O  
ATOM    705  CB  ALA A 101     -18.295 -43.197   3.817  1.00 20.34           C  
ANISOU  705  CB  ALA A 101     1916   3767   2044   -542    539   -683       C  
ATOM    706  N   VAL A 102     -20.418 -45.452   5.114  1.00 23.35           N  
ANISOU  706  N   VAL A 102     2947   3990   1935   -538    238   -513       N  
ATOM    707  CA  VAL A 102     -20.582 -46.815   5.699  1.00 25.33           C  
ANISOU  707  CA  VAL A 102     3289   4092   2241   -389    305   -598       C  
ATOM    708  C   VAL A 102     -20.235 -47.843   4.619  1.00 26.32           C  
ANISOU  708  C   VAL A 102     3317   4023   2659   -243    130   -612       C  
ATOM    709  O   VAL A 102     -21.044 -48.036   3.690  1.00 26.61           O  
ANISOU  709  O   VAL A 102     3751   4430   1927   -314    401   -817       O  
ATOM    710  CB  VAL A 102     -22.003 -47.017   6.256  1.00 25.32           C  
ANISOU  710  CB  VAL A 102     3559   3758   2302   -220    649   -594       C  
ATOM    711  CG1 VAL A 102     -22.200 -48.418   6.810  1.00 25.73           C  
ANISOU  711  CG1 VAL A 102     3750   3828   2195   -328    689   -381       C  
ATOM    712  CG2 VAL A 102     -22.336 -45.969   7.307  1.00 25.19           C  
ANISOU  712  CG2 VAL A 102     3595   3795   2179   -309    831   -591       C  
ATOM    713  N   THR A 103     -19.065 -48.475   4.729  1.00 26.94           N  
ANISOU  713  N   THR A 103     3528   4277   2428    -33   -201   -533       N  
ATOM    714  CA  THR A 103     -18.554 -49.447   3.732  1.00 29.07           C  
ANISOU  714  CA  THR A 103     3626   4472   2944    413    266   -489       C  
ATOM    715  C   THR A 103     -17.450 -50.287   4.376  1.00 30.45           C  
ANISOU  715  C   THR A 103     4005   4369   3193    579    172   -559       C  
ATOM    716  O   THR A 103     -16.768 -49.762   5.263  1.00 33.35           O  
ANISOU  716  O   THR A 103     4996   4698   2976    477    524   -357       O  
ATOM    717  CB  THR A 103     -18.049 -48.696   2.495  1.00 28.95           C  
ANISOU  717  CB  THR A 103     3774   4278   2948    569    210   -327       C  
ATOM    718  OG1 THR A 103     -17.600 -49.655   1.539  1.00 29.91           O  
ANISOU  718  OG1 THR A 103     4490   4833   2039    544    578   -321       O  
ATOM    719  CG2 THR A 103     -16.941 -47.719   2.828  1.00 27.43           C  
ANISOU  719  CG2 THR A 103     3225   4650   2545    472     58   -238       C  
ATOM    720  N   ASP A 104     -17.259 -51.530   3.938  1.00 34.19           N  
ANISOU  720  N   ASP A 104     4461   4295   4232    295   -337   -701       N  
ATOM    721  CA  ASP A 104     -16.114 -52.359   4.401  1.00 37.14           C  
ANISOU  721  CA  ASP A 104     4718   4424   4966    688    112   -415       C  
ATOM    722  C   ASP A 104     -14.976 -52.247   3.381  1.00 35.95           C  
ANISOU  722  C   ASP A 104     4612   4287   4759    675   -203   -625       C  
ATOM    723  O   ASP A 104     -13.945 -52.905   3.579  1.00 38.74           O  
ANISOU  723  O   ASP A 104     4444   5025   5250    271    393    -97       O  
ATOM    724  CB  ASP A 104     -16.527 -53.804   4.677  1.00 44.21           C  
ANISOU  724  CB  ASP A 104     5348   5048   6400    637    -33     46       C  
ATOM    725  CG  ASP A 104     -17.611 -54.320   3.754  1.00 53.85           C  
ANISOU  725  CG  ASP A 104     6586   6361   7513    -60   -374    702       C  
ATOM    726  OD1 ASP A 104     -18.475 -55.082   4.235  1.00 63.48           O  
ANISOU  726  OD1 ASP A 104     8124   7051   8943   -449    651   1863       O  
ATOM    727  OD2 ASP A 104     -17.580 -53.956   2.563  1.00 64.44           O  
ANISOU  727  OD2 ASP A 104     8127   7443   8913   -324    445   1845       O  
ATOM    728  N   LYS A 105     -15.144 -51.426   2.345  1.00 33.43           N  
ANISOU  728  N   LYS A 105     4227   4202   4271    623   -327  -1129       N  
ATOM    729  CA  LYS A 105     -14.073 -51.153   1.354  1.00 35.27           C  
ANISOU  729  CA  LYS A 105     4154   4706   4541    602   -436  -1077       C  
ATOM    730  C   LYS A 105     -13.103 -50.138   1.956  1.00 37.44           C  
ANISOU  730  C   LYS A 105     4756   4340   5127    610   -335  -1017       C  
ATOM    731  O   LYS A 105     -13.558 -49.238   2.685  1.00 33.26           O  
ANISOU  731  O   LYS A 105     4532   4735   3371   -199   -991  -1796       O  
ATOM    732  CB  LYS A 105     -14.665 -50.671   0.031  1.00 34.93           C  
ANISOU  732  CB  LYS A 105     3983   5149   4137    550    201   -852       C  
ATOM    733  CG  LYS A 105     -15.157 -51.804  -0.856  1.00 38.52           C  
ANISOU  733  CG  LYS A 105     4299   5828   4508    392     51  -1003       C  
ATOM    734  CD  LYS A 105     -16.022 -51.352  -1.990  1.00 44.77           C  
ANISOU  734  CD  LYS A 105     5558   6915   4536    268   -261  -1092       C  
ATOM    735  CE  LYS A 105     -16.655 -52.514  -2.722  1.00 49.65           C  
ANISOU  735  CE  LYS A 105     6527   7510   4828     79   -473  -1706       C  
ATOM    736  NZ  LYS A 105     -16.804 -52.218  -4.165  1.00 56.15           N  
ANISOU  736  NZ  LYS A 105     6903   8797   5634    206   -794  -1437       N  
ATOM    737  N   LYS A 106     -11.808 -50.299   1.689  1.00 42.19           N  
ANISOU  737  N   LYS A 106     4917   5305   5805     45   -639   -943       N  
ATOM    738  CA  LYS A 106     -10.796 -49.304   2.113  1.00 45.68           C  
ANISOU  738  CA  LYS A 106     5328   6213   5814   -338   -492   -727       C  
ATOM    739  C   LYS A 106     -10.970 -48.076   1.218  1.00 38.16           C  
ANISOU  739  C   LYS A 106     4237   5734   4525    231   -299   -907       C  
ATOM    740  O   LYS A 106     -10.852 -48.212  -0.010  1.00 38.59           O  
ANISOU  740  O   LYS A 106     4439   5389   4831   -296    292   -732       O  
ATOM    741  CB  LYS A 106      -9.374 -49.867   2.064  1.00 53.50           C  
ANISOU  741  CB  LYS A 106     5519   7407   7399     32   -591   -610       C  
ATOM    742  CG  LYS A 106      -8.328 -48.918   2.637  1.00 64.05           C  
ANISOU  742  CG  LYS A 106     7563   8750   8021   -368   -962   -986       C  
ATOM    743  CD  LYS A 106      -7.204 -49.606   3.382  1.00 70.36           C  
ANISOU  743  CD  LYS A 106     8616   9304   8810    149   -643   -766       C  
ATOM    744  CE  LYS A 106      -6.580 -48.736   4.455  1.00 72.02           C  
ANISOU  744  CE  LYS A 106     8845   9367   9151   -331   -244  -1122       C  
ATOM    745  NZ  LYS A 106      -7.587 -47.880   5.123  1.00 75.36           N  
ANISOU  745  NZ  LYS A 106     9606   9264   9763   -439    374   -969       N  
ATOM    746  N   ARG A 107     -11.308 -46.940   1.821  1.00 31.98           N  
ANISOU  746  N   ARG A 107     3581   5161   3406   -392   -819   -908       N  
ATOM    747  CA  ARG A 107     -11.574 -45.673   1.101  1.00 30.83           C  
ANISOU  747  CA  ARG A 107     3102   5282   3329   -507   -415   -798       C  
ATOM    748  C   ARG A 107     -10.694 -44.574   1.682  1.00 27.40           C  
ANISOU  748  C   ARG A 107     2624   4867   2916   -184    -84   -870       C  
ATOM    749  O   ARG A 107     -10.317 -44.661   2.859  1.00 29.78           O  
ANISOU  749  O   ARG A 107     2501   5559   3254   -197     68   -450       O  
ATOM    750  CB  ARG A 107     -13.040 -45.254   1.231  1.00 31.99           C  
ANISOU  750  CB  ARG A 107     3241   5447   3464   -486   -227   -802       C  
ATOM    751  CG  ARG A 107     -14.031 -46.249   0.648  1.00 33.38           C  
ANISOU  751  CG  ARG A 107     3343   5236   4103   -558   -292  -1070       C  
ATOM    752  CD  ARG A 107     -14.004 -46.336  -0.867  1.00 33.13           C  
ANISOU  752  CD  ARG A 107     3131   5535   3920   -255   -528   -754       C  
ATOM    753  NE  ARG A 107     -15.303 -46.805  -1.333  1.00 33.71           N  
ANISOU  753  NE  ARG A 107     3254   5197   4355   -575     61   -994       N  
ATOM    754  CZ  ARG A 107     -15.505 -47.643  -2.342  1.00 32.56           C  
ANISOU  754  CZ  ARG A 107     3018   4919   4432     14     -6  -1361       C  
ATOM    755  NH1 ARG A 107     -14.484 -48.128  -3.031  1.00 32.94           N  
ANISOU  755  NH1 ARG A 107     2497   5047   4970    379   -367  -1607       N  
ATOM    756  NH2 ARG A 107     -16.738 -47.997  -2.655  1.00 32.18           N  
ANISOU  756  NH2 ARG A 107     3104   4510   4613    197   -270  -1543       N  
ATOM    757  N   ASP A 108     -10.390 -43.575   0.867  1.00 23.80           N  
ANISOU  757  N   ASP A 108     1700   4653   2689   -358    322  -1132       N  
ATOM    758  CA  ASP A 108      -9.882 -42.269   1.340  1.00 24.33           C  
ANISOU  758  CA  ASP A 108     2092   4671   2480   -222    120  -1197       C  
ATOM    759  C   ASP A 108     -10.891 -41.231   0.856  1.00 23.16           C  
ANISOU  759  C   ASP A 108     1966   4477   2356   -251    298  -1152       C  
ATOM    760  O   ASP A 108     -11.884 -41.631   0.208  1.00 23.03           O  
ANISOU  760  O   ASP A 108     2274   4365   2111   -211   -129  -1051       O  
ATOM    761  CB  ASP A 108      -8.451 -42.031   0.856  1.00 26.10           C  
ANISOU  761  CB  ASP A 108     1919   4923   3073    -90      5  -1139       C  
ATOM    762  CG  ASP A 108      -7.643 -41.113   1.752  1.00 27.43           C  
ANISOU  762  CG  ASP A 108     1706   5183   3533   -140    167  -1232       C  
ATOM    763  OD1 ASP A 108      -8.246 -40.391   2.565  1.00 27.21           O  
ANISOU  763  OD1 ASP A 108     2288   5101   2950      3   -156  -1416       O  
ATOM    764  OD2 ASP A 108      -6.421 -41.125   1.622  1.00 29.93           O  
ANISOU  764  OD2 ASP A 108     1624   5398   4349    -28    525   -879       O  
ATOM    765  N   LEU A 109     -10.664 -39.957   1.162  1.00 22.69           N  
ANISOU  765  N   LEU A 109     2309   4413   1899   -305    257   -899       N  
ATOM    766  CA  LEU A 109     -11.616 -38.875   0.808  1.00 23.51           C  
ANISOU  766  CA  LEU A 109     2160   4507   2266   -268    614   -936       C  
ATOM    767  C   LEU A 109     -11.666 -38.700  -0.716  1.00 24.30           C  
ANISOU  767  C   LEU A 109     2311   4587   2334      1    438  -1140       C  
ATOM    768  O   LEU A 109     -12.671 -38.177  -1.211  1.00 26.33           O  
ANISOU  768  O   LEU A 109     2718   4497   2788    -27   -424  -1168       O  
ATOM    769  CB  LEU A 109     -11.194 -37.597   1.531  1.00 23.89           C  
ANISOU  769  CB  LEU A 109     2722   4388   1967    -58    569   -901       C  
ATOM    770  CG  LEU A 109     -11.385 -37.647   3.047  1.00 23.98           C  
ANISOU  770  CG  LEU A 109     2805   4321   1982   -387    749   -790       C  
ATOM    771  CD1 LEU A 109     -10.946 -36.349   3.699  1.00 23.33           C  
ANISOU  771  CD1 LEU A 109     2599   4422   1840   -812    575   -755       C  
ATOM    772  CD2 LEU A 109     -12.833 -37.962   3.393  1.00 25.09           C  
ANISOU  772  CD2 LEU A 109     2658   4536   2338   -630    332   -734       C  
ATOM    773  N   ASP A 110     -10.636 -39.140  -1.445  1.00 24.89           N  
ANISOU  773  N   ASP A 110     2325   4862   2271    -42    565   -906       N  
ATOM    774  CA  ASP A 110     -10.589 -38.962  -2.920  1.00 26.30           C  
ANISOU  774  CA  ASP A 110     2456   5059   2476     87   1029  -1281       C  
ATOM    775  C   ASP A 110     -11.027 -40.246  -3.632  1.00 26.31           C  
ANISOU  775  C   ASP A 110     2769   4811   2415    196    900  -1245       C  
ATOM    776  O   ASP A 110     -10.941 -40.270  -4.875  1.00 27.30           O  
ANISOU  776  O   ASP A 110     3511   4703   2159    260   1019  -1286       O  
ATOM    777  CB  ASP A 110      -9.201 -38.535  -3.386  1.00 28.14           C  
ANISOU  777  CB  ASP A 110     2508   5556   2625    -95   1274  -1422       C  
ATOM    778  CG  ASP A 110      -8.146 -39.579  -3.097  1.00 26.45           C  
ANISOU  778  CG  ASP A 110     1916   5635   2499     66   1761  -1534       C  
ATOM    779  OD1 ASP A 110      -8.365 -40.391  -2.182  1.00 30.31           O  
ANISOU  779  OD1 ASP A 110     2363   5893   3257    190   1421  -1424       O  
ATOM    780  OD2 ASP A 110      -7.132 -39.576  -3.798  1.00 31.05           O  
ANISOU  780  OD2 ASP A 110     2166   6972   2657   -304   2033  -2009       O  
ATOM    781  N   THR A 111     -11.484 -41.268  -2.900  1.00 25.09           N  
ANISOU  781  N   THR A 111     2884   4500   2148    197    721   -900       N  
ATOM    782  CA  THR A 111     -11.917 -42.558  -3.506  1.00 25.48           C  
ANISOU  782  CA  THR A 111     2945   4686   2050    -68    499  -1171       C  
ATOM    783  C   THR A 111     -13.304 -42.965  -3.000  1.00 23.92           C  
ANISOU  783  C   THR A 111     3150   4332   1603   -193    755  -1228       C  
ATOM    784  O   THR A 111     -13.731 -44.072  -3.338  1.00 25.50           O  
ANISOU  784  O   THR A 111     3159   4591   1937   -606    663  -1353       O  
ATOM    785  CB  THR A 111     -10.908 -43.686  -3.256  1.00 25.87           C  
ANISOU  785  CB  THR A 111     3154   4707   1966    -84    774  -1210       C  
ATOM    786  OG1 THR A 111     -10.819 -43.912  -1.850  1.00 30.15           O  
ANISOU  786  OG1 THR A 111     3892   4973   2588   -215    628   -728       O  
ATOM    787  CG2 THR A 111      -9.537 -43.383  -3.816  1.00 25.56           C  
ANISOU  787  CG2 THR A 111     2774   4951   1984     35    666  -1310       C  
ATOM    788  N   LEU A 112     -13.982 -42.108  -2.235  1.00 24.94           N  
ANISOU  788  N   LEU A 112     2845   4527   2103     54    445  -1291       N  
ATOM    789  CA  LEU A 112     -15.363 -42.373  -1.756  1.00 23.28           C  
ANISOU  789  CA  LEU A 112     2941   4357   1545   -108    428  -1117       C  
ATOM    790  C   LEU A 112     -16.269 -42.577  -2.967  1.00 23.97           C  
ANISOU  790  C   LEU A 112     3066   4486   1552    -52    358  -1060       C  
ATOM    791  O   LEU A 112     -16.002 -41.952  -4.008  1.00 23.08           O  
ANISOU  791  O   LEU A 112     2973   4773   1021     59    432  -1087       O  
ATOM    792  CB  LEU A 112     -15.864 -41.193  -0.924  1.00 22.53           C  
ANISOU  792  CB  LEU A 112     2684   4317   1558    -74    485  -1098       C  
ATOM    793  CG  LEU A 112     -15.293 -41.107   0.483  1.00 23.31           C  
ANISOU  793  CG  LEU A 112     3043   4506   1305     33    729   -771       C  
ATOM    794  CD1 LEU A 112     -15.806 -39.860   1.183  1.00 25.17           C  
ANISOU  794  CD1 LEU A 112     3454   4343   1765   -142    545   -770       C  
ATOM    795  CD2 LEU A 112     -15.639 -42.365   1.265  1.00 27.43           C  
ANISOU  795  CD2 LEU A 112     3606   4844   1972      6    456  -1014       C  
ATOM    796  N   GLU A 113     -17.300 -43.406  -2.812  1.00 24.14           N  
ANISOU  796  N   GLU A 113     2835   4659   1678     91    464  -1242       N  
ATOM    797  CA  GLU A 113     -18.278 -43.727  -3.878  1.00 25.82           C  
ANISOU  797  CA  GLU A 113     2623   5026   2160     98    390  -1159       C  
ATOM    798  C   GLU A 113     -19.675 -43.470  -3.333  1.00 23.94           C  
ANISOU  798  C   GLU A 113     2558   4583   1955    234    432  -1179       C  
ATOM    799  O   GLU A 113     -19.916 -43.633  -2.141  1.00 23.62           O  
ANISOU  799  O   GLU A 113     2429   4748   1796   -104    144  -1328       O  
ATOM    800  CB  GLU A 113     -18.111 -45.176  -4.325  1.00 27.42           C  
ANISOU  800  CB  GLU A 113     3096   5237   2082    302    267  -1561       C  
ATOM    801  CG  GLU A 113     -16.766 -45.437  -4.977  1.00 32.17           C  
ANISOU  801  CG  GLU A 113     3343   5973   2905    189    386  -1533       C  
ATOM    802  CD  GLU A 113     -16.706 -45.016  -6.430  1.00 35.57           C  
ANISOU  802  CD  GLU A 113     3725   6932   2857     52    633  -1304       C  
ATOM    803  OE1 GLU A 113     -17.771 -44.974  -7.062  1.00 42.39           O  
ANISOU  803  OE1 GLU A 113     4690   8700   2714    291    431  -1205       O  
ATOM    804  OE2 GLU A 113     -15.604 -44.723  -6.919  1.00 39.64           O  
ANISOU  804  OE2 GLU A 113     3622   7870   3568    786    581   -982       O  
ATOM    805  N   PRO A 114     -20.618 -43.032  -4.190  1.00 23.63           N  
ANISOU  805  N   PRO A 114     2454   4636   1887    186    258  -1087       N  
ATOM    806  CA  PRO A 114     -21.989 -42.783  -3.757  1.00 22.69           C  
ANISOU  806  CA  PRO A 114     2182   4607   1830   -106    254  -1029       C  
ATOM    807  C   PRO A 114     -22.609 -43.932  -2.949  1.00 22.05           C  
ANISOU  807  C   PRO A 114     2002   4610   1765    -98   -165  -1023       C  
ATOM    808  O   PRO A 114     -23.294 -43.635  -2.011  1.00 23.18           O  
ANISOU  808  O   PRO A 114     1963   5244   1597   -190   -122  -1076       O  
ATOM    809  CB  PRO A 114     -22.727 -42.560  -5.083  1.00 23.69           C  
ANISOU  809  CB  PRO A 114     2473   4551   1978     53    434  -1044       C  
ATOM    810  CG  PRO A 114     -21.662 -41.958  -5.986  1.00 23.34           C  
ANISOU  810  CG  PRO A 114     2270   4480   2115    -69    357   -991       C  
ATOM    811  CD  PRO A 114     -20.395 -42.698  -5.607  1.00 22.28           C  
ANISOU  811  CD  PRO A 114     2076   4491   1895    -28    511  -1145       C  
ATOM    812  N   GLU A 115     -22.358 -45.193  -3.314  1.00 21.45           N  
ANISOU  812  N   GLU A 115     2306   4443   1400    -87     -8  -1230       N  
ATOM    813  CA  GLU A 115     -23.022 -46.369  -2.682  1.00 23.47           C  
ANISOU  813  CA  GLU A 115     2417   4599   1899   -339     75   -999       C  
ATOM    814  C   GLU A 115     -22.533 -46.536  -1.235  1.00 23.12           C  
ANISOU  814  C   GLU A 115     2727   4117   1938   -467     23  -1158       C  
ATOM    815  O   GLU A 115     -23.201 -47.269  -0.468  1.00 22.46           O  
ANISOU  815  O   GLU A 115     2477   3929   2128   -443   -165   -983       O  
ATOM    816  CB  GLU A 115     -22.806 -47.651  -3.489  1.00 26.47           C  
ANISOU  816  CB  GLU A 115     3009   4554   2491   -412    692   -975       C  
ATOM    817  CG  GLU A 115     -21.355 -47.996  -3.725  1.00 31.93           C  
ANISOU  817  CG  GLU A 115     4021   5224   2884   -335    632   -912       C  
ATOM    818  CD  GLU A 115     -20.810 -47.488  -5.048  1.00 34.97           C  
ANISOU  818  CD  GLU A 115     5057   5921   2307   -172    922  -1284       C  
ATOM    819  OE1 GLU A 115     -21.441 -46.587  -5.640  1.00 31.06           O  
ANISOU  819  OE1 GLU A 115     5039   5453   1308    399   1242   -585       O  
ATOM    820  OE2 GLU A 115     -19.752 -47.994  -5.479  1.00 43.02           O  
ANISOU  820  OE2 GLU A 115     5454   6729   4161   -319    152  -1886       O  
ATOM    821  N   ASP A 116     -21.442 -45.859  -0.862  1.00 21.95           N  
ANISOU  821  N   ASP A 116     2055   4262   2020   -175    290   -945       N  
ATOM    822  CA  ASP A 116     -20.922 -45.839   0.533  1.00 24.11           C  
ANISOU  822  CA  ASP A 116     2511   4313   2336   -325   -148   -902       C  
ATOM    823  C   ASP A 116     -21.925 -45.121   1.440  1.00 23.70           C  
ANISOU  823  C   ASP A 116     2634   4286   2084   -444    -16   -939       C  
ATOM    824  O   ASP A 116     -21.719 -45.120   2.679  1.00 25.00           O  
ANISOU  824  O   ASP A 116     2987   4517   1992   -474     44   -874       O  
ATOM    825  CB  ASP A 116     -19.552 -45.160   0.623  1.00 26.57           C  
ANISOU  825  CB  ASP A 116     2724   4524   2846   -445    -34  -1058       C  
ATOM    826  CG  ASP A 116     -18.473 -45.823  -0.217  1.00 25.95           C  
ANISOU  826  CG  ASP A 116     2709   4494   2656   -206    -75  -1091       C  
ATOM    827  OD1 ASP A 116     -18.706 -46.960  -0.693  1.00 28.45           O  
ANISOU  827  OD1 ASP A 116     3003   4458   3348   -260   -290   -842       O  
ATOM    828  OD2 ASP A 116     -17.406 -45.195  -0.387  1.00 24.98           O  
ANISOU  828  OD2 ASP A 116     2726   4280   2483     36     17  -1157       O  
ATOM    829  N   PHE A 117     -22.965 -44.518   0.853  1.00 23.52           N  
ANISOU  829  N   PHE A 117     3032   3983   1921   -703    236  -1136       N  
ATOM    830  CA  PHE A 117     -24.006 -43.761   1.596  1.00 22.71           C  
ANISOU  830  CA  PHE A 117     2809   3958   1861   -584    634   -984       C  
ATOM    831  C   PHE A 117     -25.370 -44.443   1.453  1.00 23.05           C  
ANISOU  831  C   PHE A 117     2933   3981   1841   -546    157   -998       C  
ATOM    832  O   PHE A 117     -26.373 -43.883   1.947  1.00 24.74           O  
ANISOU  832  O   PHE A 117     2897   4066   2437   -907    348  -1027       O  
ATOM    833  CB  PHE A 117     -23.982 -42.295   1.168  1.00 23.04           C  
ANISOU  833  CB  PHE A 117     2892   3928   1932   -482    728   -989       C  
ATOM    834  CG  PHE A 117     -22.724 -41.609   1.632  1.00 25.88           C  
ANISOU  834  CG  PHE A 117     3282   4045   2506   -513    106   -814       C  
ATOM    835  CD1 PHE A 117     -22.672 -40.987   2.869  1.00 26.48           C  
ANISOU  835  CD1 PHE A 117     3804   3868   2387   -640    251   -409       C  
ATOM    836  CD2 PHE A 117     -21.571 -41.654   0.863  1.00 26.84           C  
ANISOU  836  CD2 PHE A 117     3426   4128   2643   -554    155   -536       C  
ATOM    837  CE1 PHE A 117     -21.501 -40.389   3.311  1.00 27.80           C  
ANISOU  837  CE1 PHE A 117     4066   3743   2753   -950     80   -485       C  
ATOM    838  CE2 PHE A 117     -20.401 -41.057   1.307  1.00 28.40           C  
ANISOU  838  CE2 PHE A 117     3824   3950   3015   -719    370   -839       C  
ATOM    839  CZ  PHE A 117     -20.370 -40.426   2.529  1.00 28.50           C  
ANISOU  839  CZ  PHE A 117     4027   4018   2783   -774   -123   -648       C  
ATOM    840  N   ASP A 118     -25.402 -45.642   0.871  1.00 22.95           N  
ANISOU  840  N   ASP A 118     2891   3971   1855   -503    525   -800       N  
ATOM    841  CA  ASP A 118     -26.637 -46.466   0.795  1.00 23.13           C  
ANISOU  841  CA  ASP A 118     3050   3875   1860   -563    367   -847       C  
ATOM    842  C   ASP A 118     -27.209 -46.659   2.201  1.00 22.80           C  
ANISOU  842  C   ASP A 118     2930   3855   1874   -509    240   -789       C  
ATOM    843  O   ASP A 118     -28.444 -46.618   2.347  1.00 23.03           O  
ANISOU  843  O   ASP A 118     3027   4025   1695   -737    335  -1070       O  
ATOM    844  CB  ASP A 118     -26.382 -47.814   0.127  1.00 24.19           C  
ANISOU  844  CB  ASP A 118     3026   4103   2059   -572    551   -856       C  
ATOM    845  CG  ASP A 118     -26.310 -47.706  -1.383  1.00 24.01           C  
ANISOU  845  CG  ASP A 118     3109   4103   1910   -574    370  -1053       C  
ATOM    846  OD1 ASP A 118     -26.714 -46.644  -1.916  1.00 23.62           O  
ANISOU  846  OD1 ASP A 118     3072   3828   2074   -453    545  -1039       O  
ATOM    847  OD2 ASP A 118     -25.842 -48.672  -2.005  1.00 25.95           O  
ANISOU  847  OD2 ASP A 118     3234   4374   2251   -718    304  -1337       O  
ATOM    848  N   TYR A 119     -26.348 -46.870   3.196  1.00 20.90           N  
ANISOU  848  N   TYR A 119     2509   3952   1480   -596    307   -880       N  
ATOM    849  CA  TYR A 119     -26.768 -47.106   4.597  1.00 21.50           C  
ANISOU  849  CA  TYR A 119     2587   3988   1592   -644    283   -491       C  
ATOM    850  C   TYR A 119     -27.657 -45.941   5.054  1.00 22.62           C  
ANISOU  850  C   TYR A 119     3050   3945   1600   -573    222   -506       C  
ATOM    851  O   TYR A 119     -28.741 -46.182   5.637  1.00 22.01           O  
ANISOU  851  O   TYR A 119     2245   4147   1968   -366     49   -626       O  
ATOM    852  CB  TYR A 119     -25.558 -47.273   5.518  1.00 21.68           C  
ANISOU  852  CB  TYR A 119     2560   4180   1496   -783    290   -588       C  
ATOM    853  CG  TYR A 119     -25.935 -47.383   6.973  1.00 20.54           C  
ANISOU  853  CG  TYR A 119     2505   3875   1421   -788    464   -567       C  
ATOM    854  CD1 TYR A 119     -26.111 -48.618   7.572  1.00 21.23           C  
ANISOU  854  CD1 TYR A 119     2893   3753   1417   -637    254   -749       C  
ATOM    855  CD2 TYR A 119     -26.161 -46.249   7.736  1.00 20.25           C  
ANISOU  855  CD2 TYR A 119     2378   3810   1503   -706    416   -550       C  
ATOM    856  CE1 TYR A 119     -26.486 -48.727   8.900  1.00 22.76           C  
ANISOU  856  CE1 TYR A 119     3070   3840   1736   -625    560   -503       C  
ATOM    857  CE2 TYR A 119     -26.525 -46.342   9.068  1.00 21.86           C  
ANISOU  857  CE2 TYR A 119     2932   3895   1477   -568    375   -599       C  
ATOM    858  CZ  TYR A 119     -26.691 -47.586   9.651  1.00 22.16           C  
ANISOU  858  CZ  TYR A 119     2947   3850   1620   -682    370   -671       C  
ATOM    859  OH  TYR A 119     -27.060 -47.694  10.959  1.00 24.86           O  
ANISOU  859  OH  TYR A 119     3448   4323   1674   -615    485   -758       O  
ATOM    860  N   TRP A 120     -27.218 -44.708   4.790  1.00 20.35           N  
ANISOU  860  N   TRP A 120     2851   3798   1083   -552    398   -300       N  
ATOM    861  CA  TRP A 120     -27.905 -43.471   5.252  1.00 20.38           C  
ANISOU  861  CA  TRP A 120     2985   3917    841   -392    229   -419       C  
ATOM    862  C   TRP A 120     -29.153 -43.199   4.409  1.00 21.12           C  
ANISOU  862  C   TRP A 120     2755   4067   1201   -649    266   -520       C  
ATOM    863  O   TRP A 120     -30.128 -42.666   4.958  1.00 21.65           O  
ANISOU  863  O   TRP A 120     2610   3937   1679   -822    314   -341       O  
ATOM    864  CB  TRP A 120     -26.940 -42.284   5.251  1.00 18.74           C  
ANISOU  864  CB  TRP A 120     2417   4034    667   -563    574   -309       C  
ATOM    865  CG  TRP A 120     -25.921 -42.411   6.336  1.00 20.95           C  
ANISOU  865  CG  TRP A 120     2697   4215   1047   -480    287   -316       C  
ATOM    866  CD1 TRP A 120     -24.576 -42.570   6.190  1.00 20.76           C  
ANISOU  866  CD1 TRP A 120     2783   3958   1147   -438    320   -481       C  
ATOM    867  CD2 TRP A 120     -26.185 -42.491   7.748  1.00 20.97           C  
ANISOU  867  CD2 TRP A 120     2621   4312   1033   -555    179   -359       C  
ATOM    868  NE1 TRP A 120     -23.979 -42.714   7.413  1.00 21.87           N  
ANISOU  868  NE1 TRP A 120     2784   4151   1373   -427      7   -327       N  
ATOM    869  CE2 TRP A 120     -24.939 -42.658   8.388  1.00 21.72           C  
ANISOU  869  CE2 TRP A 120     2913   4094   1243   -326     49   -304       C  
ATOM    870  CE3 TRP A 120     -27.340 -42.409   8.529  1.00 20.50           C  
ANISOU  870  CE3 TRP A 120     2738   4148    899   -553    114   -459       C  
ATOM    871  CZ2 TRP A 120     -24.824 -42.754   9.772  1.00 21.70           C  
ANISOU  871  CZ2 TRP A 120     2687   4253   1303   -274    250   -285       C  
ATOM    872  CZ3 TRP A 120     -27.225 -42.496   9.897  1.00 20.83           C  
ANISOU  872  CZ3 TRP A 120     2499   4560    853   -499    224   -298       C  
ATOM    873  CH2 TRP A 120     -25.983 -42.675  10.508  1.00 21.49           C  
ANISOU  873  CH2 TRP A 120     2525   4426   1214   -475    308   -428       C  
ATOM    874  N   ILE A 121     -29.117 -43.529   3.122  1.00 21.28           N  
ANISOU  874  N   ILE A 121     2799   4226   1061   -595    370   -409       N  
ATOM    875  CA  ILE A 121     -30.307 -43.395   2.233  1.00 21.23           C  
ANISOU  875  CA  ILE A 121     2916   4257    891   -495    378   -409       C  
ATOM    876  C   ILE A 121     -31.410 -44.298   2.784  1.00 22.40           C  
ANISOU  876  C   ILE A 121     3190   4173   1147   -532    467   -454       C  
ATOM    877  O   ILE A 121     -32.569 -43.829   2.918  1.00 23.00           O  
ANISOU  877  O   ILE A 121     3042   4177   1517   -585    312   -736       O  
ATOM    878  CB  ILE A 121     -29.968 -43.733   0.771  1.00 21.32           C  
ANISOU  878  CB  ILE A 121     2741   4474    885   -452    643   -289       C  
ATOM    879  CG1 ILE A 121     -29.043 -42.674   0.168  1.00 21.90           C  
ANISOU  879  CG1 ILE A 121     2622   4573   1126   -447    668   -247       C  
ATOM    880  CG2 ILE A 121     -31.248 -43.897  -0.037  1.00 22.63           C  
ANISOU  880  CG2 ILE A 121     3020   4638    938   -585    698   -119       C  
ATOM    881  CD1 ILE A 121     -28.414 -43.074  -1.161  1.00 22.76           C  
ANISOU  881  CD1 ILE A 121     2646   4788   1213   -194    750   -167       C  
ATOM    882  N   ASP A 122     -31.058 -45.548   3.086  1.00 23.50           N  
ANISOU  882  N   ASP A 122     3169   4443   1315   -465     43   -209       N  
ATOM    883  CA  ASP A 122     -32.012 -46.547   3.626  1.00 23.79           C  
ANISOU  883  CA  ASP A 122     3559   4361   1120   -673      1   -303       C  
ATOM    884  C   ASP A 122     -32.568 -46.025   4.953  1.00 22.85           C  
ANISOU  884  C   ASP A 122     3262   4089   1328   -665    -33   -419       C  
ATOM    885  O   ASP A 122     -33.793 -46.086   5.149  1.00 22.70           O  
ANISOU  885  O   ASP A 122     3382   4206   1036   -887    443   -708       O  
ATOM    886  CB  ASP A 122     -31.349 -47.906   3.817  1.00 29.44           C  
ANISOU  886  CB  ASP A 122     3994   5186   2005   -609   -559    200       C  
ATOM    887  CG  ASP A 122     -32.362 -48.975   4.165  1.00 35.95           C  
ANISOU  887  CG  ASP A 122     4985   5868   2804   -468  -1216    604       C  
ATOM    888  OD1 ASP A 122     -33.329 -49.145   3.394  1.00 41.48           O  
ANISOU  888  OD1 ASP A 122     6319   6546   2895  -1016  -2289    -59       O  
ATOM    889  OD2 ASP A 122     -32.203 -49.590   5.221  1.00 44.30           O  
ANISOU  889  OD2 ASP A 122     6446   7105   3280    701  -1556    621       O  
ATOM    890  N   TRP A 123     -31.691 -45.534   5.827  1.00 22.51           N  
ANISOU  890  N   TRP A 123     3556   3981   1013   -806    142   -644       N  
ATOM    891  CA  TRP A 123     -32.090 -45.026   7.161  1.00 22.07           C  
ANISOU  891  CA  TRP A 123     3456   3929   1000   -653    267   -408       C  
ATOM    892  C   TRP A 123     -33.053 -43.846   6.997  1.00 22.45           C  
ANISOU  892  C   TRP A 123     3483   3915   1132   -744    269   -185       C  
ATOM    893  O   TRP A 123     -34.080 -43.824   7.710  1.00 20.38           O  
ANISOU  893  O   TRP A 123     2998   3817    926   -721    174   -252       O  
ATOM    894  CB  TRP A 123     -30.869 -44.651   8.006  1.00 22.30           C  
ANISOU  894  CB  TRP A 123     3254   3941   1277   -588    198   -440       C  
ATOM    895  CG  TRP A 123     -31.279 -44.115   9.340  1.00 21.72           C  
ANISOU  895  CG  TRP A 123     3141   4122    988   -577     41   -295       C  
ATOM    896  CD1 TRP A 123     -31.674 -44.844  10.424  1.00 20.51           C  
ANISOU  896  CD1 TRP A 123     3207   3977    609   -585   -348   -137       C  
ATOM    897  CD2 TRP A 123     -31.413 -42.731   9.715  1.00 20.50           C  
ANISOU  897  CD2 TRP A 123     2909   3943    936   -620     55   -244       C  
ATOM    898  NE1 TRP A 123     -32.021 -44.010  11.450  1.00 22.19           N  
ANISOU  898  NE1 TRP A 123     3280   4001   1151   -259    -15   -272       N  
ATOM    899  CE2 TRP A 123     -31.867 -42.710  11.049  1.00 20.60           C  
ANISOU  899  CE2 TRP A 123     3003   3972    850   -609    -28   -322       C  
ATOM    900  CE3 TRP A 123     -31.183 -41.515   9.065  1.00 20.66           C  
ANISOU  900  CE3 TRP A 123     2698   3822   1329   -709    263   -403       C  
ATOM    901  CZ2 TRP A 123     -32.095 -41.518  11.738  1.00 21.53           C  
ANISOU  901  CZ2 TRP A 123     3122   4063    994   -473    136   -352       C  
ATOM    902  CZ3 TRP A 123     -31.407 -40.339   9.745  1.00 20.98           C  
ANISOU  902  CZ3 TRP A 123     2908   4145    916   -784    447   -503       C  
ATOM    903  CH2 TRP A 123     -31.851 -40.342  11.067  1.00 20.68           C  
ANISOU  903  CH2 TRP A 123     3062   4231    565   -460      8   -328       C  
ATOM    904  N   ALA A 124     -32.735 -42.905   6.098  1.00 22.92           N  
ANISOU  904  N   ALA A 124     3653   3835   1221  -1011    224   -511       N  
ATOM    905  CA  ALA A 124     -33.510 -41.658   5.893  1.00 22.00           C  
ANISOU  905  CA  ALA A 124     3184   4007   1165   -947    318   -516       C  
ATOM    906  C   ALA A 124     -34.910 -42.007   5.384  1.00 21.72           C  
ANISOU  906  C   ALA A 124     3065   3865   1319  -1015    565   -562       C  
ATOM    907  O   ALA A 124     -35.869 -41.354   5.800  1.00 22.53           O  
ANISOU  907  O   ALA A 124     3019   4245   1294   -921    797   -752       O  
ATOM    908  CB  ALA A 124     -32.795 -40.732   4.941  1.00 24.22           C  
ANISOU  908  CB  ALA A 124     3268   4208   1726  -1080    318   -695       C  
ATOM    909  N   LYS A 125     -35.018 -42.999   4.501  1.00 23.12           N  
ANISOU  909  N   LYS A 125     2761   4181   1842  -1006    595   -584       N  
ATOM    910  CA  LYS A 125     -36.326 -43.424   3.939  1.00 23.68           C  
ANISOU  910  CA  LYS A 125     2878   4074   2045  -1078    579   -950       C  
ATOM    911  C   LYS A 125     -37.179 -44.009   5.067  1.00 26.53           C  
ANISOU  911  C   LYS A 125     3149   4523   2407   -810    985   -768       C  
ATOM    912  O   LYS A 125     -38.383 -43.692   5.121  1.00 27.20           O  
ANISOU  912  O   LYS A 125     2786   4784   2765   -732    935  -1162       O  
ATOM    913  CB  LYS A 125     -36.118 -44.420   2.800  1.00 22.17           C  
ANISOU  913  CB  LYS A 125     2524   4193   1703   -984    744   -853       C  
ATOM    914  CG  LYS A 125     -35.530 -43.799   1.543  1.00 22.83           C  
ANISOU  914  CG  LYS A 125     2637   4262   1774   -918    789   -826       C  
ATOM    915  CD  LYS A 125     -35.689 -44.658   0.322  1.00 22.34           C  
ANISOU  915  CD  LYS A 125     2198   4427   1860   -836    811  -1071       C  
ATOM    916  CE  LYS A 125     -35.476 -43.867  -0.950  1.00 22.97           C  
ANISOU  916  CE  LYS A 125     2122   4539   2064   -814    684  -1075       C  
ATOM    917  NZ  LYS A 125     -35.463 -44.743  -2.142  1.00 24.09           N  
ANISOU  917  NZ  LYS A 125     1940   5138   2073  -1069    558  -1258       N  
ATOM    918  N   GLN A 126     -36.574 -44.828   5.931  1.00 26.07           N  
ANISOU  918  N   GLN A 126     3492   4512   1898   -950    767   -664       N  
ATOM    919  CA  GLN A 126     -37.277 -45.506   7.051  1.00 30.66           C  
ANISOU  919  CA  GLN A 126     3747   4986   2915  -1176   1333   -518       C  
ATOM    920  C   GLN A 126     -37.657 -44.464   8.112  1.00 27.36           C  
ANISOU  920  C   GLN A 126     3173   4472   2748  -1346   1179   -349       C  
ATOM    921  O   GLN A 126     -38.767 -44.550   8.666  1.00 26.24           O  
ANISOU  921  O   GLN A 126     2800   4437   2731   -999   1004   -253       O  
ATOM    922  CB  GLN A 126     -36.405 -46.624   7.630  1.00 35.72           C  
ANISOU  922  CB  GLN A 126     4850   5311   3410   -714   1866   -296       C  
ATOM    923  CG  GLN A 126     -36.723 -46.939   9.084  1.00 44.35           C  
ANISOU  923  CG  GLN A 126     6536   5900   4416   -621   2100     19       C  
ATOM    924  CD  GLN A 126     -36.779 -48.418   9.364  1.00 48.93           C  
ANISOU  924  CD  GLN A 126     7320   6009   5262   -599   2817   -188       C  
ATOM    925  OE1 GLN A 126     -36.181 -49.228   8.662  1.00 59.83           O  
ANISOU  925  OE1 GLN A 126     8797   7070   6865    166   3662   -448       O  
ATOM    926  NE2 GLN A 126     -37.504 -48.780  10.409  1.00 55.04           N  
ANISOU  926  NE2 GLN A 126     8363   7549   5000  -1358   2715   -183       N  
ATOM    927  N   GLU A 127     -36.759 -43.522   8.391  1.00 26.25           N  
ANISOU  927  N   GLU A 127     3622   4331   2018  -1259   1082   -379       N  
ATOM    928  CA  GLU A 127     -36.964 -42.456   9.404  1.00 26.08           C  
ANISOU  928  CA  GLU A 127     3145   4283   2481  -1137   1054   -445       C  
ATOM    929  C   GLU A 127     -37.952 -41.411   8.863  1.00 25.03           C  
ANISOU  929  C   GLU A 127     2548   4635   2325   -960    971   -491       C  
ATOM    930  O   GLU A 127     -38.614 -40.761   9.685  1.00 26.52           O  
ANISOU  930  O   GLU A 127     2488   4915   2672   -880   1211   -707       O  
ATOM    931  CB  GLU A 127     -35.612 -41.840   9.771  1.00 26.04           C  
ANISOU  931  CB  GLU A 127     2641   4691   2562   -782    944   -547       C  
ATOM    932  CG  GLU A 127     -35.703 -40.730  10.793  1.00 23.14           C  
ANISOU  932  CG  GLU A 127     2411   4501   1879   -786    919   -510       C  
ATOM    933  CD  GLU A 127     -36.164 -41.180  12.168  1.00 24.44           C  
ANISOU  933  CD  GLU A 127     2752   4711   1820   -556    758   -417       C  
ATOM    934  OE1 GLU A 127     -35.867 -42.331  12.552  1.00 22.97           O  
ANISOU  934  OE1 GLU A 127     2715   4398   1612   -529    800   -457       O  
ATOM    935  OE2 GLU A 127     -36.825 -40.379  12.846  1.00 26.53           O  
ANISOU  935  OE2 GLU A 127     3217   5072   1788     19     81   -598       O  
ATOM    936  N   GLY A 128     -38.020 -41.237   7.537  1.00 25.26           N  
ANISOU  936  N   GLY A 128     2935   4424   2239   -758    652   -655       N  
ATOM    937  CA  GLY A 128     -38.894 -40.245   6.874  1.00 24.17           C  
ANISOU  937  CA  GLY A 128     2883   4281   2017   -592    752   -502       C  
ATOM    938  C   GLY A 128     -38.289 -38.847   6.882  1.00 23.21           C  
ANISOU  938  C   GLY A 128     2606   4297   1913   -499    596   -676       C  
ATOM    939  O   GLY A 128     -39.022 -37.878   7.131  1.00 26.05           O  
ANISOU  939  O   GLY A 128     2469   4228   3199   -782    825   -456       O  
ATOM    940  N   VAL A 129     -36.992 -38.721   6.609  1.00 21.97           N  
ANISOU  940  N   VAL A 129     2793   4174   1379   -507    722   -618       N  
ATOM    941  CA  VAL A 129     -36.288 -37.404   6.609  1.00 20.54           C  
ANISOU  941  CA  VAL A 129     2402   3912   1488   -391    611   -532       C  
ATOM    942  C   VAL A 129     -35.491 -37.252   5.310  1.00 19.20           C  
ANISOU  942  C   VAL A 129     1940   3772   1584   -364    521   -649       C  
ATOM    943  O   VAL A 129     -35.080 -38.267   4.737  1.00 20.10           O  
ANISOU  943  O   VAL A 129     1895   3554   2187   -257    510   -416       O  
ATOM    944  CB  VAL A 129     -35.375 -37.246   7.840  1.00 23.50           C  
ANISOU  944  CB  VAL A 129     2866   4170   1890   -653    466   -821       C  
ATOM    945  CG1 VAL A 129     -36.171 -37.209   9.138  1.00 23.69           C  
ANISOU  945  CG1 VAL A 129     2922   4342   1735   -684    429   -752       C  
ATOM    946  CG2 VAL A 129     -34.305 -38.326   7.890  1.00 24.89           C  
ANISOU  946  CG2 VAL A 129     2980   4322   2152   -682     77   -741       C  
ATOM    947  N   GLY A 130     -35.299 -36.010   4.874  1.00 18.50           N  
ANISOU  947  N   GLY A 130     1780   3921   1325   -352    603   -573       N  
ATOM    948  CA  GLY A 130     -34.362 -35.664   3.796  1.00 18.63           C  
ANISOU  948  CA  GLY A 130     1370   4173   1534   -549    320   -461       C  
ATOM    949  C   GLY A 130     -32.942 -35.607   4.329  1.00 18.82           C  
ANISOU  949  C   GLY A 130     1582   4189   1377   -465     69   -664       C  
ATOM    950  O   GLY A 130     -32.761 -35.559   5.578  1.00 19.03           O  
ANISOU  950  O   GLY A 130     1461   4443   1326   -599     -4   -446       O  
ATOM    951  N   LEU A 131     -31.964 -35.593   3.427  1.00 18.73           N  
ANISOU  951  N   LEU A 131     1751   4087   1277   -610    -11   -791       N  
ATOM    952  CA  LEU A 131     -30.527 -35.571   3.792  1.00 17.98           C  
ANISOU  952  CA  LEU A 131     1621   3979   1231   -587    214   -599       C  
ATOM    953  C   LEU A 131     -29.846 -34.387   3.106  1.00 18.60           C  
ANISOU  953  C   LEU A 131     2001   3899   1166   -636   -109   -555       C  
ATOM    954  O   LEU A 131     -30.051 -34.165   1.892  1.00 19.08           O  
ANISOU  954  O   LEU A 131     1844   4089   1316   -227   -330   -121       O  
ATOM    955  CB  LEU A 131     -29.860 -36.882   3.369  1.00 20.66           C  
ANISOU  955  CB  LEU A 131     2116   3817   1914   -718    -12   -557       C  
ATOM    956  CG  LEU A 131     -30.211 -38.127   4.179  1.00 21.42           C  
ANISOU  956  CG  LEU A 131     2167   4041   1927   -799    198   -660       C  
ATOM    957  CD1 LEU A 131     -29.455 -39.333   3.633  1.00 22.45           C  
ANISOU  957  CD1 LEU A 131     2618   3641   2268   -946    203   -671       C  
ATOM    958  CD2 LEU A 131     -29.917 -37.927   5.662  1.00 20.67           C  
ANISOU  958  CD2 LEU A 131     1996   3996   1861   -896     27   -565       C  
ATOM    959  N   ASP A 132     -29.028 -33.679   3.870  1.00 17.62           N  
ANISOU  959  N   ASP A 132     2088   3942    662   -429    -22   -559       N  
ATOM    960  CA  ASP A 132     -28.078 -32.672   3.350  1.00 17.45           C  
ANISOU  960  CA  ASP A 132     2016   3939    675   -355    -70   -265       C  
ATOM    961  C   ASP A 132     -26.675 -33.245   3.559  1.00 17.83           C  
ANISOU  961  C   ASP A 132     1969   3845    961   -355     33   -281       C  
ATOM    962  O   ASP A 132     -26.531 -34.246   4.307  1.00 15.88           O  
ANISOU  962  O   ASP A 132     1395   3811    824   -193     97   -213       O  
ATOM    963  CB  ASP A 132     -28.337 -31.311   3.994  1.00 17.81           C  
ANISOU  963  CB  ASP A 132     1953   3953    858   -338    -32   -320       C  
ATOM    964  CG  ASP A 132     -29.723 -30.779   3.664  1.00 18.40           C  
ANISOU  964  CG  ASP A 132     2021   4208    759   -507   -204   -144       C  
ATOM    965  OD1 ASP A 132     -30.033 -30.698   2.454  1.00 16.19           O  
ANISOU  965  OD1 ASP A 132     1542   4136    473   -414    134   -267       O  
ATOM    966  OD2 ASP A 132     -30.488 -30.472   4.625  1.00 18.47           O  
ANISOU  966  OD2 ASP A 132     2199   4195    623   -523   -114    -50       O  
ATOM    967  N   PHE A 133     -25.684 -32.657   2.905  1.00 18.30           N  
ANISOU  967  N   PHE A 133     2077   3830   1044   -494    132   -371       N  
ATOM    968  CA  PHE A 133     -24.316 -33.221   2.831  1.00 19.84           C  
ANISOU  968  CA  PHE A 133     2418   3737   1382   -232    -80   -442       C  
ATOM    969  C   PHE A 133     -23.267 -32.135   3.071  1.00 18.13           C  
ANISOU  969  C   PHE A 133     2017   3608   1261   -397     10   -279       C  
ATOM    970  O   PHE A 133     -23.486 -30.952   2.758  1.00 17.19           O  
ANISOU  970  O   PHE A 133     1638   3471   1422   -376     -4   -149       O  
ATOM    971  CB  PHE A 133     -24.091 -33.898   1.480  1.00 19.93           C  
ANISOU  971  CB  PHE A 133     2394   3656   1522   -377   -119   -762       C  
ATOM    972  CG  PHE A 133     -22.954 -34.884   1.481  1.00 19.56           C  
ANISOU  972  CG  PHE A 133     2256   3857   1315   -320    146   -639       C  
ATOM    973  CD1 PHE A 133     -23.132 -36.170   1.957  1.00 19.32           C  
ANISOU  973  CD1 PHE A 133     2344   3866   1130   -245    483   -462       C  
ATOM    974  CD2 PHE A 133     -21.708 -34.533   0.999  1.00 18.46           C  
ANISOU  974  CD2 PHE A 133     2133   4153    725   -293    -77  -1027       C  
ATOM    975  CE1 PHE A 133     -22.089 -37.082   1.957  1.00 20.19           C  
ANISOU  975  CE1 PHE A 133     2334   4061   1275   -381    228   -341       C  
ATOM    976  CE2 PHE A 133     -20.671 -35.452   0.994  1.00 19.47           C  
ANISOU  976  CE2 PHE A 133     2532   4219    644   -208    -41   -559       C  
ATOM    977  CZ  PHE A 133     -20.863 -36.723   1.468  1.00 18.13           C  
ANISOU  977  CZ  PHE A 133     2195   3852    839   -497    -97   -768       C  
ATOM    978  N   ASN A 134     -22.148 -32.561   3.649  1.00 17.86           N  
ANISOU  978  N   ASN A 134     2147   3587   1051   -337     -6   -510       N  
ATOM    979  CA  ASN A 134     -20.924 -31.744   3.840  1.00 18.47           C  
ANISOU  979  CA  ASN A 134     2063   3766   1186   -402    -25   -531       C  
ATOM    980  C   ASN A 134     -19.722 -32.579   3.415  1.00 18.20           C  
ANISOU  980  C   ASN A 134     1953   3910   1050   -549     97   -340       C  
ATOM    981  O   ASN A 134     -19.522 -33.684   3.983  1.00 18.87           O  
ANISOU  981  O   ASN A 134     1477   4099   1592   -681   -141   -342       O  
ATOM    982  CB  ASN A 134     -20.722 -31.309   5.298  1.00 18.50           C  
ANISOU  982  CB  ASN A 134     2077   3927   1023   -484    154   -520       C  
ATOM    983  CG  ASN A 134     -21.860 -30.476   5.846  1.00 19.48           C  
ANISOU  983  CG  ASN A 134     2159   3952   1289   -342     50   -441       C  
ATOM    984  OD1 ASN A 134     -21.740 -29.258   5.967  1.00 19.30           O  
ANISOU  984  OD1 ASN A 134     2281   3957   1093    -64    460   -330       O  
ATOM    985  ND2 ASN A 134     -22.967 -31.126   6.173  1.00 20.15           N  
ANISOU  985  ND2 ASN A 134     2431   4043   1181   -446    447    -38       N  
ATOM    986  N   GLY A 135     -18.953 -32.076   2.455  1.00 18.48           N  
ANISOU  986  N   GLY A 135     1980   3909   1129   -454     11   -153       N  
ATOM    987  CA  GLY A 135     -17.594 -32.570   2.203  1.00 18.24           C  
ANISOU  987  CA  GLY A 135     1999   3805   1127   -375    349   -233       C  
ATOM    988  C   GLY A 135     -16.744 -32.357   3.439  1.00 16.80           C  
ANISOU  988  C   GLY A 135     1940   3599    843   -544    550   -313       C  
ATOM    989  O   GLY A 135     -16.978 -31.361   4.164  1.00 18.24           O  
ANISOU  989  O   GLY A 135     1968   3947   1013   -744    530   -197       O  
ATOM    990  N   THR A 136     -15.804 -33.263   3.689  1.00 18.17           N  
ANISOU  990  N   THR A 136     2232   3584   1086   -521    514   -415       N  
ATOM    991  CA  THR A 136     -14.913 -33.232   4.872  1.00 18.55           C  
ANISOU  991  CA  THR A 136     1952   3767   1328   -520    301   -654       C  
ATOM    992  C   THR A 136     -13.517 -32.760   4.463  1.00 18.97           C  
ANISOU  992  C   THR A 136     2178   3444   1584   -509    573   -552       C  
ATOM    993  O   THR A 136     -12.759 -33.570   3.899  1.00 22.88           O  
ANISOU  993  O   THR A 136     2236   3746   2710   -480    775   -702       O  
ATOM    994  CB  THR A 136     -14.844 -34.600   5.554  1.00 20.04           C  
ANISOU  994  CB  THR A 136     2039   3855   1718   -776     87   -645       C  
ATOM    995  OG1 THR A 136     -16.171 -35.099   5.740  1.00 20.71           O  
ANISOU  995  OG1 THR A 136     2004   4083   1781   -723     69   -789       O  
ATOM    996  CG2 THR A 136     -14.124 -34.509   6.878  1.00 21.60           C  
ANISOU  996  CG2 THR A 136     2442   3871   1891   -534   -215   -653       C  
ATOM    997  N   PHE A 137     -13.192 -31.501   4.754  1.00 18.07           N  
ANISOU  997  N   PHE A 137     1815   3649   1401   -438    560   -722       N  
ATOM    998  CA  PHE A 137     -11.951 -30.826   4.305  1.00 18.35           C  
ANISOU  998  CA  PHE A 137     1817   3673   1481   -509    522   -524       C  
ATOM    999  C   PHE A 137     -11.061 -30.552   5.517  1.00 18.77           C  
ANISOU  999  C   PHE A 137     1757   3708   1668   -404    450   -477       C  
ATOM   1000  O   PHE A 137     -10.416 -29.507   5.556  1.00 19.48           O  
ANISOU 1000  O   PHE A 137     1695   3643   2063   -320    118   -503       O  
ATOM   1001  CB  PHE A 137     -12.301 -29.543   3.550  1.00 18.94           C  
ANISOU 1001  CB  PHE A 137     1655   3966   1572   -570    644   -628       C  
ATOM   1002  CG  PHE A 137     -12.995 -29.786   2.234  1.00 19.18           C  
ANISOU 1002  CG  PHE A 137     1971   3949   1366   -567    592   -643       C  
ATOM   1003  CD1 PHE A 137     -12.269 -30.080   1.089  1.00 19.37           C  
ANISOU 1003  CD1 PHE A 137     2104   4075   1180   -722    504   -759       C  
ATOM   1004  CD2 PHE A 137     -14.374 -29.723   2.142  1.00 19.35           C  
ANISOU 1004  CD2 PHE A 137     2109   3965   1277   -858    526   -784       C  
ATOM   1005  CE1 PHE A 137     -12.911 -30.302  -0.117  1.00 19.92           C  
ANISOU 1005  CE1 PHE A 137     2353   4057   1156   -796    487   -880       C  
ATOM   1006  CE2 PHE A 137     -15.017 -29.944   0.933  1.00 19.86           C  
ANISOU 1006  CE2 PHE A 137     2137   4153   1253   -829    481   -845       C  
ATOM   1007  CZ  PHE A 137     -14.282 -30.231  -0.193  1.00 20.33           C  
ANISOU 1007  CZ  PHE A 137     2399   4147   1178   -764    433  -1023       C  
ATOM   1008  N   PHE A 138     -11.041 -31.470   6.482  1.00 20.99           N  
ANISOU 1008  N   PHE A 138     2159   3758   2059   -444    303   -318       N  
ATOM   1009  CA  PHE A 138     -10.280 -31.301   7.746  1.00 20.17           C  
ANISOU 1009  CA  PHE A 138     1858   3857   1948   -425    223   -297       C  
ATOM   1010  C   PHE A 138      -9.953 -32.669   8.351  1.00 21.96           C  
ANISOU 1010  C   PHE A 138     2289   3988   2066   -332    281   -235       C  
ATOM   1011  O   PHE A 138     -10.478 -33.696   7.861  1.00 19.60           O  
ANISOU 1011  O   PHE A 138     1780   4092   1575     38    217     17       O  
ATOM   1012  CB  PHE A 138     -11.060 -30.414   8.722  1.00 19.95           C  
ANISOU 1012  CB  PHE A 138     1593   3889   2095   -449    199   -238       C  
ATOM   1013  CG  PHE A 138     -12.433 -30.920   9.082  1.00 19.34           C  
ANISOU 1013  CG  PHE A 138     1579   3843   1924   -352    416   -163       C  
ATOM   1014  CD1 PHE A 138     -12.605 -31.862  10.082  1.00 20.83           C  
ANISOU 1014  CD1 PHE A 138     1717   4150   2044   -145    -19    -87       C  
ATOM   1015  CD2 PHE A 138     -13.557 -30.448   8.425  1.00 18.29           C  
ANISOU 1015  CD2 PHE A 138     1692   3760   1495   -375    217   -271       C  
ATOM   1016  CE1 PHE A 138     -13.872 -32.324  10.414  1.00 22.37           C  
ANISOU 1016  CE1 PHE A 138     2041   4373   2085   -219    150     45       C  
ATOM   1017  CE2 PHE A 138     -14.824 -30.902   8.766  1.00 19.07           C  
ANISOU 1017  CE2 PHE A 138     1716   3978   1552   -312     78   -130       C  
ATOM   1018  CZ  PHE A 138     -14.981 -31.846   9.751  1.00 20.35           C  
ANISOU 1018  CZ  PHE A 138     1862   4024   1844   -166    112   -112       C  
ATOM   1019  N   SER A 139      -9.092 -32.658   9.377  1.00 23.53           N  
ANISOU 1019  N   SER A 139     2219   4414   2307   -289    232   -481       N  
ATOM   1020  CA  SER A 139      -8.643 -33.840  10.159  1.00 25.22           C  
ANISOU 1020  CA  SER A 139     2505   4383   2691   -350    271   -321       C  
ATOM   1021  C   SER A 139      -8.093 -34.903   9.208  1.00 23.34           C  
ANISOU 1021  C   SER A 139     2176   4210   2479   -485    -62   -265       C  
ATOM   1022  O   SER A 139      -8.590 -36.037   9.217  1.00 23.82           O  
ANISOU 1022  O   SER A 139     2174   3841   3036    -97   -385   -414       O  
ATOM   1023  CB  SER A 139      -9.755 -34.384  11.010  1.00 27.52           C  
ANISOU 1023  CB  SER A 139     2963   4878   2616   -485    304   -423       C  
ATOM   1024  OG  SER A 139     -10.170 -33.413  11.955  1.00 26.77           O  
ANISOU 1024  OG  SER A 139     2787   5229   2153   -377    289   -350       O  
ATOM   1025  N   HIS A 140      -7.089 -34.541   8.419  1.00 23.81           N  
ANISOU 1025  N   HIS A 140     2059   4253   2733   -456    -20   -464       N  
ATOM   1026  CA  HIS A 140      -6.506 -35.422   7.380  1.00 24.14           C  
ANISOU 1026  CA  HIS A 140     2201   4223   2747   -566    144   -649       C  
ATOM   1027  C   HIS A 140      -5.055 -35.022   7.145  1.00 23.61           C  
ANISOU 1027  C   HIS A 140     1938   4405   2627   -400    -14   -817       C  
ATOM   1028  O   HIS A 140      -4.710 -33.845   7.213  1.00 24.65           O  
ANISOU 1028  O   HIS A 140     2133   4632   2601   -424     11   -922       O  
ATOM   1029  CB  HIS A 140      -7.374 -35.353   6.114  1.00 24.84           C  
ANISOU 1029  CB  HIS A 140     2097   4398   2943   -466     78   -663       C  
ATOM   1030  CG  HIS A 140      -7.097 -36.428   5.118  1.00 24.87           C  
ANISOU 1030  CG  HIS A 140     2118   4159   3169   -439    -65   -836       C  
ATOM   1031  ND1 HIS A 140      -6.039 -36.355   4.236  1.00 24.66           N  
ANISOU 1031  ND1 HIS A 140     2088   4381   2901   -580    -55  -1018       N  
ATOM   1032  CD2 HIS A 140      -7.741 -37.585   4.850  1.00 23.77           C  
ANISOU 1032  CD2 HIS A 140     1914   4124   2993   -311    -29   -905       C  
ATOM   1033  CE1 HIS A 140      -6.030 -37.431   3.478  1.00 26.69           C  
ANISOU 1033  CE1 HIS A 140     2604   4319   3218   -378    375   -966       C  
ATOM   1034  NE2 HIS A 140      -7.070 -38.199   3.829  1.00 25.62           N  
ANISOU 1034  NE2 HIS A 140     2040   4211   3484   -266     58   -933       N  
ATOM   1035  N   PRO A 141      -4.160 -35.995   6.877  1.00 26.25           N  
ANISOU 1035  N   PRO A 141     2324   4381   3269   -217    405   -611       N  
ATOM   1036  CA  PRO A 141      -2.758 -35.685   6.604  1.00 27.55           C  
ANISOU 1036  CA  PRO A 141     2295   4557   3613   -227     92   -795       C  
ATOM   1037  C   PRO A 141      -2.578 -34.781   5.374  1.00 25.05           C  
ANISOU 1037  C   PRO A 141     1718   4676   3123   -343    337  -1139       C  
ATOM   1038  O   PRO A 141      -1.575 -34.115   5.304  1.00 27.14           O  
ANISOU 1038  O   PRO A 141     1724   5474   3113   -874     45  -1257       O  
ATOM   1039  CB  PRO A 141      -2.065 -37.041   6.392  1.00 29.41           C  
ANISOU 1039  CB  PRO A 141     2935   4574   3662   -216    382   -972       C  
ATOM   1040  CG  PRO A 141      -3.189 -38.068   6.305  1.00 31.71           C  
ANISOU 1040  CG  PRO A 141     3124   4802   4120   -123    620   -729       C  
ATOM   1041  CD  PRO A 141      -4.450 -37.430   6.851  1.00 28.92           C  
ANISOU 1041  CD  PRO A 141     2721   4582   3683   -167    482   -681       C  
ATOM   1042  N   MET A 142      -3.547 -34.742   4.455  1.00 24.50           N  
ANISOU 1042  N   MET A 142     1998   4548   2763   -230    381  -1095       N  
ATOM   1043  CA  MET A 142      -3.434 -33.921   3.218  1.00 25.43           C  
ANISOU 1043  CA  MET A 142     2158   4685   2817   -472    364   -975       C  
ATOM   1044  C   MET A 142      -3.823 -32.463   3.514  1.00 23.96           C  
ANISOU 1044  C   MET A 142     2068   4630   2405   -651    448   -863       C  
ATOM   1045  O   MET A 142      -3.692 -31.621   2.611  1.00 23.79           O  
ANISOU 1045  O   MET A 142     1828   4847   2363   -859    139  -1130       O  
ATOM   1046  CB  MET A 142      -4.292 -34.488   2.083  1.00 26.19           C  
ANISOU 1046  CB  MET A 142     2516   4667   2766   -509    441   -920       C  
ATOM   1047  CG  MET A 142      -3.729 -35.777   1.505  1.00 26.11           C  
ANISOU 1047  CG  MET A 142     2730   5070   2121   -524    742   -600       C  
ATOM   1048  SD  MET A 142      -2.031 -35.589   0.899  1.00 29.35           S  
ANISOU 1048  SD  MET A 142     3112   5282   2755   -176    731    194       S  
ATOM   1049  CE  MET A 142      -2.313 -34.614  -0.583  1.00 32.16           C  
ANISOU 1049  CE  MET A 142     2867   6046   3305   -340    731    675       C  
ATOM   1050  N   VAL A 143      -4.258 -32.146   4.736  1.00 21.02           N  
ANISOU 1050  N   VAL A 143     1592   4130   2264   -879    504   -545       N  
ATOM   1051  CA  VAL A 143      -4.384 -30.727   5.172  1.00 22.72           C  
ANISOU 1051  CA  VAL A 143     2026   4265   2342   -662    628   -506       C  
ATOM   1052  C   VAL A 143      -2.970 -30.203   5.429  1.00 22.35           C  
ANISOU 1052  C   VAL A 143     1959   4285   2246   -550    486   -541       C  
ATOM   1053  O   VAL A 143      -2.388 -30.543   6.470  1.00 26.98           O  
ANISOU 1053  O   VAL A 143     2117   4868   3266   -256   -172   -158       O  
ATOM   1054  CB  VAL A 143      -5.266 -30.544   6.418  1.00 21.58           C  
ANISOU 1054  CB  VAL A 143     2091   4082   2027   -541    495   -549       C  
ATOM   1055  CG1 VAL A 143      -5.375 -29.069   6.772  1.00 23.84           C  
ANISOU 1055  CG1 VAL A 143     2622   4162   2271   -758    490   -400       C  
ATOM   1056  CG2 VAL A 143      -6.644 -31.166   6.243  1.00 21.91           C  
ANISOU 1056  CG2 VAL A 143     2029   4012   2281   -510    714   -503       C  
ATOM   1057  N   LYS A 144      -2.437 -29.409   4.506  1.00 22.66           N  
ANISOU 1057  N   LYS A 144     2085   4161   2364   -859    603   -608       N  
ATOM   1058  CA  LYS A 144      -1.038 -28.914   4.571  1.00 23.30           C  
ANISOU 1058  CA  LYS A 144     1970   4550   2330   -554    365   -691       C  
ATOM   1059  C   LYS A 144      -1.036 -27.442   4.992  1.00 21.43           C  
ANISOU 1059  C   LYS A 144     1765   4414   1963   -342    370   -706       C  
ATOM   1060  O   LYS A 144      -1.600 -26.615   4.255  1.00 21.81           O  
ANISOU 1060  O   LYS A 144     1596   4501   2188   -263    -47   -569       O  
ATOM   1061  CB  LYS A 144      -0.352 -29.098   3.219  1.00 23.83           C  
ANISOU 1061  CB  LYS A 144     1921   4228   2902   -643    852   -902       C  
ATOM   1062  CG  LYS A 144       1.103 -28.671   3.198  1.00 24.44           C  
ANISOU 1062  CG  LYS A 144     1585   4649   3048   -412    910   -793       C  
ATOM   1063  CD  LYS A 144       1.714 -28.717   1.824  1.00 27.55           C  
ANISOU 1063  CD  LYS A 144     2274   4967   3223   -513   1074   -967       C  
ATOM   1064  CE  LYS A 144       3.217 -28.581   1.868  1.00 29.87           C  
ANISOU 1064  CE  LYS A 144     2247   5320   3782   -469   2111   -940       C  
ATOM   1065  NZ  LYS A 144       3.801 -28.788   0.520  1.00 33.12           N  
ANISOU 1065  NZ  LYS A 144     3139   5739   3706   -240   1761  -1323       N  
ATOM   1066  N   ASP A 145      -0.429 -27.130   6.142  1.00 21.24           N  
ANISOU 1066  N   ASP A 145     1513   4372   2184    -49    149   -736       N  
ATOM   1067  CA  ASP A 145      -0.386 -25.750   6.691  1.00 22.34           C  
ANISOU 1067  CA  ASP A 145     1929   4646   1912   -135   -241   -874       C  
ATOM   1068  C   ASP A 145      -1.799 -25.152   6.649  1.00 21.79           C  
ANISOU 1068  C   ASP A 145     1966   4419   1894    -78     68  -1071       C  
ATOM   1069  O   ASP A 145      -1.963 -24.005   6.186  1.00 22.70           O  
ANISOU 1069  O   ASP A 145     2049   4662   1913    196   -365  -1126       O  
ATOM   1070  CB  ASP A 145       0.636 -24.914   5.924  1.00 23.31           C  
ANISOU 1070  CB  ASP A 145     1930   4817   2107    -84    -18   -909       C  
ATOM   1071  CG  ASP A 145       2.030 -25.497   6.039  1.00 25.38           C  
ANISOU 1071  CG  ASP A 145     1675   5256   2710   -347   -132   -675       C  
ATOM   1072  OD1 ASP A 145       2.449 -25.768   7.181  1.00 29.15           O  
ANISOU 1072  OD1 ASP A 145     2150   5823   3099    352   -138   -703       O  
ATOM   1073  OD2 ASP A 145       2.659 -25.718   4.991  1.00 26.28           O  
ANISOU 1073  OD2 ASP A 145     1658   4895   3429   -433    174   -656       O  
ATOM   1074  N   ASN A 146      -2.790 -25.923   7.087  1.00 22.75           N  
ANISOU 1074  N   ASN A 146     2465   4538   1640    175    172   -814       N  
ATOM   1075  CA  ASN A 146      -4.187 -25.456   7.284  1.00 21.53           C  
ANISOU 1075  CA  ASN A 146     2054   4625   1501    141     51   -829       C  
ATOM   1076  C   ASN A 146      -4.856 -25.147   5.940  1.00 20.59           C  
ANISOU 1076  C   ASN A 146     1972   4481   1370    467    319   -789       C  
ATOM   1077  O   ASN A 146      -5.862 -24.420   5.962  1.00 22.15           O  
ANISOU 1077  O   ASN A 146     2403   4635   1378    953    168   -412       O  
ATOM   1078  CB  ASN A 146      -4.260 -24.193   8.153  1.00 20.88           C  
ANISOU 1078  CB  ASN A 146     1593   4616   1724    180     22   -886       C  
ATOM   1079  CG  ASN A 146      -3.516 -24.334   9.456  1.00 23.46           C  
ANISOU 1079  CG  ASN A 146     2580   4766   1568   -273    100   -515       C  
ATOM   1080  OD1 ASN A 146      -3.753 -25.280  10.195  1.00 26.72           O  
ANISOU 1080  OD1 ASN A 146     3562   5240   1350   -330    173    115       O  
ATOM   1081  ND2 ASN A 146      -2.612 -23.406   9.739  1.00 27.07           N  
ANISOU 1081  ND2 ASN A 146     1805   6011   2469   -471   -413   -102       N  
ATOM   1082  N   MET A 147      -4.341 -25.675   4.824  1.00 18.33           N  
ANISOU 1082  N   MET A 147     1473   4217   1272     40    437   -677       N  
ATOM   1083  CA  MET A 147      -4.917 -25.402   3.481  1.00 20.32           C  
ANISOU 1083  CA  MET A 147     1947   4238   1535    -55    702   -588       C  
ATOM   1084  C   MET A 147      -5.215 -26.710   2.738  1.00 20.68           C  
ANISOU 1084  C   MET A 147     1984   4193   1679   -274    598   -579       C  
ATOM   1085  O   MET A 147      -4.517 -27.729   2.953  1.00 20.00           O  
ANISOU 1085  O   MET A 147     1467   4167   1965     -6    665   -843       O  
ATOM   1086  CB  MET A 147      -3.983 -24.519   2.654  1.00 20.28           C  
ANISOU 1086  CB  MET A 147     1831   4220   1654   -224    771   -617       C  
ATOM   1087  CG  MET A 147      -3.886 -23.106   3.191  1.00 21.01           C  
ANISOU 1087  CG  MET A 147     1905   4206   1870   -260    496   -491       C  
ATOM   1088  SD  MET A 147      -2.715 -22.121   2.250  1.00 21.54           S  
ANISOU 1088  SD  MET A 147     2068   4203   1911   -431    454   -344       S  
ATOM   1089  CE  MET A 147      -2.750 -20.568   3.143  1.00 25.39           C  
ANISOU 1089  CE  MET A 147     2927   4138   2582   -580    203   -276       C  
ATOM   1090  N   THR A 148      -6.242 -26.664   1.893  1.00 20.84           N  
ANISOU 1090  N   THR A 148     2028   4171   1720   -377    689   -635       N  
ATOM   1091  CA  THR A 148      -6.812 -27.832   1.177  1.00 20.24           C  
ANISOU 1091  CA  THR A 148     2212   4061   1415   -522    605   -775       C  
ATOM   1092  C   THR A 148      -6.952 -27.461  -0.304  1.00 21.28           C  
ANISOU 1092  C   THR A 148     2359   4229   1498   -533    498   -768       C  
ATOM   1093  O   THR A 148      -5.932 -27.493  -1.033  1.00 23.22           O  
ANISOU 1093  O   THR A 148     2955   4504   1364   -817    875   -748       O  
ATOM   1094  CB  THR A 148      -8.120 -28.278   1.856  1.00 19.23           C  
ANISOU 1094  CB  THR A 148     1852   4245   1210   -241    509   -916       C  
ATOM   1095  OG1 THR A 148      -9.095 -27.235   1.785  1.00 20.49           O  
ANISOU 1095  OG1 THR A 148     2080   4380   1322   -337    535   -958       O  
ATOM   1096  CG2 THR A 148      -7.925 -28.642   3.313  1.00 19.42           C  
ANISOU 1096  CG2 THR A 148     1759   4318   1300   -117    646   -848       C  
ATOM   1097  N   VAL A 149      -8.159 -27.066  -0.703  1.00 19.76           N  
ANISOU 1097  N   VAL A 149     2133   4497    876   -801     55   -792       N  
ATOM   1098  CA  VAL A 149      -8.552 -26.716  -2.101  1.00 21.59           C  
ANISOU 1098  CA  VAL A 149     2328   4639   1233   -987     51   -756       C  
ATOM   1099  C   VAL A 149      -7.667 -25.575  -2.633  1.00 22.14           C  
ANISOU 1099  C   VAL A 149     2812   4777    821   -819    578   -979       C  
ATOM   1100  O   VAL A 149      -7.363 -25.559  -3.841  1.00 20.47           O  
ANISOU 1100  O   VAL A 149     2246   4586    944   -712    816   -810       O  
ATOM   1101  CB  VAL A 149     -10.053 -26.363  -2.094  1.00 23.40           C  
ANISOU 1101  CB  VAL A 149     2217   5121   1553  -1157   -350   -298       C  
ATOM   1102  CG1 VAL A 149     -10.491 -25.600  -3.326  1.00 29.00           C  
ANISOU 1102  CG1 VAL A 149     2848   5507   2663   -986   -573   -290       C  
ATOM   1103  CG2 VAL A 149     -10.887 -27.615  -1.910  1.00 24.45           C  
ANISOU 1103  CG2 VAL A 149     2533   4884   1870  -1208   -533   -785       C  
ATOM   1104  N   SER A 150      -7.246 -24.647  -1.769  1.00 21.89           N  
ANISOU 1104  N   SER A 150     2184   4743   1389   -928     -5   -897       N  
ATOM   1105  CA  SER A 150      -6.547 -23.408  -2.192  1.00 23.45           C  
ANISOU 1105  CA  SER A 150     2746   4775   1387   -874    363   -755       C  
ATOM   1106  C   SER A 150      -5.095 -23.417  -1.693  1.00 23.94           C  
ANISOU 1106  C   SER A 150     2536   4717   1843   -671    840   -904       C  
ATOM   1107  O   SER A 150      -4.458 -22.348  -1.676  1.00 24.25           O  
ANISOU 1107  O   SER A 150     2052   4896   2264  -1005    161   -955       O  
ATOM   1108  CB  SER A 150      -7.324 -22.171  -1.777  1.00 23.15           C  
ANISOU 1108  CB  SER A 150     2543   4658   1596  -1025    502   -725       C  
ATOM   1109  OG  SER A 150      -7.227 -21.920  -0.386  1.00 21.53           O  
ANISOU 1109  OG  SER A 150     2221   4581   1377   -775     76   -580       O  
ATOM   1110  N   SER A 151      -4.575 -24.594  -1.339  1.00 24.36           N  
ANISOU 1110  N   SER A 151     2695   4688   1872   -725   1017   -920       N  
ATOM   1111  CA  SER A 151      -3.136 -24.799  -1.023  1.00 25.79           C  
ANISOU 1111  CA  SER A 151     2708   5030   2059   -880   1086  -1070       C  
ATOM   1112  C   SER A 151      -2.283 -24.338  -2.201  1.00 27.65           C  
ANISOU 1112  C   SER A 151     2851   5150   2504  -1372   1210  -1086       C  
ATOM   1113  O   SER A 151      -2.666 -24.514  -3.362  1.00 26.92           O  
ANISOU 1113  O   SER A 151     2842   5394   1990  -1413   1486  -1398       O  
ATOM   1114  CB  SER A 151      -2.841 -26.239  -0.689  1.00 25.97           C  
ANISOU 1114  CB  SER A 151     2542   5019   2306   -968   1150   -837       C  
ATOM   1115  OG  SER A 151      -1.440 -26.432  -0.521  1.00 24.38           O  
ANISOU 1115  OG  SER A 151     2274   4868   2119   -910   1145  -1379       O  
ATOM   1116  N   PRO A 152      -1.102 -23.732  -1.947  1.00 26.45           N  
ANISOU 1116  N   PRO A 152     2273   5307   2468  -1162   1301  -1176       N  
ATOM   1117  CA  PRO A 152      -0.149 -23.428  -3.015  1.00 27.54           C  
ANISOU 1117  CA  PRO A 152     2170   5489   2802  -1323   1511  -1360       C  
ATOM   1118  C   PRO A 152       0.496 -24.693  -3.600  1.00 27.33           C  
ANISOU 1118  C   PRO A 152     2233   5686   2463  -1310   1754  -1539       C  
ATOM   1119  O   PRO A 152       1.093 -24.608  -4.652  1.00 31.75           O  
ANISOU 1119  O   PRO A 152     2567   6920   2574  -1405   1910  -1460       O  
ATOM   1120  CB  PRO A 152       0.923 -22.565  -2.339  1.00 27.98           C  
ANISOU 1120  CB  PRO A 152     2131   5566   2933  -1257   1139  -1138       C  
ATOM   1121  CG  PRO A 152       0.812 -22.905  -0.866  1.00 26.80           C  
ANISOU 1121  CG  PRO A 152     1665   5544   2974   -900   1168  -1141       C  
ATOM   1122  CD  PRO A 152      -0.640 -23.272  -0.630  1.00 26.85           C  
ANISOU 1122  CD  PRO A 152     1923   5510   2767  -1139   1389   -960       C  
ATOM   1123  N   ASP A 153       0.377 -25.818  -2.891  1.00 30.16           N  
ANISOU 1123  N   ASP A 153     2598   5741   3119  -1234   1477  -1547       N  
ATOM   1124  CA  ASP A 153       0.902 -27.147  -3.304  1.00 31.32           C  
ANISOU 1124  CA  ASP A 153     2666   5976   3257  -1219   1386  -1862       C  
ATOM   1125  C   ASP A 153      -0.090 -27.789  -4.273  1.00 32.47           C  
ANISOU 1125  C   ASP A 153     2811   6001   3522  -1654   1804  -2067       C  
ATOM   1126  O   ASP A 153      -1.235 -28.057  -3.916  1.00 28.37           O  
ANISOU 1126  O   ASP A 153     2128   5578   3070  -1220   1419  -2248       O  
ATOM   1127  CB  ASP A 153       1.158 -28.016  -2.071  1.00 32.80           C  
ANISOU 1127  CB  ASP A 153     3022   6201   3238   -844   1489  -2120       C  
ATOM   1128  CG  ASP A 153       1.779 -29.368  -2.366  1.00 31.36           C  
ANISOU 1128  CG  ASP A 153     2124   6306   3485   -282   1492  -2077       C  
ATOM   1129  OD1 ASP A 153       1.432 -29.958  -3.396  1.00 33.55           O  
ANISOU 1129  OD1 ASP A 153     1731   6887   4130    -56   1206  -2854       O  
ATOM   1130  OD2 ASP A 153       2.597 -29.821  -1.547  1.00 34.83           O  
ANISOU 1130  OD2 ASP A 153     3126   6249   3858   -624   1154  -1834       O  
ATOM   1131  N   PRO A 154       0.316 -28.058  -5.533  1.00 36.59           N  
ANISOU 1131  N   PRO A 154     3427   6746   3729  -1555   2286  -2047       N  
ATOM   1132  CA  PRO A 154      -0.620 -28.548  -6.548  1.00 36.91           C  
ANISOU 1132  CA  PRO A 154     3280   6826   3918  -1666   1866  -2155       C  
ATOM   1133  C   PRO A 154      -1.191 -29.939  -6.234  1.00 36.51           C  
ANISOU 1133  C   PRO A 154     3745   6633   3494  -1210   2261  -2087       C  
ATOM   1134  O   PRO A 154      -2.350 -30.179  -6.552  1.00 37.29           O  
ANISOU 1134  O   PRO A 154     4318   6762   3088  -1595   2216  -2087       O  
ATOM   1135  CB  PRO A 154       0.220 -28.586  -7.832  1.00 39.03           C  
ANISOU 1135  CB  PRO A 154     3905   7367   3556  -1718   1811  -2023       C  
ATOM   1136  CG  PRO A 154       1.660 -28.692  -7.344  1.00 42.15           C  
ANISOU 1136  CG  PRO A 154     4520   7544   3948  -2123   2028  -2008       C  
ATOM   1137  CD  PRO A 154       1.691 -27.913  -6.044  1.00 38.62           C  
ANISOU 1137  CD  PRO A 154     3629   7065   3977  -2017   2258  -2149       C  
ATOM   1138  N   LYS A 155      -0.382 -30.816  -5.631  1.00 36.75           N  
ANISOU 1138  N   LYS A 155     3516   6757   3689  -1243   2466  -2085       N  
ATOM   1139  CA  LYS A 155      -0.798 -32.200  -5.269  1.00 35.97           C  
ANISOU 1139  CA  LYS A 155     3398   6416   3853  -1180   2325  -1937       C  
ATOM   1140  C   LYS A 155      -1.890 -32.128  -4.201  1.00 31.62           C  
ANISOU 1140  C   LYS A 155     3125   5270   3617   -866   2079  -2324       C  
ATOM   1141  O   LYS A 155      -2.857 -32.912  -4.253  1.00 31.93           O  
ANISOU 1141  O   LYS A 155     2436   5593   4101   -873   1492  -2213       O  
ATOM   1142  CB  LYS A 155       0.388 -33.008  -4.740  1.00 38.88           C  
ANISOU 1142  CB  LYS A 155     3384   7113   4276   -884   1965  -2272       C  
ATOM   1143  CG  LYS A 155       1.494 -33.227  -5.753  1.00 44.24           C  
ANISOU 1143  CG  LYS A 155     4089   8094   4625   -445   2041  -2300       C  
ATOM   1144  CD  LYS A 155       2.617 -34.098  -5.246  1.00 48.73           C  
ANISOU 1144  CD  LYS A 155     4228   9037   5249   -117    802  -2023       C  
ATOM   1145  CE  LYS A 155       3.935 -33.753  -5.899  1.00 49.76           C  
ANISOU 1145  CE  LYS A 155     4344   9405   5155    218    556  -1709       C  
ATOM   1146  NZ  LYS A 155       5.064 -34.461  -5.256  1.00 50.82           N  
ANISOU 1146  NZ  LYS A 155     3972   9598   5739    721   -373  -1292       N  
ATOM   1147  N   VAL A 156      -1.730 -31.213  -3.258  1.00 28.16           N  
ANISOU 1147  N   VAL A 156     3036   5128   2534   -953   1929  -1717       N  
ATOM   1148  CA  VAL A 156      -2.717 -31.008  -2.161  1.00 27.89           C  
ANISOU 1148  CA  VAL A 156     2929   5028   2637   -580   1849  -1868       C  
ATOM   1149  C   VAL A 156      -4.026 -30.495  -2.769  1.00 27.62           C  
ANISOU 1149  C   VAL A 156     3207   5151   2136   -929   1373  -1601       C  
ATOM   1150  O   VAL A 156      -5.081 -31.101  -2.489  1.00 26.72           O  
ANISOU 1150  O   VAL A 156     2767   5378   2006   -916   1611   -911       O  
ATOM   1151  CB  VAL A 156      -2.170 -30.053  -1.093  1.00 26.72           C  
ANISOU 1151  CB  VAL A 156     2892   4817   2443   -492   1366  -1439       C  
ATOM   1152  CG1 VAL A 156      -3.244 -29.712  -0.077  1.00 25.22           C  
ANISOU 1152  CG1 VAL A 156     2794   4580   2208   -491   1381  -1285       C  
ATOM   1153  CG2 VAL A 156      -0.927 -30.621  -0.422  1.00 27.53           C  
ANISOU 1153  CG2 VAL A 156     2664   5250   2545   -348   1646  -1132       C  
ATOM   1154  N   ARG A 157      -3.963 -29.430  -3.576  1.00 27.33           N  
ANISOU 1154  N   ARG A 157     3582   4755   2046   -937   1551  -1711       N  
ATOM   1155  CA  ARG A 157      -5.142 -28.908  -4.322  1.00 31.94           C  
ANISOU 1155  CA  ARG A 157     3973   5235   2925  -1112   1542  -1528       C  
ATOM   1156  C   ARG A 157      -5.849 -30.062  -5.043  1.00 28.93           C  
ANISOU 1156  C   ARG A 157     3651   5164   2177  -1036   1598  -1600       C  
ATOM   1157  O   ARG A 157      -7.070 -30.208  -4.888  1.00 31.05           O  
ANISOU 1157  O   ARG A 157     3705   5013   3078   -986   1323  -1382       O  
ATOM   1158  CB  ARG A 157      -4.744 -27.864  -5.369  1.00 34.97           C  
ANISOU 1158  CB  ARG A 157     4190   5556   3539  -1578   2106   -961       C  
ATOM   1159  CG  ARG A 157      -4.670 -26.438  -4.841  1.00 40.51           C  
ANISOU 1159  CG  ARG A 157     4795   6910   3686   -994   2253   -556       C  
ATOM   1160  CD  ARG A 157      -4.914 -25.402  -5.928  1.00 46.22           C  
ANISOU 1160  CD  ARG A 157     5520   7730   4309  -1103   2401    783       C  
ATOM   1161  NE  ARG A 157      -3.824 -25.301  -6.890  1.00 53.20           N  
ANISOU 1161  NE  ARG A 157     7526   8753   3932    -32   3450      6       N  
ATOM   1162  CZ  ARG A 157      -3.639 -26.107  -7.935  1.00 57.71           C  
ANISOU 1162  CZ  ARG A 157     7176   9111   5638   -581   3625    351       C  
ATOM   1163  NH1 ARG A 157      -4.469 -27.112  -8.163  1.00 56.14           N  
ANISOU 1163  NH1 ARG A 157     6258   8605   6466  -1712   3081    592       N  
ATOM   1164  NH2 ARG A 157      -2.616 -25.909  -8.747  1.00 54.33           N  
ANISOU 1164  NH2 ARG A 157     7745   8755   4143   -990   3896   1197       N  
ATOM   1165  N   ASP A 158      -5.108 -30.841  -5.827  1.00 28.26           N  
ANISOU 1165  N   ASP A 158     3329   4932   2477   -973   1260  -1721       N  
ATOM   1166  CA  ASP A 158      -5.702 -31.865  -6.726  1.00 28.58           C  
ANISOU 1166  CA  ASP A 158     3356   5002   2498  -1237   1113  -1624       C  
ATOM   1167  C   ASP A 158      -6.459 -32.878  -5.867  1.00 28.70           C  
ANISOU 1167  C   ASP A 158     3173   5109   2622  -1104    979  -1387       C  
ATOM   1168  O   ASP A 158      -7.561 -33.274  -6.260  1.00 26.22           O  
ANISOU 1168  O   ASP A 158     3432   4936   1593  -1230    844  -1663       O  
ATOM   1169  CB  ASP A 158      -4.640 -32.502  -7.617  1.00 29.10           C  
ANISOU 1169  CB  ASP A 158     3529   5407   2118   -996   1055  -1567       C  
ATOM   1170  CG  ASP A 158      -4.143 -31.534  -8.671  1.00 32.85           C  
ANISOU 1170  CG  ASP A 158     3889   6042   2550   -831   1337  -1602       C  
ATOM   1171  OD1 ASP A 158      -4.708 -30.420  -8.745  1.00 36.46           O  
ANISOU 1171  OD1 ASP A 158     4130   6997   2725  -1023   1363   -850       O  
ATOM   1172  OD2 ASP A 158      -3.196 -31.890  -9.397  1.00 35.29           O  
ANISOU 1172  OD2 ASP A 158     4850   6370   2189  -1276   2162  -1855       O  
ATOM   1173  N   PHE A 159      -5.901 -33.255  -4.719  1.00 27.46           N  
ANISOU 1173  N   PHE A 159     2840   4821   2771   -898   1229  -1327       N  
ATOM   1174  CA  PHE A 159      -6.511 -34.263  -3.819  1.00 26.17           C  
ANISOU 1174  CA  PHE A 159     2624   4695   2624   -724   1159  -1347       C  
ATOM   1175  C   PHE A 159      -7.873 -33.754  -3.344  1.00 24.52           C  
ANISOU 1175  C   PHE A 159     2362   4421   2531   -818    823  -1328       C  
ATOM   1176  O   PHE A 159      -8.830 -34.524  -3.358  1.00 25.17           O  
ANISOU 1176  O   PHE A 159     2272   4321   2969   -811    697  -1273       O  
ATOM   1177  CB  PHE A 159      -5.588 -34.579  -2.645  1.00 25.08           C  
ANISOU 1177  CB  PHE A 159     1670   5153   2706  -1127   1141  -1448       C  
ATOM   1178  CG  PHE A 159      -6.206 -35.477  -1.603  1.00 26.16           C  
ANISOU 1178  CG  PHE A 159     1712   5427   2800   -823    978  -1067       C  
ATOM   1179  CD1 PHE A 159      -6.056 -36.853  -1.674  1.00 28.40           C  
ANISOU 1179  CD1 PHE A 159     2455   5562   2774   -653   1046   -993       C  
ATOM   1180  CD2 PHE A 159      -6.960 -34.950  -0.572  1.00 28.31           C  
ANISOU 1180  CD2 PHE A 159     1479   6529   2748  -1001   1148   -878       C  
ATOM   1181  CE1 PHE A 159      -6.623 -37.680  -0.720  1.00 27.10           C  
ANISOU 1181  CE1 PHE A 159     1053   5609   3632   -595   1106   -950       C  
ATOM   1182  CE2 PHE A 159      -7.527 -35.781   0.388  1.00 29.65           C  
ANISOU 1182  CE2 PHE A 159     1627   5905   3734   -785   1345   -477       C  
ATOM   1183  CZ  PHE A 159      -7.360 -37.143   0.311  1.00 28.54           C  
ANISOU 1183  CZ  PHE A 159     1578   5896   3369   -615   1078   -996       C  
ATOM   1184  N   TRP A 160      -7.943 -32.487  -2.932  1.00 24.56           N  
ANISOU 1184  N   TRP A 160     2293   4639   2399   -426    951  -1269       N  
ATOM   1185  CA  TRP A 160      -9.142 -31.878  -2.299  1.00 22.88           C  
ANISOU 1185  CA  TRP A 160     2397   4618   1678   -499    887  -1136       C  
ATOM   1186  C   TRP A 160     -10.174 -31.510  -3.373  1.00 22.77           C  
ANISOU 1186  C   TRP A 160     2232   4652   1767   -418   1054   -861       C  
ATOM   1187  O   TRP A 160     -11.386 -31.564  -3.087  1.00 22.75           O  
ANISOU 1187  O   TRP A 160     2065   4744   1835   -755    458   -896       O  
ATOM   1188  CB  TRP A 160      -8.711 -30.682  -1.443  1.00 22.44           C  
ANISOU 1188  CB  TRP A 160     2655   4411   1458   -349    820  -1069       C  
ATOM   1189  CG  TRP A 160      -7.970 -31.114  -0.215  1.00 21.50           C  
ANISOU 1189  CG  TRP A 160     2432   4261   1476   -397    758   -746       C  
ATOM   1190  CD1 TRP A 160      -6.660 -30.879   0.092  1.00 20.87           C  
ANISOU 1190  CD1 TRP A 160     2512   4130   1286   -394    848   -714       C  
ATOM   1191  CD2 TRP A 160      -8.495 -31.911   0.861  1.00 20.74           C  
ANISOU 1191  CD2 TRP A 160     2303   4007   1569   -526    740   -611       C  
ATOM   1192  NE1 TRP A 160      -6.340 -31.457   1.292  1.00 22.59           N  
ANISOU 1192  NE1 TRP A 160     2423   4165   1996   -452    694   -624       N  
ATOM   1193  CE2 TRP A 160      -7.446 -32.099   1.787  1.00 20.23           C  
ANISOU 1193  CE2 TRP A 160     2115   3994   1577   -320    908   -550       C  
ATOM   1194  CE3 TRP A 160      -9.743 -32.478   1.130  1.00 20.20           C  
ANISOU 1194  CE3 TRP A 160     2052   4131   1490   -166    655   -524       C  
ATOM   1195  CZ2 TRP A 160      -7.612 -32.827   2.964  1.00 20.04           C  
ANISOU 1195  CZ2 TRP A 160     1998   4054   1562   -363    620   -403       C  
ATOM   1196  CZ3 TRP A 160      -9.907 -33.195   2.294  1.00 21.56           C  
ANISOU 1196  CZ3 TRP A 160     2287   3990   1914   -291    666   -452       C  
ATOM   1197  CH2 TRP A 160      -8.860 -33.359   3.202  1.00 20.52           C  
ANISOU 1197  CH2 TRP A 160     1957   4065   1771   -249    553   -399       C  
ATOM   1198  N   ILE A 161      -9.712 -31.156  -4.570  1.00 24.80           N  
ANISOU 1198  N   ILE A 161     2870   4964   1586   -603    889   -892       N  
ATOM   1199  CA  ILE A 161     -10.593 -30.922  -5.752  1.00 24.94           C  
ANISOU 1199  CA  ILE A 161     2776   4937   1763   -538    912   -866       C  
ATOM   1200  C   ILE A 161     -11.297 -32.242  -6.098  1.00 23.16           C  
ANISOU 1200  C   ILE A 161     3138   4624   1035   -432   1138  -1071       C  
ATOM   1201  O   ILE A 161     -12.518 -32.204  -6.352  1.00 24.98           O  
ANISOU 1201  O   ILE A 161     3282   4481   1726   -540   1073  -1034       O  
ATOM   1202  CB  ILE A 161      -9.798 -30.316  -6.925  1.00 25.40           C  
ANISOU 1202  CB  ILE A 161     3033   4893   1726   -670    850   -901       C  
ATOM   1203  CG1 ILE A 161      -9.449 -28.855  -6.629  1.00 25.96           C  
ANISOU 1203  CG1 ILE A 161     3713   4808   1343   -547    698  -1110       C  
ATOM   1204  CG2 ILE A 161     -10.546 -30.463  -8.241  1.00 26.64           C  
ANISOU 1204  CG2 ILE A 161     3654   4714   1753   -529    939   -812       C  
ATOM   1205  CD1 ILE A 161      -8.696 -28.153  -7.725  1.00 28.04           C  
ANISOU 1205  CD1 ILE A 161     3476   5215   1961   -726    739   -905       C  
ATOM   1206  N   ARG A 162     -10.586 -33.376  -6.046  1.00 23.85           N  
ANISOU 1206  N   ARG A 162     3063   4792   1206   -697   1110  -1038       N  
ATOM   1207  CA  ARG A 162     -11.189 -34.717  -6.293  1.00 25.54           C  
ANISOU 1207  CA  ARG A 162     3121   4778   1804   -799    951   -955       C  
ATOM   1208  C   ARG A 162     -12.239 -34.996  -5.215  1.00 22.93           C  
ANISOU 1208  C   ARG A 162     2701   4336   1674   -791    776  -1059       C  
ATOM   1209  O   ARG A 162     -13.314 -35.474  -5.565  1.00 24.14           O  
ANISOU 1209  O   ARG A 162     2777   4535   1858   -954    559   -833       O  
ATOM   1210  CB  ARG A 162     -10.143 -35.835  -6.341  1.00 28.98           C  
ANISOU 1210  CB  ARG A 162     2966   5284   2759   -429    759   -961       C  
ATOM   1211  CG  ARG A 162      -9.280 -35.802  -7.596  1.00 33.48           C  
ANISOU 1211  CG  ARG A 162     4098   5515   3107   -706    775   -666       C  
ATOM   1212  CD  ARG A 162      -8.561 -37.111  -7.868  1.00 39.75           C  
ANISOU 1212  CD  ARG A 162     5047   5789   4266   -370    856   -513       C  
ATOM   1213  NE  ARG A 162      -7.713 -37.495  -6.746  1.00 45.54           N  
ANISOU 1213  NE  ARG A 162     5732   6328   5240   -345    807   -151       N  
ATOM   1214  CZ  ARG A 162      -6.501 -37.000  -6.508  1.00 45.82           C  
ANISOU 1214  CZ  ARG A 162     5977   6577   4854   -469   1671    223       C  
ATOM   1215  NH1 ARG A 162      -5.981 -36.096  -7.323  1.00 49.00           N  
ANISOU 1215  NH1 ARG A 162     6492   7746   4376  -1202   2440    622       N  
ATOM   1216  NH2 ARG A 162      -5.811 -37.413  -5.458  1.00 43.00           N  
ANISOU 1216  NH2 ARG A 162     6466   6980   2891     53   2624   -464       N  
ATOM   1217  N   HIS A 163     -11.949 -34.697  -3.948  1.00 22.61           N  
ANISOU 1217  N   HIS A 163     2625   4372   1591   -630    898   -841       N  
ATOM   1218  CA  HIS A 163     -12.946 -34.889  -2.865  1.00 21.22           C  
ANISOU 1218  CA  HIS A 163     2808   4121   1131   -718    785   -932       C  
ATOM   1219  C   HIS A 163     -14.150 -33.976  -3.099  1.00 21.26           C  
ANISOU 1219  C   HIS A 163     2821   4247   1007   -766    689   -998       C  
ATOM   1220  O   HIS A 163     -15.292 -34.439  -2.882  1.00 23.01           O  
ANISOU 1220  O   HIS A 163     2546   5043   1151   -826    557   -956       O  
ATOM   1221  CB  HIS A 163     -12.379 -34.630  -1.480  1.00 21.09           C  
ANISOU 1221  CB  HIS A 163     3011   3655   1345   -583    712   -663       C  
ATOM   1222  CG  HIS A 163     -13.423 -34.836  -0.445  1.00 21.76           C  
ANISOU 1222  CG  HIS A 163     2818   3581   1868   -488    796   -595       C  
ATOM   1223  ND1 HIS A 163     -13.999 -36.081  -0.232  1.00 16.24           N  
ANISOU 1223  ND1 HIS A 163     2506   2194   1471   -377    603   -763       N  
ATOM   1224  CD2 HIS A 163     -13.985 -33.984   0.443  1.00 18.41           C  
ANISOU 1224  CD2 HIS A 163     3046   2400   1548   -561    672   -769       C  
ATOM   1225  CE1 HIS A 163     -14.872 -35.977   0.764  1.00 17.32           C  
ANISOU 1225  CE1 HIS A 163     2871   2445   1265   -303    615   -320       C  
ATOM   1226  NE2 HIS A 163     -14.887 -34.707   1.179  1.00 18.60           N  
ANISOU 1226  NE2 HIS A 163     2980   2997   1088   -515    603   -788       N  
ATOM   1227  N   GLY A 164     -13.902 -32.727  -3.498  1.00 21.42           N  
ANISOU 1227  N   GLY A 164     2557   4152   1430   -959    469  -1156       N  
ATOM   1228  CA  GLY A 164     -14.961 -31.751  -3.813  1.00 22.19           C  
ANISOU 1228  CA  GLY A 164     2777   4199   1454   -692    727   -992       C  
ATOM   1229  C   GLY A 164     -15.906 -32.298  -4.869  1.00 21.66           C  
ANISOU 1229  C   GLY A 164     2795   4293   1141   -605    828  -1109       C  
ATOM   1230  O   GLY A 164     -17.127 -32.311  -4.642  1.00 22.65           O  
ANISOU 1230  O   GLY A 164     2697   4428   1479   -881    732   -838       O  
ATOM   1231  N   LYS A 165     -15.367 -32.754  -5.995  1.00 21.15           N  
ANISOU 1231  N   LYS A 165     2358   4386   1290   -573    921  -1085       N  
ATOM   1232  CA  LYS A 165     -16.177 -33.306  -7.108  1.00 22.14           C  
ANISOU 1232  CA  LYS A 165     2571   4657   1182   -654   1054  -1428       C  
ATOM   1233  C   LYS A 165     -16.970 -34.517  -6.613  1.00 23.79           C  
ANISOU 1233  C   LYS A 165     2877   4729   1433   -573    749  -1241       C  
ATOM   1234  O   LYS A 165     -18.160 -34.627  -6.959  1.00 25.31           O  
ANISOU 1234  O   LYS A 165     2850   5024   1741   -976    466  -1248       O  
ATOM   1235  CB  LYS A 165     -15.267 -33.680  -8.278  1.00 22.76           C  
ANISOU 1235  CB  LYS A 165     2867   4653   1127   -663   1158  -1421       C  
ATOM   1236  CG  LYS A 165     -14.641 -32.488  -8.975  1.00 24.89           C  
ANISOU 1236  CG  LYS A 165     2992   4804   1658   -754    872  -1449       C  
ATOM   1237  CD  LYS A 165     -13.666 -32.897 -10.037  1.00 26.39           C  
ANISOU 1237  CD  LYS A 165     3611   5078   1336   -496    979  -1444       C  
ATOM   1238  CE  LYS A 165     -13.220 -31.740 -10.900  1.00 28.89           C  
ANISOU 1238  CE  LYS A 165     3678   5134   2162   -538    954  -1067       C  
ATOM   1239  NZ  LYS A 165     -12.321 -32.215 -11.970  1.00 31.48           N  
ANISOU 1239  NZ  LYS A 165     4518   5546   1894   -524    799  -1502       N  
ATOM   1240  N   ILE A 166     -16.334 -35.379  -5.820  1.00 22.77           N  
ANISOU 1240  N   ILE A 166     2402   4286   1961   -351    506  -1189       N  
ATOM   1241  CA  ILE A 166     -16.960 -36.608  -5.257  1.00 23.65           C  
ANISOU 1241  CA  ILE A 166     2565   4383   2035   -367    787  -1131       C  
ATOM   1242  C   ILE A 166     -18.121 -36.217  -4.334  1.00 22.18           C  
ANISOU 1242  C   ILE A 166     2548   4357   1520   -499    647  -1073       C  
ATOM   1243  O   ILE A 166     -19.141 -36.924  -4.354  1.00 21.61           O  
ANISOU 1243  O   ILE A 166     2630   4462   1117   -602    412   -991       O  
ATOM   1244  CB  ILE A 166     -15.907 -37.470  -4.542  1.00 24.81           C  
ANISOU 1244  CB  ILE A 166     2905   4322   2197   -146    923  -1031       C  
ATOM   1245  CG1 ILE A 166     -14.999 -38.175  -5.553  1.00 25.58           C  
ANISOU 1245  CG1 ILE A 166     3079   4390   2250   -281   1277   -908       C  
ATOM   1246  CG2 ILE A 166     -16.571 -38.452  -3.591  1.00 28.45           C  
ANISOU 1246  CG2 ILE A 166     3281   4599   2926    -65    975   -952       C  
ATOM   1247  CD1 ILE A 166     -13.883 -38.964  -4.925  1.00 25.19           C  
ANISOU 1247  CD1 ILE A 166     2822   4416   2331   -309   1376  -1132       C  
ATOM   1248  N   SER A 167     -17.995 -35.136  -3.560  1.00 19.95           N  
ANISOU 1248  N   SER A 167     1986   4198   1394   -401    409   -753       N  
ATOM   1249  CA  SER A 167     -19.086 -34.686  -2.651  1.00 19.89           C  
ANISOU 1249  CA  SER A 167     1844   4181   1531   -495    411   -855       C  
ATOM   1250  C   SER A 167     -20.331 -34.364  -3.492  1.00 19.10           C  
ANISOU 1250  C   SER A 167     1926   4228   1101   -533    406   -767       C  
ATOM   1251  O   SER A 167     -21.463 -34.666  -3.038  1.00 20.41           O  
ANISOU 1251  O   SER A 167     2063   4413   1276   -800    364   -572       O  
ATOM   1252  CB  SER A 167     -18.672 -33.539  -1.750  1.00 20.14           C  
ANISOU 1252  CB  SER A 167     1771   4249   1630   -620     -5   -760       C  
ATOM   1253  OG  SER A 167     -18.567 -32.309  -2.451  1.00 20.10           O  
ANISOU 1253  OG  SER A 167     1693   4201   1743   -609    -88   -898       O  
ATOM   1254  N   ARG A 168     -20.132 -33.822  -4.695  1.00 19.94           N  
ANISOU 1254  N   ARG A 168     2068   4175   1334   -556    352   -654       N  
ATOM   1255  CA  ARG A 168     -21.235 -33.435  -5.608  1.00 20.29           C  
ANISOU 1255  CA  ARG A 168     1771   4422   1516   -629    166   -735       C  
ATOM   1256  C   ARG A 168     -21.882 -34.702  -6.172  1.00 21.42           C  
ANISOU 1256  C   ARG A 168     2068   4489   1579   -810    310   -804       C  
ATOM   1257  O   ARG A 168     -23.121 -34.734  -6.264  1.00 18.30           O  
ANISOU 1257  O   ARG A 168     1813   4777    361  -1309    326   -577       O  
ATOM   1258  CB  ARG A 168     -20.732 -32.538  -6.741  1.00 20.90           C  
ANISOU 1258  CB  ARG A 168     1773   4445   1723   -472    198   -548       C  
ATOM   1259  CG  ARG A 168     -20.203 -31.194  -6.263  1.00 23.34           C  
ANISOU 1259  CG  ARG A 168     2326   4376   2163   -390    -22   -536       C  
ATOM   1260  CD  ARG A 168     -19.881 -30.243  -7.395  1.00 22.09           C  
ANISOU 1260  CD  ARG A 168     2214   4541   1639   -626    387   -613       C  
ATOM   1261  NE  ARG A 168     -21.033 -29.953  -8.240  1.00 21.31           N  
ANISOU 1261  NE  ARG A 168     2023   4457   1615   -631    471   -452       N  
ATOM   1262  CZ  ARG A 168     -21.084 -30.170  -9.553  1.00 22.87           C  
ANISOU 1262  CZ  ARG A 168     2270   4802   1614   -631    221   -505       C  
ATOM   1263  NH1 ARG A 168     -22.173 -29.866 -10.236  1.00 23.24           N  
ANISOU 1263  NH1 ARG A 168     2442   4779   1608   -867    701   -167       N  
ATOM   1264  NH2 ARG A 168     -20.047 -30.681 -10.188  1.00 22.24           N  
ANISOU 1264  NH2 ARG A 168     2368   4564   1515   -722     63   -422       N  
ATOM   1265  N   GLU A 169     -21.070 -35.697  -6.532  1.00 22.50           N  
ANISOU 1265  N   GLU A 169     2761   4263   1523   -891     87  -1134       N  
ATOM   1266  CA  GLU A 169     -21.550 -36.976  -7.110  1.00 24.39           C  
ANISOU 1266  CA  GLU A 169     2971   4526   1770   -932    483  -1040       C  
ATOM   1267  C   GLU A 169     -22.352 -37.728  -6.046  1.00 23.47           C  
ANISOU 1267  C   GLU A 169     2791   4328   1798   -912    343   -821       C  
ATOM   1268  O   GLU A 169     -23.438 -38.232  -6.371  1.00 22.95           O  
ANISOU 1268  O   GLU A 169     3222   4017   1478  -1019    246  -1097       O  
ATOM   1269  CB  GLU A 169     -20.365 -37.772  -7.646  1.00 27.60           C  
ANISOU 1269  CB  GLU A 169     3232   5071   2181   -824    508  -1085       C  
ATOM   1270  CG  GLU A 169     -19.789 -37.123  -8.888  1.00 30.19           C  
ANISOU 1270  CG  GLU A 169     3559   5497   2412   -811    937  -1045       C  
ATOM   1271  CD  GLU A 169     -18.498 -37.724  -9.398  1.00 34.90           C  
ANISOU 1271  CD  GLU A 169     4331   6140   2788   -438   1409   -953       C  
ATOM   1272  OE1 GLU A 169     -17.828 -38.432  -8.630  1.00 41.12           O  
ANISOU 1272  OE1 GLU A 169     5139   6455   4030   -493    877  -1185       O  
ATOM   1273  OE2 GLU A 169     -18.170 -37.469 -10.559  1.00 41.72           O  
ANISOU 1273  OE2 GLU A 169     6136   7242   2474     46   1714  -1508       O  
ATOM   1274  N   ILE A 170     -21.839 -37.785  -4.820  1.00 22.49           N  
ANISOU 1274  N   ILE A 170     2659   4111   1773   -905    372   -723       N  
ATOM   1275  CA  ILE A 170     -22.536 -38.455  -3.684  1.00 22.08           C  
ANISOU 1275  CA  ILE A 170     2516   4219   1653   -836    267   -704       C  
ATOM   1276  C   ILE A 170     -23.880 -37.752  -3.471  1.00 19.52           C  
ANISOU 1276  C   ILE A 170     2216   3916   1284   -881     96   -628       C  
ATOM   1277  O   ILE A 170     -24.905 -38.447  -3.333  1.00 18.08           O  
ANISOU 1277  O   ILE A 170     1892   3656   1320   -759     63   -726       O  
ATOM   1278  CB  ILE A 170     -21.675 -38.441  -2.409  1.00 22.95           C  
ANISOU 1278  CB  ILE A 170     2429   4396   1893   -706    198   -590       C  
ATOM   1279  CG1 ILE A 170     -20.417 -39.296  -2.574  1.00 23.52           C  
ANISOU 1279  CG1 ILE A 170     2144   4695   2096   -789    495   -507       C  
ATOM   1280  CG2 ILE A 170     -22.509 -38.874  -1.212  1.00 20.44           C  
ANISOU 1280  CG2 ILE A 170     2323   4294   1147   -772   -276   -584       C  
ATOM   1281  CD1 ILE A 170     -19.397 -39.085  -1.494  1.00 24.35           C  
ANISOU 1281  CD1 ILE A 170     2007   5085   2157   -710    412   -352       C  
ATOM   1282  N   SER A 171     -23.859 -36.421  -3.455  1.00 19.51           N  
ANISOU 1282  N   SER A 171     2326   3989   1095   -773     35   -551       N  
ATOM   1283  CA  SER A 171     -25.036 -35.561  -3.184  1.00 17.99           C  
ANISOU 1283  CA  SER A 171     1698   4022   1114   -689     49   -462       C  
ATOM   1284  C   SER A 171     -26.083 -35.781  -4.278  1.00 18.55           C  
ANISOU 1284  C   SER A 171     1813   4187   1046   -884    162   -656       C  
ATOM   1285  O   SER A 171     -27.263 -35.936  -3.931  1.00 19.48           O  
ANISOU 1285  O   SER A 171     1625   4060   1713   -508    316   -472       O  
ATOM   1286  CB  SER A 171     -24.643 -34.117  -3.069  1.00 17.92           C  
ANISOU 1286  CB  SER A 171     1556   4006   1246   -769    133   -563       C  
ATOM   1287  OG  SER A 171     -23.863 -33.893  -1.902  1.00 18.47           O  
ANISOU 1287  OG  SER A 171     1563   4033   1420   -751    -62   -409       O  
ATOM   1288  N   ASN A 172     -25.656 -35.805  -5.547  1.00 18.72           N  
ANISOU 1288  N   ASN A 172     1795   4142   1175   -943    194   -697       N  
ATOM   1289  CA  ASN A 172     -26.551 -36.057  -6.702  1.00 18.94           C  
ANISOU 1289  CA  ASN A 172     2121   4150    925   -751    130   -659       C  
ATOM   1290  C   ASN A 172     -27.247 -37.414  -6.524  1.00 20.11           C  
ANISOU 1290  C   ASN A 172     2329   4151   1161   -603     87   -566       C  
ATOM   1291  O   ASN A 172     -28.495 -37.499  -6.717  1.00 20.92           O  
ANISOU 1291  O   ASN A 172     2265   4059   1622   -632     35   -872       O  
ATOM   1292  CB  ASN A 172     -25.789 -36.014  -8.026  1.00 19.08           C  
ANISOU 1292  CB  ASN A 172     2373   4021    854   -735    128   -569       C  
ATOM   1293  CG  ASN A 172     -26.713 -36.205  -9.207  1.00 18.79           C  
ANISOU 1293  CG  ASN A 172     2381   3810    946   -693    -12   -639       C  
ATOM   1294  OD1 ASN A 172     -27.630 -35.420  -9.407  1.00 23.62           O  
ANISOU 1294  OD1 ASN A 172     3611   4167   1196   -628    138   -566       O  
ATOM   1295  ND2 ASN A 172     -26.486 -37.247  -9.984  1.00 19.33           N  
ANISOU 1295  ND2 ASN A 172     2789   3720    835   -770    -38   -452       N  
ATOM   1296  N   TYR A 173     -26.472 -38.443  -6.182  1.00 17.75           N  
ANISOU 1296  N   TYR A 173     1649   4074   1021   -570     82   -763       N  
ATOM   1297  CA  TYR A 173     -26.946 -39.838  -5.988  1.00 20.42           C  
ANISOU 1297  CA  TYR A 173     2336   4120   1300   -523     41   -736       C  
ATOM   1298  C   TYR A 173     -27.974 -39.886  -4.852  1.00 19.17           C  
ANISOU 1298  C   TYR A 173     2248   3928   1104   -580     51   -686       C  
ATOM   1299  O   TYR A 173     -29.051 -40.484  -5.034  1.00 20.92           O  
ANISOU 1299  O   TYR A 173     2565   3962   1419   -693    315   -984       O  
ATOM   1300  CB  TYR A 173     -25.746 -40.747  -5.729  1.00 19.05           C  
ANISOU 1300  CB  TYR A 173     2155   4162    921   -637   -151   -677       C  
ATOM   1301  CG  TYR A 173     -26.053 -42.190  -5.409  1.00 20.23           C  
ANISOU 1301  CG  TYR A 173     2215   4239   1229   -695   -132   -625       C  
ATOM   1302  CD1 TYR A 173     -26.194 -43.131  -6.411  1.00 21.60           C  
ANISOU 1302  CD1 TYR A 173     2418   4410   1378   -782   -339   -751       C  
ATOM   1303  CD2 TYR A 173     -26.124 -42.633  -4.097  1.00 19.62           C  
ANISOU 1303  CD2 TYR A 173     2265   4172   1017   -784    -87   -559       C  
ATOM   1304  CE1 TYR A 173     -26.427 -44.468  -6.126  1.00 21.54           C  
ANISOU 1304  CE1 TYR A 173     2309   4506   1368   -895   -221   -469       C  
ATOM   1305  CE2 TYR A 173     -26.356 -43.964  -3.795  1.00 20.73           C  
ANISOU 1305  CE2 TYR A 173     2195   4375   1307   -834    -36   -498       C  
ATOM   1306  CZ  TYR A 173     -26.504 -44.890  -4.813  1.00 22.45           C  
ANISOU 1306  CZ  TYR A 173     2642   4339   1547   -916    -50   -583       C  
ATOM   1307  OH  TYR A 173     -26.740 -46.208  -4.534  1.00 21.55           O  
ANISOU 1307  OH  TYR A 173     2314   4195   1678  -1003    -65  -1039       O  
ATOM   1308  N   ILE A 174     -27.663 -39.275  -3.705  1.00 19.86           N  
ANISOU 1308  N   ILE A 174     2201   3977   1366   -715     50   -651       N  
ATOM   1309  CA  ILE A 174     -28.575 -39.278  -2.523  1.00 18.84           C  
ANISOU 1309  CA  ILE A 174     2234   3787   1135   -573     62   -659       C  
ATOM   1310  C   ILE A 174     -29.885 -38.586  -2.912  1.00 18.48           C  
ANISOU 1310  C   ILE A 174     2235   3600   1187   -569    -91   -662       C  
ATOM   1311  O   ILE A 174     -30.966 -39.141  -2.607  1.00 19.13           O  
ANISOU 1311  O   ILE A 174     2052   3806   1410   -644   -232   -518       O  
ATOM   1312  CB  ILE A 174     -27.919 -38.617  -1.300  1.00 19.17           C  
ANISOU 1312  CB  ILE A 174     2217   4097    969   -371     87   -617       C  
ATOM   1313  CG1 ILE A 174     -26.756 -39.460  -0.775  1.00 19.14           C  
ANISOU 1313  CG1 ILE A 174     2138   4155    978   -394    152   -603       C  
ATOM   1314  CG2 ILE A 174     -28.962 -38.346  -0.223  1.00 18.65           C  
ANISOU 1314  CG2 ILE A 174     2644   4048    393   -505    115   -444       C  
ATOM   1315  CD1 ILE A 174     -25.869 -38.721   0.193  1.00 20.15           C  
ANISOU 1315  CD1 ILE A 174     2389   4319    948   -268      7   -765       C  
ATOM   1316  N   GLY A 175     -29.786 -37.425  -3.563  1.00 18.92           N  
ANISOU 1316  N   GLY A 175     2168   3833   1185   -588    -40   -767       N  
ATOM   1317  CA  GLY A 175     -30.949 -36.630  -4.005  1.00 20.31           C  
ANISOU 1317  CA  GLY A 175     2100   3966   1652   -647     22   -611       C  
ATOM   1318  C   GLY A 175     -31.829 -37.421  -4.955  1.00 20.61           C  
ANISOU 1318  C   GLY A 175     2215   3997   1618   -628     74   -872       C  
ATOM   1319  O   GLY A 175     -33.084 -37.361  -4.821  1.00 20.68           O  
ANISOU 1319  O   GLY A 175     1991   4062   1805   -738    -58   -808       O  
ATOM   1320  N   GLU A 176     -31.209 -38.167  -5.870  1.00 20.76           N  
ANISOU 1320  N   GLU A 176     2108   4160   1620   -816    263   -765       N  
ATOM   1321  CA  GLU A 176     -31.941 -39.014  -6.848  1.00 21.43           C  
ANISOU 1321  CA  GLU A 176     2204   4368   1569   -602     66   -889       C  
ATOM   1322  C   GLU A 176     -32.715 -40.084  -6.074  1.00 22.37           C  
ANISOU 1322  C   GLU A 176     2357   4361   1778   -761    231   -972       C  
ATOM   1323  O   GLU A 176     -33.923 -40.227  -6.313  1.00 22.61           O  
ANISOU 1323  O   GLU A 176     2161   4615   1812   -751    487  -1007       O  
ATOM   1324  CB  GLU A 176     -30.993 -39.652  -7.863  1.00 20.52           C  
ANISOU 1324  CB  GLU A 176     2001   4282   1513   -473    -70  -1042       C  
ATOM   1325  CG  GLU A 176     -31.724 -40.477  -8.910  1.00 22.66           C  
ANISOU 1325  CG  GLU A 176     2152   4469   1988   -627   -149  -1167       C  
ATOM   1326  CD  GLU A 176     -32.657 -39.667  -9.801  1.00 22.31           C  
ANISOU 1326  CD  GLU A 176     2121   4246   2109   -563   -240  -1067       C  
ATOM   1327  OE1 GLU A 176     -32.247 -38.583 -10.234  1.00 22.76           O  
ANISOU 1327  OE1 GLU A 176     1931   4385   2329   -478   -242   -677       O  
ATOM   1328  OE2 GLU A 176     -33.807 -40.113 -10.043  1.00 25.46           O  
ANISOU 1328  OE2 GLU A 176     2224   4807   2642   -544   -335  -1307       O  
ATOM   1329  N   LYS A 177     -32.044 -40.789  -5.161  1.00 21.65           N  
ANISOU 1329  N   LYS A 177     2226   4651   1348   -656    632   -667       N  
ATOM   1330  CA  LYS A 177     -32.640 -41.928  -4.412  1.00 24.13           C  
ANISOU 1330  CA  LYS A 177     2844   4497   1828   -824    282  -1009       C  
ATOM   1331  C   LYS A 177     -33.755 -41.430  -3.484  1.00 22.59           C  
ANISOU 1331  C   LYS A 177     2729   4409   1444   -958    459   -779       C  
ATOM   1332  O   LYS A 177     -34.802 -42.098  -3.408  1.00 22.14           O  
ANISOU 1332  O   LYS A 177     2172   4747   1492   -494    -55   -814       O  
ATOM   1333  CB  LYS A 177     -31.557 -42.651  -3.611  1.00 27.78           C  
ANISOU 1333  CB  LYS A 177     3249   5081   2224   -652    234  -1002       C  
ATOM   1334  CG  LYS A 177     -30.477 -43.314  -4.450  1.00 28.76           C  
ANISOU 1334  CG  LYS A 177     3262   5266   2399   -735    287  -1163       C  
ATOM   1335  CD  LYS A 177     -31.029 -44.397  -5.312  1.00 29.19           C  
ANISOU 1335  CD  LYS A 177     3178   5909   2001   -429   -277  -1464       C  
ATOM   1336  CE  LYS A 177     -29.979 -45.357  -5.811  1.00 33.52           C  
ANISOU 1336  CE  LYS A 177     3641   6051   3041   -177   -393  -1444       C  
ATOM   1337  NZ  LYS A 177     -30.609 -46.414  -6.631  1.00 35.89           N  
ANISOU 1337  NZ  LYS A 177     4464   6137   3035    438    -12  -1520       N  
ATOM   1338  N   LEU A 178     -33.540 -40.300  -2.808  1.00 21.51           N  
ANISOU 1338  N   LEU A 178     2518   4536   1118   -882    433   -646       N  
ATOM   1339  CA  LEU A 178     -34.467 -39.776  -1.769  1.00 21.57           C  
ANISOU 1339  CA  LEU A 178     2530   4427   1236   -901    498   -778       C  
ATOM   1340  C   LEU A 178     -35.638 -39.033  -2.419  1.00 21.89           C  
ANISOU 1340  C   LEU A 178     2215   4443   1655   -829    940   -612       C  
ATOM   1341  O   LEU A 178     -36.707 -39.023  -1.816  1.00 21.24           O  
ANISOU 1341  O   LEU A 178     1857   4679   1534   -962    890    -45       O  
ATOM   1342  CB  LEU A 178     -33.708 -38.845  -0.819  1.00 23.29           C  
ANISOU 1342  CB  LEU A 178     2781   4777   1289   -953    470   -783       C  
ATOM   1343  CG  LEU A 178     -32.848 -39.524   0.244  1.00 24.59           C  
ANISOU 1343  CG  LEU A 178     3160   4818   1365   -813    501   -704       C  
ATOM   1344  CD1 LEU A 178     -32.497 -38.534   1.339  1.00 25.71           C  
ANISOU 1344  CD1 LEU A 178     3204   4899   1665  -1052    267   -690       C  
ATOM   1345  CD2 LEU A 178     -33.552 -40.732   0.839  1.00 26.82           C  
ANISOU 1345  CD2 LEU A 178     3633   5044   1513   -749    311   -554       C  
ATOM   1346  N   GLY A 179     -35.440 -38.424  -3.590  1.00 22.06           N  
ANISOU 1346  N   GLY A 179     2370   4702   1307   -785    388   -619       N  
ATOM   1347  CA  GLY A 179     -36.448 -37.560  -4.230  1.00 23.18           C  
ANISOU 1347  CA  GLY A 179     2299   4911   1598   -791    276   -735       C  
ATOM   1348  C   GLY A 179     -36.573 -36.232  -3.511  1.00 22.45           C  
ANISOU 1348  C   GLY A 179     1927   4746   1857   -847     51   -580       C  
ATOM   1349  O   GLY A 179     -37.648 -35.618  -3.563  1.00 23.56           O  
ANISOU 1349  O   GLY A 179     2270   4851   1829   -481    -67   -873       O  
ATOM   1350  N   SER A 180     -35.501 -35.805  -2.849  1.00 20.67           N  
ANISOU 1350  N   SER A 180     2449   4420    984   -829     17   -623       N  
ATOM   1351  CA  SER A 180     -35.391 -34.499  -2.159  1.00 20.31           C  
ANISOU 1351  CA  SER A 180     2228   3872   1617   -978    -76   -413       C  
ATOM   1352  C   SER A 180     -33.994 -33.925  -2.403  1.00 19.65           C  
ANISOU 1352  C   SER A 180     2224   3947   1293   -694    -18   -515       C  
ATOM   1353  O   SER A 180     -33.003 -34.655  -2.202  1.00 20.07           O  
ANISOU 1353  O   SER A 180     1659   4130   1834   -798    -56   -413       O  
ATOM   1354  CB  SER A 180     -35.682 -34.666  -0.707  1.00 22.22           C  
ANISOU 1354  CB  SER A 180     2713   3994   1735   -986   -256    -61       C  
ATOM   1355  OG  SER A 180     -35.588 -33.445  -0.007  1.00 21.53           O  
ANISOU 1355  OG  SER A 180     2596   3611   1972   -811    259   -402       O  
ATOM   1356  N   GLN A 181     -33.929 -32.664  -2.826  1.00 19.40           N  
ANISOU 1356  N   GLN A 181     2142   4118   1110   -595   -410   -565       N  
ATOM   1357  CA  GLN A 181     -32.664 -31.968  -3.161  1.00 18.35           C  
ANISOU 1357  CA  GLN A 181     2362   3813    796   -790   -215   -626       C  
ATOM   1358  C   GLN A 181     -31.726 -31.990  -1.945  1.00 18.68           C  
ANISOU 1358  C   GLN A 181     2292   3802   1004   -500   -248   -599       C  
ATOM   1359  O   GLN A 181     -32.139 -31.599  -0.843  1.00 19.95           O  
ANISOU 1359  O   GLN A 181     2858   3513   1206   -828    -86   -737       O  
ATOM   1360  CB  GLN A 181     -32.945 -30.537  -3.603  1.00 19.46           C  
ANISOU 1360  CB  GLN A 181     2448   4013    931   -727   -195   -404       C  
ATOM   1361  CG  GLN A 181     -31.695 -29.813  -4.079  1.00 20.42           C  
ANISOU 1361  CG  GLN A 181     2132   4111   1512   -725    -74   -461       C  
ATOM   1362  CD  GLN A 181     -31.921 -28.323  -4.166  1.00 20.34           C  
ANISOU 1362  CD  GLN A 181     2240   4072   1416   -626     93   -406       C  
ATOM   1363  OE1 GLN A 181     -32.255 -27.671  -3.176  1.00 20.48           O  
ANISOU 1363  OE1 GLN A 181     2256   4308   1217   -542    237   -495       O  
ATOM   1364  NE2 GLN A 181     -31.758 -27.779  -5.361  1.00 19.42           N  
ANISOU 1364  NE2 GLN A 181     1985   4351   1041   -650   -402   -182       N  
ATOM   1365  N   VAL A 182     -30.492 -32.433  -2.165  1.00 19.50           N  
ANISOU 1365  N   VAL A 182     2721   3633   1053   -405   -324   -517       N  
ATOM   1366  CA  VAL A 182     -29.410 -32.471  -1.147  1.00 18.60           C  
ANISOU 1366  CA  VAL A 182     2489   3505   1069   -345   -212   -503       C  
ATOM   1367  C   VAL A 182     -28.655 -31.147  -1.229  1.00 18.65           C  
ANISOU 1367  C   VAL A 182     2444   3754    888   -616    -54   -693       C  
ATOM   1368  O   VAL A 182     -28.072 -30.861  -2.292  1.00 18.69           O  
ANISOU 1368  O   VAL A 182     2356   3407   1337   -849    198   -102       O  
ATOM   1369  CB  VAL A 182     -28.477 -33.666  -1.396  1.00 19.01           C  
ANISOU 1369  CB  VAL A 182     2557   3570   1095   -282   -184   -484       C  
ATOM   1370  CG1 VAL A 182     -27.255 -33.615  -0.498  1.00 18.81           C  
ANISOU 1370  CG1 VAL A 182     2315   3474   1357   -330   -195   -469       C  
ATOM   1371  CG2 VAL A 182     -29.216 -34.985  -1.249  1.00 18.14           C  
ANISOU 1371  CG2 VAL A 182     2510   3630    751   -262   -136   -250       C  
ATOM   1372  N   VAL A 183     -28.698 -30.339  -0.170  1.00 17.50           N  
ANISOU 1372  N   VAL A 183     2297   3744    606   -460   -435   -540       N  
ATOM   1373  CA  VAL A 183     -27.805 -29.151  -0.097  1.00 19.22           C  
ANISOU 1373  CA  VAL A 183     2605   3874    822   -405   -276   -414       C  
ATOM   1374  C   VAL A 183     -26.422 -29.671   0.297  1.00 17.79           C  
ANISOU 1374  C   VAL A 183     2300   3885    572   -352     17   -459       C  
ATOM   1375  O   VAL A 183     -26.298 -30.285   1.370  1.00 17.84           O  
ANISOU 1375  O   VAL A 183     2161   3787    828   -387    154    -63       O  
ATOM   1376  CB  VAL A 183     -28.314 -28.054   0.853  1.00 21.28           C  
ANISOU 1376  CB  VAL A 183     2746   3822   1517   -214   -325   -481       C  
ATOM   1377  CG1 VAL A 183     -27.317 -26.909   0.931  1.00 22.93           C  
ANISOU 1377  CG1 VAL A 183     2987   3756   1967   -246   -378   -331       C  
ATOM   1378  CG2 VAL A 183     -29.684 -27.546   0.429  1.00 23.17           C  
ANISOU 1378  CG2 VAL A 183     2828   4072   1900   -199   -256   -409       C  
ATOM   1379  N   ASN A 184     -25.438 -29.449  -0.572  1.00 17.62           N  
ANISOU 1379  N   ASN A 184     2282   3998    412   -632    -80   -386       N  
ATOM   1380  CA  ASN A 184     -24.037 -29.899  -0.408  1.00 17.66           C  
ANISOU 1380  CA  ASN A 184     2170   3859    681   -467     80   -321       C  
ATOM   1381  C   ASN A 184     -23.229 -28.687   0.056  1.00 17.23           C  
ANISOU 1381  C   ASN A 184     2031   3657    859   -521     61   -325       C  
ATOM   1382  O   ASN A 184     -22.930 -27.825  -0.780  1.00 17.61           O  
ANISOU 1382  O   ASN A 184     1765   3841   1083   -658    282   -498       O  
ATOM   1383  CB  ASN A 184     -23.489 -30.487  -1.708  1.00 18.31           C  
ANISOU 1383  CB  ASN A 184     2110   3679   1165   -385    254   -634       C  
ATOM   1384  CG  ASN A 184     -22.068 -30.992  -1.573  1.00 19.16           C  
ANISOU 1384  CG  ASN A 184     1989   4014   1274   -463    156   -555       C  
ATOM   1385  OD1 ASN A 184     -21.542 -31.095  -0.466  1.00 18.73           O  
ANISOU 1385  OD1 ASN A 184     1897   3799   1419   -363    383   -382       O  
ATOM   1386  ND2 ASN A 184     -21.440 -31.302  -2.696  1.00 18.48           N  
ANISOU 1386  ND2 ASN A 184     2050   4073    898   -469    -96   -740       N  
ATOM   1387  N   ASN A 185     -22.922 -28.627   1.353  1.00 17.04           N  
ANISOU 1387  N   ASN A 185     2161   3680    632   -671    600   -372       N  
ATOM   1388  CA  ASN A 185     -22.263 -27.467   2.000  1.00 15.78           C  
ANISOU 1388  CA  ASN A 185     1806   3446    742   -330    385   -446       C  
ATOM   1389  C   ASN A 185     -20.743 -27.654   1.971  1.00 17.40           C  
ANISOU 1389  C   ASN A 185     1886   3521   1204   -319    441   -413       C  
ATOM   1390  O   ASN A 185     -20.257 -28.713   2.425  1.00 17.98           O  
ANISOU 1390  O   ASN A 185     1467   3737   1628   -252    157   -268       O  
ATOM   1391  CB  ASN A 185     -22.752 -27.262   3.432  1.00 16.05           C  
ANISOU 1391  CB  ASN A 185     1923   3482    693   -397    536   -182       C  
ATOM   1392  CG  ASN A 185     -22.133 -26.043   4.079  1.00 15.08           C  
ANISOU 1392  CG  ASN A 185     1887   3404    435   -415    509   -199       C  
ATOM   1393  OD1 ASN A 185     -22.320 -24.930   3.611  1.00 18.40           O  
ANISOU 1393  OD1 ASN A 185     2312   3927    752   -442    431   -487       O  
ATOM   1394  ND2 ASN A 185     -21.410 -26.236   5.169  1.00 17.29           N  
ANISOU 1394  ND2 ASN A 185     1842   3901    826   -253    387   -233       N  
ATOM   1395  N   PHE A 186     -20.034 -26.647   1.469  1.00 16.54           N  
ANISOU 1395  N   PHE A 186     1479   3494   1309   -462    262   -592       N  
ATOM   1396  CA  PHE A 186     -18.552 -26.590   1.406  1.00 16.26           C  
ANISOU 1396  CA  PHE A 186     1440   3746    989   -367    346   -563       C  
ATOM   1397  C   PHE A 186     -18.034 -25.667   2.507  1.00 16.36           C  
ANISOU 1397  C   PHE A 186     1606   3606   1001   -501    271   -378       C  
ATOM   1398  O   PHE A 186     -18.309 -24.448   2.468  1.00 15.92           O  
ANISOU 1398  O   PHE A 186     1487   4002    559   -680    342   -354       O  
ATOM   1399  CB  PHE A 186     -18.095 -26.084   0.038  1.00 16.86           C  
ANISOU 1399  CB  PHE A 186     1599   3842    964   -360    223   -533       C  
ATOM   1400  CG  PHE A 186     -18.233 -27.107  -1.056  1.00 17.52           C  
ANISOU 1400  CG  PHE A 186     1688   3626   1341   -503     96   -790       C  
ATOM   1401  CD1 PHE A 186     -17.134 -27.825  -1.509  1.00 17.37           C  
ANISOU 1401  CD1 PHE A 186     1723   3817   1059   -723    102   -874       C  
ATOM   1402  CD2 PHE A 186     -19.473 -27.373  -1.614  1.00 18.23           C  
ANISOU 1402  CD2 PHE A 186     1803   3806   1317   -368    160   -788       C  
ATOM   1403  CE1 PHE A 186     -17.278 -28.782  -2.500  1.00 17.39           C  
ANISOU 1403  CE1 PHE A 186     1775   3719   1114   -538    329   -758       C  
ATOM   1404  CE2 PHE A 186     -19.608 -28.323  -2.611  1.00 18.34           C  
ANISOU 1404  CE2 PHE A 186     2006   4034    925   -550    171   -770       C  
ATOM   1405  CZ  PHE A 186     -18.515 -29.035  -3.039  1.00 18.45           C  
ANISOU 1405  CZ  PHE A 186     1947   4001   1061   -557    225   -753       C  
ATOM   1406  N   TRP A 187     -17.317 -26.239   3.475  1.00 15.56           N  
ANISOU 1406  N   TRP A 187     1456   3738    716   -426    430   -544       N  
ATOM   1407  CA  TRP A 187     -16.524 -25.457   4.450  1.00 15.66           C  
ANISOU 1407  CA  TRP A 187     1302   3744    904   -399    388   -450       C  
ATOM   1408  C   TRP A 187     -15.058 -25.881   4.346  1.00 15.32           C  
ANISOU 1408  C   TRP A 187     1322   3465   1033   -246    291   -406       C  
ATOM   1409  O   TRP A 187     -14.785 -27.076   4.424  1.00 16.64           O  
ANISOU 1409  O   TRP A 187     1715   3600   1007   -286     23   -517       O  
ATOM   1410  CB  TRP A 187     -17.040 -25.579   5.889  1.00 15.27           C  
ANISOU 1410  CB  TRP A 187     1249   3739    814   -370    328   -359       C  
ATOM   1411  CG  TRP A 187     -16.120 -24.828   6.796  1.00 15.54           C  
ANISOU 1411  CG  TRP A 187     1300   3784    818   -305    182   -392       C  
ATOM   1412  CD1 TRP A 187     -15.999 -23.472   6.888  1.00 15.86           C  
ANISOU 1412  CD1 TRP A 187     1592   3937    497   -159    168   -417       C  
ATOM   1413  CD2 TRP A 187     -15.071 -25.383   7.613  1.00 16.60           C  
ANISOU 1413  CD2 TRP A 187     1563   3923    821   -223    -54   -466       C  
ATOM   1414  NE1 TRP A 187     -14.965 -23.144   7.725  1.00 17.75           N  
ANISOU 1414  NE1 TRP A 187     1719   4066    959   -295    -34   -483       N  
ATOM   1415  CE2 TRP A 187     -14.388 -24.295   8.198  1.00 16.95           C  
ANISOU 1415  CE2 TRP A 187     1590   3894    955   -219     40   -509       C  
ATOM   1416  CE3 TRP A 187     -14.662 -26.684   7.928  1.00 16.86           C  
ANISOU 1416  CE3 TRP A 187     1411   4031    964   -182    -70   -514       C  
ATOM   1417  CZ2 TRP A 187     -13.330 -24.473   9.093  1.00 17.00           C  
ANISOU 1417  CZ2 TRP A 187     1478   3800   1180     69      6   -453       C  
ATOM   1418  CZ3 TRP A 187     -13.620 -26.858   8.819  1.00 18.23           C  
ANISOU 1418  CZ3 TRP A 187     1610   4061   1255   -217   -189   -565       C  
ATOM   1419  CH2 TRP A 187     -12.964 -25.766   9.385  1.00 17.89           C  
ANISOU 1419  CH2 TRP A 187     1675   4059   1061   -106    -31   -489       C  
ATOM   1420  N   LEU A 188     -14.161 -24.914   4.170  1.00 17.49           N  
ANISOU 1420  N   LEU A 188     1636   3751   1258   -302    223   -310       N  
ATOM   1421  CA  LEU A 188     -12.694 -25.141   4.088  1.00 16.64           C  
ANISOU 1421  CA  LEU A 188     1626   3621   1073   -242    333   -454       C  
ATOM   1422  C   LEU A 188     -12.010 -24.431   5.249  1.00 16.77           C  
ANISOU 1422  C   LEU A 188     1676   3603   1092   -214     83   -500       C  
ATOM   1423  O   LEU A 188     -12.334 -23.285   5.538  1.00 17.99           O  
ANISOU 1423  O   LEU A 188     1501   3818   1514   -166    -93   -709       O  
ATOM   1424  CB  LEU A 188     -12.174 -24.555   2.778  1.00 17.64           C  
ANISOU 1424  CB  LEU A 188     2202   3826    674   -138    487   -602       C  
ATOM   1425  CG  LEU A 188     -12.889 -25.013   1.514  1.00 19.63           C  
ANISOU 1425  CG  LEU A 188     2396   4103    959   -348    416   -575       C  
ATOM   1426  CD1 LEU A 188     -12.341 -24.252   0.322  1.00 23.62           C  
ANISOU 1426  CD1 LEU A 188     3155   4713   1104     71    673   -431       C  
ATOM   1427  CD2 LEU A 188     -12.730 -26.510   1.323  1.00 19.97           C  
ANISOU 1427  CD2 LEU A 188     2312   4271   1003   -346    292   -559       C  
ATOM   1428  N   PRO A 189     -11.005 -25.053   5.900  1.00 16.93           N  
ANISOU 1428  N   PRO A 189     1608   3522   1301   -187    135   -461       N  
ATOM   1429  CA  PRO A 189     -10.256 -24.383   6.968  1.00 17.41           C  
ANISOU 1429  CA  PRO A 189     1576   3647   1392   -202      2   -496       C  
ATOM   1430  C   PRO A 189      -9.230 -23.355   6.459  1.00 17.01           C  
ANISOU 1430  C   PRO A 189     1900   3551   1012   -272    165   -513       C  
ATOM   1431  O   PRO A 189      -8.686 -22.604   7.260  1.00 17.64           O  
ANISOU 1431  O   PRO A 189     1761   3756   1183   -254    149   -533       O  
ATOM   1432  CB  PRO A 189      -9.543 -25.564   7.642  1.00 18.01           C  
ANISOU 1432  CB  PRO A 189     1896   3438   1507   -340   -165   -379       C  
ATOM   1433  CG  PRO A 189      -9.304 -26.532   6.514  1.00 17.32           C  
ANISOU 1433  CG  PRO A 189     1613   3346   1622   -262      8   -323       C  
ATOM   1434  CD  PRO A 189     -10.554 -26.431   5.657  1.00 17.18           C  
ANISOU 1434  CD  PRO A 189     1681   3490   1355   -313     40   -388       C  
ATOM   1435  N   ASP A 190      -9.005 -23.339   5.142  1.00 15.82           N  
ANISOU 1435  N   ASP A 190     1544   3570    894    -86    160   -522       N  
ATOM   1436  CA  ASP A 190      -7.867 -22.659   4.470  1.00 16.69           C  
ANISOU 1436  CA  ASP A 190     1673   3709    959   -144     33   -408       C  
ATOM   1437  C   ASP A 190      -7.645 -21.253   5.026  1.00 15.62           C  
ANISOU 1437  C   ASP A 190     1588   3695    651   -101     78   -393       C  
ATOM   1438  O   ASP A 190      -8.588 -20.435   5.018  1.00 15.67           O  
ANISOU 1438  O   ASP A 190     1402   3677    873    -64    232   -305       O  
ATOM   1439  CB  ASP A 190      -8.064 -22.589   2.956  1.00 17.00           C  
ANISOU 1439  CB  ASP A 190     1865   3811    782   -206    146   -245       C  
ATOM   1440  CG  ASP A 190      -8.111 -23.956   2.300  1.00 18.17           C  
ANISOU 1440  CG  ASP A 190     2136   3818    947   -137    287   -245       C  
ATOM   1441  OD1 ASP A 190      -8.642 -24.896   2.939  1.00 16.03           O  
ANISOU 1441  OD1 ASP A 190     1391   3943    755   -252    237   -425       O  
ATOM   1442  OD2 ASP A 190      -7.618 -24.070   1.154  1.00 19.81           O  
ANISOU 1442  OD2 ASP A 190     2329   4096   1101   -331    535   -764       O  
ATOM   1443  N   GLY A 191      -6.414 -20.971   5.454  1.00 16.34           N  
ANISOU 1443  N   GLY A 191     1491   3547   1169   -234    335   -241       N  
ATOM   1444  CA  GLY A 191      -6.068 -19.666   6.040  1.00 16.17           C  
ANISOU 1444  CA  GLY A 191     1416   3720   1006   -404    -33   -362       C  
ATOM   1445  C   GLY A 191      -4.678 -19.677   6.625  1.00 15.96           C  
ANISOU 1445  C   GLY A 191     1408   3449   1206   -274     19   -517       C  
ATOM   1446  O   GLY A 191      -3.947 -20.650   6.402  1.00 17.30           O  
ANISOU 1446  O   GLY A 191     1485   3730   1357   -182     37   -534       O  
ATOM   1447  N   PHE A 192      -4.346 -18.627   7.367  1.00 15.66           N  
ANISOU 1447  N   PHE A 192     1515   3662    772   -299     39   -558       N  
ATOM   1448  CA  PHE A 192      -3.031 -18.446   8.021  1.00 14.42           C  
ANISOU 1448  CA  PHE A 192     1367   3564    546    -40     44   -682       C  
ATOM   1449  C   PHE A 192      -3.246 -18.170   9.506  1.00 14.04           C  
ANISOU 1449  C   PHE A 192     1241   3594    497    107     34   -606       C  
ATOM   1450  O   PHE A 192      -4.147 -17.374   9.882  1.00 14.07           O  
ANISOU 1450  O   PHE A 192      969   3880    496    -27    213   -415       O  
ATOM   1451  CB  PHE A 192      -2.262 -17.263   7.442  1.00 14.97           C  
ANISOU 1451  CB  PHE A 192     1274   3658    755   -162    -90   -622       C  
ATOM   1452  CG  PHE A 192      -1.706 -17.464   6.060  1.00 15.95           C  
ANISOU 1452  CG  PHE A 192     1309   3860    890   -255    -13   -732       C  
ATOM   1453  CD1 PHE A 192      -0.578 -18.239   5.863  1.00 16.04           C  
ANISOU 1453  CD1 PHE A 192     1211   3905    977   -351   -158   -778       C  
ATOM   1454  CD2 PHE A 192      -2.307 -16.866   4.963  1.00 16.65           C  
ANISOU 1454  CD2 PHE A 192     1158   3922   1245   -243     51   -553       C  
ATOM   1455  CE1 PHE A 192      -0.057 -18.416   4.590  1.00 17.32           C  
ANISOU 1455  CE1 PHE A 192     1287   4265   1027   -379   -125   -680       C  
ATOM   1456  CE2 PHE A 192      -1.779 -17.032   3.697  1.00 18.38           C  
ANISOU 1456  CE2 PHE A 192     1636   4197   1149   -110    -46   -692       C  
ATOM   1457  CZ  PHE A 192      -0.647 -17.801   3.515  1.00 18.20           C  
ANISOU 1457  CZ  PHE A 192     1270   4244   1401   -304    -72   -403       C  
ATOM   1458  N   LYS A 193      -2.397 -18.769  10.324  1.00 14.82           N  
ANISOU 1458  N   LYS A 193     1133   3616    881    220    202   -624       N  
ATOM   1459  CA  LYS A 193      -2.342 -18.467  11.769  1.00 14.76           C  
ANISOU 1459  CA  LYS A 193     1040   3833    732    114     57   -402       C  
ATOM   1460  C   LYS A 193      -1.906 -17.011  11.983  1.00 15.25           C  
ANISOU 1460  C   LYS A 193     1030   3896    868    130    391   -230       C  
ATOM   1461  O   LYS A 193      -2.525 -16.310  12.812  1.00 15.64           O  
ANISOU 1461  O   LYS A 193      698   4098   1144    -72    396   -369       O  
ATOM   1462  CB  LYS A 193      -1.402 -19.436  12.482  1.00 16.31           C  
ANISOU 1462  CB  LYS A 193     1410   3806    981    256   -134   -517       C  
ATOM   1463  CG  LYS A 193      -1.264 -19.117  13.959  1.00 17.85           C  
ANISOU 1463  CG  LYS A 193     1985   4000    798    391     79   -521       C  
ATOM   1464  CD  LYS A 193      -0.496 -20.120  14.751  1.00 19.34           C  
ANISOU 1464  CD  LYS A 193     2255   4080   1011    622      6   -486       C  
ATOM   1465  CE  LYS A 193      -0.432 -19.700  16.206  1.00 21.24           C  
ANISOU 1465  CE  LYS A 193     2677   4313   1077    646   -124   -602       C  
ATOM   1466  NZ  LYS A 193       0.121 -20.771  17.057  1.00 22.99           N  
ANISOU 1466  NZ  LYS A 193     2860   4594   1281    975     57   -301       N  
ATOM   1467  N   ASP A 194      -0.860 -16.563  11.283  1.00 15.06           N  
ANISOU 1467  N   ASP A 194      727   4072    922      0    228   -492       N  
ATOM   1468  CA  ASP A 194      -0.293 -15.211  11.491  1.00 14.64           C  
ANISOU 1468  CA  ASP A 194      814   3996    750    -87    298   -554       C  
ATOM   1469  C   ASP A 194      -0.519 -14.363  10.238  1.00 15.65           C  
ANISOU 1469  C   ASP A 194      897   3836   1212    -39    189   -658       C  
ATOM   1470  O   ASP A 194      -1.083 -14.880   9.244  1.00 17.17           O  
ANISOU 1470  O   ASP A 194     1088   4273   1164   -214     91   -739       O  
ATOM   1471  CB  ASP A 194       1.168 -15.308  11.944  1.00 14.08           C  
ANISOU 1471  CB  ASP A 194      713   3966    669    -27    452   -482       C  
ATOM   1472  CG  ASP A 194       1.507 -14.298  13.027  1.00 15.82           C  
ANISOU 1472  CG  ASP A 194     1055   4026    929    -86    329   -434       C  
ATOM   1473  OD1 ASP A 194       2.139 -14.701  14.023  1.00 15.35           O  
ANISOU 1473  OD1 ASP A 194     1025   4189    617     -3    151   -735       O  
ATOM   1474  OD2 ASP A 194       1.105 -13.118  12.882  1.00 16.63           O  
ANISOU 1474  OD2 ASP A 194     1156   4029   1133    -41    524   -688       O  
ATOM   1475  N   ASN A 195      -0.123 -13.092  10.294  1.00 15.59           N  
ANISOU 1475  N   ASN A 195      808   3801   1314   -160    265   -677       N  
ATOM   1476  CA  ASN A 195      -0.452 -12.073   9.260  1.00 15.66           C  
ANISOU 1476  CA  ASN A 195      943   3855   1150     32    238   -450       C  
ATOM   1477  C   ASN A 195       0.191 -12.438   7.925  1.00 16.56           C  
ANISOU 1477  C   ASN A 195      913   4282   1097    -95    183   -452       C  
ATOM   1478  O   ASN A 195       1.405 -12.603   7.830  1.00 18.29           O  
ANISOU 1478  O   ASN A 195     1005   4643   1299    206    241   -253       O  
ATOM   1479  CB  ASN A 195      -0.014 -10.682   9.708  1.00 16.49           C  
ANISOU 1479  CB  ASN A 195      959   3819   1485     79    253   -422       C  
ATOM   1480  CG  ASN A 195      -0.790 -10.213  10.912  1.00 16.95           C  
ANISOU 1480  CG  ASN A 195     1115   4052   1271     58    150   -493       C  
ATOM   1481  OD1 ASN A 195      -2.019 -10.258  10.898  1.00 16.07           O  
ANISOU 1481  OD1 ASN A 195     1077   4044    983    358     40   -594       O  
ATOM   1482  ND2 ASN A 195      -0.087  -9.779  11.947  1.00 15.90           N  
ANISOU 1482  ND2 ASN A 195      979   3759   1302    -45     82   -396       N  
ATOM   1483  N   PRO A 196      -0.620 -12.564   6.850  1.00 15.24           N  
ANISOU 1483  N   PRO A 196     1200   3886    702   -189    216   -440       N  
ATOM   1484  CA  PRO A 196      -0.107 -12.912   5.531  1.00 15.34           C  
ANISOU 1484  CA  PRO A 196     1133   3786    909   -211    446   -520       C  
ATOM   1485  C   PRO A 196       0.435 -11.701   4.764  1.00 14.46           C  
ANISOU 1485  C   PRO A 196     1262   3703    529   -110    519   -614       C  
ATOM   1486  O   PRO A 196       0.010 -10.590   5.016  1.00 14.21           O  
ANISOU 1486  O   PRO A 196     1324   3782    292   -128    463   -513       O  
ATOM   1487  CB  PRO A 196      -1.352 -13.459   4.810  1.00 16.96           C  
ANISOU 1487  CB  PRO A 196     1528   3823   1093   -366    364   -606       C  
ATOM   1488  CG  PRO A 196      -2.484 -12.666   5.412  1.00 17.13           C  
ANISOU 1488  CG  PRO A 196     1150   4032   1326   -441    166   -469       C  
ATOM   1489  CD  PRO A 196      -2.088 -12.435   6.862  1.00 16.64           C  
ANISOU 1489  CD  PRO A 196     1253   3967   1102   -309    347   -340       C  
ATOM   1490  N   ILE A 197       1.343 -11.958   3.820  1.00 15.82           N  
ANISOU 1490  N   ILE A 197     1171   3851    987    -16    716   -570       N  
ATOM   1491  CA  ILE A 197       1.846 -10.946   2.849  1.00 15.48           C  
ANISOU 1491  CA  ILE A 197     1295   3778    809    -71    463   -376       C  
ATOM   1492  C   ILE A 197       0.863 -10.843   1.679  1.00 14.73           C  
ANISOU 1492  C   ILE A 197     1116   3640    839    -68    530   -484       C  
ATOM   1493  O   ILE A 197       0.555  -9.715   1.241  1.00 15.37           O  
ANISOU 1493  O   ILE A 197     1287   4031    519    138    351   -349       O  
ATOM   1494  CB  ILE A 197       3.245 -11.345   2.351  1.00 15.78           C  
ANISOU 1494  CB  ILE A 197     1184   3898    912     -3    516   -339       C  
ATOM   1495  CG1 ILE A 197       4.200 -11.616   3.519  1.00 17.73           C  
ANISOU 1495  CG1 ILE A 197     1435   4283   1018    -57    538   -440       C  
ATOM   1496  CG2 ILE A 197       3.779 -10.293   1.399  1.00 17.70           C  
ANISOU 1496  CG2 ILE A 197     1681   3965   1077    131    520   -376       C  
ATOM   1497  CD1 ILE A 197       4.312 -10.479   4.509  1.00 19.01           C  
ANISOU 1497  CD1 ILE A 197     1572   4176   1472   -216    463   -508       C  
ATOM   1498  N   ASP A 198       0.429 -11.989   1.166  1.00 15.19           N  
ANISOU 1498  N   ASP A 198     1297   3814    660   -281    365   -421       N  
ATOM   1499  CA  ASP A 198      -0.378 -12.075  -0.077  1.00 16.26           C  
ANISOU 1499  CA  ASP A 198     1507   3909    761   -361    201   -461       C  
ATOM   1500  C   ASP A 198      -1.777 -12.579   0.279  1.00 16.50           C  
ANISOU 1500  C   ASP A 198     1491   3769   1009   -349    127   -560       C  
ATOM   1501  O   ASP A 198      -1.927 -13.778   0.570  1.00 16.80           O  
ANISOU 1501  O   ASP A 198     1421   3840   1123   -579    159   -460       O  
ATOM   1502  CB  ASP A 198       0.314 -12.955  -1.119  1.00 17.47           C  
ANISOU 1502  CB  ASP A 198     1497   4086   1052   -105    205   -369       C  
ATOM   1503  CG  ASP A 198      -0.402 -12.928  -2.455  1.00 18.00           C  
ANISOU 1503  CG  ASP A 198     1769   4243    827   -259    279   -443       C  
ATOM   1504  OD1 ASP A 198      -1.625 -12.660  -2.448  1.00 18.59           O  
ANISOU 1504  OD1 ASP A 198     1523   4579    958   -802    430   -661       O  
ATOM   1505  OD2 ASP A 198       0.270 -13.132  -3.490  1.00 20.27           O  
ANISOU 1505  OD2 ASP A 198     1835   4737   1129   -262    545   -336       O  
ATOM   1506  N   LYS A 199      -2.758 -11.679   0.267  1.00 15.83           N  
ANISOU 1506  N   LYS A 199     1292   3795    925   -471     34   -432       N  
ATOM   1507  CA  LYS A 199      -4.181 -11.995   0.551  1.00 15.00           C  
ANISOU 1507  CA  LYS A 199     1268   3893    535   -390     -9   -489       C  
ATOM   1508  C   LYS A 199      -4.899 -12.302  -0.758  1.00 14.91           C  
ANISOU 1508  C   LYS A 199     1417   3775    473   -413      4   -410       C  
ATOM   1509  O   LYS A 199      -5.943 -12.966  -0.717  1.00 16.66           O  
ANISOU 1509  O   LYS A 199     1577   3884    867   -687    190   -305       O  
ATOM   1510  CB  LYS A 199      -4.838 -10.806   1.242  1.00 14.79           C  
ANISOU 1510  CB  LYS A 199     1223   3828    566   -194    -67   -475       C  
ATOM   1511  CG  LYS A 199      -4.248 -10.471   2.601  1.00 14.98           C  
ANISOU 1511  CG  LYS A 199     1045   3958    687     51   -245   -484       C  
ATOM   1512  CD  LYS A 199      -4.943  -9.318   3.253  1.00 16.48           C  
ANISOU 1512  CD  LYS A 199     1486   3861    915      9    -55   -574       C  
ATOM   1513  CE  LYS A 199      -4.385  -8.983   4.618  1.00 15.54           C  
ANISOU 1513  CE  LYS A 199     1122   3882    900    128    -67   -487       C  
ATOM   1514  NZ  LYS A 199      -5.114  -7.845   5.217  1.00 16.87           N  
ANISOU 1514  NZ  LYS A 199     1507   3849   1053    203     98   -459       N  
ATOM   1515  N   LYS A 200      -4.337 -11.828  -1.869  1.00 15.66           N  
ANISOU 1515  N   LYS A 200     1521   3949    480   -349    185   -424       N  
ATOM   1516  CA  LYS A 200      -4.978 -11.907  -3.204  1.00 17.10           C  
ANISOU 1516  CA  LYS A 200     1815   4114    568   -404     27   -489       C  
ATOM   1517  C   LYS A 200      -4.907 -13.330  -3.769  1.00 17.47           C  
ANISOU 1517  C   LYS A 200     1550   4164    921   -319    129   -480       C  
ATOM   1518  O   LYS A 200      -5.955 -13.866  -4.188  1.00 16.52           O  
ANISOU 1518  O   LYS A 200     1582   3944    748   -432    127   -886       O  
ATOM   1519  CB  LYS A 200      -4.286 -10.950  -4.175  1.00 16.85           C  
ANISOU 1519  CB  LYS A 200     1615   4339    446   -478    322   -490       C  
ATOM   1520  CG  LYS A 200      -4.635 -11.205  -5.633  1.00 19.29           C  
ANISOU 1520  CG  LYS A 200     2342   4502    482   -669    230   -491       C  
ATOM   1521  CD  LYS A 200      -4.169 -10.115  -6.565  1.00 23.05           C  
ANISOU 1521  CD  LYS A 200     2732   4854   1170   -623    667   -293       C  
ATOM   1522  CE  LYS A 200      -2.674 -10.118  -6.762  1.00 28.21           C  
ANISOU 1522  CE  LYS A 200     3441   5521   1753   -704    803    258       C  
ATOM   1523  NZ  LYS A 200      -2.276  -9.092  -7.752  1.00 36.97           N  
ANISOU 1523  NZ  LYS A 200     4796   6235   3013   -633   1859    497       N  
ATOM   1524  N   THR A 201      -3.707 -13.907  -3.817  1.00 17.29           N  
ANISOU 1524  N   THR A 201     1391   4298    880   -433     26   -445       N  
ATOM   1525  CA  THR A 201      -3.417 -15.131  -4.600  1.00 16.16           C  
ANISOU 1525  CA  THR A 201     1128   4086    925   -287    239   -460       C  
ATOM   1526  C   THR A 201      -4.148 -16.325  -3.996  1.00 16.20           C  
ANISOU 1526  C   THR A 201     1266   3907    981   -352    264   -446       C  
ATOM   1527  O   THR A 201      -4.693 -17.144  -4.727  1.00 17.64           O  
ANISOU 1527  O   THR A 201     1307   4176   1218   -471    339   -712       O  
ATOM   1528  CB  THR A 201      -1.911 -15.343  -4.742  1.00 16.31           C  
ANISOU 1528  CB  THR A 201     1126   4047   1023   -261    271   -307       C  
ATOM   1529  OG1 THR A 201      -1.422 -14.133  -5.318  1.00 17.26           O  
ANISOU 1529  OG1 THR A 201     1684   4083    789   -165    237   -311       O  
ATOM   1530  CG2 THR A 201      -1.574 -16.546  -5.596  1.00 16.56           C  
ANISOU 1530  CG2 THR A 201     1096   4154   1039    -94    399   -253       C  
ATOM   1531  N   PRO A 202      -4.220 -16.468  -2.655  1.00 16.36           N  
ANISOU 1531  N   PRO A 202     1419   3894    901   -578    416   -762       N  
ATOM   1532  CA  PRO A 202      -4.972 -17.575  -2.064  1.00 16.40           C  
ANISOU 1532  CA  PRO A 202     1482   3847    899   -570    406   -786       C  
ATOM   1533  C   PRO A 202      -6.444 -17.549  -2.498  1.00 16.60           C  
ANISOU 1533  C   PRO A 202     1429   3708   1168   -779    418   -637       C  
ATOM   1534  O   PRO A 202      -6.984 -18.596  -2.812  1.00 16.76           O  
ANISOU 1534  O   PRO A 202     1652   3770    945   -713    642   -529       O  
ATOM   1535  CB  PRO A 202      -4.803 -17.358  -0.551  1.00 16.18           C  
ANISOU 1535  CB  PRO A 202     1254   4070    823   -580    545   -779       C  
ATOM   1536  CG  PRO A 202      -3.518 -16.558  -0.443  1.00 16.88           C  
ANISOU 1536  CG  PRO A 202     1579   3868    966   -776    603   -752       C  
ATOM   1537  CD  PRO A 202      -3.546 -15.640  -1.647  1.00 17.64           C  
ANISOU 1537  CD  PRO A 202     1610   3870   1223   -631    315   -688       C  
ATOM   1538  N   ARG A 203      -7.050 -16.362  -2.547  1.00 17.11           N  
ANISOU 1538  N   ARG A 203     1293   3963   1244   -978    485   -723       N  
ATOM   1539  CA  ARG A 203      -8.471 -16.201  -2.950  1.00 17.42           C  
ANISOU 1539  CA  ARG A 203     1597   4233    788   -696    447   -700       C  
ATOM   1540  C   ARG A 203      -8.621 -16.470  -4.454  1.00 19.18           C  
ANISOU 1540  C   ARG A 203     1823   4661    802   -881    405   -606       C  
ATOM   1541  O   ARG A 203      -9.627 -17.079  -4.833  1.00 20.19           O  
ANISOU 1541  O   ARG A 203     2079   4357   1233  -1018    457   -491       O  
ATOM   1542  CB  ARG A 203      -8.983 -14.843  -2.469  1.00 17.22           C  
ANISOU 1542  CB  ARG A 203     1703   4083    756   -681    226   -602       C  
ATOM   1543  CG  ARG A 203      -9.271 -14.872  -0.974  1.00 16.69           C  
ANISOU 1543  CG  ARG A 203     1678   3933    730   -601    236   -348       C  
ATOM   1544  CD  ARG A 203      -9.518 -13.539  -0.310  1.00 16.30           C  
ANISOU 1544  CD  ARG A 203     1496   4038    660   -506    201   -392       C  
ATOM   1545  NE  ARG A 203      -9.813 -13.775   1.094  1.00 15.87           N  
ANISOU 1545  NE  ARG A 203     1312   3975    741   -436      9   -214       N  
ATOM   1546  CZ  ARG A 203      -9.931 -12.831   2.021  1.00 16.14           C  
ANISOU 1546  CZ  ARG A 203     1300   3972    858   -287    111   -271       C  
ATOM   1547  NH1 ARG A 203      -9.759 -11.556   1.717  1.00 16.93           N  
ANISOU 1547  NH1 ARG A 203     1475   3966    989   -374     97   -335       N  
ATOM   1548  NH2 ARG A 203     -10.213 -13.177   3.261  1.00 15.86           N  
ANISOU 1548  NH2 ARG A 203     1029   4146    848   -322    197   -355       N  
ATOM   1549  N   LEU A 204      -7.627 -16.131  -5.275  1.00 18.69           N  
ANISOU 1549  N   LEU A 204     1752   4583    765   -856    471   -754       N  
ATOM   1550  CA  LEU A 204      -7.656 -16.493  -6.719  1.00 20.42           C  
ANISOU 1550  CA  LEU A 204     2057   4842    857   -940    366   -943       C  
ATOM   1551  C   LEU A 204      -7.500 -18.011  -6.879  1.00 19.31           C  
ANISOU 1551  C   LEU A 204     1842   4611    882   -814    516  -1009       C  
ATOM   1552  O   LEU A 204      -8.170 -18.570  -7.771  1.00 20.10           O  
ANISOU 1552  O   LEU A 204     1926   4779    929   -997    308   -833       O  
ATOM   1553  CB  LEU A 204      -6.580 -15.717  -7.481  1.00 20.76           C  
ANISOU 1553  CB  LEU A 204     2046   4959    881   -941    366   -898       C  
ATOM   1554  CG  LEU A 204      -6.843 -14.217  -7.578  1.00 21.99           C  
ANISOU 1554  CG  LEU A 204     2491   5077    784   -952    390   -716       C  
ATOM   1555  CD1 LEU A 204      -5.783 -13.534  -8.408  1.00 24.95           C  
ANISOU 1555  CD1 LEU A 204     3113   5329   1035   -951    824   -586       C  
ATOM   1556  CD2 LEU A 204      -8.227 -13.933  -8.138  1.00 23.68           C  
ANISOU 1556  CD2 LEU A 204     2858   5456    683   -885    861   -331       C  
ATOM   1557  N   ARG A 205      -6.667 -18.658  -6.058  1.00 16.98           N  
ANISOU 1557  N   ARG A 205     1689   4382    381   -946    583   -979       N  
ATOM   1558  CA  ARG A 205      -6.488 -20.135  -6.084  1.00 19.41           C  
ANISOU 1558  CA  ARG A 205     1909   4464   1002   -979    545  -1064       C  
ATOM   1559  C   ARG A 205      -7.811 -20.798  -5.676  1.00 20.05           C  
ANISOU 1559  C   ARG A 205     1823   4479   1313   -921    722  -1346       C  
ATOM   1560  O   ARG A 205      -8.205 -21.798  -6.316  1.00 20.82           O  
ANISOU 1560  O   ARG A 205     1818   4721   1371   -732    401  -1391       O  
ATOM   1561  CB  ARG A 205      -5.339 -20.588  -5.174  1.00 19.87           C  
ANISOU 1561  CB  ARG A 205     2035   4377   1137   -875    535   -869       C  
ATOM   1562  CG  ARG A 205      -3.951 -20.268  -5.711  1.00 20.51           C  
ANISOU 1562  CG  ARG A 205     1886   4374   1533   -603    617   -908       C  
ATOM   1563  CD  ARG A 205      -2.859 -21.103  -5.077  1.00 20.10           C  
ANISOU 1563  CD  ARG A 205     1936   4362   1337   -565    450   -939       C  
ATOM   1564  NE  ARG A 205      -2.937 -21.036  -3.630  1.00 20.58           N  
ANISOU 1564  NE  ARG A 205     1891   4683   1245   -483    494   -955       N  
ATOM   1565  CZ  ARG A 205      -2.239 -20.212  -2.843  1.00 21.37           C  
ANISOU 1565  CZ  ARG A 205     2218   4582   1319   -556    468   -682       C  
ATOM   1566  NH1 ARG A 205      -1.353 -19.373  -3.352  1.00 20.98           N  
ANISOU 1566  NH1 ARG A 205     2269   4530   1171   -549    774   -702       N  
ATOM   1567  NH2 ARG A 205      -2.441 -20.231  -1.531  1.00 19.52           N  
ANISOU 1567  NH2 ARG A 205     1801   4529   1083   -389    293   -892       N  
ATOM   1568  N   LEU A 206      -8.471 -20.269  -4.643  1.00 20.54           N  
ANISOU 1568  N   LEU A 206     2006   4345   1451   -890    834  -1241       N  
ATOM   1569  CA  LEU A 206      -9.794 -20.773  -4.191  1.00 20.54           C  
ANISOU 1569  CA  LEU A 206     1980   4292   1533   -892    910  -1255       C  
ATOM   1570  C   LEU A 206     -10.796 -20.632  -5.343  1.00 21.12           C  
ANISOU 1570  C   LEU A 206     2383   4446   1194  -1036    854  -1178       C  
ATOM   1571  O   LEU A 206     -11.485 -21.627  -5.653  1.00 21.92           O  
ANISOU 1571  O   LEU A 206     2955   4478    896   -862    761  -1372       O  
ATOM   1572  CB  LEU A 206     -10.255 -19.998  -2.950  1.00 20.08           C  
ANISOU 1572  CB  LEU A 206     1990   4456   1183   -853    614  -1164       C  
ATOM   1573  CG  LEU A 206     -11.581 -20.475  -2.358  1.00 20.28           C  
ANISOU 1573  CG  LEU A 206     2047   4349   1308   -945    457  -1146       C  
ATOM   1574  CD1 LEU A 206     -11.550 -21.975  -2.098  1.00 20.80           C  
ANISOU 1574  CD1 LEU A 206     2019   4454   1431   -829    281  -1102       C  
ATOM   1575  CD2 LEU A 206     -11.924 -19.714  -1.085  1.00 21.21           C  
ANISOU 1575  CD2 LEU A 206     2214   4438   1405   -860    425  -1221       C  
ATOM   1576  N   LEU A 207     -10.895 -19.442  -5.941  1.00 22.19           N  
ANISOU 1576  N   LEU A 207     2127   4723   1578  -1004    619  -1052       N  
ATOM   1577  CA  LEU A 207     -11.882 -19.156  -7.020  1.00 21.55           C  
ANISOU 1577  CA  LEU A 207     2182   4648   1354  -1049    732  -1236       C  
ATOM   1578  C   LEU A 207     -11.744 -20.208  -8.124  1.00 20.76           C  
ANISOU 1578  C   LEU A 207     1900   4678   1309  -1139    999  -1170       C  
ATOM   1579  O   LEU A 207     -12.768 -20.805  -8.521  1.00 21.96           O  
ANISOU 1579  O   LEU A 207     1634   4684   2025  -1074    838  -1292       O  
ATOM   1580  CB  LEU A 207     -11.668 -17.749  -7.580  1.00 21.71           C  
ANISOU 1580  CB  LEU A 207     2534   4780    931  -1024    812  -1086       C  
ATOM   1581  CG  LEU A 207     -12.737 -17.299  -8.579  1.00 25.08           C  
ANISOU 1581  CG  LEU A 207     2614   5041   1874  -1099    437   -732       C  
ATOM   1582  CD1 LEU A 207     -14.055 -17.012  -7.876  1.00 26.39           C  
ANISOU 1582  CD1 LEU A 207     2951   5468   1605   -679    466   -638       C  
ATOM   1583  CD2 LEU A 207     -12.288 -16.085  -9.377  1.00 28.32           C  
ANISOU 1583  CD2 LEU A 207     3220   5046   2492   -902     52   -589       C  
ATOM   1584  N   LYS A 208     -10.517 -20.422  -8.597  1.00 22.77           N  
ANISOU 1584  N   LYS A 208     1906   5144   1599  -1188   1106  -1226       N  
ATOM   1585  CA  LYS A 208     -10.211 -21.357  -9.708  1.00 24.89           C  
ANISOU 1585  CA  LYS A 208     2618   5158   1680  -1044   1188  -1170       C  
ATOM   1586  C   LYS A 208     -10.631 -22.773  -9.302  1.00 24.32           C  
ANISOU 1586  C   LYS A 208     2469   5334   1438   -999    933  -1279       C  
ATOM   1587  O   LYS A 208     -11.300 -23.446 -10.108  1.00 22.17           O  
ANISOU 1587  O   LYS A 208     2516   5391    516  -1033    644   -864       O  
ATOM   1588  CB  LYS A 208      -8.719 -21.281 -10.052  1.00 29.32           C  
ANISOU 1588  CB  LYS A 208     2681   5681   2777  -1366   1525  -1008       C  
ATOM   1589  CG  LYS A 208      -8.270 -22.115 -11.246  1.00 33.28           C  
ANISOU 1589  CG  LYS A 208     4095   5714   2837  -1130   1508   -832       C  
ATOM   1590  CD  LYS A 208      -6.780 -21.962 -11.552  1.00 36.26           C  
ANISOU 1590  CD  LYS A 208     4481   6416   2880   -861   1666   -789       C  
ATOM   1591  CE  LYS A 208      -6.257 -22.941 -12.582  1.00 40.89           C  
ANISOU 1591  CE  LYS A 208     6021   6784   2730   -424   1285   -968       C  
ATOM   1592  NZ  LYS A 208      -6.934 -22.779 -13.891  1.00 43.85           N  
ANISOU 1592  NZ  LYS A 208     6509   6984   3165     68   1097  -1320       N  
ATOM   1593  N   ALA A 209     -10.262 -23.202  -8.090  1.00 25.14           N  
ANISOU 1593  N   ALA A 209     2204   5512   1834   -753    923  -1011       N  
ATOM   1594  CA  ALA A 209     -10.501 -24.577  -7.593  1.00 24.32           C  
ANISOU 1594  CA  ALA A 209     2150   5284   1804   -759    930  -1269       C  
ATOM   1595  C   ALA A 209     -12.008 -24.822  -7.446  1.00 22.21           C  
ANISOU 1595  C   ALA A 209     2108   4914   1413   -873    763  -1374       C  
ATOM   1596  O   ALA A 209     -12.478 -25.917  -7.803  1.00 22.59           O  
ANISOU 1596  O   ALA A 209     2444   4778   1359  -1015    766  -1151       O  
ATOM   1597  CB  ALA A 209      -9.782 -24.799  -6.290  1.00 25.40           C  
ANISOU 1597  CB  ALA A 209     2091   5535   2024   -801    604  -1578       C  
ATOM   1598  N   LEU A 210     -12.751 -23.848  -6.929  1.00 21.78           N  
ANISOU 1598  N   LEU A 210     1797   4796   1680   -936    614  -1400       N  
ATOM   1599  CA  LEU A 210     -14.219 -24.017  -6.729  1.00 21.27           C  
ANISOU 1599  CA  LEU A 210     1794   4557   1727  -1108    623  -1194       C  
ATOM   1600  C   LEU A 210     -14.887 -24.154  -8.103  1.00 21.25           C  
ANISOU 1600  C   LEU A 210     2534   4274   1263  -1103    767  -1454       C  
ATOM   1601  O   LEU A 210     -15.758 -25.032  -8.259  1.00 22.57           O  
ANISOU 1601  O   LEU A 210     2652   4167   1755   -870    454  -1079       O  
ATOM   1602  CB  LEU A 210     -14.778 -22.828  -5.948  1.00 21.59           C  
ANISOU 1602  CB  LEU A 210     1961   4642   1599  -1005    682  -1314       C  
ATOM   1603  CG  LEU A 210     -14.369 -22.763  -4.479  1.00 24.17           C  
ANISOU 1603  CG  LEU A 210     2715   4730   1738   -760    398  -1259       C  
ATOM   1604  CD1 LEU A 210     -14.980 -21.546  -3.798  1.00 26.59           C  
ANISOU 1604  CD1 LEU A 210     2882   5038   2182   -703    361  -1246       C  
ATOM   1605  CD2 LEU A 210     -14.777 -24.035  -3.753  1.00 23.02           C  
ANISOU 1605  CD2 LEU A 210     2881   4349   1514   -880    455  -1416       C  
ATOM   1606  N   ASP A 211     -14.476 -23.330  -9.071  1.00 22.62           N  
ANISOU 1606  N   ASP A 211     2888   4441   1266  -1271    578  -1405       N  
ATOM   1607  CA  ASP A 211     -15.021 -23.361 -10.455  1.00 22.07           C  
ANISOU 1607  CA  ASP A 211     2834   4631    918  -1296    756  -1156       C  
ATOM   1608  C   ASP A 211     -14.783 -24.752 -11.065  1.00 24.10           C  
ANISOU 1608  C   ASP A 211     2848   4736   1572  -1235    493  -1157       C  
ATOM   1609  O   ASP A 211     -15.666 -25.252 -11.785  1.00 25.54           O  
ANISOU 1609  O   ASP A 211     2985   5078   1639  -1507    735  -1558       O  
ATOM   1610  CB  ASP A 211     -14.426 -22.233 -11.301  1.00 25.05           C  
ANISOU 1610  CB  ASP A 211     3045   4823   1648  -1314    725   -948       C  
ATOM   1611  CG  ASP A 211     -15.075 -20.879 -11.062  1.00 25.44           C  
ANISOU 1611  CG  ASP A 211     3133   5052   1478  -1473    749   -542       C  
ATOM   1612  OD1 ASP A 211     -16.118 -20.823 -10.353  1.00 23.30           O  
ANISOU 1612  OD1 ASP A 211     2704   5309    840  -1275    446   -476       O  
ATOM   1613  OD2 ASP A 211     -14.535 -19.887 -11.576  1.00 28.41           O  
ANISOU 1613  OD2 ASP A 211     3058   5601   2135  -1750   1253   -337       O  
ATOM   1614  N   GLU A 212     -13.628 -25.357 -10.796  1.00 24.13           N  
ANISOU 1614  N   GLU A 212     3063   4758   1346   -864    197  -1351       N  
ATOM   1615  CA  GLU A 212     -13.271 -26.715 -11.278  1.00 25.42           C  
ANISOU 1615  CA  GLU A 212     3744   4647   1266  -1199    295  -1343       C  
ATOM   1616  C   GLU A 212     -14.197 -27.734 -10.593  1.00 23.22           C  
ANISOU 1616  C   GLU A 212     3094   4619   1108  -1225    127  -1614       C  
ATOM   1617  O   GLU A 212     -14.709 -28.643 -11.269  1.00 23.73           O  
ANISOU 1617  O   GLU A 212     3026   4386   1602  -1381    401  -1668       O  
ATOM   1618  CB  GLU A 212     -11.775 -26.944 -11.032  1.00 28.95           C  
ANISOU 1618  CB  GLU A 212     4493   4711   1794   -629   -255  -1554       C  
ATOM   1619  CG  GLU A 212     -11.281 -28.326 -11.400  1.00 36.27           C  
ANISOU 1619  CG  GLU A 212     5706   5364   2709   -383    357  -1156       C  
ATOM   1620  CD  GLU A 212     -11.242 -28.636 -12.886  1.00 41.87           C  
ANISOU 1620  CD  GLU A 212     7039   5374   3496   -630   1137  -1712       C  
ATOM   1621  OE1 GLU A 212     -11.063 -27.694 -13.692  1.00 53.06           O  
ANISOU 1621  OE1 GLU A 212     7535   6668   5955   -190   2252   -459       O  
ATOM   1622  OE2 GLU A 212     -11.386 -29.820 -13.236  1.00 48.83           O  
ANISOU 1622  OE2 GLU A 212     7843   5631   5078   -345   2508  -2654       O  
ATOM   1623  N   ILE A 213     -14.445 -27.570  -9.295  1.00 22.26           N  
ANISOU 1623  N   ILE A 213     2509   4587   1362  -1019    553  -1266       N  
ATOM   1624  CA  ILE A 213     -15.264 -28.540  -8.515  1.00 21.02           C  
ANISOU 1624  CA  ILE A 213     2564   4566    855  -1037    572  -1114       C  
ATOM   1625  C   ILE A 213     -16.696 -28.567  -9.071  1.00 22.36           C  
ANISOU 1625  C   ILE A 213     2477   4745   1272  -1137    498   -925       C  
ATOM   1626  O   ILE A 213     -17.235 -29.680  -9.224  1.00 23.05           O  
ANISOU 1626  O   ILE A 213     2836   4780   1139  -1373    526  -1132       O  
ATOM   1627  CB  ILE A 213     -15.223 -28.222  -7.013  1.00 21.02           C  
ANISOU 1627  CB  ILE A 213     2644   4446    896   -970    232  -1143       C  
ATOM   1628  CG1 ILE A 213     -13.860 -28.575  -6.421  1.00 20.74           C  
ANISOU 1628  CG1 ILE A 213     2580   4607    690   -745    451   -958       C  
ATOM   1629  CG2 ILE A 213     -16.347 -28.939  -6.284  1.00 21.25           C  
ANISOU 1629  CG2 ILE A 213     2319   4831    924   -784    306  -1048       C  
ATOM   1630  CD1 ILE A 213     -13.650 -28.062  -5.031  1.00 20.15           C  
ANISOU 1630  CD1 ILE A 213     2642   4571    441   -739    535   -732       C  
ATOM   1631  N   ILE A 214     -17.282 -27.410  -9.400  1.00 22.15           N  
ANISOU 1631  N   ILE A 214     2123   4920   1372  -1136    562  -1005       N  
ATOM   1632  CA  ILE A 214     -18.730 -27.320  -9.767  1.00 22.02           C  
ANISOU 1632  CA  ILE A 214     2184   5068   1114  -1214    309   -901       C  
ATOM   1633  C   ILE A 214     -18.926 -27.421 -11.285  1.00 23.62           C  
ANISOU 1633  C   ILE A 214     2435   5434   1105  -1027    298   -896       C  
ATOM   1634  O   ILE A 214     -20.088 -27.357 -11.703  1.00 24.49           O  
ANISOU 1634  O   ILE A 214     2630   5341   1332  -1088    283  -1010       O  
ATOM   1635  CB  ILE A 214     -19.371 -26.032  -9.219  1.00 21.80           C  
ANISOU 1635  CB  ILE A 214     2181   5083   1015  -1086    214   -841       C  
ATOM   1636  CG1 ILE A 214     -18.739 -24.780  -9.826  1.00 22.36           C  
ANISOU 1636  CG1 ILE A 214     2357   4943   1196  -1137    355   -995       C  
ATOM   1637  CG2 ILE A 214     -19.327 -26.005  -7.698  1.00 22.72           C  
ANISOU 1637  CG2 ILE A 214     2462   5126   1043  -1186    223   -787       C  
ATOM   1638  CD1 ILE A 214     -19.600 -23.548  -9.711  1.00 24.94           C  
ANISOU 1638  CD1 ILE A 214     2554   5327   1595  -1248    168  -1016       C  
ATOM   1639  N   LYS A 215     -17.858 -27.584 -12.077  1.00 23.28           N  
ANISOU 1639  N   LYS A 215     2389   5574    882  -1089    195   -693       N  
ATOM   1640  CA  LYS A 215     -17.916 -27.499 -13.568  1.00 23.41           C  
ANISOU 1640  CA  LYS A 215     2808   5347    740   -950    476  -1165       C  
ATOM   1641  C   LYS A 215     -18.907 -28.527 -14.136  1.00 24.24           C  
ANISOU 1641  C   LYS A 215     2476   5441   1292   -849    390   -887       C  
ATOM   1642  O   LYS A 215     -19.757 -28.147 -14.985  1.00 24.54           O  
ANISOU 1642  O   LYS A 215     2805   5779    739  -1185    446   -729       O  
ATOM   1643  CB  LYS A 215     -16.524 -27.699 -14.180  1.00 25.96           C  
ANISOU 1643  CB  LYS A 215     2718   5875   1269  -1255     86   -699       C  
ATOM   1644  CG  LYS A 215     -16.461 -27.589 -15.704  1.00 27.74           C  
ANISOU 1644  CG  LYS A 215     3357   5914   1268  -1090   -230   -270       C  
ATOM   1645  CD  LYS A 215     -15.059 -27.826 -16.263  1.00 31.96           C  
ANISOU 1645  CD  LYS A 215     3903   6243   1998   -763    148    143       C  
ATOM   1646  CE  LYS A 215     -14.934 -27.677 -17.766  1.00 37.75           C  
ANISOU 1646  CE  LYS A 215     4911   6916   2514   -652   -882    855       C  
ATOM   1647  NZ  LYS A 215     -15.648 -26.478 -18.258  1.00 42.59           N  
ANISOU 1647  NZ  LYS A 215     6010   6998   3171   -896   -174   1479       N  
ATOM   1648  N   ASP A 216     -18.784 -29.795 -13.741  1.00 26.07           N  
ANISOU 1648  N   ASP A 216     2764   5370   1771   -997    221  -1063       N  
ATOM   1649  CA  ASP A 216     -19.571 -30.909 -14.341  1.00 28.73           C  
ANISOU 1649  CA  ASP A 216     2522   5764   2630   -980     66   -986       C  
ATOM   1650  C   ASP A 216     -21.017 -30.760 -13.884  1.00 26.30           C  
ANISOU 1650  C   ASP A 216     2708   5465   1820   -460     26   -697       C  
ATOM   1651  O   ASP A 216     -21.301 -30.793 -12.691  1.00 27.23           O  
ANISOU 1651  O   ASP A 216     3078   5714   1554   -769    -14   -882       O  
ATOM   1652  CB  ASP A 216     -18.961 -32.273 -14.003  1.00 32.94           C  
ANISOU 1652  CB  ASP A 216     3184   5862   3467   -370    169   -993       C  
ATOM   1653  CG  ASP A 216     -17.597 -32.489 -14.644  1.00 42.36           C  
ANISOU 1653  CG  ASP A 216     4617   6912   4565    474    547   -685       C  
ATOM   1654  OD1 ASP A 216     -17.297 -31.791 -15.644  1.00 44.39           O  
ANISOU 1654  OD1 ASP A 216     5267   6965   4632    876    870   -460       O  
ATOM   1655  OD2 ASP A 216     -16.833 -33.343 -14.133  1.00 55.18           O  
ANISOU 1655  OD2 ASP A 216     6424   7731   6809   1844    715   -965       O  
ATOM   1656  N   PRO A 217     -21.969 -30.558 -14.822  1.00 25.31           N  
ANISOU 1656  N   PRO A 217     2488   5612   1514   -719    -43   -693       N  
ATOM   1657  CA  PRO A 217     -23.349 -30.244 -14.456  1.00 25.12           C  
ANISOU 1657  CA  PRO A 217     2693   5218   1633   -649    -59   -354       C  
ATOM   1658  C   PRO A 217     -24.057 -31.434 -13.798  1.00 23.82           C  
ANISOU 1658  C   PRO A 217     2625   4744   1679   -497    137   -696       C  
ATOM   1659  O   PRO A 217     -23.910 -32.546 -14.254  1.00 23.47           O  
ANISOU 1659  O   PRO A 217     2324   4675   1915   -427    146   -867       O  
ATOM   1660  CB  PRO A 217     -24.056 -29.881 -15.772  1.00 27.05           C  
ANISOU 1660  CB  PRO A 217     2793   5806   1677   -837   -243   -290       C  
ATOM   1661  CG  PRO A 217     -22.971 -29.885 -16.840  1.00 28.89           C  
ANISOU 1661  CG  PRO A 217     3102   5992   1883   -468     22     55       C  
ATOM   1662  CD  PRO A 217     -21.758 -30.590 -16.273  1.00 24.82           C  
ANISOU 1662  CD  PRO A 217     2278   5772   1379   -777   -120   -266       C  
ATOM   1663  N   LEU A 218     -24.821 -31.161 -12.743  1.00 22.74           N  
ANISOU 1663  N   LEU A 218     2650   4457   1532   -610    -27   -281       N  
ATOM   1664  CA  LEU A 218     -25.644 -32.181 -12.055  1.00 21.79           C  
ANISOU 1664  CA  LEU A 218     2440   4240   1596   -813    -50   -347       C  
ATOM   1665  C   LEU A 218     -27.053 -31.631 -11.881  1.00 21.24           C  
ANISOU 1665  C   LEU A 218     2544   4061   1463   -325   -103   -237       C  
ATOM   1666  O   LEU A 218     -27.239 -30.435 -11.672  1.00 21.00           O  
ANISOU 1666  O   LEU A 218     2432   3894   1653   -671   -203    199       O  
ATOM   1667  CB  LEU A 218     -25.013 -32.525 -10.707  1.00 20.76           C  
ANISOU 1667  CB  LEU A 218     2245   3989   1653   -921   -286   -413       C  
ATOM   1668  CG  LEU A 218     -23.650 -33.207 -10.780  1.00 20.30           C  
ANISOU 1668  CG  LEU A 218     2303   4188   1219   -646   -289   -460       C  
ATOM   1669  CD1 LEU A 218     -23.022 -33.309  -9.398  1.00 20.15           C  
ANISOU 1669  CD1 LEU A 218     2365   4166   1121   -798   -277   -251       C  
ATOM   1670  CD2 LEU A 218     -23.772 -34.580 -11.416  1.00 21.03           C  
ANISOU 1670  CD2 LEU A 218     2151   4182   1657   -613   -313   -480       C  
ATOM   1671  N   PRO A 219     -28.081 -32.496 -11.976  1.00 22.07           N  
ANISOU 1671  N   PRO A 219     2852   4001   1530   -538    -15   -458       N  
ATOM   1672  CA  PRO A 219     -29.471 -32.055 -11.853  1.00 23.27           C  
ANISOU 1672  CA  PRO A 219     3143   4389   1307   -448    134   -603       C  
ATOM   1673  C   PRO A 219     -29.753 -31.285 -10.552  1.00 22.96           C  
ANISOU 1673  C   PRO A 219     3171   4546   1005   -457     64   -452       C  
ATOM   1674  O   PRO A 219     -29.515 -31.819  -9.470  1.00 20.56           O  
ANISOU 1674  O   PRO A 219     1850   4882   1079   -824   -190   -470       O  
ATOM   1675  CB  PRO A 219     -30.256 -33.371 -11.896  1.00 23.37           C  
ANISOU 1675  CB  PRO A 219     2995   4439   1444   -494    190   -356       C  
ATOM   1676  CG  PRO A 219     -29.367 -34.300 -12.703  1.00 23.30           C  
ANISOU 1676  CG  PRO A 219     2932   4396   1526   -652    197   -143       C  
ATOM   1677  CD  PRO A 219     -27.960 -33.929 -12.285  1.00 23.36           C  
ANISOU 1677  CD  PRO A 219     2761   4479   1636   -383    142    -97       C  
ATOM   1678  N   GLU A 220     -30.269 -30.061 -10.693  1.00 20.39           N  
ANISOU 1678  N   GLU A 220     2831   4188    725   -409    117   -550       N  
ATOM   1679  CA  GLU A 220     -30.623 -29.167  -9.565  1.00 22.16           C  
ANISOU 1679  CA  GLU A 220     3134   4180   1103   -343     79   -616       C  
ATOM   1680  C   GLU A 220     -31.670 -29.851  -8.676  1.00 20.98           C  
ANISOU 1680  C   GLU A 220     2893   3816   1260   -489     61   -760       C  
ATOM   1681  O   GLU A 220     -31.661 -29.616  -7.449  1.00 22.49           O  
ANISOU 1681  O   GLU A 220     3577   4056    909   -786    -69   -405       O  
ATOM   1682  CB  GLU A 220     -31.110 -27.817 -10.089  1.00 24.75           C  
ANISOU 1682  CB  GLU A 220     3747   4174   1481   -532    123   -399       C  
ATOM   1683  CG  GLU A 220     -31.349 -26.806  -8.983  1.00 26.77           C  
ANISOU 1683  CG  GLU A 220     4306   4203   1660   -483    373   -482       C  
ATOM   1684  CD  GLU A 220     -31.535 -25.378  -9.457  1.00 28.65           C  
ANISOU 1684  CD  GLU A 220     4622   4225   2037   -445    377   -330       C  
ATOM   1685  OE1 GLU A 220     -31.265 -25.113 -10.643  1.00 30.14           O  
ANISOU 1685  OE1 GLU A 220     5021   4355   2074   -566    705   -370       O  
ATOM   1686  OE2 GLU A 220     -31.943 -24.538  -8.636  1.00 30.44           O  
ANISOU 1686  OE2 GLU A 220     4330   4324   2911   -173    590   -337       O  
ATOM   1687  N   LYS A 221     -32.540 -30.681  -9.246  1.00 20.42           N  
ANISOU 1687  N   LYS A 221     2496   3909   1350   -385    202   -718       N  
ATOM   1688  CA  LYS A 221     -33.602 -31.344  -8.443  1.00 20.94           C  
ANISOU 1688  CA  LYS A 221     2602   4002   1352   -512    217   -600       C  
ATOM   1689  C   LYS A 221     -32.951 -32.317  -7.454  1.00 21.09           C  
ANISOU 1689  C   LYS A 221     2500   3896   1615   -586    413   -581       C  
ATOM   1690  O   LYS A 221     -33.612 -32.657  -6.474  1.00 21.24           O  
ANISOU 1690  O   LYS A 221     2386   4494   1188   -737    374   -719       O  
ATOM   1691  CB  LYS A 221     -34.622 -32.074  -9.318  1.00 23.17           C  
ANISOU 1691  CB  LYS A 221     2925   4302   1575   -709    124   -827       C  
ATOM   1692  CG  LYS A 221     -34.097 -33.329  -9.993  1.00 26.78           C  
ANISOU 1692  CG  LYS A 221     3384   4166   2624   -853   -237   -824       C  
ATOM   1693  CD  LYS A 221     -35.182 -34.197 -10.578  1.00 25.69           C  
ANISOU 1693  CD  LYS A 221     3220   4476   2063   -716   -720   -854       C  
ATOM   1694  CE  LYS A 221     -34.628 -35.492 -11.128  1.00 26.60           C  
ANISOU 1694  CE  LYS A 221     3264   4654   2187   -871   -494   -792       C  
ATOM   1695  NZ  LYS A 221     -34.296 -36.449 -10.044  1.00 26.60           N  
ANISOU 1695  NZ  LYS A 221     3609   4841   1654   -955     20   -903       N  
ATOM   1696  N   ASN A 222     -31.710 -32.750  -7.719  1.00 21.17           N  
ANISOU 1696  N   ASN A 222     2014   4001   2028   -733     66   -441       N  
ATOM   1697  CA  ASN A 222     -30.980 -33.747  -6.890  1.00 19.78           C  
ANISOU 1697  CA  ASN A 222     2253   3807   1453   -746    178   -649       C  
ATOM   1698  C   ASN A 222     -30.061 -33.042  -5.893  1.00 18.85           C  
ANISOU 1698  C   ASN A 222     1837   3830   1492   -792    237   -483       C  
ATOM   1699  O   ASN A 222     -29.964 -33.517  -4.759  1.00 20.47           O  
ANISOU 1699  O   ASN A 222     2169   4274   1335   -721   -120   -476       O  
ATOM   1700  CB  ASN A 222     -30.155 -34.713  -7.740  1.00 20.29           C  
ANISOU 1700  CB  ASN A 222     2693   3981   1032   -695    -71   -885       C  
ATOM   1701  CG  ASN A 222     -31.030 -35.641  -8.548  1.00 19.02           C  
ANISOU 1701  CG  ASN A 222     2425   3827    973   -674   -101   -907       C  
ATOM   1702  OD1 ASN A 222     -32.196 -35.823  -8.214  1.00 20.81           O  
ANISOU 1702  OD1 ASN A 222     2622   4299    984  -1013   -650   -722       O  
ATOM   1703  ND2 ASN A 222     -30.483 -36.219  -9.607  1.00 20.25           N  
ANISOU 1703  ND2 ASN A 222     3249   3976    467   -230   -252   -581       N  
ATOM   1704  N   THR A 223     -29.366 -31.977  -6.300  1.00 20.93           N  
ANISOU 1704  N   THR A 223     2270   3964   1719   -843     21   -643       N  
ATOM   1705  CA  THR A 223     -28.385 -31.315  -5.404  1.00 18.20           C  
ANISOU 1705  CA  THR A 223     1987   3802   1124   -793    159   -653       C  
ATOM   1706  C   THR A 223     -28.093 -29.892  -5.870  1.00 20.09           C  
ANISOU 1706  C   THR A 223     2185   4133   1313   -749      7   -772       C  
ATOM   1707  O   THR A 223     -28.181 -29.613  -7.088  1.00 20.63           O  
ANISOU 1707  O   THR A 223     2166   4230   1442  -1055     19   -540       O  
ATOM   1708  CB  THR A 223     -27.093 -32.133  -5.295  1.00 18.88           C  
ANISOU 1708  CB  THR A 223     2188   3712   1273   -741     61   -949       C  
ATOM   1709  OG1 THR A 223     -26.304 -31.594  -4.227  1.00 18.40           O  
ANISOU 1709  OG1 THR A 223     1724   3724   1543   -583    -30   -974       O  
ATOM   1710  CG2 THR A 223     -26.290 -32.135  -6.579  1.00 18.57           C  
ANISOU 1710  CG2 THR A 223     2113   3696   1245   -823    -92  -1031       C  
ATOM   1711  N   ILE A 224     -27.774 -29.027  -4.911  1.00 19.31           N  
ANISOU 1711  N   ILE A 224     2067   4139   1129   -728    -71   -728       N  
ATOM   1712  CA  ILE A 224     -27.141 -27.709  -5.169  1.00 19.89           C  
ANISOU 1712  CA  ILE A 224     2310   4136   1108   -679    -88   -662       C  
ATOM   1713  C   ILE A 224     -26.110 -27.457  -4.068  1.00 19.00           C  
ANISOU 1713  C   ILE A 224     2019   4082   1118   -792    123   -510       C  
ATOM   1714  O   ILE A 224     -26.287 -27.972  -2.943  1.00 19.31           O  
ANISOU 1714  O   ILE A 224     1960   4157   1217  -1174    -27   -212       O  
ATOM   1715  CB  ILE A 224     -28.186 -26.586  -5.253  1.00 20.82           C  
ANISOU 1715  CB  ILE A 224     2290   4244   1376   -715   -176   -597       C  
ATOM   1716  CG1 ILE A 224     -27.560 -25.327  -5.859  1.00 23.27           C  
ANISOU 1716  CG1 ILE A 224     2616   4212   2013   -793   -236   -660       C  
ATOM   1717  CG2 ILE A 224     -28.815 -26.336  -3.890  1.00 20.07           C  
ANISOU 1717  CG2 ILE A 224     1957   4379   1290   -647   -396   -512       C  
ATOM   1718  CD1 ILE A 224     -28.559 -24.301  -6.305  1.00 28.34           C  
ANISOU 1718  CD1 ILE A 224     3489   4720   2558   -786   -466   -322       C  
ATOM   1719  N   GLU A 225     -25.059 -26.714  -4.395  1.00 18.41           N  
ANISOU 1719  N   GLU A 225     1803   4029   1162   -598    486   -381       N  
ATOM   1720  CA  GLU A 225     -23.920 -26.473  -3.482  1.00 18.52           C  
ANISOU 1720  CA  GLU A 225     1951   4116    970   -624    315   -410       C  
ATOM   1721  C   GLU A 225     -24.170 -25.183  -2.706  1.00 17.46           C  
ANISOU 1721  C   GLU A 225     1761   4269    601   -419    246   -282       C  
ATOM   1722  O   GLU A 225     -24.751 -24.242  -3.255  1.00 18.18           O  
ANISOU 1722  O   GLU A 225     1988   4672    248   -367     49   -442       O  
ATOM   1723  CB  GLU A 225     -22.601 -26.401  -4.259  1.00 18.18           C  
ANISOU 1723  CB  GLU A 225     2017   3943    947   -625    356   -334       C  
ATOM   1724  CG  GLU A 225     -22.300 -27.645  -5.074  1.00 20.31           C  
ANISOU 1724  CG  GLU A 225     2176   4116   1421   -726     72   -544       C  
ATOM   1725  CD  GLU A 225     -23.091 -27.760  -6.363  1.00 21.42           C  
ANISOU 1725  CD  GLU A 225     2549   4320   1266   -614    242   -568       C  
ATOM   1726  OE1 GLU A 225     -23.484 -26.713  -6.904  1.00 20.91           O  
ANISOU 1726  OE1 GLU A 225     2365   4325   1252   -706     45   -583       O  
ATOM   1727  OE2 GLU A 225     -23.314 -28.896  -6.817  1.00 25.07           O  
ANISOU 1727  OE2 GLU A 225     2833   4619   2073   -713    632   -738       O  
ATOM   1728  N   SER A 226     -23.723 -25.149  -1.458  1.00 16.78           N  
ANISOU 1728  N   SER A 226     1592   4200    582   -430    215   -381       N  
ATOM   1729  CA  SER A 226     -23.696 -23.924  -0.630  1.00 16.39           C  
ANISOU 1729  CA  SER A 226     1399   3748   1078   -515    177   -333       C  
ATOM   1730  C   SER A 226     -22.267 -23.731  -0.131  1.00 15.65           C  
ANISOU 1730  C   SER A 226     1334   3646    964   -470    108   -308       C  
ATOM   1731  O   SER A 226     -21.548 -24.739  -0.031  1.00 16.66           O  
ANISOU 1731  O   SER A 226     1509   3563   1256   -595     67    -46       O  
ATOM   1732  CB  SER A 226     -24.674 -23.998   0.506  1.00 16.26           C  
ANISOU 1732  CB  SER A 226     1665   3682    828   -501    230   -596       C  
ATOM   1733  OG  SER A 226     -24.921 -22.696   1.002  1.00 18.10           O  
ANISOU 1733  OG  SER A 226     2101   3664   1112   -351    284   -334       O  
ATOM   1734  N   PHE A 227     -21.876 -22.490   0.132  1.00 15.05           N  
ANISOU 1734  N   PHE A 227     1506   3648    564   -424     47   -618       N  
ATOM   1735  CA  PHE A 227     -20.478 -22.124   0.469  1.00 16.25           C  
ANISOU 1735  CA  PHE A 227     1519   3847    808   -365    104   -549       C  
ATOM   1736  C   PHE A 227     -20.452 -21.366   1.793  1.00 15.98           C  
ANISOU 1736  C   PHE A 227     1641   3738    690   -275     76   -470       C  
ATOM   1737  O   PHE A 227     -21.092 -20.311   1.909  1.00 13.67           O  
ANISOU 1737  O   PHE A 227     1239   3742    212   -317    168   -454       O  
ATOM   1738  CB  PHE A 227     -19.870 -21.354  -0.695  1.00 17.25           C  
ANISOU 1738  CB  PHE A 227     1746   3809    997   -341    137   -368       C  
ATOM   1739  CG  PHE A 227     -19.774 -22.225  -1.916  1.00 16.17           C  
ANISOU 1739  CG  PHE A 227     1493   3874    776   -347    244   -452       C  
ATOM   1740  CD1 PHE A 227     -18.695 -23.074  -2.093  1.00 16.72           C  
ANISOU 1740  CD1 PHE A 227     1381   4118    852   -390    113   -349       C  
ATOM   1741  CD2 PHE A 227     -20.813 -22.271  -2.831  1.00 16.25           C  
ANISOU 1741  CD2 PHE A 227     1290   4153    729   -202    286   -355       C  
ATOM   1742  CE1 PHE A 227     -18.634 -23.916  -3.192  1.00 16.81           C  
ANISOU 1742  CE1 PHE A 227     1332   4282    772   -232    359   -410       C  
ATOM   1743  CE2 PHE A 227     -20.747 -23.109  -3.931  1.00 16.81           C  
ANISOU 1743  CE2 PHE A 227     1367   4201    817   -187    295   -330       C  
ATOM   1744  CZ  PHE A 227     -19.663 -23.935  -4.103  1.00 17.98           C  
ANISOU 1744  CZ  PHE A 227     1587   4455    787   -142    312   -352       C  
ATOM   1745  N   GLU A 228     -19.682 -21.900   2.743  1.00 16.84           N  
ANISOU 1745  N   GLU A 228     1606   3838    952   -408     20   -407       N  
ATOM   1746  CA  GLU A 228     -19.678 -21.451   4.154  1.00 15.56           C  
ANISOU 1746  CA  GLU A 228     1184   3735    992   -327    127   -497       C  
ATOM   1747  C   GLU A 228     -18.367 -20.726   4.458  1.00 15.91           C  
ANISOU 1747  C   GLU A 228     1418   3681    943   -494    213   -463       C  
ATOM   1748  O   GLU A 228     -17.320 -21.394   4.504  1.00 18.38           O  
ANISOU 1748  O   GLU A 228     1734   3938   1309   -501    472   -613       O  
ATOM   1749  CB  GLU A 228     -19.862 -22.647   5.082  1.00 14.91           C  
ANISOU 1749  CB  GLU A 228     1032   3648    982   -379    225   -522       C  
ATOM   1750  CG  GLU A 228     -19.774 -22.266   6.543  1.00 16.18           C  
ANISOU 1750  CG  GLU A 228     1200   3846   1101   -213     86   -677       C  
ATOM   1751  CD  GLU A 228     -20.101 -23.386   7.508  1.00 17.64           C  
ANISOU 1751  CD  GLU A 228     1768   3935    999   -268     55   -536       C  
ATOM   1752  OE1 GLU A 228     -20.216 -24.551   7.071  1.00 17.88           O  
ANISOU 1752  OE1 GLU A 228     1597   4422    775   -467   -351   -518       O  
ATOM   1753  OE2 GLU A 228     -20.248 -23.086   8.693  1.00 19.61           O  
ANISOU 1753  OE2 GLU A 228     2426   4064    961   -336   -104   -433       O  
ATOM   1754  N   GLY A 229     -18.449 -19.417   4.696  1.00 15.92           N  
ANISOU 1754  N   GLY A 229     1333   3798    916   -647    129   -510       N  
ATOM   1755  CA  GLY A 229     -17.317 -18.590   5.141  1.00 16.92           C  
ANISOU 1755  CA  GLY A 229     1460   3804   1164   -662    380   -603       C  
ATOM   1756  C   GLY A 229     -17.125 -18.653   6.646  1.00 17.21           C  
ANISOU 1756  C   GLY A 229     1375   3833   1329   -655    299   -620       C  
ATOM   1757  O   GLY A 229     -18.005 -19.173   7.387  1.00 16.58           O  
ANISOU 1757  O   GLY A 229     1003   3804   1491   -853    270   -783       O  
ATOM   1758  N   LYS A 230     -16.001 -18.116   7.097  1.00 18.20           N  
ANISOU 1758  N   LYS A 230     1434   4093   1388   -477    288   -819       N  
ATOM   1759  CA  LYS A 230     -15.639 -18.054   8.528  1.00 17.85           C  
ANISOU 1759  CA  LYS A 230     1460   4059   1262   -285    381   -516       C  
ATOM   1760  C   LYS A 230     -14.764 -16.818   8.704  1.00 17.60           C  
ANISOU 1760  C   LYS A 230     1658   3867   1161   -215    250   -654       C  
ATOM   1761  O   LYS A 230     -14.066 -16.467   7.742  1.00 18.18           O  
ANISOU 1761  O   LYS A 230     1641   4104   1162   -671    281   -694       O  
ATOM   1762  CB  LYS A 230     -14.915 -19.347   8.898  1.00 20.11           C  
ANISOU 1762  CB  LYS A 230     1998   4045   1595   -167    555   -400       C  
ATOM   1763  CG  LYS A 230     -14.772 -19.618  10.382  1.00 20.84           C  
ANISOU 1763  CG  LYS A 230     1930   4353   1633   -168    433   -430       C  
ATOM   1764  CD  LYS A 230     -14.326 -21.035  10.646  1.00 21.60           C  
ANISOU 1764  CD  LYS A 230     1977   4013   2216   -343    451   -103       C  
ATOM   1765  CE  LYS A 230     -14.328 -21.402  12.112  1.00 21.43           C  
ANISOU 1765  CE  LYS A 230     1890   4098   2154   -508    507      1       C  
ATOM   1766  NZ  LYS A 230     -13.949 -22.821  12.301  1.00 20.62           N  
ANISOU 1766  NZ  LYS A 230     1771   3955   2109   -550    508    406       N  
ATOM   1767  N   LEU A 231     -14.790 -16.178   9.870  1.00 15.39           N  
ANISOU 1767  N   LEU A 231     1190   3875    782   -107     51   -482       N  
ATOM   1768  CA  LEU A 231     -13.903 -15.019  10.113  1.00 15.51           C  
ANISOU 1768  CA  LEU A 231     1320   3710    861   -258     -8   -433       C  
ATOM   1769  C   LEU A 231     -12.550 -15.544  10.603  1.00 16.08           C  
ANISOU 1769  C   LEU A 231     1361   3648   1100   -100    196   -465       C  
ATOM   1770  O   LEU A 231     -11.521 -15.061  10.116  1.00 16.06           O  
ANISOU 1770  O   LEU A 231     1365   3916    818   -322    242   -549       O  
ATOM   1771  CB  LEU A 231     -14.538 -14.076  11.133  1.00 16.08           C  
ANISOU 1771  CB  LEU A 231     1317   3847    942   -215    179   -450       C  
ATOM   1772  CG  LEU A 231     -13.652 -12.919  11.608  1.00 16.14           C  
ANISOU 1772  CG  LEU A 231     1419   3984    728   -249     76   -361       C  
ATOM   1773  CD1 LEU A 231     -13.260 -12.014  10.447  1.00 15.87           C  
ANISOU 1773  CD1 LEU A 231     1456   4002    571   -172    328   -332       C  
ATOM   1774  CD2 LEU A 231     -14.359 -12.108  12.685  1.00 15.76           C  
ANISOU 1774  CD2 LEU A 231     1051   4071    864    -64     23   -444       C  
ATOM   1775  N   PHE A 232     -12.556 -16.485  11.549  1.00 16.53           N  
ANISOU 1775  N   PHE A 232     1331   3529   1419    -58     31   -451       N  
ATOM   1776  CA  PHE A 232     -11.314 -17.030  12.155  1.00 16.78           C  
ANISOU 1776  CA  PHE A 232     1225   3776   1373   -153    160   -522       C  
ATOM   1777  C   PHE A 232     -11.597 -18.353  12.862  1.00 15.25           C  
ANISOU 1777  C   PHE A 232     1028   3706   1058     -8    259   -481       C  
ATOM   1778  O   PHE A 232     -12.708 -18.585  13.338  1.00 18.03           O  
ANISOU 1778  O   PHE A 232     1064   4072   1711   -232    470   -344       O  
ATOM   1779  CB  PHE A 232     -10.717 -16.038  13.154  1.00 17.41           C  
ANISOU 1779  CB  PHE A 232     1286   3993   1334   -261     89   -434       C  
ATOM   1780  CG  PHE A 232     -11.416 -15.985  14.486  1.00 18.44           C  
ANISOU 1780  CG  PHE A 232     1624   4275   1106   -238     48   -255       C  
ATOM   1781  CD1 PHE A 232     -10.880 -16.629  15.590  1.00 19.20           C  
ANISOU 1781  CD1 PHE A 232     1635   4382   1275   -207    330    -55       C  
ATOM   1782  CD2 PHE A 232     -12.598 -15.279  14.642  1.00 17.62           C  
ANISOU 1782  CD2 PHE A 232     1457   4424    812   -411    110   -258       C  
ATOM   1783  CE1 PHE A 232     -11.514 -16.564  16.822  1.00 20.71           C  
ANISOU 1783  CE1 PHE A 232     1999   4765   1105   -216    197    -95       C  
ATOM   1784  CE2 PHE A 232     -13.233 -15.214  15.876  1.00 18.76           C  
ANISOU 1784  CE2 PHE A 232     1547   4802    776   -362     98     66       C  
ATOM   1785  CZ  PHE A 232     -12.689 -15.858  16.963  1.00 18.71           C  
ANISOU 1785  CZ  PHE A 232     1895   4607    606   -188    206   -151       C  
ATOM   1786  N   GLY A 233     -10.574 -19.192  12.934  1.00 14.78           N  
ANISOU 1786  N   GLY A 233      738   3744   1132     56    414   -543       N  
ATOM   1787  CA  GLY A 233     -10.611 -20.473  13.651  1.00 16.34           C  
ANISOU 1787  CA  GLY A 233      965   3790   1452     16    205   -390       C  
ATOM   1788  C   GLY A 233      -9.350 -20.649  14.471  1.00 16.83           C  
ANISOU 1788  C   GLY A 233     1100   3826   1467     12    230   -359       C  
ATOM   1789  O   GLY A 233      -8.372 -19.929  14.212  1.00 17.07           O  
ANISOU 1789  O   GLY A 233     1500   3562   1423    -15    181   -220       O  
ATOM   1790  N   THR A 234      -9.396 -21.552  15.445  1.00 17.78           N  
ANISOU 1790  N   THR A 234     1118   3991   1644    -30    421    -45       N  
ATOM   1791  CA  THR A 234      -8.261 -21.899  16.323  1.00 19.25           C  
ANISOU 1791  CA  THR A 234     1252   4370   1691     -5    383    -13       C  
ATOM   1792  C   THR A 234      -7.082 -22.346  15.449  1.00 17.53           C  
ANISOU 1792  C   THR A 234     1224   4003   1433   -197    303   -143       C  
ATOM   1793  O   THR A 234      -7.276 -23.241  14.606  1.00 18.38           O  
ANISOU 1793  O   THR A 234     1829   3479   1676   -160    399    -95       O  
ATOM   1794  CB  THR A 234      -8.674 -22.983  17.320  1.00 22.94           C  
ANISOU 1794  CB  THR A 234     1874   5103   1737    103    885    405       C  
ATOM   1795  OG1 THR A 234      -9.732 -22.422  18.098  1.00 30.29           O  
ANISOU 1795  OG1 THR A 234     2516   6031   2961    164   1436    795       O  
ATOM   1796  CG2 THR A 234      -7.521 -23.427  18.192  1.00 24.66           C  
ANISOU 1796  CG2 THR A 234     2349   5295   1724   -158    598    481       C  
ATOM   1797  N   GLY A 235      -5.910 -21.744  15.643  1.00 17.17           N  
ANISOU 1797  N   GLY A 235      931   3996   1597   -106    221     53       N  
ATOM   1798  CA  GLY A 235      -4.691 -22.081  14.884  1.00 17.51           C  
ANISOU 1798  CA  GLY A 235     1009   4096   1546    133    100     -7       C  
ATOM   1799  C   GLY A 235      -4.694 -21.459  13.507  1.00 17.25           C  
ANISOU 1799  C   GLY A 235     1004   3984   1567   -104    102    -17       C  
ATOM   1800  O   GLY A 235      -3.706 -21.654  12.773  1.00 19.33           O  
ANISOU 1800  O   GLY A 235     1154   4591   1599   -137    150   -216       O  
ATOM   1801  N   ILE A 236      -5.767 -20.746  13.150  1.00 15.27           N  
ANISOU 1801  N   ILE A 236      850   3771   1178   -247    153   -133       N  
ATOM   1802  CA  ILE A 236      -5.902 -20.097  11.811  1.00 16.01           C  
ANISOU 1802  CA  ILE A 236     1118   3781   1183   -307    112   -189       C  
ATOM   1803  C   ILE A 236      -6.526 -18.715  12.011  1.00 15.12           C  
ANISOU 1803  C   ILE A 236     1264   3536    943   -462    207   -354       C  
ATOM   1804  O   ILE A 236      -7.479 -18.387  11.302  1.00 17.03           O  
ANISOU 1804  O   ILE A 236     1524   3654   1291   -357   -151   -370       O  
ATOM   1805  CB  ILE A 236      -6.742 -20.973  10.861  1.00 17.38           C  
ANISOU 1805  CB  ILE A 236     1289   3854   1459   -423    100   -352       C  
ATOM   1806  CG1 ILE A 236      -6.518 -22.466  11.120  1.00 18.35           C  
ANISOU 1806  CG1 ILE A 236     1286   3994   1689   -348   -141   -207       C  
ATOM   1807  CG2 ILE A 236      -6.479 -20.602   9.403  1.00 18.14           C  
ANISOU 1807  CG2 ILE A 236     1470   3951   1468   -499    -81   -393       C  
ATOM   1808  CD1 ILE A 236      -7.340 -23.379  10.234  1.00 19.86           C  
ANISOU 1808  CD1 ILE A 236     1345   4019   2179   -312   -176   -279       C  
ATOM   1809  N   GLU A 237      -6.017 -17.947  12.974  1.00 15.46           N  
ANISOU 1809  N   GLU A 237     1327   3580    964   -439    358   -404       N  
ATOM   1810  CA  GLU A 237      -6.726 -16.767  13.524  1.00 14.82           C  
ANISOU 1810  CA  GLU A 237     1222   3727    679   -287    271   -523       C  
ATOM   1811  C   GLU A 237      -6.643 -15.550  12.595  1.00 13.94           C  
ANISOU 1811  C   GLU A 237     1051   3741    503   -138    332   -604       C  
ATOM   1812  O   GLU A 237      -7.567 -14.741  12.639  1.00 15.57           O  
ANISOU 1812  O   GLU A 237     1105   3833    975    174     37   -471       O  
ATOM   1813  CB  GLU A 237      -6.167 -16.416  14.904  1.00 15.01           C  
ANISOU 1813  CB  GLU A 237     1375   3752    573   -321    206   -439       C  
ATOM   1814  CG  GLU A 237      -6.581 -17.400  15.980  1.00 15.95           C  
ANISOU 1814  CG  GLU A 237     1524   3836    698   -295    235   -363       C  
ATOM   1815  CD  GLU A 237      -5.639 -18.564  16.221  1.00 17.12           C  
ANISOU 1815  CD  GLU A 237     1937   3884    683   -322     88   -112       C  
ATOM   1816  OE1 GLU A 237      -4.674 -18.745  15.414  1.00 16.83           O  
ANISOU 1816  OE1 GLU A 237     1721   4138    536   -226   -270    -87       O  
ATOM   1817  OE2 GLU A 237      -5.866 -19.283  17.220  1.00 15.42           O  
ANISOU 1817  OE2 GLU A 237     1673   4116     69   -210     72   -111       O  
ATOM   1818  N   SER A 238      -5.577 -15.388  11.807  1.00 13.92           N  
ANISOU 1818  N   SER A 238      797   3664    827   -172    343   -832       N  
ATOM   1819  CA  SER A 238      -5.216 -14.061  11.240  1.00 14.27           C  
ANISOU 1819  CA  SER A 238     1037   3707    677    -79    212   -733       C  
ATOM   1820  C   SER A 238      -5.863 -13.842   9.874  1.00 15.50           C  
ANISOU 1820  C   SER A 238     1257   3757    875   -108    177   -648       C  
ATOM   1821  O   SER A 238      -6.113 -12.673   9.525  1.00 15.91           O  
ANISOU 1821  O   SER A 238     1718   3884    441    -89    183   -376       O  
ATOM   1822  CB  SER A 238      -3.724 -13.889  11.148  1.00 15.23           C  
ANISOU 1822  CB  SER A 238      929   3865    991     -2     -7   -946       C  
ATOM   1823  OG  SER A 238      -3.156 -13.748  12.436  1.00 15.18           O  
ANISOU 1823  OG  SER A 238      821   4212    733    -20    149   -759       O  
ATOM   1824  N   TYR A 239      -6.083 -14.912   9.116  1.00 15.25           N  
ANISOU 1824  N   TYR A 239     1238   3832    723   -181    493   -544       N  
ATOM   1825  CA  TYR A 239      -6.629 -14.822   7.741  1.00 15.20           C  
ANISOU 1825  CA  TYR A 239     1103   3829    841   -148    333   -376       C  
ATOM   1826  C   TYR A 239      -7.373 -16.103   7.403  1.00 14.86           C  
ANISOU 1826  C   TYR A 239     1054   3553   1037    -90    282   -260       C  
ATOM   1827  O   TYR A 239      -6.852 -17.200   7.651  1.00 15.54           O  
ANISOU 1827  O   TYR A 239      943   3819   1140   -101     80   -218       O  
ATOM   1828  CB  TYR A 239      -5.496 -14.566   6.749  1.00 15.97           C  
ANISOU 1828  CB  TYR A 239     1163   3926    976   -196    522   -404       C  
ATOM   1829  CG  TYR A 239      -5.839 -14.630   5.275  1.00 16.22           C  
ANISOU 1829  CG  TYR A 239     1197   3966   1001   -309    374   -360       C  
ATOM   1830  CD1 TYR A 239      -6.175 -13.488   4.566  1.00 15.83           C  
ANISOU 1830  CD1 TYR A 239     1044   4144    827   -309    404   -393       C  
ATOM   1831  CD2 TYR A 239      -5.752 -15.816   4.563  1.00 15.97           C  
ANISOU 1831  CD2 TYR A 239     1194   4033    841   -462    320   -357       C  
ATOM   1832  CE1 TYR A 239      -6.430 -13.523   3.202  1.00 16.20           C  
ANISOU 1832  CE1 TYR A 239     1183   4091    880   -395    306   -545       C  
ATOM   1833  CE2 TYR A 239      -6.005 -15.869   3.201  1.00 16.36           C  
ANISOU 1833  CE2 TYR A 239     1298   3968    949   -589    253   -496       C  
ATOM   1834  CZ  TYR A 239      -6.351 -14.720   2.512  1.00 16.40           C  
ANISOU 1834  CZ  TYR A 239     1335   4158    737   -360    260   -550       C  
ATOM   1835  OH  TYR A 239      -6.594 -14.759   1.160  1.00 17.37           O  
ANISOU 1835  OH  TYR A 239     1293   4643    663   -230    369   -660       O  
ATOM   1836  N   THR A 240      -8.565 -15.936   6.833  1.00 15.27           N  
ANISOU 1836  N   THR A 240     1096   3440   1264    -71    140   -320       N  
ATOM   1837  CA  THR A 240      -9.397 -17.028   6.289  1.00 14.73           C  
ANISOU 1837  CA  THR A 240     1243   3356    998    -74    178   -388       C  
ATOM   1838  C   THR A 240      -9.541 -16.801   4.787  1.00 14.95           C  
ANISOU 1838  C   THR A 240     1234   3513    933   -185    402   -458       C  
ATOM   1839  O   THR A 240     -10.078 -15.748   4.397  1.00 14.17           O  
ANISOU 1839  O   THR A 240     1345   3538    499   -283    299   -308       O  
ATOM   1840  CB  THR A 240     -10.769 -17.094   6.972  1.00 15.68           C  
ANISOU 1840  CB  THR A 240     1262   3562   1133   -263    234   -376       C  
ATOM   1841  OG1 THR A 240     -10.579 -17.065   8.389  1.00 15.53           O  
ANISOU 1841  OG1 THR A 240     1097   3707   1095   -337    415   -549       O  
ATOM   1842  CG2 THR A 240     -11.519 -18.343   6.574  1.00 16.44           C  
ANISOU 1842  CG2 THR A 240     1465   3668   1110   -267    -22   -497       C  
ATOM   1843  N   THR A 241      -9.050 -17.736   3.981  1.00 14.97           N  
ANISOU 1843  N   THR A 241     1237   3681    768   -368    224   -650       N  
ATOM   1844  CA  THR A 241      -9.111 -17.620   2.506  1.00 15.57           C  
ANISOU 1844  CA  THR A 241     1354   3813    746   -362    348   -675       C  
ATOM   1845  C   THR A 241     -10.579 -17.450   2.113  1.00 14.87           C  
ANISOU 1845  C   THR A 241     1325   3547    775   -351    544   -583       C  
ATOM   1846  O   THR A 241     -10.899 -16.465   1.421  1.00 16.23           O  
ANISOU 1846  O   THR A 241     1561   3592   1010   -419    712   -451       O  
ATOM   1847  CB  THR A 241      -8.430 -18.812   1.829  1.00 16.90           C  
ANISOU 1847  CB  THR A 241     1285   3905   1228   -265    261   -748       C  
ATOM   1848  OG1 THR A 241      -7.124 -18.961   2.392  1.00 16.75           O  
ANISOU 1848  OG1 THR A 241     1231   4143    989   -213    372   -730       O  
ATOM   1849  CG2 THR A 241      -8.339 -18.627   0.333  1.00 17.56           C  
ANISOU 1849  CG2 THR A 241     1342   4078   1252   -401    460   -579       C  
ATOM   1850  N   GLY A 242     -11.437 -18.367   2.563  1.00 14.89           N  
ANISOU 1850  N   GLY A 242     1242   3676    738   -375    562   -620       N  
ATOM   1851  CA  GLY A 242     -12.882 -18.349   2.263  1.00 15.41           C  
ANISOU 1851  CA  GLY A 242     1293   3867    695   -490    282   -437       C  
ATOM   1852  C   GLY A 242     -13.622 -17.415   3.202  1.00 14.57           C  
ANISOU 1852  C   GLY A 242     1070   3571    895   -340     -9   -365       C  
ATOM   1853  O   GLY A 242     -14.205 -17.908   4.180  1.00 15.11           O  
ANISOU 1853  O   GLY A 242     1258   3689    791   -439   -154   -281       O  
ATOM   1854  N   SER A 243     -13.590 -16.111   2.928  1.00 14.68           N  
ANISOU 1854  N   SER A 243     1124   3641    813   -404     70   -339       N  
ATOM   1855  CA  SER A 243     -14.236 -15.059   3.756  1.00 15.31           C  
ANISOU 1855  CA  SER A 243     1327   3763    725   -333     73   -458       C  
ATOM   1856  C   SER A 243     -15.735 -14.997   3.432  1.00 14.51           C  
ANISOU 1856  C   SER A 243     1175   3640    695   -369    271   -535       C  
ATOM   1857  O   SER A 243     -16.163 -15.530   2.374  1.00 14.48           O  
ANISOU 1857  O   SER A 243     1166   3807    526   -587     69   -275       O  
ATOM   1858  CB  SER A 243     -13.569 -13.713   3.566  1.00 15.69           C  
ANISOU 1858  CB  SER A 243     1223   3882    855   -286    145   -433       C  
ATOM   1859  OG  SER A 243     -13.890 -13.139   2.305  1.00 16.71           O  
ANISOU 1859  OG  SER A 243     1590   3976    782   -137    364   -318       O  
ATOM   1860  N   HIS A 244     -16.518 -14.369   4.301  1.00 14.63           N  
ANISOU 1860  N   HIS A 244     1264   3543    751   -318    302   -399       N  
ATOM   1861  CA  HIS A 244     -17.972 -14.170   4.070  1.00 14.73           C  
ANISOU 1861  CA  HIS A 244     1224   3671    698   -235    169   -517       C  
ATOM   1862  C   HIS A 244     -18.185 -13.361   2.789  1.00 14.91           C  
ANISOU 1862  C   HIS A 244     1384   3566    712   -472    115   -406       C  
ATOM   1863  O   HIS A 244     -19.141 -13.666   2.048  1.00 14.93           O  
ANISOU 1863  O   HIS A 244      959   3713    998   -610     73   -167       O  
ATOM   1864  CB  HIS A 244     -18.618 -13.484   5.272  1.00 13.76           C  
ANISOU 1864  CB  HIS A 244      976   3653    599   -281    206   -524       C  
ATOM   1865  CG  HIS A 244     -18.507 -14.290   6.513  1.00 13.92           C  
ANISOU 1865  CG  HIS A 244     1043   3503    743   -300    118   -461       C  
ATOM   1866  ND1 HIS A 244     -18.956 -15.597   6.583  1.00 15.12           N  
ANISOU 1866  ND1 HIS A 244     1349   3596    798   -198    172   -457       N  
ATOM   1867  CD2 HIS A 244     -18.025 -13.975   7.734  1.00 14.48           C  
ANISOU 1867  CD2 HIS A 244     1192   3500    808   -443   -105   -401       C  
ATOM   1868  CE1 HIS A 244     -18.738 -16.056   7.800  1.00 15.15           C  
ANISOU 1868  CE1 HIS A 244     1267   3596    893   -481     40   -333       C  
ATOM   1869  NE2 HIS A 244     -18.174 -15.077   8.523  1.00 14.62           N  
ANISOU 1869  NE2 HIS A 244     1332   3376    847   -527     87   -344       N  
ATOM   1870  N   GLU A 245     -17.350 -12.347   2.549  1.00 15.05           N  
ANISOU 1870  N   GLU A 245     1294   3595    829   -405    -12   -427       N  
ATOM   1871  CA  GLU A 245     -17.469 -11.476   1.351  1.00 15.12           C  
ANISOU 1871  CA  GLU A 245     1486   3581    676   -387     61   -269       C  
ATOM   1872  C   GLU A 245     -17.151 -12.327   0.114  1.00 14.57           C  
ANISOU 1872  C   GLU A 245     1295   3705    535   -354    -31   -222       C  
ATOM   1873  O   GLU A 245     -17.932 -12.295  -0.855  1.00 14.88           O  
ANISOU 1873  O   GLU A 245     1419   3823    412   -282   -126   -217       O  
ATOM   1874  CB  GLU A 245     -16.529 -10.274   1.437  1.00 16.66           C  
ANISOU 1874  CB  GLU A 245     1738   3588   1004   -356     78   -119       C  
ATOM   1875  CG  GLU A 245     -16.957  -9.197   2.408  1.00 16.03           C  
ANISOU 1875  CG  GLU A 245     1608   3560    922   -298    252   -216       C  
ATOM   1876  CD  GLU A 245     -16.668  -9.511   3.863  1.00 16.65           C  
ANISOU 1876  CD  GLU A 245     1842   3376   1105   -229    138   -184       C  
ATOM   1877  OE1 GLU A 245     -15.956 -10.508   4.136  1.00 17.11           O  
ANISOU 1877  OE1 GLU A 245     1721   3690   1088   -120     42    -38       O  
ATOM   1878  OE2 GLU A 245     -17.145  -8.745   4.722  1.00 17.90           O  
ANISOU 1878  OE2 GLU A 245     1937   3844   1019   -218    259   -300       O  
ATOM   1879  N   PHE A 246     -16.070 -13.104   0.159  1.00 14.59           N  
ANISOU 1879  N   PHE A 246     1432   3611    500   -427    170   -364       N  
ATOM   1880  CA  PHE A 246     -15.665 -13.971  -0.973  1.00 15.19           C  
ANISOU 1880  CA  PHE A 246     1381   3705    683   -421    346   -304       C  
ATOM   1881  C   PHE A 246     -16.841 -14.884  -1.353  1.00 15.78           C  
ANISOU 1881  C   PHE A 246     1630   3815    550   -472    121   -357       C  
ATOM   1882  O   PHE A 246     -17.208 -14.976  -2.537  1.00 16.09           O  
ANISOU 1882  O   PHE A 246     1405   3819    889   -297   -395   -346       O  
ATOM   1883  CB  PHE A 246     -14.411 -14.782  -0.634  1.00 13.26           C  
ANISOU 1883  CB  PHE A 246      981   3729    327   -563    262   -275       C  
ATOM   1884  CG  PHE A 246     -14.011 -15.703  -1.753  1.00 14.96           C  
ANISOU 1884  CG  PHE A 246     1245   3961    478   -508    218   -502       C  
ATOM   1885  CD1 PHE A 246     -13.137 -15.272  -2.737  1.00 15.57           C  
ANISOU 1885  CD1 PHE A 246     1482   4095    338   -522    150   -489       C  
ATOM   1886  CD2 PHE A 246     -14.535 -16.981  -1.845  1.00 16.74           C  
ANISOU 1886  CD2 PHE A 246     1676   4042    642   -417    353   -686       C  
ATOM   1887  CE1 PHE A 246     -12.776 -16.113  -3.776  1.00 17.29           C  
ANISOU 1887  CE1 PHE A 246     2123   4264    180   -566    434   -444       C  
ATOM   1888  CE2 PHE A 246     -14.189 -17.813  -2.900  1.00 17.14           C  
ANISOU 1888  CE2 PHE A 246     1911   4261    337   -567    297   -541       C  
ATOM   1889  CZ  PHE A 246     -13.297 -17.383  -3.853  1.00 17.17           C  
ANISOU 1889  CZ  PHE A 246     1976   4386    161   -636    205   -626       C  
ATOM   1890  N   TYR A 247     -17.453 -15.538  -0.364  1.00 15.52           N  
ANISOU 1890  N   TYR A 247     1594   3659    640   -507    172   -443       N  
ATOM   1891  CA  TYR A 247     -18.459 -16.592  -0.627  1.00 15.76           C  
ANISOU 1891  CA  TYR A 247     1622   3662    703   -315    214   -318       C  
ATOM   1892  C   TYR A 247     -19.801 -15.966  -1.019  1.00 13.90           C  
ANISOU 1892  C   TYR A 247     1367   3479    435   -374    168   -355       C  
ATOM   1893  O   TYR A 247     -20.469 -16.573  -1.823  1.00 15.08           O  
ANISOU 1893  O   TYR A 247     1591   3575    562   -361   -132   -330       O  
ATOM   1894  CB  TYR A 247     -18.583 -17.560   0.545  1.00 15.04           C  
ANISOU 1894  CB  TYR A 247     1691   3699    324   -230    -48   -334       C  
ATOM   1895  CG  TYR A 247     -17.487 -18.594   0.610  1.00 15.24           C  
ANISOU 1895  CG  TYR A 247     1601   3568    620   -191    328   -359       C  
ATOM   1896  CD1 TYR A 247     -17.127 -19.357  -0.493  1.00 14.92           C  
ANISOU 1896  CD1 TYR A 247     1487   3682    500   -314    251   -350       C  
ATOM   1897  CD2 TYR A 247     -16.832 -18.831   1.802  1.00 16.02           C  
ANISOU 1897  CD2 TYR A 247     1398   3639   1049   -280    140    -23       C  
ATOM   1898  CE1 TYR A 247     -16.132 -20.324  -0.408  1.00 15.15           C  
ANISOU 1898  CE1 TYR A 247     1649   3731    375   -297    317   -386       C  
ATOM   1899  CE2 TYR A 247     -15.841 -19.788   1.904  1.00 16.27           C  
ANISOU 1899  CE2 TYR A 247     1472   3560   1150   -136    218   -124       C  
ATOM   1900  CZ  TYR A 247     -15.492 -20.542   0.801  1.00 15.65           C  
ANISOU 1900  CZ  TYR A 247     1331   3728    886   -181    149   -114       C  
ATOM   1901  OH  TYR A 247     -14.530 -21.497   0.945  1.00 15.52           O  
ANISOU 1901  OH  TYR A 247     1037   3657   1201   -217    324   -295       O  
ATOM   1902  N   GLN A 248     -20.191 -14.816  -0.462  1.00 14.23           N  
ANISOU 1902  N   GLN A 248     1226   3700    480   -315    280   -393       N  
ATOM   1903  CA  GLN A 248     -21.437 -14.147  -0.904  1.00 14.61           C  
ANISOU 1903  CA  GLN A 248     1334   3810    407   -267    208   -313       C  
ATOM   1904  C   GLN A 248     -21.250 -13.758  -2.377  1.00 15.08           C  
ANISOU 1904  C   GLN A 248     1374   3935    419   -482    249   -287       C  
ATOM   1905  O   GLN A 248     -22.169 -14.021  -3.199  1.00 14.76           O  
ANISOU 1905  O   GLN A 248     1450   4007    151   -395    187   -343       O  
ATOM   1906  CB  GLN A 248     -21.813 -12.938  -0.041  1.00 15.19           C  
ANISOU 1906  CB  GLN A 248     1394   3997    380   -278     54   -500       C  
ATOM   1907  CG  GLN A 248     -23.075 -12.257  -0.573  1.00 16.60           C  
ANISOU 1907  CG  GLN A 248     1534   4091    679   -163    220   -340       C  
ATOM   1908  CD  GLN A 248     -23.821 -11.391   0.412  1.00 17.28           C  
ANISOU 1908  CD  GLN A 248     1694   4278    594   -383    243   -397       C  
ATOM   1909  OE1 GLN A 248     -24.981 -11.040   0.170  1.00 16.16           O  
ANISOU 1909  OE1 GLN A 248     1509   4178    452   -577     87   -409       O  
ATOM   1910  NE2 GLN A 248     -23.160 -11.022   1.509  1.00 15.52           N  
ANISOU 1910  NE2 GLN A 248     1800   3895    201   -581    484   -269       N  
ATOM   1911  N   ASN A 249     -20.089 -13.190  -2.712  1.00 14.85           N  
ANISOU 1911  N   ASN A 249     1390   3909    342   -509    429    -60       N  
ATOM   1912  CA  ASN A 249     -19.755 -12.814  -4.116  1.00 15.63           C  
ANISOU 1912  CA  ASN A 249     1571   4030    337   -549    331    -13       C  
ATOM   1913  C   ASN A 249     -19.770 -14.067  -4.998  1.00 16.77           C  
ANISOU 1913  C   ASN A 249     1798   4075    495   -690    148    -47       C  
ATOM   1914  O   ASN A 249     -20.314 -14.005  -6.137  1.00 16.17           O  
ANISOU 1914  O   ASN A 249     1806   4105    231   -624    279   -236       O  
ATOM   1915  CB  ASN A 249     -18.401 -12.098  -4.197  1.00 17.00           C  
ANISOU 1915  CB  ASN A 249     1597   4066    795   -653    494    -92       C  
ATOM   1916  CG  ASN A 249     -18.431 -10.712  -3.588  1.00 15.61           C  
ANISOU 1916  CG  ASN A 249     1531   3782    618   -495    325   -203       C  
ATOM   1917  OD1 ASN A 249     -19.500 -10.137  -3.411  1.00 15.48           O  
ANISOU 1917  OD1 ASN A 249     1337   3714    828   -424    127   -285       O  
ATOM   1918  ND2 ASN A 249     -17.270 -10.169  -3.260  1.00 14.03           N  
ANISOU 1918  ND2 ASN A 249     1318   3581    432   -556    348   -171       N  
ATOM   1919  N   TYR A 250     -19.176 -15.163  -4.519  1.00 16.60           N  
ANISOU 1919  N   TYR A 250     1800   3961    545   -840    223   -362       N  
ATOM   1920  CA  TYR A 250     -19.066 -16.431  -5.288  1.00 18.25           C  
ANISOU 1920  CA  TYR A 250     1964   3978    988   -795    480   -275       C  
ATOM   1921  C   TYR A 250     -20.467 -17.014  -5.526  1.00 18.23           C  
ANISOU 1921  C   TYR A 250     1899   4280    746   -609    177   -469       C  
ATOM   1922  O   TYR A 250     -20.798 -17.359  -6.684  1.00 18.15           O  
ANISOU 1922  O   TYR A 250     1760   4421    714   -628    394   -605       O  
ATOM   1923  CB  TYR A 250     -18.139 -17.430  -4.591  1.00 17.97           C  
ANISOU 1923  CB  TYR A 250     1966   3905    954   -744    228   -497       C  
ATOM   1924  CG  TYR A 250     -17.854 -18.617  -5.470  1.00 18.50           C  
ANISOU 1924  CG  TYR A 250     2150   3975    901   -642    312   -526       C  
ATOM   1925  CD1 TYR A 250     -16.894 -18.546  -6.467  1.00 19.49           C  
ANISOU 1925  CD1 TYR A 250     2355   4000   1050   -670    527   -454       C  
ATOM   1926  CD2 TYR A 250     -18.585 -19.785  -5.354  1.00 17.92           C  
ANISOU 1926  CD2 TYR A 250     2067   3878    864   -585    180   -609       C  
ATOM   1927  CE1 TYR A 250     -16.651 -19.618  -7.308  1.00 20.41           C  
ANISOU 1927  CE1 TYR A 250     2523   3855   1375   -594    444   -639       C  
ATOM   1928  CE2 TYR A 250     -18.360 -20.862  -6.196  1.00 19.26           C  
ANISOU 1928  CE2 TYR A 250     2486   4001    828   -624    228   -605       C  
ATOM   1929  CZ  TYR A 250     -17.388 -20.781  -7.173  1.00 20.35           C  
ANISOU 1929  CZ  TYR A 250     2214   3882   1636   -477    505   -628       C  
ATOM   1930  OH  TYR A 250     -17.183 -21.839  -8.013  1.00 21.97           O  
ANISOU 1930  OH  TYR A 250     2743   3869   1736   -660    746   -886       O  
ATOM   1931  N   ALA A 251     -21.280 -17.111  -4.466  1.00 18.79           N  
ANISOU 1931  N   ALA A 251     1650   4352   1134   -827    294   -426       N  
ATOM   1932  CA  ALA A 251     -22.652 -17.664  -4.516  1.00 18.22           C  
ANISOU 1932  CA  ALA A 251     1626   4393    902   -691    351   -378       C  
ATOM   1933  C   ALA A 251     -23.461 -16.895  -5.564  1.00 17.92           C  
ANISOU 1933  C   ALA A 251     1859   4172    776   -813    325   -321       C  
ATOM   1934  O   ALA A 251     -24.083 -17.538  -6.418  1.00 18.55           O  
ANISOU 1934  O   ALA A 251     1881   4379    788   -733    121   -376       O  
ATOM   1935  CB  ALA A 251     -23.303 -17.597  -3.147  1.00 19.60           C  
ANISOU 1935  CB  ALA A 251     1922   4673    852   -684    374   -409       C  
ATOM   1936  N   ILE A 252     -23.452 -15.563  -5.496  1.00 18.37           N  
ANISOU 1936  N   ILE A 252     1845   4305    827   -612      3   -233       N  
ATOM   1937  CA  ILE A 252     -24.276 -14.696  -6.389  1.00 17.69           C  
ANISOU 1937  CA  ILE A 252     1589   4201    928   -666    188    -36       C  
ATOM   1938  C   ILE A 252     -23.794 -14.872  -7.828  1.00 18.04           C  
ANISOU 1938  C   ILE A 252     1562   4387    906   -567     47   -188       C  
ATOM   1939  O   ILE A 252     -24.654 -14.990  -8.736  1.00 18.85           O  
ANISOU 1939  O   ILE A 252     1686   4728    745   -220    -71   -224       O  
ATOM   1940  CB  ILE A 252     -24.232 -13.231  -5.915  1.00 17.34           C  
ANISOU 1940  CB  ILE A 252     1639   4190    759   -626    217    -75       C  
ATOM   1941  CG1 ILE A 252     -24.988 -13.073  -4.592  1.00 17.21           C  
ANISOU 1941  CG1 ILE A 252     1716   4196    627   -674     87   -168       C  
ATOM   1942  CG2 ILE A 252     -24.766 -12.295  -6.996  1.00 17.13           C  
ANISOU 1942  CG2 ILE A 252     1693   4380    435   -628    100   -117       C  
ATOM   1943  CD1 ILE A 252     -24.801 -11.734  -3.916  1.00 18.59           C  
ANISOU 1943  CD1 ILE A 252     1862   4252    950   -591    -42   -161       C  
ATOM   1944  N   SER A 253     -22.476 -14.921  -8.052  1.00 18.89           N  
ANISOU 1944  N   SER A 253     1784   4685    708   -439    284   -144       N  
ATOM   1945  CA  SER A 253     -21.907 -14.911  -9.428  1.00 20.20           C  
ANISOU 1945  CA  SER A 253     1996   4862    817   -410    514   -145       C  
ATOM   1946  C   SER A 253     -22.030 -16.296 -10.082  1.00 18.67           C  
ANISOU 1946  C   SER A 253     1978   4861    251   -628    458   -228       C  
ATOM   1947  O   SER A 253     -22.178 -16.346 -11.320  1.00 20.06           O  
ANISOU 1947  O   SER A 253     2493   4824    301   -357    263   -414       O  
ATOM   1948  CB  SER A 253     -20.490 -14.409  -9.436  1.00 22.34           C  
ANISOU 1948  CB  SER A 253     2142   5106   1238   -573    274    -30       C  
ATOM   1949  OG  SER A 253     -19.644 -15.272  -8.705  1.00 26.56           O  
ANISOU 1949  OG  SER A 253     2254   5863   1974   -313    498    314       O  
ATOM   1950  N   ARG A 254     -21.948 -17.377  -9.302  1.00 18.66           N  
ANISOU 1950  N   ARG A 254     1856   4690    544   -801    366   -384       N  
ATOM   1951  CA  ARG A 254     -22.001 -18.777  -9.803  1.00 19.96           C  
ANISOU 1951  CA  ARG A 254     2291   4724    568   -852    317   -386       C  
ATOM   1952  C   ARG A 254     -23.413 -19.357  -9.612  1.00 20.81           C  
ANISOU 1952  C   ARG A 254     2476   4622    808   -839     39   -549       C  
ATOM   1953  O   ARG A 254     -23.630 -20.533  -9.967  1.00 21.03           O  
ANISOU 1953  O   ARG A 254     2318   4578   1092   -943    -92   -779       O  
ATOM   1954  CB  ARG A 254     -20.925 -19.620  -9.115  1.00 19.79           C  
ANISOU 1954  CB  ARG A 254     2189   4645    684   -942    194   -498       C  
ATOM   1955  CG  ARG A 254     -19.566 -19.572  -9.802  1.00 20.82           C  
ANISOU 1955  CG  ARG A 254     2261   4704    944   -848    169   -571       C  
ATOM   1956  CD  ARG A 254     -18.890 -18.211  -9.733  1.00 21.17           C  
ANISOU 1956  CD  ARG A 254     2249   4869    923   -734    493   -422       C  
ATOM   1957  NE  ARG A 254     -17.541 -18.267 -10.269  1.00 21.63           N  
ANISOU 1957  NE  ARG A 254     1972   4981   1264   -667    385   -479       N  
ATOM   1958  CZ  ARG A 254     -16.803 -17.209 -10.586  1.00 22.27           C  
ANISOU 1958  CZ  ARG A 254     2041   4749   1668   -562    595   -639       C  
ATOM   1959  NH1 ARG A 254     -17.278 -15.989 -10.416  1.00 24.65           N  
ANISOU 1959  NH1 ARG A 254     2389   4882   2093   -528    639   -485       N  
ATOM   1960  NH2 ARG A 254     -15.589 -17.376 -11.086  1.00 24.34           N  
ANISOU 1960  NH2 ARG A 254     2238   4992   2016   -776   1045   -656       N  
ATOM   1961  N   ASN A 255     -24.344 -18.555  -9.090  1.00 21.40           N  
ANISOU 1961  N   ASN A 255     2246   4758   1126   -761   -320   -511       N  
ATOM   1962  CA  ASN A 255     -25.767 -18.935  -8.884  1.00 20.74           C  
ANISOU 1962  CA  ASN A 255     2443   4602    833   -926   -312   -346       C  
ATOM   1963  C   ASN A 255     -25.836 -20.162  -7.957  1.00 19.91           C  
ANISOU 1963  C   ASN A 255     2486   4187    889   -803   -357   -561       C  
ATOM   1964  O   ASN A 255     -26.550 -21.129  -8.275  1.00 21.04           O  
ANISOU 1964  O   ASN A 255     2860   4057   1077   -846   -598   -527       O  
ATOM   1965  CB  ASN A 255     -26.479 -19.151 -10.224  1.00 21.93           C  
ANISOU 1965  CB  ASN A 255     2499   5225    608   -686   -153   -544       C  
ATOM   1966  CG  ASN A 255     -27.975 -18.947 -10.115  1.00 24.85           C  
ANISOU 1966  CG  ASN A 255     2735   5676   1030   -514   -595   -431       C  
ATOM   1967  OD1 ASN A 255     -28.447 -18.197  -9.262  1.00 25.71           O  
ANISOU 1967  OD1 ASN A 255     2402   5937   1428   -610     39    156       O  
ATOM   1968  ND2 ASN A 255     -28.733 -19.612 -10.968  1.00 26.29           N  
ANISOU 1968  ND2 ASN A 255     2759   5534   1696   -763   -556   -500       N  
ATOM   1969  N   LYS A 256     -25.135 -20.116  -6.828  1.00 18.22           N  
ANISOU 1969  N   LYS A 256     2278   4053    589   -531    -60   -541       N  
ATOM   1970  CA  LYS A 256     -25.187 -21.190  -5.804  1.00 18.53           C  
ANISOU 1970  CA  LYS A 256     2209   4010    819   -515     91   -690       C  
ATOM   1971  C   LYS A 256     -25.726 -20.604  -4.496  1.00 17.16           C  
ANISOU 1971  C   LYS A 256     1993   3671    853   -578    186   -640       C  
ATOM   1972  O   LYS A 256     -26.069 -19.412  -4.471  1.00 17.62           O  
ANISOU 1972  O   LYS A 256     1867   4078    747   -734     93   -679       O  
ATOM   1973  CB  LYS A 256     -23.803 -21.819  -5.625  1.00 19.15           C  
ANISOU 1973  CB  LYS A 256     2214   4202    859   -360    108   -772       C  
ATOM   1974  CG  LYS A 256     -23.186 -22.356  -6.911  1.00 19.75           C  
ANISOU 1974  CG  LYS A 256     2139   4248   1117   -337    282   -905       C  
ATOM   1975  CD  LYS A 256     -23.944 -23.529  -7.500  1.00 21.59           C  
ANISOU 1975  CD  LYS A 256     2463   4610   1130   -373      9   -703       C  
ATOM   1976  CE  LYS A 256     -23.262 -24.119  -8.715  1.00 21.59           C  
ANISOU 1976  CE  LYS A 256     1901   4798   1504   -556    423   -675       C  
ATOM   1977  NZ  LYS A 256     -23.963 -25.322  -9.232  1.00 21.34           N  
ANISOU 1977  NZ  LYS A 256     2197   4839   1073   -741    586   -539       N  
ATOM   1978  N   LEU A 257     -25.814 -21.430  -3.457  1.00 17.01           N  
ANISOU 1978  N   LEU A 257     1731   3765    967   -640    283   -575       N  
ATOM   1979  CA  LEU A 257     -26.320 -21.014  -2.126  1.00 17.79           C  
ANISOU 1979  CA  LEU A 257     1946   3850    963   -466     78   -743       C  
ATOM   1980  C   LEU A 257     -25.163 -20.426  -1.324  1.00 17.28           C  
ANISOU 1980  C   LEU A 257     1700   3819   1044   -447    205   -585       C  
ATOM   1981  O   LEU A 257     -23.999 -20.789  -1.584  1.00 16.57           O  
ANISOU 1981  O   LEU A 257     1845   3879    571   -311    235   -450       O  
ATOM   1982  CB  LEU A 257     -26.941 -22.211  -1.398  1.00 17.87           C  
ANISOU 1982  CB  LEU A 257     1813   3899   1076   -718    337   -543       C  
ATOM   1983  CG  LEU A 257     -28.438 -22.421  -1.620  1.00 23.17           C  
ANISOU 1983  CG  LEU A 257     2412   4409   1981  -1022   -135   -719       C  
ATOM   1984  CD1 LEU A 257     -28.816 -22.177  -3.051  1.00 22.79           C  
ANISOU 1984  CD1 LEU A 257     2245   4716   1698  -1417    154   -755       C  
ATOM   1985  CD2 LEU A 257     -28.877 -23.801  -1.179  1.00 20.66           C  
ANISOU 1985  CD2 LEU A 257     2158   4146   1542  -1147   -420   -965       C  
ATOM   1986  N   TRP A 258     -25.494 -19.543  -0.387  1.00 16.38           N  
ANISOU 1986  N   TRP A 258     1716   3840    666   -331     54   -440       N  
ATOM   1987  CA  TRP A 258     -24.535 -18.947   0.570  1.00 14.94           C  
ANISOU 1987  CA  TRP A 258     1179   3792    705   -475    218   -360       C  
ATOM   1988  C   TRP A 258     -24.866 -19.479   1.961  1.00 15.50           C  
ANISOU 1988  C   TRP A 258     1354   3846    687   -410    -62   -344       C  
ATOM   1989  O   TRP A 258     -26.045 -19.417   2.347  1.00 17.09           O  
ANISOU 1989  O   TRP A 258     1473   4107    914   -576    -57   -495       O  
ATOM   1990  CB  TRP A 258     -24.590 -17.420   0.491  1.00 15.10           C  
ANISOU 1990  CB  TRP A 258     1299   3901    537   -424    225   -396       C  
ATOM   1991  CG  TRP A 258     -23.627 -16.735   1.405  1.00 15.42           C  
ANISOU 1991  CG  TRP A 258     1463   3758    636   -477     51   -207       C  
ATOM   1992  CD1 TRP A 258     -22.359 -17.133   1.722  1.00 16.15           C  
ANISOU 1992  CD1 TRP A 258     1675   3627    833   -498    -61   -245       C  
ATOM   1993  CD2 TRP A 258     -23.850 -15.502   2.107  1.00 14.90           C  
ANISOU 1993  CD2 TRP A 258     1400   3644    614   -489     60   -254       C  
ATOM   1994  NE1 TRP A 258     -21.797 -16.254   2.607  1.00 16.55           N  
ANISOU 1994  NE1 TRP A 258     1810   3584    894   -480   -150   -250       N  
ATOM   1995  CE2 TRP A 258     -22.687 -15.245   2.862  1.00 14.88           C  
ANISOU 1995  CE2 TRP A 258     1212   3648    790   -531     97   -147       C  
ATOM   1996  CE3 TRP A 258     -24.932 -14.618   2.212  1.00 15.97           C  
ANISOU 1996  CE3 TRP A 258     1494   3675    895   -495     10   -210       C  
ATOM   1997  CZ2 TRP A 258     -22.565 -14.117   3.667  1.00 14.52           C  
ANISOU 1997  CZ2 TRP A 258     1071   3624    820   -602   -187   -220       C  
ATOM   1998  CZ3 TRP A 258     -24.808 -13.507   3.014  1.00 15.08           C  
ANISOU 1998  CZ3 TRP A 258     1179   3530   1019   -407    100   -365       C  
ATOM   1999  CH2 TRP A 258     -23.636 -13.259   3.726  1.00 15.78           C  
ANISOU 1999  CH2 TRP A 258     1450   3663    882   -530     49   -211       C  
ATOM   2000  N   THR A 259     -23.875 -20.005   2.679  1.00 15.43           N  
ANISOU 2000  N   THR A 259     1130   3868    863   -518     28   -314       N  
ATOM   2001  CA  THR A 259     -24.073 -20.530   4.051  1.00 15.35           C  
ANISOU 2001  CA  THR A 259     1297   3785    749   -590     19   -324       C  
ATOM   2002  C   THR A 259     -23.671 -19.470   5.070  1.00 16.09           C  
ANISOU 2002  C   THR A 259     1243   3889    978   -545    174   -346       C  
ATOM   2003  O   THR A 259     -22.500 -19.045   5.057  1.00 15.28           O  
ANISOU 2003  O   THR A 259     1033   4059    712   -542    477   -215       O  
ATOM   2004  CB  THR A 259     -23.299 -21.827   4.301  1.00 16.20           C  
ANISOU 2004  CB  THR A 259     1730   3785    640   -376     98   -297       C  
ATOM   2005  OG1 THR A 259     -23.812 -22.821   3.412  1.00 16.39           O  
ANISOU 2005  OG1 THR A 259     2031   3654    541   -463   -165   -378       O  
ATOM   2006  CG2 THR A 259     -23.430 -22.296   5.735  1.00 15.96           C  
ANISOU 2006  CG2 THR A 259     1718   3843    502   -432    154   -313       C  
ATOM   2007  N   ILE A 260     -24.621 -19.104   5.934  1.00 14.81           N  
ANISOU 2007  N   ILE A 260     1000   3814    813   -501     99   -402       N  
ATOM   2008  CA  ILE A 260     -24.412 -18.164   7.067  1.00 15.34           C  
ANISOU 2008  CA  ILE A 260     1174   3806    847   -550     60   -320       C  
ATOM   2009  C   ILE A 260     -24.410 -18.996   8.347  1.00 15.40           C  
ANISOU 2009  C   ILE A 260     1157   3919    775   -483     62   -294       C  
ATOM   2010  O   ILE A 260     -25.474 -19.530   8.716  1.00 16.64           O  
ANISOU 2010  O   ILE A 260     1083   3968   1269   -618   -182   -246       O  
ATOM   2011  CB  ILE A 260     -25.481 -17.057   7.089  1.00 14.65           C  
ANISOU 2011  CB  ILE A 260      968   3777    820   -573    130   -404       C  
ATOM   2012  CG1 ILE A 260     -25.475 -16.225   5.805  1.00 16.71           C  
ANISOU 2012  CG1 ILE A 260     1432   3899   1017   -291    103   -331       C  
ATOM   2013  CG2 ILE A 260     -25.326 -16.191   8.329  1.00 15.87           C  
ANISOU 2013  CG2 ILE A 260     1283   3784    960   -573     49   -542       C  
ATOM   2014  CD1 ILE A 260     -26.688 -15.343   5.641  1.00 16.69           C  
ANISOU 2014  CD1 ILE A 260     1449   4152    738   -256    -46   -237       C  
ATOM   2015  N   ASP A 261     -23.243 -19.134   8.977  1.00 15.20           N  
ANISOU 2015  N   ASP A 261      997   3878    899   -372    136   -233       N  
ATOM   2016  CA  ASP A 261     -23.129 -19.804  10.297  1.00 15.27           C  
ANISOU 2016  CA  ASP A 261     1366   3694    742   -313    134   -195       C  
ATOM   2017  C   ASP A 261     -23.064 -18.713  11.369  1.00 15.52           C  
ANISOU 2017  C   ASP A 261     1324   3692    878   -294    348   -118       C  
ATOM   2018  O   ASP A 261     -22.154 -17.884  11.314  1.00 14.58           O  
ANISOU 2018  O   ASP A 261     1259   3438    841   -217    -41     34       O  
ATOM   2019  CB  ASP A 261     -21.952 -20.775  10.338  1.00 16.41           C  
ANISOU 2019  CB  ASP A 261     1729   3646    857   -193    297   -173       C  
ATOM   2020  CG  ASP A 261     -21.827 -21.484  11.673  1.00 15.96           C  
ANISOU 2020  CG  ASP A 261     1603   3378   1080   -220    273   -106       C  
ATOM   2021  OD1 ASP A 261     -21.701 -22.717  11.666  1.00 18.85           O  
ANISOU 2021  OD1 ASP A 261     2601   3259   1300    -72    196   -395       O  
ATOM   2022  OD2 ASP A 261     -21.871 -20.793  12.702  1.00 16.84           O  
ANISOU 2022  OD2 ASP A 261     1667   3726   1004   -421    219   -214       O  
ATOM   2023  N   ALA A 262     -24.041 -18.708  12.281  1.00 14.37           N  
ANISOU 2023  N   ALA A 262     1026   3653    778    -63    215    -91       N  
ATOM   2024  CA  ALA A 262     -24.276 -17.633  13.269  1.00 13.91           C  
ANISOU 2024  CA  ALA A 262      916   3594    772   -204    215   -233       C
[truncated: 2,020,546 more chars]
